# Supplementary material for: A key role of the WEE1-CDK1 axis in mediating TKI-therapy resistance in FLT3-ITD positive acute myeloid leukemia patients
Source: Leukemia. 2022 Dec 12;37(2):288–97. doi: 10.1038/s41375-022-01785-w (PMC9898030; doi:10.1038/s41375-022-01785-w)
Supplement: Supplementary file 15 — Dataset 1 [file 41375_2022_1785_MOESM15_ESM.xlsx]

## Sheet: Sheet1
Table S1
Quantified genes in deep transcriptome analysis (RNA-seq Illumina novaSeq)
Gene IDs				Raw Data														Processed Data after Student's T Test
Gene ID	Gene Name	Alias	Description	JMD_CTRL_A	JMD_CTRL_B	JMD_CTRL_C	JMD_CTRL_D	JMD_24h_A	JMD_24h_B	JMD_24h_D	TKD_CTRL_A	TKD_CTRL_B	TKD_CTRL_C	TKD_CTRL_D	TKD_24h_C	TKD_24h_B	TKD_24h_D	Significant JMD_24h vs JMD_CTRL	Significant TKD_24h vs TKD_CTRL	-Log p-value JMD_24h vs JMD_CTRL	q-value JMD_24h vs JMD_CTRL	Fold Change (log2) JMD_24h vs JMD_CTRL	Test statistic JMD_24h vs JMD_CTRL	-Log p-value TKD_24h vs TKD_CTRL	q-value TKD_24h vs TKD_CTRL	Fold Change (log2) TKD_24h vs TKD_CTRL	Test statistic TKD_24h vs TKD_CTRL
353328	Muc6	-	mucin 6 gastric	NaN	NaN	NaN	NaN	2.78951	2.65317	2.80881	NaN	-0.477153	-0.625792	1.15788	2.83335	2.63235	2.56049	+	+	6.49452	0	6.73717	23.3761	3.46088	0.0185556	5.50947	7.45685
15126	Hba-x	AI450015|Hbz	hemoglobin X alpha-like embryonic chain in Hba complex	NaN	NaN	NaN	NaN	2.65726	2.65894	2.87353	NaN	NaN	NaN	0.84182	2.43919	2.52886	2.1469	+	+	5.58173	0	6.65086	17.3425	3.19767	0.0151111	4.75968	6.53833
100503605	Hbb-bs	Beta-s|Hbbt1|Hbbt2	hemoglobin beta adult s chain	0.352227	NaN	0.190564	NaN	2.54486	2.49145	2.55035	0.403475	1.301	1.38386	1.6177	2.90207	3.01087	2.84052	+	+	4.20785	0.0335556	5.1678	9.95943	3.88662	0.0167273	5.19979	8.79752
	Gm45353		predicted gene 45353	1.92102	0.368679	1.14205	1.04168	2.95211	2.95544	2.66554	1.62695	1.99486	1.83089	1.94971	2.82643	2.85629	2.71053	+	+	2.96432	0.0185297	4.94412	5.93664	4.02206	0.0102222	3.33637	8.43869
15122	Hba-a1	Hba|Hba1|Hbat1	hemoglobin alpha adult chain 1	2.77838	2.91477	2.83049	2.61271	3.60621	3.55077	3.48387	2.82714	2.92864	2.95711	3.11322	3.57636	3.6221	3.56225	+	+	4.00637	0.0312258	4.78704	9.0841	3.86944	0.00968421	4.23572	8.41578
624713	Gm6525	EG624713	ribosomal protein L36a pseudogene	0.352227	NaN	0.190564	-0.498833	2.32199	2.27437	2.31539	NaN	0.880113	0.772747	0.211934	2.36832	2.30089	2.21896	+	+	4.1728	0.0288889	4.15713	9.39246	3.12668	0.0196757	3.73871	6.11967
16416	Itgb3	CD61|GP3A|INGRB3	integrin beta 3	1.92102	2.17159	2.19516	1.94021	3.04619	2.98432	3.07356	3.20868	3.21627	3.20565	3.24226	3.2477	3.28484	3.24951	+		4.53198	0.0406667	4.02015	10.5887	1.51958	0.176628	0.278231	1.44266
432779	Lrrc14b	AI595366	leucine rich repeat containing 14B	NaN	1.27341	NaN	1.4562	2.49462	2.40839	2.29335	1.29893	0.635875	0.772747	1.3603	2.09961	2.15738	2.13052	+	+	2.16272	0.0216563	3.99188	3.98151	3.17105	0.014084	2.30268	5.64614
16599	Klf3	9930027G08Rik|AL024007|Bklf|Tef-2	Kruppel-like factor 3 (basic)	0.958301	1.60502	0.824018	1.17808	2.58758	2.60197	2.72864	1.29893	1.69201	1.61614	1.50579	2.5675	2.75658	2.51347	+	+	3.91182	0.0391818	3.98227	8.44468	3.71096	0.0190857	3.23265	7.48102
22152	Tubb3	3200002H15Rik|M(beta)3|M(beta)6	tubulin beta 3 class III	NaN	NaN	NaN	-0.498833	2.03834	1.57617	2.24428	-0.30775	NaN	NaN	0.84182	1.3564	1.6934	1.66939	+	+	3.27576	0.021024	3.76559	6.51444	2.14352	0.0238834	2.34175	3.68656
110326	Tas1r1	Gpr70|T1r1|TR1	taste receptor type 1	0.352227	0.368679	NaN	0.864549	1.93987	2.15041	2.63101	1.29893	1.46846	0.129151	0.211934	1.9714	2.02421	2.05639	+	+	2.3795	0.0193258	3.7265	4.39342	2.07746	0.0253439	2.17963	3.5321
100504177	F730016J06Rik	-	RIKEN cDNA F730016J06 gene	1.70189	0.368679	NaN	0.619009	2.47183	2.39443	2.28175	1.40323	0.880113	0.772747	1.15788	1.77934	2.05499	1.38785	+	+	2.22536	0.0212312	3.70254	4.07521	1.46716	0.0532596	1.29534	2.36418
15042	H2-T24	H-2T24	histocompatibility 2 T region locus 24	0.352227	1.71173	NaN	0.239239	2.39081	2.27437	2.23081	0.766655	0.880113	1.20982	0.211934	2.26858	2.21851	2.07637	+	+	2.10548	0.0220593	3.49233	3.81483	3.50626	0.01824	2.81005	6.71098
101488143	Hbb-bt	Beta-t	hemoglobin beta adult t chain	NaN	0.368679	NaN	NaN	1.80846	1.77149	2.07787	NaN	NaN	-0.625792	0.211934	2.34283	2.38958	2.2057	+	+	3.24102	0.0193846	3.39006	6.30364	4.20395	0.00933333	4.52375	9.67942
100504425	Gm20219	Tincr	predicted gene 20219	0.352227	NaN	0.824018	-0.498833	2.20849	2.00578	2.07787	1.00069	-0.477153	0.129151	0.211934	1.63589	1.40342	1.54903	+	+	3.0535	0.0175477	3.34796	5.82733	2.33461	0.022444	1.65028	3.75512
19250	Ptpn14	C130080N23Rik|OTTMUSG00000022087|PTP36	protein tyrosine phosphatase non-receptor type 14	2.30693	2.4982	2.05666	2.09598	2.96997	2.95024	3.09661	2.43353	2.54106	2.49914	2.43891	2.95647	2.92806	2.91306	+	+	3.06905	0.0178163	3.28098	5.84391	4.72592	0.0204444	2.06055	8.92496
432628	Mfsd2b	Gm1964	major facilitator superfamily domain containing 2B	0.958301	0.971921	1.60483	1.04168	2.5954	2.33139	2.45854	1.29893	1.80798	1.65997	1.84612	2.50453	2.69989	2.50831	+	+	3.36746	0.021719	3.27318	6.58262	3.12255	0.0146796	2.77455	5.78091
19882	Mst1r	CD136|CDw136|Fv-2|Fv2|PTK8|Ron|STK	macrophage stimulating 1 receptor (c-met-related tyrosine kinase)	0.352227	NaN	0.190564	0.619009	2.35826	2.08518	1.72121	0.403475	1.05627	1.09646	NaN	2.49661	2.62258	2.50307	+	+	2.53627	0.0202589	3.23426	4.63775	3.1309	0.0190986	4.43852	6.2931
238447	Igha	IgA|Igh-2	immunoglobulin heavy constant alpha	NaN	NaN	NaN	-0.498833	0.387638	2.15041	2.11799	NaN	0.635875	0.772747	0.211934	1.67633	1.86836	0.982539	+	+	1.80851	0.0286819	3.18597	3.23461	1.50303	0.044755	1.83592	2.55139
12287	Cacna1b	AW050276|AW060892|AW822256|Cav2.2|Cchn1a|alpha(1B)	calcium channel voltage-dependent	NaN	NaN	0.824018	NaN	1.47911	1.95882	2.03281	NaN	NaN	NaN	NaN	0.922913	1.25089	0.746949	+	+	2.40327	0.0195867	3.14649	4.34761	4.0488	0.0189189	1.98469	7.25712
71970	Zbed5	2410018M08Rik|Scand3	zinc finger BED type containing 5	1.26133	0.368679	1.14205	0.239239	2.23448	2.31347	2.32587	-0.30775	1.1919	1.20982	1.78251	2.07145	2.08341	2.11335	+	+	3.38282	0.021541	3.12788	6.56057	1.61888	0.037822	2.0446	2.7654
76527	Il34	2010004A03Rik|AI593503	interleukin 34	2.13308	2.0288	2.11861	1.83038	2.7453	2.79743	2.99196	2.33814	2.22458	2.35903	2.20449	2.6415	2.63235	2.60082	+	+	3.29468	0.0197664	3.11272	6.33313	3.31269	0.0171366	1.30142	4.96266
13828	Epb42	Epb4.2	erythrocyte membrane protein band 4.2	0.352227	NaN	NaN	0.239239	1.61697	1.95882	2.05602	1.16924	-0.477153	1.56772	0.84182	1.59153	1.75999	1.76431	+	+	2.78402	0.0197224	3.09015	5.13395	1.18608	0.0801884	1.33492	2.00187
17762	Mapt	AI413597|AW045860|Mtapt|Tau	microtubule-associated protein tau	NaN	NaN	NaN	-0.498833	1.87945	1.43552	1.76993	NaN	NaN	-0.625792	NaN	1.06549	1.52072	1.61311	+	+	3.68765	0.0302632	3.08792	7.33778	3.31424	0.0191579	2.51176	6.08332
14729	Gp5	GPV	glycoprotein 5 (platelet)	1.26133	0.368679	NaN	-0.498833	2.1163	1.84386	2.17085	0.403475	0.635875	1.09646	1.3603	1.67633	1.61507	1.66939	+	+	2.28265	0.0212785	3.04379	4.09059	1.86622	0.035606	1.25116	2.87183
258756	Olfr414	MOR103-10	olfactory receptor 414	NaN	NaN	NaN	NaN	1.72306	2.00578	0.822901	NaN	NaN	NaN	0.211934	0.0875714	NaN	NaN	+		2.55283	0.0202138	3.02879	4.62712	0.0495801	0.932426	0.0646333	0.11688
100040766	Mroh2a	ENSMUSG00000044873|Heatr7b1|OTTMUSG00000020804	maestro heat-like repeat family member 2A	0.958301	0.368679	NaN	-0.498833	1.72306	1.95882	2.24428	1.62695	1.59346	1.45303	1.70773	1.06549	1.81766	1.61311	+		2.37561	0.0194276	2.99014	4.26181	0.134466	0.825476	-0.135289	-0.284185
63828	Fn3k	2310074G21Rik	fructosamine 3 kinase	0.352227	0.971921	1.34578	1.17808	2.28112	2.27437	2.38244	1.40323	1.7342	1.73657	1.84612	2.16168	2.21851	2.07637	+	+	3.49605	0.0233704	2.96026	6.76736	2.25589	0.0278172	1.22373	3.37321
110257	Hba-a2	-	hemoglobin alpha adult chain 2	0.352227	0.971921	NaN	-0.498833	1.99225	1.90544	2.03281	NaN	-0.477153	NaN	NaN	1.77934	1.95397	2.11335	+	+	2.70059	0.0209341	2.95253	4.91624	4.18528	0.02	3.69842	9.17716
13842	Epha8	AW047546|Eek|Hek3|mKIAA1459	Eph receptor A8	NaN	NaN	NaN	NaN	1.61697	1.23983	1.76993	NaN	-0.477153	NaN	NaN	-0.673506	0.0517061	-0.333418	+	+	4.04289	0.033434	2.94646	8.224	1.38182	0.0892021	0.639443	1.91087
16855	Lgals4	gal-4	lectin galactose binding	NaN	0.368679	0.190564	0.239239	1.99225	1.57617	2.11799	1.00069	0.257964	0.772747	1.6177	1.63589	1.75999	1.38785	+		2.6678	0.0209326	2.86389	4.82261	1.03066	0.117972	1.04368	1.72772
71186	4933417D19Rik	-	RIKEN cDNA 4933417D19 gene	NaN	0.368679	1.34578	0.864549	2.1163	1.77149	2.33602	NaN	0.257964	0.955573	1.50579	2.02473	2.02421	1.66939	+	+	1.90493	0.0263921	2.85292	3.36437	1.53522	0.0397623	2.2788	2.67257
	Gm15690		predicted gene 15690	NaN	NaN	NaN	-0.498833	1.87945	1.43552	1.34486	-0.30775	NaN	-0.625792	0.211934	1.18023	1.61507	1.61311	+	+	3.22759	0.0189942	2.79781	6.03352	2.70396	0.0190453	2.14262	4.63144
13009	Csrp3	CRP3|MLP|MMLP	cysteine and glycine-rich protein 3	0.958301	0.971921	NaN	1.04168	1.93987	2.11927	2.17085	0.403475	1.39154	1.30392	0.211934	2.20451	2.17897	1.96373	+	+	2.18214	0.0223565	2.73734	3.84311	2.40085	0.0193333	2.45269	4.17958
11302	Aatk	AATYK|aatyk1|mKIAA0641	apoptosis-associated tyrosine kinase	NaN	0.368679	0.190564	0.239239	1.72306	1.95882	1.88944	0.403475	1.301	0.129151	0.84182	1.80885	1.6934	1.76431	+	+	3.05495	0.016834	2.72805	5.60884	2.27252	0.02384	1.71014	3.68649
68854	Asb11	1110067L12Rik|1600009D24Rik	ankyrin repeat and SOCS box-containing 11	1.70189	NaN	0.824018	0.239239	2.1163	2.17903	1.98163	0.766655	1.53502	1.30392	1.15788	1.71342	1.99069	1.76431	+	+	1.69033	0.0332402	2.72024	2.98008	1.78381	0.0383828	1.22537	2.75038
11567	Avil	Advil|DOC6	advillin	0.352227	0.971921	0.190564	-0.498833	1.72306	2.15041	2.07787	-0.30775	0.880113	NaN	NaN	1.3564	1.99069	1.15224	+	+	2.8616	0.0201056	2.71586	5.1829	1.66721	0.0354388	2.257	2.87769
619292	G430095P16Rik	-	RIKEN cDNA G430095P16 gene	2.5584	2.59626	2.44172	2.43234	3.08592	3.03517	3.08812	2.60488	2.56079	2.59075	2.61564	2.98485	3.03031	2.94851	+	+	4.29543	0.0363077	2.70533	8.71597	4.67275	0.0108235	1.90108	8.49481
224813	Lrrc73	Gm88	leucine rich repeat containing 73	1.45525	NaN	1.69543	1.58191	2.35826	2.27437	2.28175	1.40323	1.69201	1.77038	1.78251	2.0858	2.23668	1.54903	+		1.52702	0.0405997	2.69907	2.70897	0.748591	0.21605	0.77956	1.3032
546100	Gm5914	-	predicted gene 5914	1.97395	1.60502	1.14205	1.52314	2.56273	2.34836	2.61195	1.77712	1.80798	1.83089	2.24727	2.46707	2.34195	2.41783	+	+	2.54878	0.0198819	2.69179	4.53225	1.93342	0.0323161	1.50565	3.0842
217310	Hid1	C630004H02Rik	HID1 domain containing	0.352227	0.971921	1.34578	0.864549	2.37496	2.04759	2.15409	1.40323	1.64539	1.88371	1.84612	2.32927	2.31517	2.21896	+	+	2.94195	0.018022	2.69064	5.34572	2.52973	0.0200617	1.62121	4.04821
319463	C230057M02Rik	-	RIKEN cDNA C230057M02 gene	1.26133	0.971921	0.824018	NaN	2.07939	2.00578	2.1365	1.29893	-0.477153	1.20982	0.84182	1.88662	2.08341	2.03526	+	+	2.09221	0.023829	2.68085	3.66889	2.19649	0.0228647	2.19052	3.73765
26561	Mmp23	CA-MMP	matrix metallopeptidase 23	NaN	NaN	NaN	0.619009	1.47911	1.57617	1.76993	0.766655	-0.477153	0.519642	NaN	1.3564	1.40342	1.54903	+	+	2.59345	0.0200796	2.67602	4.61655	1.8918	0.0319058	1.74732	3.11081
16157	Il11ra1	AI314697|GP130|Il-11ra|Il11ra|Il11ra2|NR1	interleukin 11 receptor alpha chain 1	1.59464	1.46635	1.69543	1.96352	2.49462	2.56437	2.61195	1.73252	1.39154	1.83089	2.2668	2.36213	2.40044	2.1919	+	+	3.4455	0.0210709	2.65745	6.47435	1.25683	0.069382	1.41748	2.11586
233186	Siglecf	Siglec5|mSiglec-F	sialic acid binding Ig-like lectin F	NaN	0.368679	NaN	-0.498833	1.80846	1.57617	1.53193	1.00069	0.257964	1.20982	1.15788	1.4879	1.52072	1.54903	+	+	2.89904	0.0182838	2.62568	5.22821	1.55643	0.0558455	0.931507	2.30926
109685	Hyal3	Hyl3	hyaluronoglucosaminidase 3	NaN	0.971921	0.824018	0.619009	2.20849	1.68439	1.98163	1.16924	1.301	0.519642	0.211934	2.05652	2.08341	2.21896	+	+	2.04997	0.0240251	2.61155	3.5807	2.86463	0.0168148	2.52497	5.11545
19743	Rhag	CD241|Rh50|Rh50A	Rhesus blood group-associated A glycoprotein	0.352227	NaN	0.824018	-0.498833	2.18037	2.11927	0.822901	0.403475	0.880113	1.38386	0.84182	1.67633	1.91345	1.93661	+	+	1.51901	0.0410119	2.61017	2.68682	2.30092	0.0229607	1.7058	3.72949
12836	Col7a1	AW209154	collagen type VII	0.352227	NaN	0.824018	0.239239	1.87945	1.68439	2.03281	1.00069	0.257964	-0.625792	0.84182	1.77934	1.95397	1.54903	+	+	2.49379	0.0195105	2.605	4.39985	2.2627	0.0218004	2.00182	3.78947
72324	Plxdc1	2410003I07Rik|AI848450|Tem7	plexin domain containing 1	2.24296	1.86902	2.19516	2.15462	2.88074	2.74159	2.71016	2.40487	2.46172	2.32437	2.42768	2.88254	2.86607	2.82518	+	+	3.05804	0.0165668	2.51117	5.51762	4.40187	0.0141538	1.95241	7.98866
107589	Mylk	9530072E15Rik|A930019C19Rik|AW489456|KRP|MLCK108|MLCK210|Mlck|nmMlck|smMLCK	myosin light polypeptide kinase	2.44594	2.39824	2.39564	2.23832	2.89782	2.93764	2.98333	2.70507	2.72916	2.73802	2.79232	3.00521	2.97206	2.98879	+	+	4.06141	0.0334426	2.49897	7.87996	4.01766	0.0173793	1.25021	5.92764
14058	F10	Cf10|fX	coagulation factor X	2.66881	2.93132	2.79783	2.85938	3.27231	3.22675	3.26403	2.9519	2.89991	2.8912	2.97342	3.2121	3.24638	3.13659	+	+	3.21207	0.0179077	2.49384	5.84463	3.14368	0.0172486	1.56519	5.01501
11596	Ager	RAGE	advanced glycosylation end product-specific receptor	1.45525	1.27341	0.824018	1.63414	2.39081	2.17903	2.38244	1.62695	1.99486	1.56772	1.94971	2.24259	2.23668	2.03526	+	+	2.86327	0.0206811	2.48729	5.097	1.48471	0.0581725	1.03942	2.28372
654801	Zfp784	C730049F21Rik|Znf784	zinc finger protein 784	NaN	NaN	1.69543	0.239239	1.61697	1.90544	1.98163	1.29893	1.301	1.56772	0.211934	1.71342	1.99069	2.1469	+	+	1.35169	0.0520542	2.48286	2.40851	1.54423	0.0438874	1.63236	2.56686
380654	Cfap54	4930485B16Rik|Gm872	cilia and flagella associated protein 54	1.59464	1.92978	1.9389	1.58191	2.5258	2.59484	2.55522	1.94829	2.03519	1.93045	2.20449	2.44877	2.4757	2.30962	+	+	3.46446	0.0205152	2.4781	6.40592	2.24092	0.0280385	1.23177	3.35914
329064	Pkd2l1	B830002B15|BC046386|PCL|PKD2L|Pkdl|TRPP3	polycystic kidney disease 2-like 1	NaN	NaN	NaN	-0.498833	1.28732	1.57617	1.34486	0.403475	NaN	NaN	0.84182	-0.673506	NaN	-0.333418	+		3.73694	0.0264255	2.47728	7.05079	0.206624	0.705772	-0.305205	-0.448638
434147	D930028M14Rik	EG434147	RIKEN cDNA D930028M14 gene	1.70189	1.27341	1.69543	1.86074	2.5258	2.17903	2.69321	1.81751	1.80798	1.77038	1.50579	2.51224	2.55537	2.39596	+	+	2.13519	0.0234253	2.44965	3.6976	3.63163	0.0172075	2.29614	6.65367
231832	Tmem184a	Sdmg1	transmembrane protein 184a	NaN	NaN	NaN	NaN	1.28732	1.23983	1.34486	0.403475	-0.477153	-0.625792	NaN	0.922913	1.40342	1.47499	+	+	7.49082	0	2.4475	17.095	2.18834	0.0247708	1.76806	3.57828
76498	Paqr4	1500004C10Rik	progestin and adipoQ receptor family member IV	NaN	1.60502	1.14205	0.864549	2.1163	1.77149	2.26972	1.00069	1.53502	1.30392	1.3603	2.0858	1.99069	2.05639	+	+	1.47336	0.0443723	2.42329	2.59345	3.08493	0.0167514	1.64246	4.98966
56193	Plek	2010300B13Rik	pleckstrin	2.9226	3.09281	2.97195	3.00899	3.39024	3.38085	3.3686	3.227	3.17769	3.14884	3.2097	3.40114	3.43453	3.34516	+	+	3.76978	0.0276	2.40778	7.07187	2.96392	0.0189313	1.37964	4.53037
68709	Cilp2	1110031K21Rik|AA407300|CLIP-2	cartilage intermediate layer protein 2	0.352227	NaN	1.14205	0.864549	1.87945	1.95882	1.8533	NaN	1.05627	0.129151	0.84182	1.54252	1.52072	1.61311	+	+	2.06416	0.0242479	2.40062	3.56257	1.57295	0.040914	1.70579	2.62609
243864	Mill2	Micb	MHC I like leukocyte 2	NaN	1.27341	NaN	0.239239	2.07939	1.84386	1.05247	-0.30775	0.257964	-0.625792	1.15788	1.80885	1.6934	1.38785	+	+	1.40203	0.0491834	2.39725	2.47862	1.98404	0.0296169	1.89747	3.3002
15571	Elavl3	2600009P04Rik|Huc|PLE21|mHuC	ELAV (embryonic lethal abnormal vision	NaN	NaN	NaN	-0.498833	0.387638	1.68439	1.66641	-0.30775	NaN	NaN	NaN	-0.673506	0.707887	-0.333418	+		2.07903	0.0239874	2.38859	3.58561	1.16068	0.10562	0.81604	1.79918
78616	9530036M11Rik	-	RIKEN cDNA 9530036M11 gene	NaN	NaN	0.824018	0.619009	1.80846	1.43552	1.76993	1.16924	0.257964	0.519642	0.211934	1.4879	1.52072	1.28283	+	+	1.95608	0.0262527	2.37942	3.37331	1.8599	0.0369547	1.1933	2.83205
54137	Acrbp	OY-TES-1|sp32	proacrosin binding protein	2.06197	2.0288	2.23818	2.26873	2.74086	2.75773	2.80695	2.17281	2.14938	2.31697	2.30269	2.6056	2.67652	2.43823	+	+	3.78333	0.0272967	2.36705	7.0685	2.1011	0.0308524	1.25096	3.18454
77505	Dnhd1	8030491N06Rik	dynein heavy chain domain 1	0.352227	0.368679	0.824018	-0.498833	1.87945	1.84386	1.8533	NaN	0.880113	NaN	0.211934	1.74763	1.52072	0.982539	+	+	3.58656	0.0214118	2.366	6.60684	1.58201	0.0392801	1.98476	2.69796
101100	Ttll3	4833441J24Rik|AI450050	tubulin tyrosine ligase-like family member 3	1.85997	1.86902	1.77068	1.98552	2.55393	2.68606	2.52997	1.81751	1.87075	1.97224	2.09887	2.38033	2.60193	2.29956	+	+	3.93895	0.0310811	2.36407	7.44015	2.16702	0.0270417	1.55284	3.44868
17179	Matk	CHK|HYL|Ntk|p56ntk	megakaryocyte-associated tyrosine kinase	NaN	NaN	NaN	NaN	1.47911	0.322978	1.60401	NaN	NaN	NaN	NaN	0.0875714	0.0517061	-0.333418	+	+	2.4032	0.0203205	2.35952	4.15595	4.39221	0.0136452	0.964241	5.61783
12227	Btg2	AA959598|APRO1|Pc3|TIS21	B cell translocation gene 2 anti-proliferative	1.45525	1.71173	1.60483	1.72344	2.44715	2.4809	2.40731	1.77712	1.69201	1.73657	1.70773	2.21444	2.40044	2.21896	+	+	4.48181	0.0336667	2.35655	8.79807	3.41245	0.0130746	1.5444	5.45034
432964	K230010J24Rik	-	RIKEN cDNA K230010J24 gene	NaN	NaN	NaN	0.239239	1.28732	1.77149	1.05247	1.00069	0.635875	0.129151	NaN	0.922913	0.707887	0.982539	+		2.33246	0.021526	2.34787	4.02352	0.604749	0.305587	0.672977	1.09363
50765	Tfr2	Trfr2	transferrin receptor 2	2.28696	2.60369	2.38296	2.24877	2.94646	2.86671	2.95123	2.472	2.55306	2.54508	2.5162	2.84554	2.8773	2.94568	+	+	2.82695	0.0207977	2.34701	4.96264	3.93813	0.0152	1.66978	6.57764
212518	Sprn	C630041J07	shadow of prion protein	NaN	NaN	0.190564	-0.498833	0.987597	1.95882	1.34486	NaN	NaN	-0.625792	NaN	1.42643	1.25089	1.38785	+	+	2.00707	0.0255659	2.34124	3.45175	4.07728	0.0194286	2.3995	7.818
67182	Pdzk1ip1	0610007F13Rik|2700030M23Rik|AU046042|Map17	PDZK1 interacting protein 1	2.78206	2.99675	2.87034	2.82084	3.29795	3.28667	3.22256	3.0025	3.01204	3.02723	3.00616	3.24687	3.29575	3.25748	+	+	3.15995	0.0169782	2.3331	5.64068	4.91265	0.013913	1.55856	8.17235
21928	Tnfaip2	B94|Exoc3l3|M-sec|Tnfip2|tnfb94	tumor necrosis factor alpha-induced protein 2	2.7202	2.79441	2.65775	2.7784	3.16851	3.11238	3.22586	2.73925	2.80465	2.78824	2.83159	3.05775	3.14298	3.06093	+	+	3.69914	0.0240381	2.32373	6.83258	3.53205	0.0142857	1.57913	5.70326
18128	Notch1	9930111A19Rik|Mis6|N1|Tan1|lin-12	notch 1	0.958301	1.46635	1.34578	1.17808	1.93987	2.33139	2.38244	1.48977	1.64539	1.90776	0.84182	2.23346	2.17897	2.23173	+	+	2.58077	0.0197652	2.31693	4.47232	1.82755	0.0331129	1.77229	3.02105
68458	Ppp1r14a	1110001M11Rik|Cpi17	protein phosphatase 1 regulatory (inhibitor) subunit 14A	0.352227	NaN	NaN	NaN	0.987597	1.84386	1.21773	-0.30775	0.257964	0.772747	0.211934	0.482022	0.0517061	1.15224	+		2.05332	0.0250688	2.31366	3.52429	0.393924	0.521616	0.334314	0.716379
15135	Hbb-y	Ey|Hby	hemoglobin Y beta-like embryonic chain	NaN	NaN	NaN	NaN	1.47911	0.322978	1.53193	NaN	-0.477153	0.772747	NaN	2.1501	2.41092	1.80497	+	+	2.46191	0.0191959	2.31013	4.24801	2.68719	0.0165952	3.81026	5.07712
11303	Abca1	ABC-1|Abc1	ATP-binding cassette sub-family A (ABC1)	2.09926	2.0288	1.89014	2.02606	2.64468	2.64728	2.70182	2.20199	2.03519	2.14421	2.20449	2.51976	2.56775	2.58932	+	+	4.56107	0.0330588	2.30524	8.92853	3.60965	0.0136752	1.46158	5.67214
16004	Igf2r	AI661837|CD222|CI-MPR|M6P/IGF2R|Mpr300	insulin-like growth factor 2 receptor	NaN	NaN	NaN	NaN	1.28732	1.43552	0.822901	0.403475	1.1919	1.45303	1.50579	2.12574	2.30089	2.2057	+	+	3.74392	0.0254949	2.30484	6.92001	2.53724	0.0190444	2.33875	4.39819
12794	Cnih2	CNIH-2|Cnil	cornichon homolog 2 (Drosophila)	0.958301	1.27341	1.14205	1.63414	2.40589	2.15041	2.11799	1.16924	1.39154	1.80172	1.94971	1.9714	2.13438	2.1469	+	+	2.68459	0.0200897	2.27553	4.65349	1.30363	0.0692438	1.19145	2.11773
224019	Tmem191c	4933405M22Rik|D16Bwg1494e|MNCb-4137	transmembrane protein 191C	2.28696	2.46449	2.11861	2.193	2.82064	2.82278	2.83845	2.44029	2.33801	2.29368	2.31927	2.78719	2.60193	2.64893	+	+	3.17428	0.0169043	2.26879	5.63231	2.48862	0.0222394	1.32094	3.77194
320208	Tmem91	A830041P22Rik|DSPC3	transmembrane protein 91	0.958301	0.971921	1.4922	0.239239	1.99225	2.11927	2.1365	1.00069	0.635875	0.772747	NaN	2.00777	1.52072	1.84205	+	+	2.57629	0.0195494	2.26558	4.44445	1.82005	0.0318216	2.17621	3.10766
229473	D930015E06Rik	Kiaa0922|mKIAA0922|Tmem131l	RIKEN cDNA D930015E06 gene	2.59787	2.70627	2.50852	2.64212	3.11845	3.11567	2.96785	2.60106	2.67979	2.66883	2.69753	3.06889	3.11132	3.03399	+	+	3.08699	0.0170156	2.26375	5.44776	4.4007	0.0145455	2.07767	8.18797
20739	Spta1	AF093576|AI451697|Spna-1|Spna1|ha|ihj|nmf4|sph	spectrin alpha erythrocytic 1	2.13308	2.25023	2.0213	1.91543	2.66334	2.78371	2.65564	1.16924	1.39154	-0.625792	0.84182	1.71342	1.61507	1.54903	+	+	3.20832	0.0166941	2.26351	5.70057	1.23849	0.0748475	1.26139	2.05342
13011	Cst7	Cmap	cystatin F (leukocystatin)	2.37638	2.58862	2.05666	2.35359	2.90477	2.85116	2.8952	2.67759	2.65658	2.6501	2.6597	2.99012	2.97206	3.04028	+	+	2.37802	0.0213071	2.26173	4.07911	4.86591	0.0092	1.68131	8.40586
56490	Zbtb20	1300017A20Rik|7330412A13Rik|A930017C21Rik|D16Wsu73e|DPZF|HOF|ODA-8S|Oda8|Zfp288	zinc finger and BTB domain containing 20	1.70189	2.27286	1.9389	2.1265	2.70238	2.71531	2.56473	2.18771	2.18901	2.2415	2.42768	2.62921	2.61756	2.50307	+	+	2.44059	0.0200993	2.25916	4.19155	2.16245	0.0306584	1.19141	3.22499
80733	Car15	AI315043|Ca15|Cals2	carbonic anhydrase 15	0.352227	0.368679	0.824018	0.239239	2.03834	1.43552	2.03281	0.766655	0.880113	1.09646	0.84182	1.27548	1.61507	1.47499	+	+	2.52287	0.0194789	2.25525	4.34117	2.24415	0.0329706	0.886513	3.04018
68235	Mturn	2410066E13Rik|AI448550|B230212L03Rik	maturin neural progenitor differentiation regulator homolog (Xenopus)	0.958301	1.46635	1.14205	1.58191	2.07939	2.2945	2.32587	1.48977	1.53502	1.45303	0.211934	2.0858	2.23668	2.2057	+	+	2.83887	0.0207821	2.23855	4.93564	2.07031	0.0257598	2.12313	3.50503
433752	AA415398	-|Frg2f1	expressed sequence AA415398	1.26133	0.971921	0.190564	-0.498833	1.87945	1.84386	2.03281	1.29893	1.46846	1.45303	1.15788	1.54252	1.91345	1.54903	+		2.2876	0.0218842	2.23514	3.90965	1.17449	0.11924	0.652901	1.71913
12831	Col5a1	AI413331	collagen type V	3.15442	3.20347	3.18771	3.12845	3.50899	3.44008	3.51623	3.3025	3.31536	3.33865	3.33718	3.50317	3.51518	3.50826	+	+	4.00112	0.0323944	2.23348	7.45216	5.03271	0.0201481	1.37264	7.81974
235320	Zbtb16	AI467657|PLZF|Zfp145|lu	zinc finger and BTB domain containing 16	2.92463	2.96811	2.93909	2.95624	3.27925	3.30844	3.34496	3.03406	3.05727	2.98219	3.10876	3.24201	3.25819	3.20374	+	+	4.97595	0.0334737	2.21342	9.83425	2.67222	0.0207044	1.1533	3.86471
53623	Gria3	2900064I19Rik|GluA3|GluR-C|GluR-K3|Glur-3|Glur3|Gluralpha3	glutamate receptor ionotropic	2.63242	2.67437	2.70366	2.52178	3.04252	3.15618	3.01522	2.61963	2.60964	2.64767	2.75642	2.91772	2.8966	2.89485	+	+	3.18813	0.0170517	2.20251	5.61919	2.86935	0.020022	1.162	4.13964
216781	Trim58	Gm16|Gm1783	tripartite motif-containing 58	0.352227	0.368679	0.824018	0.619009	0.987597	2.00578	2.32587	1.00069	1.1919	0.519642	NaN	1.18023	1.99069	1.28283	+		1.47242	0.0457103	2.20241	2.56445	0.957147	0.120841	1.46141	1.711
109901	Cela1	1810009A17Rik|1810062B19Rik|Ela-1|Ela1|PC-TsF	chymotrypsin-like elastase family member 1	1.26133	1.86902	0.824018	2.2049	2.40589	2.33139	2.48432	2.25381	2.01556	2.19085	2.18091	2.48846	2.36666	2.35572	+	+	1.46139	0.0464109	2.20172	2.54734	1.82179	0.0463158	0.817687	2.51358
20342	Selenbp2	AP56|Lpsb2	selenium binding protein 2	NaN	0.368679	NaN	-0.498833	1.28732	1.23983	1.72121	1.00069	1.59346	NaN	0.211934	1.18023	1.03871	0.746949	+		2.36045	0.0215559	2.20015	4.02735	0.236344	0.653856	0.455359	0.523005
23925	Kel	CD238|Ece3	Kell blood group	NaN	0.368679	NaN	-0.498833	0.987597	1.43552	1.76993	-0.30775	-0.477153	0.129151	NaN	1.71342	1.52072	0.746949	+	+	2.13467	0.0239387	2.19964	3.63433	1.99172	0.0288644	1.954	3.32916
102637787	Gm26740	-	predicted gene 26740	1.59464	1.98245	1.83468	1.63414	2.50539	2.62231	2.31539	2.26561	2.05384	2.2016	1.99285	2.49256	2.37833	2.32886	+	+	2.63572	0.0197568	2.19355	4.52646	1.66669	0.051091	0.898533	2.41205
381175	Ccdc68	BC046343	coiled-coil domain containing 68	NaN	NaN	0.824018	NaN	1.47911	0.934079	1.66641	NaN	1.05627	-0.625792	0.211934	0.0875714	0.0517061	0.982539	+		1.79778	0.0313372	2.18164	3.07293	0.272208	0.621939	0.386873	0.56892
100675	AI480526	-	expressed sequence AI480526	1.92102	2.07006	2.21735	2.09598	2.54486	2.72879	2.75753	2.18771	2.18901	2.17976	2.36441	2.5412	2.63235	2.52351	+	+	2.98408	0.0196412	2.18108	5.19203	2.6524	0.0201532	1.22464	3.91422
16596	Klf1	Eklf|Nan	Kruppel-like factor 1 (erythroid)	2.65123	2.61798	2.67708	2.53436	3.10143	3.03156	3.04103	2.61235	2.7166	2.7751	2.7493	3.05817	3.12835	3.04457	+	+	4.07728	0.0322899	2.17769	7.56688	3.36267	0.0146789	1.87716	5.71689
22157	Tulp1	Tulp1l	tubby like protein 1	NaN	NaN	NaN	NaN	0.987597	0.322978	1.72121	1.40323	1.64539	1.51376	1.70773	1.9714	2.05499	0.982539	+		2.13182	0.0239306	2.17697	3.62325	0.253516	0.644454	0.377128	0.538062
58803	Pga5	1110035E17Rik|Pepf	pepsinogen 5 group I	NaN	NaN	NaN	NaN	0.387638	0.934079	1.72121	NaN	NaN	0.129151	0.211934	0.737955	1.75999	1.28283	+	+	2.15715	0.0237716	2.17202	3.66496	1.72049	0.0352395	1.933	2.89901
70152	Mettl7a1	2210414H16Rik|3300001H21Rik|Aam-B|Mettl7a|UbiE1	methyltransferase like 7A1	2.40611	2.55581	2.52512	2.29659	3.06699	2.98731	2.72088	2.5728	2.61908	2.6247	2.48007	3.05173	3.07163	3.03841	+	+	2.0615	0.0252441	2.17192	3.50329	4.47598	0.0141538	2.34505	8.76693
98845	Eps8l2	AI042819|AW545405|Eps8r2	EPS8-like 2	0.352227	1.46635	1.69543	1.4562	2.28112	2.23003	2.15409	1.73252	1.301	0.955573	1.78251	1.90957	1.86836	1.90749	+		2.07708	0.0251011	2.16205	3.52683	1.09479	0.110955	0.928232	1.77003
78376	Sapcd1	2810436B06Rik|G7d|Ng23	suppressor APC domain containing 1	NaN	0.368679	NaN	-0.498833	1.28732	1.23983	1.66641	NaN	-0.477153	0.129151	0.211934	0.737955	NaN	-0.333418	+		2.40308	0.0213131	2.15918	4.08892	0.0531476	0.926257	0.077917	0.127483
17687	Msh5	Mut5	mutS homolog 5 (E. coli)	1.26133	1.27341	0.824018	1.04168	2.14978	2.11927	2.05602	1.29893	0.880113	0.129151	0.211934	1.06549	1.75999	1.47499	+	+	3.97684	0.02875	2.15272	7.30411	1.13577	0.0930476	1.115	1.88062
408067	Zfp874b	9630025I21Rik|Rslcan16	zinc finger protein 874b	1.26133	2.0288	2.0213	1.94021	2.47183	2.5723	2.51921	2.00043	2.26686	2.09051	1.99285	2.22408	2.32884	2.21896	+		2.16185	0.0237982	2.14885	3.66627	1.03557	0.166594	0.520628	1.4859
319555	Nwd1	A230063L24Rik	NACHT and WD repeat domain containing 1	0.352227	1.46635	0.190564	0.619009	2.14978	1.77149	1.8533	1.29893	0.635875	0.129151	1.6177	0.482022	2.02421	1.93661	+		2.06883	0.0252505	2.14245	3.50778	0.540456	0.318886	1.05326	1.06777
71158	4933423P22Rik	Ptprj-as1	RIKEN cDNA 4933423P22 gene	0.958301	0.368679	0.190564	-0.498833	1.47911	1.68439	2.07787	1.16924	0.257964	1.45303	1.3603	1.90957	1.86836	1.7194	+	+	2.22348	0.0225268	2.13711	3.76794	1.63988	0.0409142	1.37957	2.62467
18705	Pik3c2g	C80387|PI3K-C2-gamma	phosphatidylinositol 3-kinase C2 domain containing	2.62585	2.53786	2.5898	2.52178	3.05569	3.05456	2.9232	2.65335	2.70113	2.72558	2.76334	3.0881	3.07768	3.08079	+	+	3.57745	0.020209	2.13378	6.39222	4.68264	0.0122667	1.91946	8.55331
80720	Pbx4	2410015M21Rik|AI429113|AW045266	pre B cell leukemia homeobox 4	0.352227	1.79763	0.190564	1.04168	2.14978	1.95882	2.00808	1.48977	1.46846	1.56772	1.3603	1.9714	1.75999	1.7194	+	+	1.65811	0.0367388	2.12763	2.84132	1.97774	0.0417524	0.756952	2.60867
78321	Ankrd23	1110058D09Rik|2310041C05Rik|AI853437|Darp|MARP3	ankyrin repeat domain 23	0.958301	0.368679	0.190564	-0.498833	1.61697	1.77149	1.88944	1.00069	0.880113	0.772747	1.3603	1.8623	1.25089	1.66939	+	+	2.81394	0.0209399	2.12465	4.8304	1.38266	0.0662161	1.03616	2.15878
75403	1010001B22Rik	AW987535	RIKEN cDNA 1010001B22 gene	0.958301	0.971921	1.60483	1.17808	2.07939	2.00578	2.32587	1.81751	1.59346	1.77038	1.84612	2.02473	2.13438	2.05639	+	+	2.5101	0.0194948	2.11647	4.26405	2.29416	0.0331405	0.819054	3.00865
13646	Klk1b22	Egfbp-1|Egfbp1|Klk22|mGk-22	kallikrein 1-related peptidase b22	1.26133	1.60502	2.08894	1.58191	2.42027	2.59484	2.15409	1.77712	1.46846	1.30392	1.70773	2.29268	2.36666	2.24403	+	+	1.76807	0.0322724	2.10982	3.01107	3.01687	0.0166098	1.9489	5.11066
258967	Olfr1250	MOR231-7	olfactory receptor 1250	NaN	1.27341	0.824018	1.04168	1.93987	2.15041	1.44709	1.48977	1.05627	1.09646	0.211934	1.9714	1.81766	2.11335	+	+	1.4025	0.050405	2.10604	2.44439	2.07825	0.0270578	1.87838	3.4439
11551	Adra2a	AW122659|Adra-2|Adra-2a|alpha(2A)AR|alpha2-C10|alpha2A|alpha2A-AR	adrenergic receptor alpha 2a	NaN	NaN	NaN	0.239239	1.61697	1.23983	0.822901	NaN	0.257964	NaN	NaN	0.737955	NaN	0.746949	+		2.18633	0.0235362	2.10423	3.69445	0.653641	0.258968	0.816402	1.19094
	ENSMUSG00000024799			1.45525	NaN	1.34578	1.17808	1.87945	1.95882	2.1365	1.40323	1.05627	1.69992	1.94971	2.05652	1.99069	1.66939	+		1.3765	0.0521779	2.10129	2.40436	0.74806	0.213255	0.812553	1.31143
50908	C1s1	AA959438|AI255193|AI327365|C1s|C1sa	complement component 1 s subcomponent 1	NaN	1.71173	1.34578	NaN	2.03834	2.00578	1.34486	-0.30775	1.05627	-0.625792	0.84182	1.99001	1.91345	1.90749		+	0.94613	0.131573	2.10031	1.75758	2.697	0.018844	2.4984	4.76466
21355	Tap2	ABC18|AI462429|APT2|Abcb3|Ham-2|Ham2|MTP2|PSF2|RING11|Tap-2|Y1|jas	transporter 2 ATP-binding cassette	2.26568	2.53786	2.08894	2.02606	2.89307	2.99888	2.34586	2.43353	2.35359	2.55551	2.03162	2.68366	2.81971	2.76032	+	+	1.20757	0.0695635	2.09948	2.14974	1.7389	0.0362879	1.63339	2.84819
12894	Cpt1a	C730027G07|CPTI|Cpt1	carnitine palmitoyltransferase 1a liver	2.65722	2.73915	2.70366	2.57625	3.11056	3.08687	3.04371	2.70767	2.74883	2.65728	2.80992	2.95102	3.02656	2.94473	+	+	3.80589	0.0242692	2.09409	6.85347	2.63044	0.0205373	1.21648	3.87563
12978	Csf1r	AI323359|CD115|CSF-1R|Csfmr|Fim-2|Fms|M-CSF-R|M-CSFR	colony stimulating factor 1 receptor	NaN	NaN	0.190564	1.17808	1.61697	1.77149	1.21773	-0.30775	NaN	-0.625792	0.211934	0.482022	NaN	NaN	+		1.52061	0.0433048	2.08473	2.62132	0.146548	0.7974	-0.187985	-0.322004
102640216	Gm28874	-	predicted gene 28874	0.352227	NaN	0.190564	1.17808	1.80846	1.68439	1.60401	0.403475	0.257964	0.129151	0.211934	1.27548	1.61507	1.38785	+	+	1.8631	0.0300292	2.08208	3.15644	3.53095	0.0131163	1.50772	5.60546
53417	Hif3a	Ipas|MOP7|NEPAS|bHLHe17	hypoxia inducible factor 3 alpha subunit	1.45525	0.368679	0.824018	-0.498833	2.03834	1.57617	2.00808	1.77712	2.25678	1.9519	2.06677	2.22408	2.08341	2.25591	+		1.76458	0.0327233	2.07619	2.99862	0.636696	0.31777	0.495945	1.06962
217835	Rin3	6430500K07|C86933	Ras and Rab interactor 3	2.54093	2.59626	2.62588	2.50863	2.94646	2.97352	3.08096	2.48953	2.49223	2.5486	2.69309	2.88161	2.86221	2.82518	+	+	3.53712	0.0191081	2.07574	6.25341	2.56303	0.0201518	1.35264	3.90545
78611	Btbd19	9530048O09Rik|BB115071	BTB (POZ) domain containing 19	2.06197	1.92978	2.2939	2.1265	2.65104	2.60892	2.76204	2.0673	2.13511	2.02753	2.39128	2.50841	2.48391	2.51853	+	+	2.88901	0.0209577	2.07443	4.94629	1.89543	0.0354306	1.19458	2.87876
100379129	Gm10353	ENSMUSG00000072030	predicted gene 10353	NaN	0.368679	1.4922	0.239239	1.72306	1.43552	2.05602	1.48977	-0.477153	0.772747	NaN	1.42643	1.25089	1.7194	+		1.36364	0.0533322	2.067	2.38041	0.96639	0.118096	1.47805	1.72623
442809	4932416K20Rik	-	RIKEN cDNA 4932416K20 gene	0.352227	NaN	NaN	0.239239	1.47911	1.23983	1.53193	-0.30775	1.05627	1.30392	0.84182	1.18023	0.0517061	1.15224	+		2.26449	0.0220865	2.06617	3.81499	0.034701	0.952017	0.0545514	0.085475
100038363	F630028O10Rik	ENSMUSG00000065522|Gm14924|OTTMUSG00000018496|mir-223	RIKEN cDNA F630028O10 gene	0.352227	1.46635	1.14205	1.04168	2.32199	2.34836	1.21773	2.0673	1.99486	2.09051	1.84612	2.45806	2.45857	2.5284	+	+	1.23825	0.0658505	2.06317	2.19174	3.35987	0.0139562	1.57915	5.40129
72401	Slc43a1	2610016F07Rik|AA986141|Lat3|PB39|Pov1|R00504	solute carrier family 43 member 1	2.02051	1.98245	2.32641	2.27828	2.61761	2.72879	2.76866	2.41229	2.39621	2.34562	2.44974	2.70532	2.74116	2.55169	+	+	2.62659	0.0195168	2.05814	4.44923	2.25953	0.0300635	1.07377	3.2527
353187	Nr1d2	RVR|Rev-erb	nuclear receptor subfamily 1 group D	1.70189	1.60502	1.60483	1.52314	2.47183	2.15041	2.41518	1.40323	1.92514	1.90776	2.03162	2.18375	2.1993	2.33807	+	+	3.00427	0.0201424	2.0542	5.15585	1.47175	0.0549364	1.15983	2.32063
22117	Tst	Rhodanese	thiosulfate sulfurtransferase mitochondrial	1.59464	NaN	0.190564	NaN	1.47911	1.43552	1.92261	1.40323	0.880113	1.30392	NaN	1.4879	1.61507	1.38785	+		1.15737	0.0768577	2.0542	2.06998	0.715688	0.210287	1.08971	1.32304
21804	Tgfb1i1	ARA55|Hic5|TSC-5|hic-5	transforming growth factor beta 1 induced transcript 1	NaN	NaN	NaN	-0.498833	1.61697	0.322978	1.21773	-0.30775	0.257964	NaN	NaN	0.0875714	0.0517061	0.381516	+		2.05985	0.0254242	2.03775	3.46378	0.852028	0.196059	0.633004	1.37073
624219	Gm6484	Angptl8|EG624219|Rifl	predicted gene 6484	2.06197	2.10718	1.98229	1.96352	2.603	2.56437	2.66876	2.42661	2.43949	2.3719	2.35006	2.7612	2.85629	2.59321	+	+	4.31003	0.0338305	2.03258	7.90938	2.23048	0.0266647	1.4163	3.46779
100043706	Gm4598	-	predicted gene 4598	NaN	NaN	NaN	0.239239	0.987597	1.68439	0.822901	0.766655	0.635875	NaN	NaN	NaN	0.707887	0.381516	+		1.96277	0.0277524	2.02687	3.30291	0.0850786	0.876053	0.164907	0.207185
241274	Pnpla7	BC027342|E430013P11Rik|Nre	patatin-like phospholipase domain containing 7	2.46984	2.4982	2.34152	2.36097	2.8394	2.81668	2.98595	2.47796	2.45631	2.30939	2.57028	2.73052	2.72135	2.68703	+	+	3.05436	0.0184082	2.02624	5.23483	2.138	0.0319956	1.06844	3.09735
102638769	Gm26808	-	predicted gene 26808	NaN	1.27341	NaN	NaN	1.47911	1.23983	1.44709	-0.30775	0.635875	-0.625792	0.84182	1.42643	1.52072	0.746949	+	+	1.41659	0.0499892	2.02102	2.45371	1.35547	0.0638869	1.21126	2.19078
338350	Acad12	9330129D05Rik	acyl-Coenzyme A dehydrogenase family member 12	0.352227	1.46635	1.60483	1.58191	2.30219	2.11927	2.11799	1.68284	1.59346	1.65997	1.6177	1.88662	1.99069	1.87608	+	+	1.93072	0.0283869	2.02049	3.24973	3.01893	0.0278117	0.666595	3.39875
12815	Col11a2	-	collagen type XI	2.37638	2.41269	2.31056	2.35359	2.8394	2.77656	2.90532	2.27701	2.36111	2.34562	2.49869	2.66452	2.67652	2.56049	+	+	4.02103	0.0283415	2.01988	7.24216	2.11416	0.0331023	1.03107	3.03633
14544	Gda	AU015411|AW047581	guanine deaminase	2.6451	2.6908	2.63692	2.65572	3.08592	3.01387	3.07122	2.8412	2.83324	2.77808	2.83417	3.12895	3.08998	3.04335	+	+	4.82606	0.03175	2.0159	9.07347	3.69751	0.0146792	1.43138	5.77143
54615	Npff	-	neuropeptide FF-amide peptide precursor	NaN	0.971921	0.190564	0.619009	1.47911	1.68439	1.81368	1.16924	0.880113	1.38386	0.211934	1.67633	1.61507	1.80497	+	+	1.90145	0.0292381	2.01278	3.20099	1.69495	0.0399709	1.28686	2.6621
	Gm26870		predicted gene 26870	NaN	0.368679	NaN	0.619009	1.61697	1.23983	1.44709	1.91936	0.257964	-0.625792	NaN	0.922913	1.03871	0.746949	+		1.94419	0.0280233	2.01178	3.26904	0.184672	0.717111	0.469591	0.432837
21389	Tbx6	rv	T-box 6	NaN	0.368679	0.190564	NaN	0.987597	1.57617	1.53193	NaN	0.257964	-0.625792	NaN	0.737955	1.40342	1.28283	+	+	2.01247	0.0261125	2.0107	3.3788	2.08503	0.0273421	1.78778	3.42284
432479	4930404N11Rik	2210409H10Rik|5730551K18Rik|AI854616	RIKEN cDNA 4930404N11 gene	0.352227	NaN	NaN	-0.498833	1.61697	0.322978	1.66641	-0.30775	1.1919	0.772747	NaN	0.482022	1.40342	1.66939	+		1.59056	0.0404657	2.00143	2.71407	0.784868	0.177841	1.20735	1.43583
16019	Ighm	AI326478|Igh-6|Igh-M|Igh6|Igm|muH	immunoglobulin heavy constant mu	NaN	NaN	NaN	NaN	1.47911	1.68439	NaN	NaN	0.880113	-0.625792	0.211934	0.922913	0.707887	0.746949	+		1.19553	0.0723833	2.00061	2.12103	0.862041	0.173795	0.824157	1.45537
213233	Tapbpl	BC017613|TAPBPL-R|Tapbplr	TAP binding protein-like	1.78822	1.27341	1.34578	1.58191	2.1163	2.23003	2.46519	2.10601	1.97298	1.9519	2.09887	2.34283	2.23668	1.87608	+		2.36008	0.0216198	1.99812	3.95353	0.45726	0.459283	0.389777	0.816623
66813	Bcl2l14	4930452K23Rik|4933405K19Rik|9030625M01Rik|AI429211|Bclg	BCL2-like 14 (apoptosis facilitator)	0.352227	1.27341	0.190564	0.864549	1.87945	1.95882	1.76993	1.40323	0.880113	0.772747	0.211934	1.63589	1.99069	1.47499	+	+	2.56448	0.0194919	1.9951	4.30836	1.56358	0.0449585	1.44924	2.5435
19054	Ppp2r3d	PP2A B''-PR59|PP2A PR59|PR59|Ppp2r3|Ppp2r3a	protein phosphatase 2 (formerly 2A) regulatory subunit B''	1.92102	0.971921	1.14205	2.04481	2.42027	2.17903	2.36468	1.97524	2.1631	2.30939	2.12837	2.23346	2.40044	2.2057	+		1.48488	0.0462116	1.99016	2.55177	0.664718	0.320288	0.430166	1.06436
101613	Nlrp6	AI504961|Avr|Nalp6|Navr|Navr/Avr|Pypaf5	NLR family pyrin domain containing 6	NaN	0.368679	0.824018	1.04168	1.61697	1.43552	2.00808	NaN	-0.477153	-0.625792	NaN	1.59153	1.86836	1.47499	+	+	1.59355	0.0404281	1.98483	2.71554	3.49747	0.0178824	2.80661	6.68724
15109	Hal	Hsd|his|histidase	histidine ammonia lyase	1.26133	1.27341	1.34578	0.239239	1.80846	2.11927	2.17085	1.16924	1.39154	1.51376	1.3603	1.74763	1.95397	1.7194	+	+	2.12192	0.0246035	1.98264	3.54883	2.14518	0.0332544	0.934627	2.98209
16480	Jup	Ctnng|D930025P04Rik|PG	junction plakoglobin	0.958301	0.368679	1.14205	1.28779	2.03834	2.23003	1.60401	1.56331	1.84055	1.65997	1.3603	2.00777	2.15738	2.09533	+	+	1.9651	0.0278363	1.97568	3.29275	2.1393	0.0308379	1.18589	3.19061
243339	Tmem130	BC067004|C130036G08	transmembrane protein 130	0.352227	NaN	NaN	NaN	1.28732	1.23983	1.05247	NaN	-0.477153	NaN	0.211934	1.3564	0.707887	-0.333418	+	+	2.41369	0.0215299	1.97304	4.03537	1.09776	0.0968844	1.19335	1.85221
21452	Tcn2	AW208754|Tcn-2	transcobalamin 2	2.37638	2.45235	2.45223	2.36818	2.84534	2.78721	2.96116	2.50066	2.51988	2.60825	2.55584	2.84118	2.77669	2.77626	+	+	3.35295	0.017314	1.96717	5.77824	3.24025	0.0194603	1.1134	4.56613
67426	Adck3	4632432J16Rik|AI462003|Cabc1|mKIAA0451|Coq8a	aarF domain containing kinase 3	1.85997	1.86902	1.9389	1.68101	2.49462	2.27437	2.61973	2.20199	1.99486	2.14421	2.31927	2.42422	2.36666	2.43823	+	+	2.57135	0.0194832	1.95914	4.30345	1.61442	0.0575585	0.815333	2.29226
22355	Vipr2	VPAC2|VPAC2R|Vip2	vasoactive intestinal peptide receptor 2	1.59464	1.27341	0.824018	1.28779	1.80846	2.37981	2.1365	1.73252	1.69201	1.56772	1.6177	2.0858	2.08341	2.11335	+	+	1.91303	0.0292089	1.95576	3.20451	4.05148	0.0135593	1.12322	5.67122
15979	Ifngr1	CD119|IFN-gammaR|Ifgr|Ifngr|Nktar	interferon gamma receptor 1	2.54093	2.46449	2.49985	2.37522	2.88074	2.91221	2.92774	2.5893	2.61597	2.59374	2.56315	3.0302	3.04901	3.00467	+	+	4.06411	0.0286914	1.95487	7.25004	5.83414	0	2.13344	11.7938
69547	Nkpd1	2310015G09Rik	NTPase KAP family P-loop domain containing 1	1.59464	1.60502	1.60483	1.28779	2.14978	2.2945	2.36468	1.68284	1.69201	1.61614	1.15788	2.13813	1.86836	2.01288	+	+	3.26819	0.016692	1.94495	5.59164	1.65652	0.0459663	1.09503	2.52156
74580	Pyroxd2	3830409H07Rik|4833409A17Rik	pyridine nucleotide-disulphide oxidoreductase domain 2	1.70189	2.17159	1.9389	2.00633	2.5954	2.49145	2.54539	2.04631	1.89886	1.9519	2.24727	2.48009	2.30089	2.30962	+	+	2.73169	0.0202087	1.93233	4.5747	1.63484	0.0486344	1.03573	2.46269
244238	Mrgpre	C130069N09Rik|Ebrt3|Mgrf|MrgE	MAS-related GPR member E	1.92102	1.86902	1.4922	1.96352	2.35826	2.53021	2.45854	1.77712	1.84055	1.88371	1.70773	2.16168	2.1993	2.13052	+	+	2.67233	0.0197419	1.92863	4.46658	3.35584	0.0186171	0.990499	4.484
70240	Ufsp1	2700038N03Rik|D5Ertd655e	UFM1-specific peptidase 1	2.24296	2.0288	2.17144	2.23832	2.66334	2.69117	2.70182	2.18771	2.36845	2.25982	2.03162	2.59442	2.69614	2.58932	+	+	3.8483	0.0229455	1.9238	6.74927	2.45789	0.0205653	1.53002	3.87767
100036768	Gm11696	OTTMUSG00000003456	predicted gene 11696	0.352227	0.971921	1.14205	0.619009	1.99225	1.77149	1.8533	0.403475	1.301	1.51376	0.211934	1.8623	2.1098	1.84205	+	+	2.97762	0.0209086	1.92344	5.01954	1.78756	0.0331423	1.89567	2.99324
14696	Gnb4	6720453A21Rik|G(beta)4	guanine nucleotide binding protein (G protein) beta 4	2.2186	2.33267	1.83468	1.94021	2.6104	2.56437	2.71558	2.25381	2.3459	2.1047	2.09887	2.55792	2.63711	2.53794	+	+	2.14979	0.0241246	1.92268	3.57446	2.5284	0.0207364	1.36284	3.86329
100502934	Gm13842	OTTMUSG00000014717	predicted gene 13842	0.352227	NaN	NaN	-0.498833	1.47911	0.934079	1.34486	0.403475	1.301	0.519642	0.211934	1.18023	0.0517061	1.15224	+		2.19394	0.0240664	1.91678	3.64455	0.199024	0.725822	0.247104	0.422098
100177	Zmym6	9330177P20Rik|AI593204|AI661340|D4Wsu24e|Zfp258	zinc finger MYM-type 6	0.352227	NaN	0.190564	0.864549	1.47911	1.77149	1.44709	1.00069	0.880113	0.519642	1.15788	1.67633	1.25089	1.28283	+	+	1.95291	0.0281351	1.91651	3.25662	1.35354	0.0805253	0.793133	1.998
101056408	Gm15816	OTTMUSG00000026380	predicted gene 15816	NaN	NaN	NaN	NaN	0.387638	1.23983	1.05247	NaN	NaN	-0.625792	0.211934	-0.673506	0.707887	-0.333418	+		3.11622	0.0181111	1.91468	5.27422	0.624506	0.309811	0.566439	1.08475
	Gssos2		glutathione synthase opposite strand 2	NaN	NaN	NaN	NaN	0.387638	1.23983	1.05247	NaN	NaN	NaN	NaN	0.0875714	NaN	NaN	+		3.11622	0.0180484	1.91468	5.27422	0.544256	0.414219	0.354193	0.893662
100038595	Gm16287	ENSMUSG00000073739|OTTMUSG00000009902|OTTMUSG00000033208	predicted gene 16287	NaN	0.368679	0.190564	-0.498833	1.61697	1.43552	1.21773	-0.30775	NaN	NaN	0.211934	1.06549	0.0517061	0.746949	+	+	2.36926	0.0216496	1.91429	3.93503	1.30389	0.0715472	1.111	2.09114
269701	Wdr66	4930415N18Rik|4933428F06Rik|5031404N07	WD repeat domain 66	1.45525	0.971921	0.190564	1.04168	1.72306	2.04759	2.07787	1.16924	1.39154	1.09646	1.50579	1.67633	1.61507	1.38785	+		2.05428	0.0260614	1.90994	3.41589	1.01801	0.175016	0.496104	1.44937
13601	Ecm1	AI663821|p85	extracellular matrix protein 1	1.59464	0.368679	0.190564	0.619009	1.80846	1.84386	1.95323	0.403475	0.635875	1.45303	1.15788	1.59153	1.25089	1.54903	+		1.84077	0.031283	1.90783	3.0786	0.963895	0.147388	0.811837	1.57234
328561	Apol10b	9130218O11Rik	apolipoprotein L 10B	1.59464	0.971921	NaN	1.04168	2.07939	1.57617	1.92261	1.29893	1.59346	1.51376	1.50579	1.99001	1.6934	1.87608	+	+	1.18643	0.0742187	1.90632	2.09661	1.83702	0.0449881	0.832403	2.54351
245308	Zdhhc19	Gm1744|Gm616	zinc finger DHHC domain containing 19	NaN	0.368679	0.190564	NaN	1.28732	0.934079	1.66641	NaN	NaN	NaN	0.84182	0.737955	0.707887	0.746949	+	+	1.84138	0.0312527	1.90046	3.07762	1.1482	0.0879037	1.21174	1.9225
26918	Ern2	Ern1|Ire1|Ire1b	endoplasmic reticulum (ER) to nucleus signalling 2	NaN	NaN	NaN	-0.498833	1.28732	0.322978	1.34486	0.403475	NaN	NaN	NaN	1.27548	0.0517061	1.38785	+	+	2.27039	0.0225256	1.90032	3.76425	1.50441	0.0458571	1.69405	2.52404
20308	Ccl9	CCF18|MRP-2|Scya10|Scya9	chemokine (C-C motif) ligand 9	2.73383	2.7347	2.6907	2.43234	3.02317	3.03872	3.03967	2.32872	2.26686	2.45445	2.49869	2.66889	2.65534	2.68703	+	+	2.50131	0.0203898	1.89947	4.15302	2.31768	0.0277787	1.12413	3.37195
15468	Prmt2	AI504737|Hrmt1l1	protein arginine N-methyltransferase 2	2.53178	2.45235	2.45223	2.59673	2.89065	2.93201	2.94714	2.65962	2.61597	2.6799	2.63301	2.83221	2.88802	2.86857	+	+	3.86761	0.023156	1.89225	6.75009	3.78709	0.0164	1.01079	5.05102
19271	Ptprj	AI450271|BET|Byp|CD148|DEP-1|PTPbeta2|Ptpb2|RPTPJ|Scc-1|Scc1	protein tyrosine phosphatase receptor type	1.26133	1.86902	1.69543	1.04168	2.34064	2.34836	2.00808	2.02407	1.301	1.97224	1.94971	2.04096	2.17897	2.11335	+		1.80553	0.0320084	1.8899	3.01945	0.790005	0.204045	0.743977	1.34298
67488	Calcoco1	1810009B06Rik|Cocoa|Gcap11|mKIAA1536	calcium binding and coiled coil domain 1	2.51256	2.83362	2.65269	2.70407	3.06588	3.05347	3.03693	2.78514	2.7671	2.6842	2.821	3.01627	3.00676	3.05581	+	+	2.52431	0.0201178	1.8845	4.18523	3.23359	0.0170833	1.34941	4.90869
330450	Far2	A230046P18|AW048109|BC055759|Mlstd1	fatty acyl CoA reductase 2	2.59041	2.63157	2.70366	2.53436	2.96997	3.03034	3.00509	3.0522	3.08683	3.03127	3.13017	3.25719	3.27241	3.25685	+	+	3.66572	0.0199424	1.87934	6.32068	3.20588	0.0191613	1.16381	4.60141
68943	Pink1	1190006F07Rik|AU042772|AW557854|BRPK|mFLJ00387	PTEN induced putative kinase 1	2.54093	2.70627	2.54835	2.60643	2.97507	2.95884	3.03762	2.6998	2.58278	2.65491	2.60959	2.91931	2.95703	2.9559	+	+	3.41217	0.0178	1.87835	5.81467	3.83242	0.0186667	1.47404	6.06947
102631513	Gm11998	OTTMUSG00000005157	predicted gene 11998	0.352227	1.60502	1.69543	1.4562	2.34064	2.11927	1.98163	2.3473	2.26686	2.37815	2.03162	2.63172	2.59652	2.59704	+	+	1.60388	0.040567	1.87786	2.71004	2.13815	0.0301705	1.30158	3.2672
100137011	Gm12689	OTTMUSG00000007987	predicted gene 12689	NaN	NaN	0.824018	NaN	1.61697	1.57617	-0.234207	1.00069	0.257964	0.519642	1.15788	0.737955	0.0517061	1.38785	+		1.1656	0.0779328	1.85716	2.0601	0.0420355	0.942531	0.0583191	0.100807
75472	Cfap126	1700009P17Rik|AV282292|Flattop|Fltp	cilia and flagella associated protein 126	NaN	NaN	0.824018	0.619009	1.28732	1.43552	1.53193	1.29893	1.05627	0.519642	1.3603	1.71342	1.91345	1.96373	+	+	1.62256	0.0397098	1.85255	2.73268	2.16484	0.0273158	1.5138	3.42581
29813	Zfp385a	Hzf|Zfp385|Znf385a	zinc finger protein 385A	2.46984	2.4397	2.53307	2.53843	2.91374	2.79067	3.0043	2.54137	2.54912	2.50732	2.63301	2.80696	2.80289	2.69244	+	+	2.85815	0.0207901	1.85233	4.75327	2.27567	0.031779	0.922747	3.11729
19275	Ptprn	IA-2|mIA-A|mKIAA4064	protein tyrosine phosphatase receptor type	NaN	NaN	NaN	NaN	0.387638	0.934079	1.21773	0.403475	NaN	NaN	NaN	-0.673506	NaN	-0.333418	+		3.17051	0.0179286	1.84824	5.32408	0.1199	0.838581	0.142873	0.264387
102631889	Gm16638	-	predicted gene 16638	0.958301	NaN	NaN	-0.498833	1.28732	1.23983	1.44709	NaN	0.635875	1.09646	NaN	0.922913	0.0517061	1.15224	+		1.69564	0.0367613	1.847	2.84135	0.503082	0.365007	0.795297	0.980987
240753	Plekha6	9530028L01Rik|AU042621|Pepp3	pleckstrin homology domain containing family A member 6	NaN	NaN	NaN	0.239239	1.28732	0.934079	1.05247	-0.30775	-0.477153	-0.625792	NaN	1.18023	1.61507	-0.333418	+	+	2.3686	0.0220026	1.84674	3.90457	1.26731	0.0670636	1.49742	2.14735
321019	Gpr183	Ebi2	G protein-coupled receptor 183	NaN	NaN	NaN	NaN	0.987597	1.43552	-0.234207	NaN	NaN	NaN	NaN	0.0875714	0.0517061	0.746949	+	+	2.02372	0.0266101	1.84594	3.3466	3.08759	0.0195378	1.2591	4.57107
269854	Nat14	BC047219	N-acetyltransferase 14	1.85997	1.46635	1.4922	1.28779	2.18037	2.23003	2.33602	1.85435	1.64539	1.56772	0.84182	2.38033	2.1993	2.09533	+	+	2.62409	0.0194881	1.84577	4.33692	1.785	0.0336288	1.81558	2.96865
11519	Add2	2900072M03Rik|add97	adducin 2 (beta)	2.66308	2.65685	2.48171	2.50863	3.00923	2.81975	3.06285	2.76531	2.77404	2.74655	2.7599	2.99919	3.06223	2.95407	+	+	2.2254	0.0238022	1.84346	3.66812	3.39339	0.0169545	1.25154	5.00661
64291	Osbpl1a	G430090F17Rik|Gm753|ORP-1|Osbpl1b	oxysterol binding protein-like 1A	2.82249	2.92932	2.85929	2.83438	3.19953	3.1487	3.21114	2.84422	2.88301	2.88074	2.96035	3.08773	3.11005	3.08734	+	+	3.85561	0.0223509	1.83526	6.65178	3.1006	0.0189796	1.11839	4.38868
213556	Plekhh2	AI256725|E030001K05|mKIAA2028	pleckstrin homology domain containing family H (with MyTH4 domain) member 2	1.85997	2.45235	2.11861	1.68101	2.49462	2.58002	2.67194	2.55975	2.54512	2.59075	2.7062	2.7566	2.76827	2.83143	+	+	1.51683	0.0453852	1.83296	2.57123	1.97484	0.0397035	0.825543	2.68252
240063	Zfp811	BC052046	zinc finger protein 811	1.26133	0.368679	0.824018	0.619009	1.87945	1.95882	1.66641	-0.30775	0.635875	0.519642	0.84182	1.42643	1.81766	2.07637	+	+	2.5723	0.0191307	1.83172	4.24029	2.25966	0.0217349	2.07986	3.81138
80719	Igsf6	-	immunoglobulin superfamily member 6	0.352227	NaN	0.190564	0.864549	1.61697	1.43552	1.53193	1.62695	1.97298	1.97224	2.20449	2.36213	2.08341	1.98909	+		1.97148	0.0280858	1.82831	3.25905	0.541927	0.36378	0.562935	0.982982
	Gm27010		predicted gene 27010	0.958301	NaN	1.14205	1.04168	1.72306	1.68439	1.8533	1.00069	0.635875	1.09646	0.211934	0.922913	1.25089	0.982539	+		1.4834	0.0476876	1.82408	2.52016	0.585221	0.382754	0.37108	0.946334
17444	Grap2	GRAP-2|GRB2L|GRBLG|GRID|Gads|GrbX|Grf40|GrpL|Mona|P38	GRB2-related adaptor protein 2	1.85997	1.98245	1.9389	1.58191	2.40589	2.40839	2.49642	2.10601	2.05384	2.21202	2.20449	2.39753	2.50725	2.43823	+	+	2.959	0.0209482	1.81473	4.90865	2.73049	0.0218861	1.03318	3.7917
109334	B230398E01Rik	6720476P12Rik	RIKEN cDNA B230398E01 gene	0.352227	1.46635	0.190564	0.239239	1.80846	1.77149	1.72121	0.766655	1.05627	NaN	NaN	1.06549	1.25089	0.982539	+		1.93808	0.0292283	1.8143	3.20277	0.894348	0.145142	1.20435	1.58505
234700	Nrn1l	Cpg15-2|G630049C14Rik	neuritin 1-like	0.958301	NaN	NaN	-0.498833	1.47911	0.934079	1.44709	0.403475	1.301	0.519642	1.15788	0.737955	1.81766	1.38785	+		1.55315	0.0433117	1.81233	2.62077	0.612319	0.292891	0.740368	1.11997
80890	Trim2	mKIAA0517|narf	tripartite motif-containing 2	0.352227	1.46635	NaN	0.239239	0.987597	1.77149	1.98163	1.00069	1.05627	1.09646	1.15788	1.95185	1.81766	1.61311	+	+	1.09075	0.0940336	1.81042	1.94547	2.9527	0.0189697	1.37179	4.50476
653029	Arhgap27os2	D630048o14rik|Gm11647|OTTMUSG00000003071	Rho GTPase activating protein 27 opposite strand 2	NaN	NaN	NaN	-0.498833	1.72306	0.322978	0.466225	0.403475	NaN	0.129151	NaN	0.737955	0.707887	-0.333418	+		1.5406	0.0440244	1.801	2.59987	0.759708	0.213318	0.760873	1.31151
50874	Tmod4	MTMOD|Sk-Tmod	tropomodulin 4	1.70189	0.368679	0.190564	0.619009	2.07939	1.77149	1.66641	NaN	0.257964	0.519642	0.84182	1.67633	1.95397	1.7194	+	+	1.4321	0.050606	1.79948	2.44024	2.29975	0.0203759	2.34908	3.96491
18750	Prkca	AI875142|Pkca	protein kinase C alpha	2.85173	2.94676	2.89686	2.85699	3.21015	3.14661	3.24821	2.93623	2.93748	2.94929	2.98443	3.15912	3.17688	3.1502	+	+	3.47453	0.018	1.79855	5.85526	4.57777	0.0168889	1.21321	6.64404
12503	Cd247	4930549J05Rik|A430104F18Rik|AW552088|Cd3|Cd3-eta|Cd3-zeta|Cd3h|Cd3z|Cd3zeta|T3z|Tcrk|Tcrz	CD247 antigen	NaN	NaN	NaN	NaN	0.387638	1.43552	0.466225	NaN	NaN	NaN	NaN	-0.673506	0.0517061	-0.333418	+	+	2.28666	0.0225866	1.79818	3.74872	3.36597	0.0200747	0.819042	4.106
20148	Dhrs3	Rsdr1|retSDR1	dehydrogenase/reductase (SDR family) member 3	2.5584	2.66282	2.51694	2.51746	3.00192	2.95884	2.87067	2.67174	2.62821	2.67772	2.73445	2.8477	2.89828	2.90864	+	+	3.14599	0.0195556	1.78172	5.22244	3.04794	0.0200213	0.985643	4.1053
319916	A730011C13Rik	BB166060	RIKEN cDNA A730011C13 gene	0.352227	0.971921	1.34578	0.864549	1.93987	2.00578	1.66641	1.40323	1.05627	1.09646	0.211934	1.71342	1.52072	1.61311	+	+	2.28741	0.0227336	1.77556	3.73999	1.42245	0.0620737	1.06402	2.21932
246728	Oas2	Oasl11	2'-5' oligoadenylate synthetase 2	0.958301	0.368679	NaN	-0.498833	1.61697	0.934079	1.72121	0.403475	0.880113	1.20982	0.211934	0.922913	1.25089	1.28283	+		1.48056	0.0482537	1.7729	2.50599	0.819464	0.214203	0.577692	1.30835
55948	Sfn	Er|Mme1|Ywhas	stratifin	2.19236	2.4982	2.23818	2.39545	2.71255	2.65894	2.92548	2.17281	2.3459	2.3719	2.4703	2.65094	2.60724	2.65822	+	+	1.99131	0.0279466	1.77265	3.2715	2.16953	0.0308864	1.15124	3.20395
22410	Wnt10b	Wnt12	wingless-type MMTV integration site family member 10B	NaN	NaN	0.190564	-0.498833	0.987597	1.23983	1.21773	0.766655	NaN	-0.625792	NaN	NaN	1.03871	0.381516	+		2.41111	0.0216205	1.76124	3.93428	0.321913	0.5518	0.531687	0.671974
54426	Hgfac	HGFA	hepatocyte growth factor activator	2.06197	2.45235	2.27634	2.09598	2.73636	2.63508	2.69611	2.44691	2.17629	2.26861	2.37813	2.55792	2.63235	2.53794	+	+	2.29193	0.0227602	1.76008	3.74034	1.84439	0.0399504	0.968113	2.66589
106369	Ypel1	0610009L05Rik|1700016N17Rik|1700019O22Rik|4921520K19Rik|4930511F14Rik|AV118478|Dgl1|Ppil2|mdgl-1	yippee-like 1 (Drosophila)	NaN	0.368679	NaN	-0.498833	NaN	1.57617	1.92261	0.766655	NaN	0.772747	NaN	0.482022	1.40342	0.746949			0.825487	0.173297	1.75791	1.55191	0.763159	0.193127	1.05428	1.38226
22051	Trip6	-	thyroid hormone receptor interactor 6	1.97395	1.92978	1.98229	1.52314	2.35826	2.58753	2.33602	1.73252	1.84055	1.51376	1.94971	2.2768	2.30089	2.29956	+	+	2.15203	0.0251508	1.75483	3.51555	2.69282	0.0195308	1.49315	4.21598
71768	Vwce	1300015B04Rik	von Willebrand factor C and EGF domains	NaN	0.368679	0.190564	-0.498833	1.61697	0.322978	1.72121	-0.30775	-0.477153	0.129151	0.84182	0.922913	0.707887	0.982539	+		1.38778	0.0540602	1.75343	2.36732	1.22921	0.100394	0.732033	1.82739
70319	2600006K01Rik	-	RIKEN cDNA 2600006K01 gene	0.352227	1.27341	0.824018	1.17808	2.14978	1.95882	1.44709	1.56331	1.46846	1.45303	0.84182	1.4879	1.95397	1.76431	+		1.69806	0.03728	1.75214	2.82147	0.976417	0.146035	0.795592	1.58065
	AC161165.6			NaN	NaN	NaN	-0.498833	0.387638	1.43552	0.822901	0.766655	0.635875	NaN	NaN	0.922913	1.40342	0.982539	+	+	2.13284	0.0253851	1.75042	3.48363	1.15467	0.0832344	1.35858	1.96478
104174	Gldc	D030049L12Rik|D19Wsu57e	glycine decarboxylase	NaN	NaN	NaN	-0.498833	1.61697	1.43552	NaN	NaN	0.257964	-0.625792	0.211934	-0.673506	1.03871	0.746949			1.041	0.109274	1.74711	1.86607	0.680573	0.257013	0.70268	1.19704
13830	Stom	Epb7.2	stomatin	1.97395	2.27286	2.14601	2.09598	2.5258	2.51147	2.77932	2.53172	2.26686	2.2016	2.39128	2.67743	2.65534	2.60823	+	+	2.19721	0.0240042	1.74314	3.58197	1.82292	0.0380864	1.15453	2.76266
	Platr1		pluripotency associated transcript 1	0.352227	NaN	0.190564	NaN	0.987597	1.57617	1.05247	-0.30775	-0.477153	-0.625792	NaN	0.482022	0.0517061	0.381516	+	+	1.77875	0.0344174	1.74181	2.9389	1.5093	0.0717014	0.70171	2.08958
11898	Ass1	AA408052|ASS|Ass-1|fold	argininosuccinate synthetase 1	1.70189	1.60502	1.14205	1.83038	2.39081	1.90544	2.39924	1.77712	1.69201	1.85815	1.3603	2.17289	2.1098	2.05639	+	+	1.62139	0.0406239	1.7407	2.70531	1.95086	0.0352374	1.11551	2.8999
69834	Rab43	1810048P08Rik|2500004H21Rik|AW490415	RAB43 member RAS oncogene family	1.85997	0.971921	0.824018	1.58191	2.07939	2.00578	2.24428	0.403475	1.69201	0.955573	0.84182	1.67633	1.6934	1.76431	+	+	1.60202	0.0414653	1.73793	2.6762	1.25247	0.0745829	1.20445	2.05581
171209	Asic3	AW742291|Accn3|DRASIC|SLNAC1|TNAC1	acid-sensing (proton-gated) ion channel 3	NaN	NaN	0.190564	NaN	0.987597	1.43552	0.466225	NaN	NaN	NaN	NaN	0.922913	0.0517061	0.381516	+	+	1.86994	0.0312462	1.73775	3.07471	2.93343	0.0190418	1.41171	4.5171
235041	Kank2	AI504612|Ankrd25|BC010245	KN motif and ankyrin repeat domains 2	1.85997	1.60502	1.60483	1.86074	2.30219	2.34836	2.37368	1.73252	1.39154	1.97224	1.78251	2.26014	2.17897	2.01288	+	+	3.36661	0.0166527	1.73267	5.5826	1.55055	0.0512103	1.12384	2.40424
54368	Gp9	Cd42|GPIX	glycoprotein 9 (platelet)	2.19236	2.38308	2.11861	2.193	2.81406	2.59484	2.61973	2.31902	2.33801	2.30163	2.15561	2.53774	2.67652	2.55613	+	+	2.39526	0.0220598	1.73116	3.89335	2.47255	0.024537	1.16913	3.61577
71213	Cage1	4933427I01Rik|Ctag3	cancer antigen 1	1.45525	1.60502	1.77068	1.37884	2.23448	2.00578	2.40731	2.04631	1.53502	2.00997	2.06677	2.19429	2.17897	2.09533	+		2.22468	0.0238272	1.72641	3.61817	0.85061	0.194594	0.64799	1.37606
21685	Tef	2310028D20Rik	thyrotroph embryonic factor	2.65722	2.66282	2.54835	2.62486	2.95579	2.95544	3.02779	2.74378	2.72296	2.77808	2.63856	2.89777	2.9251	2.88641	+	+	3.77358	0.0199118	1.7256	6.34348	2.50043	0.0291322	0.884015	3.3184
54352	Irx5	-	Iroquois related homeobox 5 (Drosophila)	NaN	NaN	NaN	-0.498833	1.61697	0.322978	0.466225	-0.30775	NaN	-0.625792	NaN	0.482022	0.0517061	NaN	+		1.63781	0.0401188	1.72298	2.72508	0.459135	0.444188	0.447072	0.841492
238875	Gapt	9830130M13Rik	Grb2-binding adaptor transmembrane	2.13308	2.22598	2.05666	2.15462	2.61761	2.7374	2.49043	2.20199	2.05384	2.2415	2.24727	2.62414	2.57961	2.53321	+	+	2.76107	0.0197791	1.72244	4.49641	3.19081	0.0173048	1.41969	4.93046
268973	Nlrc4	9530011P19Rik|CLAN|CLAN1|CLANA|CLANB|CLANC|CLAND|Card12|IPAF	NLR family CARD domain containing 4	NaN	NaN	0.190564	0.864549	1.72306	1.43552	0.466225	0.403475	0.635875	0.955573	0.211934	1.3564	1.52072	0.982539	+	+	1.21877	0.072441	1.72205	2.11863	1.66024	0.0489008	0.975043	2.45642
217887	BC022687	AW050009|C130001I08Rik|Flj20080	cDNA sequence BC022687	1.45525	0.368679	1.77068	1.68101	2.20849	2.15041	2.03281	2.02407	1.64539	1.93045	1.6177	2.02473	2.38958	1.80497	+		1.50388	0.0472475	1.72152	2.52928	0.677735	0.25316	0.748753	1.20613
74190	Exoc3l4	1200009I06Rik|1600013K19Rik	exocyst complex component 3-like 4	0.352227	0.368679	NaN	1.04168	1.93987	1.77149	0.466225	1.00069	0.635875	0.129151	NaN	1.3564	1.25089	1.47499		+	1.0598	0.103452	1.72084	1.89011	1.38365	0.0576463	1.41127	2.28668
97775	D930048N14Rik	AI315703|R75254	RIKEN cDNA D930048N14 gene	1.45525	NaN	0.190564	0.619009	1.61697	1.57617	1.66641	1.40323	1.05627	1.20982	0.84182	1.42643	0.707887	1.54903	+		1.29735	0.0629784	1.71967	2.23101	0.207247	0.72624	0.208337	0.420816
102639132	Gm21885	-	predicted gene 21885	NaN	NaN	NaN	NaN	1.47911	1.23983	NaN	1.00069	-0.477153	NaN	NaN	NaN	1.25089	NaN	+		1.19214	0.0758445	1.71649	2.0796	0.0452668	0.932034	0.113457	0.117296
	Gm10800		predicted gene 10800	0.352227	0.368679	0.824018	0.619009	1.61697	1.90544	1.44709	1.40323	1.46846	1.30392	0.211934	1.93128	2.02421	1.15224	+		2.72632	0.0196477	1.71157	4.43008	0.82155	0.170102	1.10821	1.47026
12767	Cxcr4	CD184|Cmkar4|LESTR|PB-CKR|PBSF/SDF-1|Sdf1r|b2b220Clo	chemokine (C-X-C motif) receptor 4	2.06197	2.4397	2.32641	2.22754	2.79317	2.80402	2.50804	2.70245	2.68709	2.70669	2.56315	3.04101	2.9884	2.98957	+	+	1.81676	0.0330423	1.70965	2.98619	3.50404	0.01512	1.68948	5.78919
791294	Gm9958	ENSMUSG00000054945	predicted gene 9958	0.352227	1.46635	1.34578	0.864549	1.99225	1.90544	1.88944	1.81751	1.7342	1.51376	1.15788	1.83644	1.52072	1.80497	+		2.06205	0.0265156	1.70936	3.35763	0.35887	0.552655	0.326987	0.670252
329015	Atg2a	1810013C15Rik|A830054M12|BC023754|mKIAA0404	autophagy related 2A	2.60514	2.68544	2.63146	2.67117	2.95762	2.98731	3.04103	2.70245	2.63704	2.71441	2.80419	2.95444	2.93387	2.9206	+	+	4.07218	0.02524	1.70556	6.89294	2.62405	0.0229517	1.08546	3.72397
17122	Mxd4	2810410A03Rik|Mad4|bHLHc12	Max dimerization protein 4	2.85985	2.94109	2.84291	2.87433	3.17512	3.18006	3.18405	2.96298	2.93222	2.9585	2.99105	3.1758	3.16459	3.15597	+	+	4.29997	0.0298701	1.69985	7.32975	4.52614	0.0150909	1.18381	6.48382
13844	Ephb2	Cek5|Drt|ETECK|Erk|Hek5|Nuk|Prkm5|Qek5|Sek3|Tyro5	Eph receptor B2	1.85997	2.0288	1.69543	1.68101	2.37496	2.2945	2.49043	1.94829	1.92514	1.88371	1.99285	2.11291	2.1098	1.98909	+		2.635	0.0194931	1.69853	4.26849	1.55445	0.1267	0.372093	1.68106
100504127	Gm17690	-	predicted gene 17690	0.352227	0.971921	1.14205	-0.498833	1.47911	1.68439	1.88944	1.29893	0.880113	0.519642	1.15788	1.3564	1.40342	1.47499	+		1.85301	0.0318701	1.69742	3.03651	1.24299	0.10527	0.67038	1.80023
67375	Qprt	2410027J01Rik|AI647766|QPRTase	quinolinate phosphoribosyltransferase	0.958301	1.71173	1.4922	1.37884	2.07939	2.15041	2.1365	1.56331	1.301	1.20982	1.15788	2.0858	2.05499	2.13052	+	+	2.42629	0.0217944	1.69616	3.9253	3.51926	0.0168	1.76883	5.90864
50767	Pnpla6	AI661849|MSws|Nte	patatin-like phospholipase domain containing 6	2.16397	2.22598	2.05666	2.36097	2.61761	2.58753	2.75979	2.46592	2.40278	2.30939	2.41602	2.49256	2.67242	2.5426	+	+	2.53948	0.0209954	1.69273	4.10733	1.44784	0.0805686	0.666358	1.99816
66456	2810001G20Rik	AW045514	RIKEN cDNA 2810001G20 gene	2.36039	2.39824	2.35594	2.24877	2.71749	2.75379	2.79936	2.36485	2.4452	2.37815	2.35006	2.71093	2.75955	2.72509	+	+	3.87056	0.0212381	1.69148	6.48153	4.36709	0.0212093	1.42023	6.86848
66090	Ypel3	0610043B10Rik|1190001G19Rik|Suap	yippee-like 3 (Drosophila)	2.95837	3.11194	2.99061	3.01984	3.27887	3.27511	3.32842	3.0792	3.01573	3.05219	3.07802	3.19403	3.2438	3.21538	+	+	3.02009	0.0207313	1.69136	4.92006	3.23528	0.0187184	0.984595	4.32768
269855	Ssc5d	A430110N23Rik|S5D-SRCRB	scavenger receptor cysteine rich family 5 domains	NaN	NaN	NaN	NaN	1.28732	0.322978	0.466225	0.403475	0.635875	-0.625792	NaN	0.482022	1.03871	-0.333418	+		2.51897	0.0211994	1.69105	4.07282	0.45902	0.427888	0.533756	0.867873
381218	4430402I18Rik	AW122618|Spata6l	RIKEN cDNA 4430402I18 gene	NaN	NaN	NaN	NaN	1.28732	0.322978	0.466225	0.403475	0.257964	0.519642	0.211934	0.482022	0.0517061	NaN	+		2.51897	0.0211677	1.69105	4.07282	0.603133	0.344019	-0.466517	-1.01846
140917	Dclre1b	AI452214|Apollo|SNMIB|mSNM1B	DNA cross-link repair 1B PSO2 homolog (S. cerevisiae)	1.59464	2.0288	1.14205	1.68101	2.14978	2.42174	2.21677	1.91936	2.10475	1.90776	2.15561	2.33612	2.23668	2.32886	+	+	1.66772	0.0387057	1.68618	2.75937	1.85919	0.0428255	0.855977	2.58906
54672	Adgrg3	A030001G24Rik|AW214383|Gpr97|Pb1|Pb99	adhesion G protein-coupled receptor G3	2.34354	2.19985	2.14601	2.23832	2.76228	2.53021	2.7235	2.32872	2.20128	2.33869	2.39128	2.49256	2.46726	2.56904	+	+	2.56488	0.020347	1.68508	4.14439	1.87343	0.0489402	0.715482	2.45762
	Gm15445		predicted gene 15445	NaN	1.86902	0.824018	0.864549	1.61697	2.08518	1.66641	1.16924	1.46846	0.955573	0.84182	1.42643	1.25089	0.746949			0.879036	0.157221	1.68395	1.62444	0.0606551	0.921627	0.0616774	0.134929
791421	Gm14168	OTTMUSG00000015868	predicted gene 14168	NaN	NaN	NaN	NaN	0.387638	1.23983	0.466225	NaN	NaN	NaN	0.211934	0.0875714	1.40342	0.746949	+	+	2.7097	0.0193057	1.68381	4.38343	1.48139	0.0494268	1.5058	2.44584
105242557	Gm20635	-	predicted gene 20635	NaN	NaN	0.190564	-0.498833	0.987597	0.934079	1.34486	NaN	0.635875	0.129151	NaN	1.27548	1.25089	1.28283	+	+	2.20301	0.024273	1.68231	3.56459	1.87886	0.0321812	1.74939	3.09184
	AC149090.1			2.93835	2.97644	2.99938	2.96694	3.21656	3.22535	3.3083	2.93725	2.96131	2.9257	2.98577	3.1197	3.10554	3.11777	+	+	3.60204	0.0188352	1.68029	5.95975	3.86087	0.0172041	0.917964	4.88893
77590	Chst15	4631426J05Rik|BRAG|GalNAcS-6ST|MAd5|mKIAA0598	carbohydrate (N-acetylgalactosamine 4-sulfate 6-O) sulfotransferase 15	NaN	NaN	0.190564	-0.498833	0.987597	1.23983	1.05247	1.16924	0.880113	1.20982	1.15788	1.67633	1.52072	1.54903	+	+	2.32893	0.0226762	1.67733	3.75995	2.56577	0.0288889	0.838772	3.32135
320662	Casc1	A230084G12Rik|Las1	cancer susceptibility candidate 1	NaN	NaN	0.190564	0.619009	0.987597	1.57617	1.05247	NaN	0.257964	NaN	0.211934	0.737955	1.25089	0.381516	+	+	1.57985	0.0430956	1.67699	2.62916	1.25429	0.0746413	1.19496	2.05536
378460	Pram1	AY665714	PML-RAR alpha-regulated adaptor molecule 1	NaN	0.368679	NaN	-0.498833	1.28732	1.43552	0.466225	0.403475	1.1919	NaN	0.211934	0.482022	1.03871	1.38785	+		1.69014	0.0381329	1.67597	2.78938	0.614784	0.282518	0.831289	1.14214
12841	Col9a3	AV006866	collagen type IX	NaN	NaN	0.824018	0.239239	0.987597	1.43552	1.34486	NaN	0.635875	0.129151	NaN	1.27548	1.03871	1.15224	+	+	1.52828	0.0461149	1.67157	2.55336	1.67472	0.038463	1.57071	2.73658
53422	Ybx2	Msy2	Y box protein 2	NaN	0.368679	NaN	0.619009	1.28732	1.23983	1.21773	NaN	NaN	0.129151	NaN	0.482022	0.707887	0.746949	+	+	1.72786	0.0367108	1.66934	2.84273	1.94614	0.0331859	1.29604	3.00248
328353	D030051J21Rik	Gm742	RIKEN cDNA D030051J21 gene	NaN	NaN	NaN	NaN	0.987597	0.322978	0.822901	-0.30775	-0.477153	-0.625792	NaN	-0.673506	NaN	0.746949	+		3.5879	0.0183316	1.66758	5.91755	0.188112	0.741435	0.224817	0.398641
15465	Hrh1	Bphs|H1R|HH1R|Hir	histamine receptor H1	1.70189	0.368679	1.60483	0.619009	1.72306	1.95882	2.21677	1.16924	1.77268	1.45303	1.3603	2.09961	2.13438	1.90749	+	+	1.23519	0.071223	1.6653	2.13314	2.06037	0.0306371	1.39991	3.21552
432830	Gm17747	-	predicted gene 17747	0.958301	0.971921	0.190564	1.37884	2.1163	1.68439	1.66641	-0.30775	0.635875	0.772747	0.84182	1.8623	1.61507	0.381516	+		1.75981	0.035967	1.66313	2.88777	0.91582	0.139318	1.20162	1.61347
234365	Yjefn3	Gm175|YjeF_N3|hYjeF_N3	YjeF N-terminal domain containing 3	2.30693	1.92978	2.17144	1.91543	2.43401	2.4809	2.75979	2.30901	2.03519	2.00997	2.35006	2.33612	2.32884	2.21896	+		1.70148	0.037733	1.66098	2.80174	0.464832	0.460968	0.364576	0.81362
269723	BC030343	-	cDNA sequence BC030343	NaN	0.368679	NaN	NaN	0.387638	0.934079	1.44709	0.766655	0.257964	-0.625792	NaN	-0.673506	0.707887	1.28283	+		1.63356	0.0407163	1.65904	2.70241	0.494509	0.381679	0.678223	0.948733
71276	Ccdc57	4933434G05Rik	coiled-coil domain containing 57	1.45525	1.46635	1.69543	0.619009	2.1163	1.90544	2.20213	1.29893	1.05627	1.77038	1.70773	1.95185	1.61507	1.93661	+		1.74415	0.0364184	1.65792	2.86323	0.874401	0.173514	0.782191	1.45638
14069	F8	Cf-8|Cf8|FVIII	coagulation factor VIII	0.352227	0.368679	NaN	-0.498833	1.47911	0.934079	1.44709	NaN	0.635875	1.09646	NaN	1.3564	NaN	1.61311	+		1.91604	0.0309066	1.65616	3.11674	0.402816	0.441409	0.950148	0.846246
22276	Uros	AI415298|UROIIIS|Uros3	uroporphyrinogen III synthase	0.352227	0.971921	0.190564	0.864549	1.72306	1.84386	1.44709	1.56331	1.53502	1.51376	1.78251	1.4879	0.0517061	1.38785	+		2.45844	0.0216796	1.65588	3.95473	0.871024	0.166883	-0.884529	-1.48426
80283	Abtb1	AI847549|BC003234|BPOZ|EF1ABP	ankyrin repeat and BTB (POZ) domain containing 1	2.40611	2.54697	2.54081	2.49013	2.80729	2.82872	2.96213	2.62319	2.58278	2.56884	2.67929	2.73562	2.77111	2.80366	+	+	2.88	0.0201611	1.65346	4.64794	2.29162	0.0369131	0.700261	2.82983
269717	Orai2	A730041O15Rik|Tmem142b	ORAI calcium release-activated calcium modulator 2	2.09926	2.19985	1.9389	2.0797	2.48344	2.60197	2.58284	1.97524	2.27664	2.06035	2.31927	2.3919	2.44962	2.38832	+	+	3.15417	0.0203875	1.64975	5.1171	1.35899	0.0777167	0.830783	2.02706
73368	Col20a1	1700051I12Rik	collagen type XX	0.958301	0.971921	1.60483	1.17808	1.61697	2.04759	2.21677	1.40323	1.39154	0.772747	1.15788	0.482022	1.52072	1.76431	+		1.68404	0.038432	1.64778	2.7726	0.17172	0.755567	0.252304	0.379898
210710	Gab3	5930433H21Rik	growth factor receptor bound protein 2-associated protein 3	2.13308	2.22598	1.89014	2.0797	2.48344	2.52099	2.66876	2.17281	2.23566	2.22213	2.15561	2.63172	2.60724	2.58138	+	+	2.49531	0.0217217	1.64729	4.00886	4.89234	0.01472	1.507	7.99271
75915	Bloc1s6os	4930580A09Rik	biogenesis of lysosomal organelles complex-1 subunit 6	0.352227	NaN	NaN	0.619009	1.72306	1.23983	0.466225	1.62695	-0.477153	0.772747	1.15788	1.42643	1.25089	1.47499	+		1.23882	0.0709529	1.6451	2.13493	0.514802	0.366933	0.679135	0.97673
11443	Chrnb1	Achr-2|Acrb	cholinergic receptor nicotinic	0.352227	1.27341	0.824018	1.04168	1.87945	1.84386	1.72121	1.29893	1.1919	0.955573	1.15788	1.77934	1.81766	1.7194	+	+	2.5497	0.0213435	1.64135	4.09286	3.42849	0.0170435	1.18802	4.95116
30049	Scd3	4930513N16Rik	stearoyl-coenzyme A desaturase 3	1.26133	NaN	1.83468	0.864549	1.28732	2.20548	1.88944	0.403475	1.05627	0.129151	1.50579	1.18023	0.707887	1.38785			0.767802	0.196593	1.63976	1.45704	0.260348	0.643148	0.338217	0.539631
75712	Tmem14a	5730496E24Rik|C85783|PTD011	transmembrane protein 14A	2.24296	2.56438	2.31056	2.50411	2.72234	2.77291	2.89649	2.54137	2.49702	2.60541	2.5971	2.79127	2.74116	2.69244	+	+	2.05297	0.0275525	1.6395	3.31602	2.30694	0.0332323	0.790104	2.98161
18569	Pdcd4	D19Ucla1|Ma3|Tis	programmed cell death 4	2.73383	2.96641	2.82793	2.81378	3.14503	3.12983	3.12745	2.95	2.9128	2.88745	2.91038	3.1375	3.16893	3.11862	+	+	2.61551	0.0201661	1.62944	4.1918	4.08667	0.0194133	1.28243	6.10397
12039	Bckdha	-	branched chain ketoacid dehydrogenase E1 alpha polypeptide	2.2186	2.39824	2.21735	2.09598	2.5954	2.62231	2.77082	2.49515	2.27664	2.39027	2.4703	2.6732	2.66825	2.61899	+	+	2.43122	0.02206	1.62908	3.89606	2.16762	0.0326095	0.975852	3.0491
75949	4930573C15Rik	BB018237	RIKEN cDNA 4930573C15 gene	NaN	NaN	NaN	NaN	0.387638	0.322978	1.21773	NaN	0.635875	-0.625792	NaN	1.63589	1.25089	0.381516	+	+	2.59187	0.0203573	1.62832	4.15274	1.4062	0.0518696	1.71297	2.38631
11305	Abca2	AI413825|Abc2|D2H0S1474E|mKIAA1062	ATP-binding cassette sub-family A (ABC1)	3.04871	3.02605	3.01934	3.0411	3.26754	3.30168	3.31672	3.0121	3.06566	3.04622	3.11903	3.28566	3.21013	3.18715	+	+	4.92604	0.0359167	1.62829	8.38554	2.22225	0.031014	1.02431	3.16076
66211	Rpl3l	1110057H16Rik	ribosomal protein L3-like	1.92102	0.971921	0.824018	1.63414	2.18037	2.20548	1.88944	0.403475	-0.477153	1.45303	1.99285	2.23346	2.17897	1.87608	+	+	1.33885	0.0592917	1.62762	2.27352	1.17268	0.0704841	2.11078	2.09856
16401	Itga4	CD49D|Itga4B	integrin alpha 4	3.17361	3.18192	3.17539	3.11947	3.44093	3.41216	3.35623	3.29022	3.32746	3.29355	3.36046	3.47659	3.48816	3.45525	+	+	3.50158	0.0166972	1.62619	5.70859	3.20432	0.019375	1.13275	4.54997
16815	Lbx2	Lbx2h	ladybird homeobox homolog 2 (Drosophila)	NaN	NaN	0.190564	NaN	1.28732	0.934079	0.466225	NaN	NaN	NaN	NaN	-0.673506	1.25089	-0.333418	+	+	1.9155	0.0310717	1.62567	3.10499	1.37424	0.0607887	1.26684	2.23288
83993	Tbx19	AU019250|D1Ertd754e|Tpit	T-box 19	0.352227	NaN	NaN	-0.498833	0.387638	1.57617	1.05247	0.403475	0.257964	NaN	0.211934	-0.673506	0.707887	NaN	+		1.51144	0.0478202	1.62532	2.51827	0.112776	0.84178	-0.165716	-0.258934
	Gm15956		predicted gene 15956	0.352227	0.368679	1.14205	0.864549	1.87945	1.77149	1.44709	0.403475	0.257964	0.519642	1.15788	1.63589	2.17897	1.93661	+	+	2.21495	0.0244682	1.62447	3.55623	2.44733	0.0195439	2.27554	4.20947
234577	Cpne2	3322401K10Rik	copine II	3.10605	3.14704	3.13502	3.09782	3.36142	3.36282	3.38087	3.16968	3.13712	3.18182	3.16381	3.27824	3.32338	3.29692	+	+	4.98341	0.0390698	1.62367	8.48184	3.4835	0.0191753	0.888521	4.4008
14460	Gata1	Gata-1|Gf-1|eryf1	GATA binding protein 1	2.71549	2.80819	2.71195	2.74107	3.10143	3.05347	3.01674	2.72755	2.83188	2.82396	2.8764	3.09174	3.12243	3.05924	+	+	3.65178	0.0194773	1.62354	5.97719	3.14971	0.0173978	1.48115	4.93531
68024	Hist1h2bc	2610022J01Rik|H2bfs|R74621	histone cluster 1 H2bc	2.06197	1.92978	1.14205	1.88901	2.47183	2.15041	2.40731	1.91936	1.53502	1.97224	1.90124	2.42929	2.60724	2.5426	+	+	1.4053	0.054095	1.62322	2.3668	2.95833	0.0161242	2.18378	5.14245
69537	Dnase1l1	2310005K03Rik|AI324885|Dnase1ll|Dnasex|Dnl1ll|G4.8	deoxyribonuclease 1-like 1	1.45525	0.971921	0.190564	1.68101	2.07939	2.04759	1.72121	1.77712	1.59346	1.85815	1.50579	2.00777	1.95397	1.93661	+	+	1.3928	0.0548781	1.62304	2.34903	1.5708	0.0685461	0.680423	2.12951
232970	Phldb3	EG232970|ENSMUSG00000061511|Gm10102	pleckstrin homology-like domain family B	1.26133	1.79763	2.05666	1.76213	2.20849	2.27437	2.45173	1.85435	2.03519	2.00997	1.99285	2.19429	2.51463	2.1919	+	+	1.7056	0.0379148	1.62036	2.79591	1.51252	0.0558155	1.02276	2.30891
26457	Slc27a1	FATP1|Fatp	solute carrier family 27 (fatty acid transporter) member 1	0.958301	NaN	0.190564	-0.498833	0.387638	1.57617	1.76993	NaN	-0.477153	-0.625792	1.15788	0.922913	NaN	0.746949	+		1.12713	0.0905053	1.61883	1.97258	0.146676	0.782825	0.291956	0.343158
68339	Ccdc88c	0610010D24Rik|AV000935|AW324073|Daple|mKIAA1509	coiled-coil domain containing 88C	2.9164	2.88016	2.94698	2.90463	3.16375	3.11648	3.29348	2.90825	2.94515	2.94045	3.03784	3.16974	3.16213	3.06373	+	+	2.5498	0.0212749	1.61846	4.07865	1.98761	0.036302	0.996127	2.85567
	AC166344.1			NaN	NaN	1.14205	0.864549	1.47911	1.23983	1.44709	1.00069	1.05627	1.69992	1.3603	1.06549	0.707887	1.61311	+		1.15745	0.0836717	1.61842	2.01541	0.166206	0.768612	-0.21238	-0.360727
207375	Fam120c	D930001I21Rik|ORF34	family with sequence similarity 120 member C	1.78822	1.27341	1.34578	0.864549	1.87945	2.11927	2.17085	1.29893	1.53502	1.30392	1.70773	1.4879	2.17897	1.66939	+		1.79977	0.0345873	1.61724	2.93184	0.701316	0.243293	0.731173	1.23092
54194	Akap8l	HAP95|Nakap95	A kinase (PRKA) anchor protein 8-like	2.77838	2.86738	2.76356	2.85215	3.0798	3.07827	3.18202	2.8829	2.86598	2.82519	2.895	3.03497	3.05981	3.00025	+	+	3.04485	0.0208216	1.61649	4.89684	3.09814	0.0204251	0.880735	3.9658
20471	Six1	BB138287	sine oculis-related homeobox 1	2.40611	2.39824	2.36974	2.53843	2.84534	2.77291	2.80507	2.65651	2.54106	2.64273	2.67452	2.70152	2.74744	2.71547	+		3.4326	0.0169167	1.61598	5.57275	1.30484	0.146378	0.407395	1.57882
240058	Cpne5	A830083G22Rik	copine V	2.37638	2.56438	2.53307	2.36818	2.79317	2.81668	2.88864	2.5972	2.53695	2.55551	2.54834	2.66671	2.69614	2.71547	+	+	2.78921	0.0197022	1.61298	4.46454	2.99892	0.0318288	0.570406	3.11548
65962	Slc9a3r2	0610011L07Rik|1200011K07Rik|2010007A20Rik|E3karp|NHERF-2|Nherf2|Octs2|Sip-1|Sip1|Sryip1|Tka-1	solute carrier family 9 (sodium/hydrogen exchanger) member 3 regulator 2	2.46984	2.42649	2.45223	2.53843	2.84534	2.76543	2.90656	2.51139	2.54106	2.56884	2.64933	2.78582	2.81024	2.77432	+	+	3.30479	0.0180146	1.61204	5.34235	2.8853	0.0202152	0.98504	3.90971
12394	Runx1	AML1|CBF-alpha-2|Cbfa2|Pebp2a2|Pebpa2b	runt related transcription factor 1	2.69058	2.69606	2.63692	2.66612	3.02181	2.99317	2.97799	2.7178	2.73919	2.6842	2.84909	2.95102	2.98614	2.92271	+	+	4.94943	0.0366809	1.61184	8.38565	2.2854	0.0303358	1.02432	3.2371
13852	Stx2	AW538950|Epim|G1-536-1|Syn-2|repro34	syntaxin 2	2.41997	2.58077	2.36974	2.44371	2.79317	2.79743	2.88864	2.46592	2.46172	2.49914	2.59063	2.84446	2.81738	2.81382	+	+	2.91917	0.0203126	1.61064	4.679	3.67704	0.0141593	1.40989	5.70266
378462	Morn2	Mopt	MORN repeat containing 2	2.28696	2.22598	2.34152	2.2589	2.5954	2.67012	2.80318	2.45338	2.32992	2.31697	2.4703	2.57979	2.66402	2.65516	+	+	2.87336	0.0203348	1.60945	4.6014	2.30947	0.0308157	0.947911	3.1844
20474	Six4	AI047561|AREC3|TrexBF	sine oculis-related homeobox 4	1.97395	2.10718	2.0213	1.94021	2.6104	2.59484	2.25724	2.18771	2.03519	1.93045	2.18091	2.24259	2.41092	2.24403	+	+	2.08224	0.0266336	1.60942	3.34752	1.28107	0.0980657	0.679097	1.84476
16439	Itpr2	AI649341|InsP3R-2|InsP3R-5|Ip3r2|Itpr5|insP3R2	inositol 1 4	3.09797	3.14483	3.08953	3.12633	3.34371	3.31814	3.41792	3.10593	3.12365	3.09585	3.16034	3.28267	3.3257	3.28012	+	+	3.30553	0.0179491	1.6085	5.33976	3.4218	0.0184952	1.12022	4.82039
242620	Dmrta2	Dmrt5	doublesex and mab-3 related transcription factor like family A2	0.352227	NaN	NaN	NaN	0.387638	1.43552	0.822901	-0.30775	-0.477153	-0.625792	NaN	1.27548	0.707887	NaN	+		1.59526	0.0429379	1.6082	2.63368	0.586238	0.302413	0.80781	1.09906
110095	Pygl	-	liver glycogen phosphorylase	NaN	NaN	0.190564	-0.498833	0.387638	1.23983	1.34486	2.08717	1.39154	1.69992	1.3603	1.80885	1.99069	1.66939	+		1.75069	0.0364181	1.60778	2.85738	0.317331	0.579185	0.380665	0.633457
70026	Tspo2	2510027D20Rik|Bzrpl1	translocator protein 2	NaN	0.368679	0.190564	NaN	0.987597	0.322978	1.76993	1.97524	1.69201	1.77038	1.90124	2.43919	2.50725	2.34701	+	+	1.20007	0.076553	1.60663	2.0737	3.23372	0.0139412	1.82136	5.41976
21752	Tert	EST2|TCS1|TP2|TR|TRT	telomerase reverse transcriptase	0.352227	1.27341	1.4922	1.04168	2.03834	2.08518	1.53193	0.403475	1.39154	0.772747	1.3603	1.67633	1.61507	1.54903	+	+	1.54214	0.0458995	1.60616	2.55731	1.31941	0.0733573	1.00632	2.06966
100504455	Gm15834	C130065N10Rik|OTTMUSG00000026620	predicted gene 15834	2.32576	2.29403	1.83468	2.23832	2.54486	2.4809	2.81791	2.29868	2.1631	2.22213	2.2668	2.50453	2.35455	2.49772	+	+	1.48806	0.0492397	1.60572	2.4803	1.98517	0.0410909	0.759673	2.6193
381678	Zcwpw1	Gm1053	zinc finger CW type with PWWP domain 1	1.85997	2.17159	2.14601	1.98552	2.47183	2.53021	2.55522	2.04631	2.1631	2.22213	2.37813	2.34283	2.53572	2.34701	+		2.81294	0.0198197	1.60356	4.49643	1.05642	0.136695	0.701354	1.62627
216805	Flcn	AU014660|B430214A04Rik|Bhd|FLCL	folliculin	1.85997	2.0288	1.77068	2.00633	2.45974	2.58753	2.21677	2.04631	2.1631	2.1047	1.94971	2.47581	2.36666	2.49772	+	+	2.06734	0.02744	1.60171	3.32181	2.83138	0.0196501	1.26275	4.20641
106585	Ankrd12	2900001A12Rik|AI447928|ANCO-2|AV347965|GAC-1|mKIAA0874	ankyrin repeat domain 12	2.70581	2.78355	2.70366	2.69279	3.0034	3.08404	3.01749	2.73463	2.77232	2.69671	2.78926	3.01055	2.99939	2.97504	+	+	3.70127	0.0191059	1.60132	6.03625	3.80146	0.0132188	1.25171	5.60988
71586	Ifih1	9130009C22Rik|Helicard|Hlcd|MDA5|RLR-2	interferon induced with helicase C domain 1	NaN	NaN	NaN	NaN	NaN	0.934079	1.53193	-0.30775	NaN	0.772747	NaN	-0.673506	NaN	0.381516	+		1.13108	0.0900664	1.6008	1.97545	0.00816993	0.988869	0.0141251	0.0209146
110197	Dgkg	2900055E17Rik|90kDa|AI854428|Dagk3|E430001K23Rik|mKIAA4131	diacylglycerol kinase gamma	2.5498	2.62486	2.49092	2.50411	2.90016	2.93201	2.84653	2.72272	2.68468	2.6247	2.62155	2.88803	2.87912	2.81048	+	+	3.50953	0.016543	1.6003	5.69051	2.60611	0.0261863	0.920207	3.48756
	ENSMUSG00000042808			NaN	NaN	0.190564	NaN	1.28732	1.23983	-0.234207	0.403475	1.05627	0.519642	0.211934	0.0875714	1.40342	1.38785	+		1.47736	0.0496658	1.5989	2.4635	0.559586	0.343976	0.609723	1.01895
76051	Ganc	5830445O15Rik|9330160A12|mFLJ00088	glucosidase, alpha,neutral C	2.60514	2.76433	2.73159	2.78169	2.98492	2.99026	3.1252	2.80352	2.78901	2.80342	2.9159	3.02285	3.01885	2.97587	+	+	2.46704	0.0215624	1.59676	3.9336	2.35688	0.0306749	0.928203	3.21567
71045	4933406I18Rik	4933403D24Rik	RIKEN cDNA 4933406I18 gene	0.352227	0.368679	NaN	-0.498833	0.987597	1.23983	1.53193	1.00069	0.635875	0.955573	NaN	0.737955	1.25089	0.982539	+		1.88455	0.0317634	1.59326	3.04753	0.489041	0.391174	0.634332	0.932215
76952	Nt5c2	2010002I23Rik|CnII|ENSMUSG00000025039|Gm9751|Gmp|Nt5b|Pnt5|cN-II	5'-nucleotidase cytosolic II	2.77464	2.70122	2.71195	2.69279	3.00634	3.00445	3.0854	2.72272	2.8264	2.76281	2.80419	2.93088	2.94506	2.9559	+	+	3.71518	0.0193333	1.59153	6.04737	2.8122	0.0250098	0.828812	3.56185
14775	Gpx1	AI195024|AL033363|CGPx|GPx-1|GSHPx-1|Gpx	glutathione peroxidase 1	3.24694	3.25327	3.24471	3.21384	3.48441	3.47167	3.43665	3.22675	3.24229	3.25415	3.25844	3.46587	3.47603	3.44495	+	+	4.47775	0.0319444	1.59139	7.45151	5.14697	0.0115	1.53842	8.53413
227326	Gpr55	Gm218|Lpir1	G protein-coupled receptor 55	NaN	0.368679	NaN	NaN	0.987597	1.23983	0.466225	NaN	NaN	NaN	NaN	NaN	0.707887	-0.333418	+		1.77203	0.0361922	1.5859	2.88122	1.0196	0.13458	0.809021	1.63585
171567	Nme7	D530024H21Rik|Nm23-M7|Nm23-r7	NME/NM23 family member 7	1.97395	2.14084	1.69543	1.96352	2.54486	2.5562	2.21677	1.91936	1.97298	2.1047	1.99285	2.45806	2.4757	2.40342	+	+	1.80425	0.0346936	1.58583	2.92786	3.74892	0.0166154	1.45183	5.89076
54123	Irf7	-	interferon regulatory factor 7	1.59464	1.71173	1.34578	1.76213	2.28112	2.08518	2.26972	1.88815	1.69201	1.69992	1.94971	2.12574	2.08341	2.16255	+	+	2.62933	0.0202157	1.5847	4.18371	2.10736	0.0362917	0.848689	2.84834
100041057	LOC100041057	-|AC133103.1	sp110 nuclear body protein-like	NaN	1.27341	1.14205	0.619009	1.61697	1.77149	1.53193	1.29893	1.46846	1.51376	1.70773	1.80885	1.91345	1.84205	+	+	1.21163	0.0754193	1.58434	2.08618	1.88584	0.0449289	0.781211	2.54342
	Gm43062		predicted gene 43062	NaN	NaN	NaN	-0.498833	0.987597	NaN	1.72121	NaN	0.257964	-0.625792	0.211934	0.0875714	0.0517061	-0.333418			0.941871	0.140956	1.58308	1.70472	0.255269	0.678621	0.213718	0.487358
69847	Wnk4	2010002J11Rik|Pha2b|Prkwnk4	WNK lysine deficient protein kinase 4	1.70189	1.27341	1.34578	1.17808	2.20849	1.95882	2.03281	1.16924	0.257964	0.772747	NaN	1.74763	1.86836	1.61311	+	+	2.38079	0.0222421	1.5817	3.78986	1.77576	0.0330621	2.0678	3.01449
16581	Kifc2	-	kinesin family member C2	NaN	0.971921	NaN	-0.498833	0.987597	1.57617	0.822901	NaN	0.257964	NaN	0.84182	-0.673506	1.03871	-0.333418	+		1.26496	0.0687851	1.57726	2.15975	0.255678	0.63705	0.411317	0.547969
20723	Serpinb9	BB283241|CAP-3|CAP3|PI-9|PI9|Spi6|ovalbumin	serine (or cysteine) peptidase inhibitor clade B	0.352227	NaN	0.190564	0.239239	1.28732	1.68439	0.822901	0.766655	0.635875	-0.625792	0.211934	1.06549	1.52072	0.381516	+		1.59862	0.0431405	1.57506	2.62941	0.852874	0.176316	0.822937	1.44387
207215	Fbxo40	9830003A13Rik|mKIAA1195	F-box protein 40	0.958301	0.971921	1.34578	1.17808	2.1163	1.90544	1.66641	1.40323	1.39154	0.772747	0.84182	1.80885	1.81766	1.66939	+	+	2.31772	0.0233986	1.57487	3.68868	1.90935	0.0349844	1.21084	2.90626
78591	Mir142hg	A430104N18Rik|AW909330	Mir142 host gene (non-protein coding)	2.59787	2.4397	2.39564	2.46	2.7782	2.89727	2.82668	2.61235	2.61908	2.65491	2.7599	2.70721	2.72812	2.72977	+		2.83681	0.019793	1.57396	4.5119	0.683339	0.389593	0.264113	0.93517
	Slmapos2		sarcolemma associated protein opposite strand transcript 2	0.352227	NaN	NaN	-0.498833	0.387638	1.23983	1.34486	1.00069	1.301	0.129151	0.84182	-0.673506	0.707887	0.982539	+		1.63553	0.0411864	1.57395	2.68162	0.383032	0.509437	-0.425617	-0.736448
22153	Tubb4a	AI325297|M(beta)4|Tubb|Tubb4	tubulin beta 4A class IVA	0.958301	1.79763	1.4922	1.72344	2.20849	2.08518	2.17085	1.16924	1.77268	1.20982	1.3603	1.4879	2.02421	1.84205	+		1.88499	0.0319064	1.57229	3.04042	0.946066	0.149431	0.84932	1.56464
242785	Klhl21	1810045K06Rik|D330008A20|mKIAA0469	kelch-like 21	2.2186	2.29403	2.25781	2.30537	2.70752	2.73313	2.58284	2.41229	2.3895	2.3719	2.33503	2.55135	2.66402	2.5284	+	+	3.41373	0.016912	1.56963	5.48369	2.33898	0.0331668	0.793503	3.01892
16985	Lsp1	Lsp-1|WP34|p50|pp52	lymphocyte specific 1	0.352227	NaN	0.824018	-0.498833	1.61697	0.934079	1.34486	NaN	NaN	NaN	NaN	NaN	NaN	NaN	+		1.4991	0.0491386	1.56738	2.48651	0	1	0	0
	Gm44037		predicted gene 44037	NaN	1.27341	0.190564	0.864549	1.87945	1.57617	1.05247	1.00069	1.39154	1.09646	1.50579	1.18023	1.25089	1.47499			1.07837	0.102031	1.56691	1.8961	0.101269	0.878468	0.0746192	0.202637
21415	Tcf7l1	Tcf-3|Tcf3|bHLHb21	transcription factor 7 like 1 (T cell specific HMG box)	2.16397	2.22598	2.21735	2.35359	2.6918	2.70592	2.56002	2.26561	2.23566	2.40194	2.28523	2.68975	2.62258	2.63931	+	+	2.9775	0.0205783	1.5641	4.73541	3.34565	0.0164096	1.36081	5.09808
382056	Crtc1	AI413414|Mect1|R74955|TORC1|mKIAA0616	CREB regulated transcription coactivator 1	2.45813	2.22598	2.4722	2.46	2.74965	2.74573	2.84171	2.46592	2.46172	2.42933	2.53272	2.73223	2.71084	2.72977	+	+	2.60392	0.020475	1.56109	4.12672	3.82224	0.0150993	1.0568	5.20789
218294	Cdc14b	2810432N10Rik|A530086E13Rik|AA472821|CDC14B3|Cdc14B1	CDC14 cell division cycle 14B	1.26133	1.98245	1.69543	1.68101	2.18037	2.34836	2.21677	1.73252	1.64539	2.02753	1.99285	2.12574	2.13438	2.11335	+	+	1.93326	0.0310947	1.55938	3.10589	1.32829	0.0869567	0.733409	1.93173
327959	Xaf1	Fbox39	XIAP associated factor 1	NaN	NaN	0.190564	0.239239	0.987597	1.23983	1.05247	-0.30775	0.635875	0.129151	NaN	0.482022	1.40342	0.746949	+		1.90844	0.0313674	1.55916	3.0696	1.04092	0.115854	1.04288	1.74042
70127	Dpf3	2810403B03Rik|6530402L11Rik|BAF45C|C78788|CERD4|cer-d4	D4 zinc and double PHD fingers	1.70189	1.27341	1.34578	1.79763	2.1163	2.25293	2.11799	1.81751	1.64539	2.00997	1.94971	2.34939	2.25393	2.17754	+	+	2.27674	0.023806	1.55888	3.61737	2.09099	0.0317989	1.16063	3.10962
	Gm47469		predicted gene 47469	0.958301	1.60502	0.824018	1.17808	1.72306	2.11927	1.92261	1.40323	1.77268	1.45303	2.09887	1.74763	1.40342	1.15224	+		1.86656	0.0322718	1.55787	3.00826	0.441554	0.443308	-0.528872	-0.8433
69282	1700001J03Rik	-	RIKEN cDNA 1700001J03 gene	NaN	NaN	NaN	-0.498833	1.28732	0.934079	-0.234207	0.766655	-0.477153	NaN	NaN	0.482022	0.707887	NaN	+		1.76649	0.0364411	1.55694	2.86356	0.256295	0.637193	0.405108	0.547832
408065	Zfp456	BC065418|Rslcan-13	zinc finger protein 456	NaN	1.27341	1.34578	1.76213	2.03834	1.77149	1.76993	1.62695	1.94979	1.69992	1.3603	1.93128	2.15738	1.96373		+	0.858244	0.166577	1.55631	1.58176	1.21968	0.0919301	0.866559	1.8902
	Gm29417		predicted gene 29417	1.26133	NaN	0.824018	1.28779	1.28732	1.95882	1.72121	1.29893	1.1919	1.30392	1.78251	1.95185	1.86836	1.54903			1.01471	0.122218	1.55618	1.80483	1.04207	0.128822	0.81847	1.6656
68328	Rab13	0610007N03Rik|B230212B15Rik	RAB13 member RAS oncogene family	1.97395	1.71173	1.60483	1.94021	2.14978	2.36448	2.49642	2.2157	2.31311	2.25079	2.09887	2.42929	2.46726	2.46946	+	+	1.99039	0.0295288	1.55591	3.18815	2.26973	0.0332779	0.820409	2.98506
26970	Pla2g2e	-	phospholipase A2 group IIE	NaN	NaN	NaN	-0.498833	0.987597	1.23983	-0.234207	NaN	NaN	NaN	NaN	-0.673506	0.707887	-0.333418	+	+	1.80118	0.0352882	1.55466	2.91263	1.94577	0.0369975	1.01802	2.82338
71583	9130008F23Rik	-	RIKEN cDNA 9130008F23 gene	1.26133	1.79763	0.824018	1.37884	2.03834	2.17903	1.88944	1.81751	1.64539	1.45303	1.6177	1.63589	1.86836	1.84205	+		1.69629	0.0387526	1.55256	2.76172	0.654394	0.363731	0.333118	0.983591
	Cdiptos		CDIP transferase opposite strand	1.45525	0.368679	0.190564	1.17808	1.72306	1.77149	1.81368	1.29893	1.1919	0.955573	1.15788	1.42643	1.03871	0.746949	+		1.70673	0.0383587	1.55097	2.77611	0.117939	0.857811	-0.0887692	-0.235
330463	Zfp78	A330079D15|KRAB12|Zfp77	zinc finger protein 78	NaN	NaN	NaN	NaN	0.387638	0.322978	1.05247	-0.30775	-0.477153	0.129151	NaN	-0.673506	0.0517061	-0.333418	+		3.02532	0.0208564	1.54441	4.7962	0.222455	0.72881	0.164055	0.417909
20491	Sla	Slap|Slap-1	src-like adaptor	2.36039	2.51871	2.38296	2.30537	2.8568	2.82577	2.59985	2.43353	2.42774	2.43963	2.44974	2.81444	2.89995	2.85355	+	+	2.06437	0.0278741	1.54254	3.29121	4.91647	0.0184	1.82438	8.85651
	Gm48529		predicted gene 48529	NaN	0.368679	NaN	-0.498833	1.28732	0.934079	0.822901	0.766655	1.05627	0.129151	0.211934	0.922913	NaN	0.746949	+		1.89188	0.0319207	1.54041	3.03827	0.219001	0.690196	-0.316797	-0.470963
56199	Abcb10	Abc-me|Abcb12	ATP-binding cassette sub-family B (MDR/TAP)	2.28696	2.07006	2.34152	2.21641	2.74086	2.7374	2.42285	2.32872	2.32162	2.40194	2.20449	2.69765	2.80289	2.73663	+	+	1.80547	0.0352176	1.5398	2.91354	3.4283	0.013913	1.73111	5.69554
102640124	Gm36266	-	predicted gene 36266	1.59464	1.46635	1.98229	1.37884	2.14978	2.36448	2.09848	1.16924	1.92514	1.51376	1.70773	1.95185	1.6934	2.01288	+		1.8337	0.0338619	1.53948	2.95397	0.730282	0.237008	0.670746	1.24716
108155	Ogt	1110038P24Rik|4831420N21Rik|AI115525|Ogtl	O-linked N-acetylglucosamine (GlcNAc) transferase (UDP-N-acetylglucosamine:polypeptide-N-acetylglucosaminyl transferase)	2.81936	2.78722	2.80921	2.82635	3.09478	3.10735	3.08649	2.85592	2.83725	2.83123	2.87854	2.96047	2.96839	2.96305	+	+	5.86398	0.0314286	1.53603	9.7561	3.58938	0.0247437	0.588413	3.58561
69291	1700001L05Rik	-	RIKEN cDNA 1700001L05 gene	NaN	0.368679	NaN	0.239239	0.987597	1.43552	0.822901	-0.30775	NaN	0.129151	NaN	-0.673506	1.03871	0.381516	+		1.60293	0.0431686	1.53433	2.62388	0.869601	0.169409	0.852639	1.47327
626391	Zfp951	C230055K05Rik	zinc finger protein 951	0.352227	0.368679	0.190564	1.28779	1.61697	1.77149	1.44709	0.403475	1.46846	1.20982	0.84182	0.922913	1.25089	1.54903	+		1.93165	0.0311596	1.5317	3.09243	0.331059	0.570886	0.351839	0.643556
72043	Sulf2	2010004N24Rik|AU020235|MSulf-2|mKIAA1247	sulfatase 2	NaN	1.27341	0.190564	NaN	1.47911	1.43552	0.822901	1.00069	0.635875	0.519642	0.211934	0.922913	0.0517061	1.28283			1.03876	0.116397	1.53088	1.83518	0.255472	0.665756	0.251862	0.505067
27883	Tango2	D16H22S680E|T10	transport and golgi organization 2	2.36039	2.48739	2.43084	2.36818	2.80383	2.75773	2.76866	2.33814	2.46702	2.43452	2.52458	2.71093	2.68454	2.75408	+	+	3.92036	0.0198	1.52925	6.31639	2.74018	0.0203426	1.13778	3.93692
100502695	Gm17399	-	predicted gene 17399	1.45525	1.27341	1.60483	1.04168	1.99225	2.00578	2.09848	1.68284	1.46846	1.85815	1.78251	2.17289	2.27034	2.13052	+	+	2.67272	0.0200067	1.52751	4.21112	2.50933	0.0219291	1.30991	3.79237
	Gm26810		predicted gene 26810	0.958301	NaN	0.190564	1.63414	1.61697	1.57617	1.66641	1.16924	1.05627	1.56772	0.211934	1.54252	1.6934	1.38785			0.974455	0.133937	1.52737	1.74416	0.847822	0.178451	0.80859	1.43328
109136	Mmaa	2810018E08Rik|AI840684	methylmalonic aciduria (cobalamin deficiency) type A	0.958301	NaN	1.14205	0.619009	1.72306	1.68439	1.21773	0.766655	1.46846	0.955573	1.78251	1.18023	0.707887	1.38785	+		1.20256	0.0776793	1.52563	2.06304	0.216628	0.6969	-0.289905	-0.460884
78004	Prr15	E130201N16Rik|G90	proline rich 15	0.352227	NaN	NaN	0.239239	0.987597	1.23983	1.05247	NaN	0.880113	NaN	0.211934	1.06549	0.707887	0.746949	+		1.78061	0.036261	1.52533	2.87281	0.939612	0.139292	1.05182	1.61388
80515	Chd3os	2310043C11Rik|A030009H04Rik|AA589459|AB041807|MNCb-2875|RNF21	chromodomain helicase DNA binding protein 3 opposite strand	NaN	NaN	NaN	0.619009	0.987597	1.23983	0.466225	NaN	0.257964	NaN	NaN	0.0875714	0.0517061	NaN	+		1.50689	0.0491158	1.52474	2.48642	0.373951	0.521363	0.400742	0.716682
21946	Pglyrp1	PGRP|PGRP-S|Pglyrp|Tag7|Tasg7|Tnfsf3l	peptidoglycan recognition protein 1	2.48111	2.58077	2.4722	2.44371	2.86505	2.83738	2.81791	2.472	2.53695	2.47314	2.60341	2.79924	2.73144	2.69773	+	+	3.77905	0.0195663	1.52262	6.05671	2.39932	0.0295445	0.951208	3.29186
16005	Igfals	ALS|Albs|mKIAA4111	insulin-like growth factor binding protein acid labile subunit	1.59464	1.71173	1.77068	2.04481	2.28112	2.08518	2.54539	2.10601	1.99486	1.9519	1.78251	2.32228	2.1993	2.17754	+	+	1.60909	0.0430795	1.52198	2.62891	1.65927	0.0545417	0.805898	2.33204
78943	Ern1	9030414B18Rik|AI225830|C85377|Ire1a|Ire1alpha|Ire1p	endoplasmic reticulum (ER) to nucleus signalling 1	2.39161	2.36716	2.44172	2.44371	2.70752	2.81668	2.79548	2.33814	2.41551	2.30939	2.55584	2.78164	2.62258	2.67012	+	+	3.72632	0.0189392	1.52001	5.96055	1.90945	0.0355405	1.15945	2.8758
68924	1190001M18Rik	-	RIKEN cDNA 1190001M18 gene	0.352227	NaN	0.824018	0.619009	1.47911	0.934079	1.72121	1.16924	-0.477153	0.129151	NaN	0.0875714	1.03871	0.746949	+		1.33355	0.0620614	1.51952	2.24379	0.420063	0.453999	0.58316	0.825934
70719	Hmha1	6330406L22Rik|AW539505|Ha-1|Arhgap45	histocompatibility (minor) HA-1	2.97516	2.9907	2.94228	2.97356	3.22631	3.22629	3.22586	3.06043	3.00187	3.05976	3.03251	3.19468	3.16604	3.16736	+	+	5.57483	0.0324138	1.51945	9.21009	3.25404	0.0202277	0.820208	3.99626
224224	Impg2	IPM200|PG10.2|Rsbp|Spacrcan	interphotoreceptor matrix proteoglycan 2	NaN	NaN	NaN	NaN	1.47911	NaN	0.822901	NaN	NaN	0.129151	NaN	0.922913	0.0517061	NaN	+		1.11778	0.0940981	1.51891	1.94386	0.576608	0.31997	0.704064	1.06482
100504604	Gm16316	OTTMUSG00000033480	predicted gene 16316	NaN	1.27341	NaN	0.619009	1.61697	0.934079	1.34486	0.403475	0.880113	0.955573	0.84182	1.06549	1.25089	1.38785		+	0.988309	0.130582	1.51773	1.76242	1.57391	0.0715671	0.639496	2.09056
14130	Fcgr2b	AI528646|CD32|F630109E10Rik|Fc[g]RII|FcgRII|Fcgr2|Fcgr2a|Fcr-2|Fcr-3|Ly-17|Ly-m20|LyM-1|Lym-1|fcRII	Fc receptor IgG	0.352227	0.368679	NaN	1.28779	0.987597	1.84386	1.44709	1.56331	1.59346	1.69992	1.50579	2.0858	1.81766	1.80497		+	1.0707	0.106149	1.51407	1.87742	1.63291	0.0597903	0.739392	2.24649
228357	Lrp4	6430526J12Rik|D230026E03|Megf7|mdig	low density lipoprotein receptor-related protein 4	NaN	0.971921	0.824018	0.239239	1.28732	2.00578	0.822901	1.00069	0.635875	1.30392	0.211934	1.27548	1.03871	1.15224			0.981406	0.132628	1.51389	1.75218	0.580883	0.365726	0.437077	0.979475
50782	Rgs11	C78048	regulator of G-protein signaling 11	2.45813	2.54697	2.55569	2.44923	2.84534	2.91427	2.77082	2.42661	2.55695	2.50732	2.49869	2.80569	2.87362	2.72272	+	+	3.03216	0.020806	1.51343	4.77709	2.78412	0.0194798	1.32446	4.20318
11861	Arl4a	AI467555|Arl4	ADP-ribosylation factor-like 4A	2.63242	2.72557	2.55569	2.59342	2.93271	2.93578	2.96309	2.76323	2.80006	2.72191	2.74567	2.97142	2.97084	2.89603	+	+	3.27526	0.0199085	1.51261	5.1789	2.90997	0.0204905	0.944347	3.87246
73728	Psd	1110007H17Rik|A930015K15|Efa6|Efa6a|Psdl|mKIAA2011	pleckstrin and Sec7 domain containing	2.34354	2.25023	2.23818	2.16788	2.70238	2.51147	2.7235	2.22889	2.28615	2.22213	2.28523	2.45345	2.4919	2.32886	+	+	2.54118	0.0217224	1.51065	3.99325	1.813	0.0594918	0.599127	2.25264
70435	Inf2	2610204M08Rik|AA589465|AW125550|EG629699	inverted formin FH2 and WH2 domain containing	2.72482	2.72088	2.68624	2.67613	3.01631	2.94848	3.04304	2.7178	2.72916	2.73453	2.80707	2.93534	2.94093	2.90413	+	+	3.84517	0.019329	1.50972	6.15137	3.08843	0.0205742	0.888843	3.97151
14633	Gli2	-	GLI-Kruppel family member GLI2	1.45525	1.27341	0.190564	0.619009	1.93987	2.08518	1.21773	1.40323	1.46846	0.955573	NaN	2.07145	2.13438	1.87608	+	+	1.15284	0.0879935	1.5095	1.99106	1.46819	0.0441256	2.25023	2.56425
102636600	Gm33619	-	predicted gene 33619	NaN	NaN	NaN	1.04168	0.987597	1.43552	0.466225	-0.30775	0.257964	1.30392	1.15788	1.06549	0.707887	0.746949	+		1.09784	0.0991885	1.5084	1.91438	0.0927752	0.872764	0.12552	0.213102
216198	Tcp11l2	E430026E19Rik	t-complex 11 (mouse) like 2	1.26133	2.0288	1.34578	1.68101	2.37496	2.34836	1.76993	1.94829	1.64539	1.90776	1.3603	2.40305	2.48391	2.38048	+	+	1.14122	0.0902258	1.50685	1.97446	2.57574	0.0191362	2.03668	4.3476
14174	Fgf3	Fgf-3|Int-2|Int-P	fibroblast growth factor 3	NaN	NaN	NaN	NaN	0.387638	1.23983	-0.234207	NaN	0.257964	NaN	0.211934	-0.673506	NaN	NaN	+		1.99667	0.0299547	1.5067	3.17606	0.370241	0.529392	-0.379514	-0.70476
	Gm45495		predicted gene 45495	0.352227	0.368679	NaN	NaN	1.28732	0.322978	1.44709	NaN	0.257964	-0.625792	NaN	1.06549	1.40342	1.28283	+	+	1.30935	0.0647934	1.49749	2.20547	2.48007	0.0198699	1.92947	4.13054
56743	Lat2	AW125574|LAB|NTAL|WSCR5|Wbscr15|Wbscr5	linker for activation of T cells family member 2	1.45525	2.14084	2.23818	1.94021	2.53549	2.39443	2.38244	1.97524	1.87075	2.0443	1.78251	2.34283	2.15738	2.29956	+	+	1.4101	0.0551377	1.49622	2.34451	2.14327	0.0324204	1.03049	3.071
13197	Gadd45a	AA545191|Ddit1|GADD45	growth arrest and DNA-damage-inducible 45 alpha	1.92102	2.31393	2.11861	1.96352	2.5954	2.59484	2.36468	2.41229	2.24638	2.1047	2.30269	2.49661	2.58536	2.56049	+	+	1.85436	0.0333833	1.49453	2.96643	1.9145	0.0373836	1.02237	2.78929
18022	Nfe2	NF-E2|NF-E2/P45|p45|p45NFE2|p45nf-e2	nuclear factor erythroid derived 2	2.95837	3.00264	2.97334	2.93491	3.23701	3.19268	3.2291	3.0633	3.05062	3.08136	3.04303	3.22045	3.22214	3.20679	+	+	4.28052	0.0245049	1.49416	6.88493	4.6474	0.0160851	0.95743	5.87054
19309	Pygm	AI115133|PG	muscle glycogen phosphorylase	0.352227	NaN	1.14205	1.28779	1.87945	1.43552	1.34486	-0.30775	-0.477153	0.129151	1.15788	1.3564	0.0517061	0.381516			1.0328	0.118882	1.49348	1.82138	0.306338	0.583789	0.420411	0.627466
94214	Spock2	AA407235|Gcap26|mKIAA0275	sparc/osteonectin cwcv and kazal-like domains proteoglycan 2	0.352227	NaN	NaN	-0.498833	0.987597	0.934079	1.05247	NaN	NaN	NaN	NaN	0.737955	0.0517061	-0.333418	+	+	2.01183	0.0294996	1.49316	3.19191	2.51345	0.0239428	1.16598	3.66699
56542	Ick	2210420N10Rik|AI848300|Mrk	intestinal cell kinase	1.92102	2.39824	1.89014	2.32226	2.5954	2.50163	2.60797	2.43353	2.46702	2.44465	2.46019	2.57371	2.54242	2.55169	+	+	1.53575	0.0478433	1.49284	2.51788	3.51615	0.0369817	0.411248	2.80866
	Gm43597		predicted gene 43597	NaN	NaN	NaN	-0.498833	0.987597	0.322978	0.822901	NaN	NaN	-0.625792	NaN	0.922913	0.0517061	0.381516	+	+	2.52301	0.0216538	1.49066	3.95129	2.13985	0.0302222	1.2497	3.2358
235283	Gramd1b	3222402H23|A930008A22Rik|AI593249|mKIAA1201	GRAM domain containing 1B	2.28696	2.42649	2.27634	2.40192	2.5954	2.71988	2.83348	2.472	2.35359	2.33161	2.30269	2.57371	2.62751	2.58932	+	+	2.32734	0.0238844	1.49014	3.6546	2.48228	0.0293848	0.893742	3.31194
102636251	Gm33370	-	predicted gene 33370	0.352227	0.368679	1.14205	-0.498833	2.03834	1.43552	0.822901	1.16924	0.880113	1.20982	0.84182	1.90957	1.52072	1.7194	+	+	1.10275	0.098368	1.48991	1.91819	2.27347	0.0273023	1.25773	3.42251
231668	Vsig10	-	V-set and immunoglobulin domain containing 10	1.26133	0.368679	0.190564	0.619009	1.72306	1.68439	1.44709	0.766655	1.05627	0.955573	0.211934	1.3564	0.707887	0.381516	+		2.02435	0.0290296	1.48932	3.20826	0.103726	0.863188	0.112578	0.227012
327826	Frs2	4732458E18|C330018A15Rik|Frs2alpha|SNT1	fibroblast growth factor receptor substrate 2	2.06197	2.14084	2.0213	1.96352	2.48344	2.50163	2.49043	2.15725	2.1631	2.0443	2.37813	2.32927	2.42107	2.37244	+		4.08076	0.0213659	1.48867	6.52459	1.11454	0.13434	0.620763	1.63695
382019	Zfp882	ENSMUSG00000052439|Gm15468|OTTMUSG00000022410	zinc finger protein 882	1.45525	1.27341	1.69543	1.72344	2.07939	2.20548	2.1365	1.56331	1.97298	1.97224	2.09887	2.09961	2.13438	2.09533	+		2.59649	0.0215572	1.48674	4.06141	0.772146	0.239375	0.544405	1.24069
212198	Wdr25	B930090D16Rik	WD repeat domain 25	1.45525	1.98245	0.824018	1.79763	2.25861	2.11927	2.09848	2.02407	2.05384	1.88371	2.03162	2.05652	2.1098	1.87608	+		1.30169	0.0658743	1.48575	2.19234	0.0868751	0.904801	0.04939	0.162229
72079	2010013B24Rik	-	RIKEN cDNA 2010013B24 gene	NaN	0.368679	NaN	NaN	1.28732	1.57617	NaN	NaN	-0.477153	0.772747	0.84182	1.06549	1.03871	1.28283		+	0.842279	0.173334	1.48472	1.5512	1.10507	0.0975639	1.13867	1.84789
73671	Sult6b1	2410078J06Rik|AV101767|ST6B1	sulfotransferase family cytosolic	NaN	NaN	0.190564	NaN	NaN	1.57617	1.21773	-0.30775	-0.477153	0.129151	0.84182	-0.673506	NaN	-0.333418			0.874931	0.163797	1.48389	1.59774	0.874465	0.189984	-0.629519	-1.39353
14816	Grm1	4930455H15Rik|ENSMUSG00000075319|Gm10828|Gprc1a|mGluR1|nmf373|rcw|wobl	glutamate receptor metabotropic 1	NaN	0.368679	0.190564	NaN	1.28732	1.57617	-0.234207	NaN	NaN	NaN	NaN	NaN	0.0517061	NaN			1.09388	0.100719	1.4828	1.9047	0.544256	0.417154	0.345497	0.888022
320844	Amigo3	E430002N15Rik|ali3|mKIAA1851	adhesion molecule with Ig like domain 3	0.958301	NaN	NaN	-0.498833	0.987597	0.934079	1.34486	-0.30775	NaN	-0.625792	1.3603	0.737955	1.03871	-0.333418	+		1.32329	0.0636308	1.48186	2.22126	0.284702	0.596109	0.499446	0.608584
211401	Mtss1	2310003N14Rik|BC024131|D130001D01Rik|Mim|mKIAA0429	metastasis suppressor 1	2.74677	2.77219	2.69941	2.7333	3.04128	3.03872	3.00188	2.75691	2.74883	2.70864	2.80707	2.96825	2.99723	2.95407	+	+	4.54976	0.0294872	1.48127	7.32619	3.47878	0.0182772	1.09907	4.85592
12569	Cdk5r1	Cdk5r|D11Bwg0379e|p25|p35	cyclin-dependent kinase 5 regulatory subunit 1 (p35)	1.26133	1.60502	1.34578	1.63414	2.14978	2.17903	1.92261	1.56331	1.77268	2.00997	1.84612	1.90957	1.40342	1.96373	+		2.45388	0.0223001	1.48118	3.83946	0.053137	0.928261	-0.0644983	-0.123267
26377	Dapp1	Bam32	dual adaptor for phosphotyrosine and 3-phosphoinositides 1	3.06105	3.07901	3.08463	3.08436	3.31241	3.31084	3.30742	3.18907	3.19019	3.20862	3.18757	3.28821	3.32168	3.28565	+	+	6.60519	0.0443636	1.47893	10.6202	3.55734	0.02017	0.688915	3.90926
12931	Crlf1	CLF-1|CRLM3|NR6.1	cytokine receptor-like factor 1	1.45525	1.71173	1.14205	0.239239	2.03834	1.84386	1.92261	1.68284	1.301	1.56772	0.84182	1.67633	1.61507	1.66939	+		1.37813	0.0577223	1.47827	2.29598	0.68362	0.282672	0.538912	1.14153
622459	Gm12216	602-19-115|OTTMUSG00000005650	predicted gene 12216	1.59464	1.27341	0.190564	1.52314	2.07939	1.95882	1.76993	1.56331	0.257964	NaN	0.84182	1.80885	1.81766	1.66939	+	+	1.38087	0.0575385	1.47814	2.29973	1.32265	0.0568235	1.91732	2.29859
66330	1700020L24Rik	-	RIKEN cDNA 1700020L24 gene	1.26133	0.368679	1.34578	0.864549	1.72306	2.15041	1.44709	1.56331	1.80798	1.56772	1.90124	2.11291	1.75999	1.98909	+		1.38483	0.0572095	1.47647	2.30478	0.911815	0.181965	0.605018	1.42062
258783	Olfr920	MOR165-6	olfactory receptor 920	0.958301	0.368679	NaN	-0.498833	1.47911	1.68439	0.466225	NaN	0.257964	0.129151	0.211934	0.922913	0.707887	-0.333418			1.09541	0.100555	1.47564	1.90564	0.610505	0.315934	0.579081	1.0725
17523	Mpo	mKIAA4033	myeloperoxidase	1.26133	0.368679	0.190564	1.63414	1.61697	1.68439	2.03281	2.31902	2.1631	2.0443	2.12837	2.61635	2.38958	2.32886	+	+	1.21133	0.0774589	1.4744	2.06548	1.38672	0.0679963	0.973961	2.13522
229776	Cdc14a	A830059A17Rik|CDC14A2|CDC14a1|Cdc14	CDC14 cell division cycle 14A	2.09926	2.17159	1.9389	2.0797	2.56273	2.51147	2.44476	2.41229	2.40921	2.30939	2.43891	2.48431	2.52183	2.48109	+		3.13996	0.0209399	1.47202	4.90928	1.5325	0.122856	0.387144	1.69725
77128	Crebrf	A930001N09Rik|LRF	CREB3 regulatory factor	2.82558	2.97314	2.92242	2.96917	3.15533	3.14308	3.23749	2.94025	2.91757	2.87781	2.99364	3.05562	3.09756	3.00025	+	+	2.60204	0.0214615	1.46997	4.05731	1.63083	0.06613	0.65526	2.16021
22362	Vpreb1	CD179a|Vpreb-1	pre-B lymphocyte gene 1	NaN	NaN	1.14205	0.619009	1.61697	0.322978	1.53193	NaN	-0.477153	-0.625792	1.3603	0.737955	1.75999	1.47499		+	0.877008	0.163481	1.46762	1.59879	1.04391	0.0962893	1.62807	1.85574
70325	Pigw	2610044A17Rik|Gwt1	phosphatidylinositol glycan anchor biosynthesis class W	1.70189	1.46635	NaN	1.79763	1.87945	2.04759	1.88944	1.40323	1.64539	1.99157	2.15561	1.95185	1.40342	1.84205			0.727274	0.217838	1.46622	1.38266	0.119142	0.832124	-0.184995	-0.274671
319158	Hist1h4i	-	histone cluster 1 H4i	2.44594	2.33267	2.21735	2.36818	2.73177	2.5723	2.81249	2.44029	2.43367	2.39027	2.62155	2.64626	2.73144	2.70034	+	+	2.17504	0.0260372	1.46355	3.41428	1.77625	0.0450178	0.910348	2.54366
231830	Micall2	A930021H16Rik|JRAB|MICAL-L2|mFLJ00139	MICAL-like 2	2.43323	2.56438	2.38296	2.42649	2.89065	2.67554	2.81065	2.44029	2.50174	2.51528	2.4703	2.63909	2.75052	2.68429	+	+	2.29351	0.0239495	1.46331	3.58814	2.76075	0.0248269	0.87474	3.58823
100038416	Gm10643	ENSMUSG00000074215	predicted gene 10643	1.26133	NaN	0.190564	1.04168	1.80846	0.934079	1.66641	0.766655	0.635875	0.129151	0.84182	-0.673506	1.25089	0.982539			0.959258	0.138883	1.46328	1.71421	0.0947888	0.870014	0.125644	0.216657
	Gm26514		predicted gene 26514	NaN	NaN	NaN	0.239239	0.987597	0.934079	0.466225	NaN	-0.477153	NaN	NaN	-0.673506	0.0517061	-0.333418	+	+	1.90556	0.0318932	1.46325	3.0264	1.38182	0.0891684	0.639443	1.91087
15186	Hdc	AW108189|Hdc-a|Hdc-c|Hdc-e|Hdc-s	histidine decarboxylase	1.26133	0.368679	NaN	0.239239	1.28732	1.43552	1.53193	1.56331	0.635875	1.20982	NaN	1.67633	1.75999	1.84205	+	+	1.25196	0.072454	1.46191	2.11882	1.11188	0.0835093	1.68386	1.96012
666311	Zscan25	EG666311|Zfp498	zinc finger and SCAN domain containing 25	NaN	0.971921	NaN	0.239239	0.387638	1.43552	1.44709	0.403475	-0.477153	0.772747	0.211934	0.0875714	0.707887	0.746949			1.05478	0.113763	1.46109	1.84696	0.330523	0.609788	0.231116	0.586831
15002	H2-Ob	A-beta-2|A-beta2|H-2Ab|H-2I|H-2Ob|H2-Ab|H2-Ab2|H2-IAb2|Ob	histocompatibility 2 O region beta locus	1.26133	1.98245	1.69543	1.28779	2.32199	2.08518	2.05602	1.73252	1.39154	1.56772	0.84182	1.74763	1.75999	1.61311	+		1.50791	0.0493315	1.46002	2.46998	0.707649	0.258991	0.592211	1.19141
	Gm46218		predicted gene 46218	0.958301	NaN	1.4922	0.619009	1.61697	1.57617	1.60401	1.29893	1.64539	0.772747	1.84612	1.06549	0.0517061	0.381516		+	1.0427	0.117321	1.45665	1.82951	1.12931	0.0896949	-1.2458	-1.90601
58222	Rab37	B230331O03Rik|B230354I04Rik	RAB37 member RAS oncogene family	2.16397	2.10718	2.11861	2.02606	2.56273	2.5723	2.43763	2.29868	2.13511	2.33869	2.22655	2.54801	2.57375	2.42478	+	+	3.39434	0.017894	1.45638	5.30668	2.06899	0.0347974	0.960906	2.92012
67378	Bbs2	2410125H22Rik|AI447581	Bardet-Biedl syndrome 2 (human)	1.45525	1.46635	NaN	0.619009	1.47911	2.04759	1.44709	1.16924	1.301	1.38386	NaN	1.27548	1.25089	1.54903			0.816931	0.183283	1.45589	1.51174	0.441926	0.419005	0.744979	0.884748
68162	A930003A15Rik	AI853191	RIKEN cDNA A930003A15 gene	0.352227	NaN	0.190564	0.619009	0.387638	1.57617	1.60401	NaN	NaN	NaN	NaN	0.0875714	NaN	-0.333418	+		1.17727	0.0838518	1.45491	2.01485	1.16638	0.12511	0.618745	1.68658
110794	Cebpe	C/EBPe|CRP1|Gm294	CCAAT/enhancer binding protein (C/EBP) epsilon	2.85985	2.79793	2.85929	2.82084	3.06028	3.01122	3.2264	3.0121	2.91472	2.98282	3.01569	3.16425	3.16459	3.21194	+	+	2.09474	0.0277889	1.45367	3.29257	2.97809	0.0190158	1.16554	4.29196
102638686	Gm35189	-	predicted gene 35189	0.958301	NaN	0.190564	NaN	0.987597	1.23983	1.21773	0.766655	NaN	0.519642	0.211934	1.06549	1.81766	1.38785	+	+	1.28863	0.0682073	1.45241	2.16705	1.50147	0.0463707	1.67166	2.51478
14714	Gnrh1	Gnrh|Gnrh2|LHRH|Lhrh1|Lnrh|hpg	gonadotropin releasing hormone 1	2.13308	1.92978	1.98229	2.09598	2.42027	2.37981	2.61195	1.97524	2.13511	2.0443	2.09887	2.28483	2.27034	2.17754	+	+	2.42332	0.022593	1.45119	3.77329	1.86343	0.0609594	0.557131	2.23104
331524	Xkrx	A630026F04	X Kell blood group precursor related X linked	0.352227	NaN	NaN	NaN	0.987597	0.322978	1.05247	NaN	NaN	-0.625792	NaN	NaN	NaN	NaN	+		1.6805	0.0406464	1.45016	2.70553	0.359928	0.631298	-0.162016	-0.55542
66943	Pqlc1	2310009N05Rik|4933425L21Rik|5730564E11Rik|C78974	PQ loop repeat containing 1	2.65123	2.67437	2.64228	2.66356	2.93871	2.91833	3.00983	2.7323	2.6748	2.73628	2.68857	2.8477	2.95179	2.88145	+	+	3.97999	0.0194167	1.44936	6.2768	2.64905	0.0257903	0.899608	3.50527
21349	Tal1	SCL/tal-1|Scl|bHLHa17|tal-1	T cell acute lymphocytic leukemia 1	3.21242	3.23355	3.20713	3.20968	3.43924	3.42021	3.41496	3.25214	3.25699	3.26496	3.2588	3.39545	3.42469	3.39804	+	+	5.46318	0.0318947	1.44904	8.76814	4.8714	0.0159403	1.03285	6.40394
79565	Wbscr27	AW492986|BC002286|Mettl27	Williams Beuren syndrome chromosome region 27 (human)	2.50245	2.66866	2.36974	2.36097	2.81737	2.81668	2.80695	2.45972	2.48736	2.51917	2.54834	2.6816	2.74744	2.69244	+	+	2.10516	0.0276351	1.44812	3.30472	3.10818	0.0202956	0.858962	3.93169
237465	Ccdc38	4933417K05Rik	coiled-coil domain containing 38	2.48111	2.38308	2.39564	2.36818	2.73636	2.76161	2.76866	2.31902	2.3459	2.30939	2.06677	2.58278	2.61245	2.50307	+	+	4.1907	0.0221565	1.44718	6.63053	2.05636	0.0330678	1.1201	3.03597
69528	1700030J22Rik	-	RIKEN cDNA 1700030J22 gene	NaN	NaN	0.190564	0.864549	0.387638	1.23983	1.53193	1.00069	NaN	0.519642	0.211934	0.0875714	NaN	1.66939			1.09912	0.100608	1.44673	1.90584	0.104829	0.84172	0.266259	0.259166
211135	D130040H23Rik	-	RIKEN cDNA D130040H23 gene	0.958301	1.27341	NaN	1.17808	1.72306	1.43552	1.72121	1.16924	1.1919	0.772747	1.78251	1.27548	1.25089	1.15224			1.05445	0.114406	1.44532	1.84395	0.064498	0.912803	-0.0794733	-0.148746
	Gm43825		predicted gene 43825	NaN	NaN	NaN	NaN	0.387638	0.322978	0.822901	NaN	NaN	NaN	NaN	NaN	1.25089	0.381516	+		3.87227	0.0189939	1.44271	6.08269	1.06479	0.102356	1.22753	1.8168
	Gm49025		predicted gene 49025	NaN	NaN	NaN	NaN	0.387638	0.322978	0.822901	NaN	NaN	NaN	NaN	0.482022	NaN	NaN	+		3.87227	0.01935	1.44271	6.08269	0.544256	0.380195	0.465567	0.951066
23972	Papss2	1810018P12Rik|AI159688|AtpsU2|Atpsk2|Sk2|bm	3'-phosphoadenosine 5'-phosphosulfate synthase 2	NaN	NaN	NaN	NaN	0.387638	0.322978	0.822901	NaN	NaN	NaN	NaN	NaN	NaN	0.381516	+		3.87227	0.0191111	1.44271	6.08269	0.544256	0.388611	0.434237	0.937252
73988	4930438A08Rik	-	RIKEN cDNA 4930438A08 gene	NaN	NaN	NaN	NaN	0.387638	0.322978	0.822901	NaN	NaN	NaN	NaN	0.0875714	NaN	NaN	+		3.87227	0.0192298	1.44271	6.08269	0.544256	0.414257	0.354193	0.893662
54630	Prickle3	Lmo6|Sfc16	prickle homolog 3 (Drosophila)	NaN	NaN	NaN	NaN	0.387638	0.322978	0.822901	0.403475	NaN	-0.625792	1.3603	NaN	0.0517061	NaN	+		3.87227	0.0194717	1.44271	6.08269	0.498427	0.368271	-0.789039	-0.973368
22163	Tnfrsf4	ACT35|CD134|Ly-70|Ox40|TXGP1L|Txgp1	tumor necrosis factor receptor superfamily member 4	0.958301	0.971921	0.824018	-0.498833	1.93987	0.322978	2.00808	-0.30775	1.1919	1.45303	1.50579	1.63589	1.25089	1.54903			0.847076	0.173047	1.44107	1.55314	0.487716	0.391997	0.637109	0.931006
72556	Zfp566	2700043M03Rik|mszf4	zinc finger protein 566	0.958301	NaN	1.14205	0.239239	1.28732	1.43552	1.66641	0.403475	1.05627	1.09646	0.84182	1.77934	0.707887	1.28283	+		1.1852	0.082479	1.44067	2.02295	0.637839	0.286005	0.666543	1.13354
66559	Metap1d	2310066F24Rik|3110033D18Rik|AV117938|MAP 1D|Map1d|MetAP 1D|Metapl1	methionyl aminopeptidase type 1D (mitochondrial)	0.352227	1.71173	1.77068	1.37884	2.03834	2.27437	1.72121	1.29893	1.1919	1.09646	1.6177	1.93128	1.6934	1.90749		+	1.04408	0.117431	1.4397	1.82871	1.9333	0.0354987	1.11185	2.87543
192197	Bcas3	1500019F07Rik|2610028P08Rik|AU021018|BC028339|K20D4|rudhira	breast carcinoma amplified sequence 3	2.2186	2.48739	2.2939	2.33039	2.63148	2.63508	2.81791	2.29868	2.37562	2.44465	2.4703	2.60833	2.54897	2.5426	+	+	2.10417	0.0276852	1.43789	3.29795	1.81759	0.05459	0.6517	2.32726
72273	Smim24	2210404O07Rik	small integral membrane protein 24	2.44594	2.75621	2.65775	2.58668	2.91374	2.83164	3.00904	2.77935	2.64559	2.66427	2.80992	2.81321	2.87547	2.8827	+	+	1.82535	0.035592	1.43763	2.90267	1.32213	0.0980364	0.628765	1.84475
110173	Manba	2410030O07Rik|B930014J03Rik|Bmn	mannosidase beta A	1.85997	1.46635	0.824018	1.79763	2.30219	1.95882	2.07787	1.29893	1.7342	1.51376	1.94971	1.93128	1.61507	1.96373	+		1.28858	0.0685295	1.43711	2.16354	0.495891	0.414239	0.46615	0.893654
74691	Tdrd9	4930441E05Rik	tudor domain containing 9	NaN	0.368679	NaN	NaN	0.987597	0.934079	0.466225	NaN	-0.477153	NaN	NaN	0.922913	1.25089	0.381516	+	+	1.74895	0.037948	1.43555	2.79531	2.38515	0.0209339	1.67991	3.85067
	Gm42504		predicted gene 42504	0.958301	1.46635	0.824018	0.619009	1.87945	1.84386	1.60401	1.16924	1.1919	1.30392	0.211934	1.67633	1.86836	0.982539	+		1.99148	0.030697	1.4332	3.13474	0.794393	0.190428	0.900908	1.39219
69187	Erp27	1810033M07Rik|1810047B09Rik	endoplasmic reticulum protein 27	0.352227	0.971921	1.14205	0.619009	2.03834	0.934079	1.81368	1.00069	0.257964	NaN	1.3603	1.77934	1.25089	1.80497	+	+	1.1992	0.0800912	1.43274	2.04052	1.15187	0.079074	1.66123	2.01396
11423	Ache	-	acetylcholinesterase	1.59464	1.60502	1.14205	1.68101	2.14978	1.77149	2.33602	1.91936	1.87075	1.61614	1.78251	1.9714	1.75999	1.61311	+		1.51427	0.049351	1.43134	2.47034	0.0373501	0.955321	-0.0305342	-0.0802169
80292	Zxdc	A930012H20|B930086F11Rik|BC003332	ZXD family zinc finger C	2.39161	2.4397	2.25781	2.40825	2.66928	2.68086	2.82495	2.52173	2.52854	2.40762	2.48953	2.6342	2.63711	2.5426	+		2.58749	0.0217568	1.42888	4.0034	1.45641	0.107351	0.476533	1.79153
66775	Hacd4	4933428I03Rik|Hcad4|Ptplad2	3-hydroxyacyl-CoA dehydratase 4	2.52233	2.54697	2.54081	2.49013	2.86774	2.78371	2.88052	2.60106	2.62821	2.53426	2.60341	2.70532	2.75052	2.70548	+	+	3.82369	0.0191508	1.42653	5.97286	2.35556	0.0410175	0.561476	2.6213
100503869	Mkln1os	Gm13845|OTTMUSG00000014733	muskelin 1 intracellular mediator containing kelch motifs	NaN	0.368679	NaN	-0.498833	1.28732	0.322978	1.05247	-0.30775	-0.477153	NaN	0.84182	0.922913	0.0517061	NaN	+		1.52717	0.0491277	1.4222	2.48524	0.0838057	0.878685	0.147825	0.201775
	Gm15657		predicted gene 15657	2.57486	2.76829	2.70784	2.70407	3.06477	2.94492	2.91857	2.80703	2.76355	2.84176	2.77337	2.96889	3.05818	3.03271	+	+	2.30477	0.0240209	1.42098	3.57854	3.11181	0.0185018	1.16526	4.47442
378937	Lrrc24	6430402H13Rik	leucine rich repeat containing 24	1.85997	1.86902	2.0213	1.88901	2.30219	2.34836	2.46519	1.94829	1.77268	2.13152	1.90124	1.90957	2.15738	2.27845	+		3.1771	0.0209973	1.42065	4.90978	0.667509	0.297505	0.508238	1.10949
319262	Fchsd1	A030002D08Rik	FCH and double SH3 domains 1	2.58274	2.58862	2.50852	2.52178	2.81737	2.80402	2.96501	2.58117	2.42774	2.47763	2.59063	2.77017	2.78485	2.76032	+	+	2.68729	0.0202464	1.42048	4.14753	2.66063	0.0223223	1.09011	3.77622
12354	Car7	AV343731|Ca7	carbonic anhydrase 7	1.26133	NaN	0.190564	0.864549	1.87945	1.68439	0.466225	0.766655	-0.477153	1.45303	0.211934	1.54252	1.61507	1.38785		+	0.811175	0.185843	1.41851	1.4994	1.23176	0.0751013	1.28544	2.05081
58229	Efcc1	Ccdc48	EF hand and coiled-coil domain containing 1	0.958301	0.368679	1.14205	0.239239	1.87945	1.68439	1.21773	0.403475	0.635875	0.129151	NaN	1.4879	1.40342	0.746949	+	+	1.61586	0.0437676	1.41769	2.6052	1.39684	0.0570112	1.38355	2.29707
330554	Fan1	6030441H18Rik|Mtmr15|mFAN1	FANCD2/FANCI-associated nuclease 1	0.958301	0.368679	1.34578	0.619009	1.28732	1.84386	1.88944	0.766655	1.05627	0.955573	0.84182	1.27548	1.03871	1.15224	+		1.53713	0.0485891	1.41719	2.49731	1.35702	0.15827	0.354457	1.52531
102633939	Gm15518	OTTMUSG00000023120	predicted gene 15518	0.352227	1.98245	0.190564	0.864549	1.87945	1.77149	1.72121	1.68284	1.05627	1.30392	NaN	1.80885	1.52072	1.84205			0.893234	0.15956	1.41597	1.61528	0.796886	0.169261	1.37961	1.47462
230088	Fam214b	B230312A22Rik	family with sequence similarity 214 member B	0.958301	0.368679	0.824018	1.04168	1.93987	1.57617	1.44709	1.29893	1.46846	1.30392	0.211934	1.06549	1.03871	1.38785	+		2.03209	0.0296101	1.4159	3.18379	0.030985	0.958487	0.0409791	0.0743629
56738	Mocs1	3110045D15Rik|AI043170|AW536397	molybdenum cofactor synthesis 1	2.37638	2.31393	2.49092	2.36818	2.71255	2.69618	2.79154	2.44029	2.40278	2.43963	2.42768	2.69373	2.69614	2.73436	+	+	3.07516	0.0208293	1.41587	4.74293	5.04483	0.0212308	1.15479	7.0764
78309	Cul9	1810035I07Rik|Cul-9|Parc|mKIAA0708	cullin 9	NaN	0.368679	NaN	-0.498833	0.387638	1.23983	1.05247	NaN	0.635875	0.772747	0.84182	1.3564	1.52072	-0.333418	+		1.58121	0.0459016	1.41496	2.55684	0.492258	0.371883	0.810811	0.967685
210146	Irgq	AF322649|FKSG27|Irgq1	immunity-related GTPase family Q	2.34354	2.39824	2.21735	2.46	2.66928	2.62231	2.82668	2.40487	2.42774	2.44959	2.42768	2.52709	2.64178	2.58138	+	+	2.16005	0.0263685	1.41272	3.36436	2.40575	0.0377528	0.616938	2.77734
71839	Osgin1	1700012B18Rik|Okl38	oxidative stress induced growth inhibitor 1	NaN	0.368679	NaN	0.864549	1.28732	1.23983	0.822901	1.48977	0.635875	0.519642	0.84182	1.42643	1.25089	0.982539	+		1.24122	0.0744825	1.41248	2.09352	0.495063	0.41754	0.450813	0.886867
27052	Aoah	4930433E13Rik	acyloxyacyl hydrolase	1.92102	1.92978	1.34578	1.68101	2.32199	2.23003	2.18684	1.68284	1.53502	1.69992	1.90124	2.1501	2.17897	1.54903	+		1.90075	0.0327158	1.41198	2.99712	0.678031	0.259163	0.691201	1.19054
56248	Ak3	AA407498|AI506714|AK-3|Ak3l|Ak3l1|Akl3l	adenylate kinase 3	3.13089	3.14034	3.09511	3.08823	3.32845	3.29302	3.37221	3.13693	3.14749	3.14713	3.19847	3.321	3.30276	3.28124	+	+	3.47711	0.0173483	1.41052	5.37814	3.23033	0.0194149	0.937093	4.22769
	Gm48684		predicted gene 48684	0.352227	0.971921	0.190564	1.17808	1.80846	1.57617	1.44709	1.00069	1.05627	1.09646	1.70773	1.59153	1.75999	1.54903	+		1.8962	0.0330899	1.40987	2.98982	0.976865	0.150723	0.737638	1.55685
213573	Cracr2b	6330520A15Rik|BC026645|Cracr2a|Efcab4|Efcab4a	calcium release activated channel regulator 2B	NaN	0.971921	0.824018	1.52314	1.61697	1.43552	1.76993	1.48977	1.1919	1.45303	0.84182	1.18023	0.0517061	1.38785			0.951479	0.142973	1.40934	1.69575	0.380994	0.509861	-0.432616	-0.735776
433804	Gm13154	OTTMUSG00000010673|Zfp985	predicted gene 13154	0.352227	NaN	0.190564	0.619009	1.28732	1.57617	0.822901	0.766655	0.257964	0.772747	0.211934	0.482022	0.707887	1.15224	+		1.43657	0.0544114	1.40877	2.35787	0.510711	0.45179	0.309932	0.829803
68591	Mocos	1110018O12Rik|HMCS|MCS|MOS	molybdenum cofactor sulfurase	1.97395	1.86902	1.98229	1.83038	2.39081	2.52099	2.18684	2.10601	2.05384	2.1047	2.12837	2.36832	2.27034	2.40342	+	+	2.20468	0.0259366	1.40692	3.42504	2.82691	0.0252544	0.81017	3.54192
27660	1700088E04Rik	ESTJ0827E04	RIKEN cDNA 1700088E04 gene	0.352227	NaN	NaN	0.239239	1.72306	0.934079	-0.234207	0.766655	NaN	0.519642	0.211934	0.737955	1.86836	1.28283		+	0.954666	0.142174	1.4065	1.69976	1.15864	0.0804439	1.51076	1.99934
268706	Slc38a9	4833412L08Rik|6720411P22Rik|9130023D20Rik|9430067K09Rik|A730092C09	solute carrier family 38 member 9	2.51256	2.4397	2.44172	2.36097	2.7782	2.76543	2.77297	2.41953	2.30437	2.38427	2.56315	2.59442	2.65534	2.57733	+	+	3.802	0.0180421	1.40614	5.90117	1.48407	0.0701859	0.747522	2.10261
22591	Xpc	-	xeroderma pigmentosum complementation group C	2.40611	2.41269	2.45223	2.45466	2.74086	2.7692	2.7855	2.58526	2.57564	2.51528	2.46019	2.67743	2.67652	2.64256	+	+	5.05705	0.0344138	1.40402	7.95974	1.90959	0.05945	0.549242	2.25464
320273	B230208H11Rik	-	RIKEN cDNA B230208H11 gene	1.26133	NaN	0.190564	0.619009	2.1163	0.934079	0.822901	1.40323	1.46846	1.83089	1.70773	1.77934	1.52072	1.76431			0.733712	0.217141	1.40327	1.38621	0.235617	0.712292	0.173995	0.440209
17951	Naip5	Birc1e|Lgn1|Naip-rs3	NLR family apoptosis inhibitory protein 5	2.16397	2.14084	2.11861	2.18067	2.5954	2.66459	2.36468	2.32872	2.14938	2.02753	2.06677	2.51224	2.57961	2.5284	+	+	2.24377	0.0253308	1.40281	3.47877	2.51304	0.0211083	1.38576	3.85888
103406	Zfr2	2010013I23Rik|9130206N08Rik|AW045600|mKIAA1086	zinc finger RNA binding protein 2	2.26568	2.52844	2.39564	2.53843	2.71255	2.78371	2.80695	2.51139	2.32162	2.46394	2.50758	2.51976	2.44962	2.49228	+		2.2522	0.0252957	1.40052	3.48951	0.260309	0.717868	0.131959	0.431879
241118	Asic4	Accn4|BNAC4	acid-sensing (proton-gated) ion channel family member 4	NaN	NaN	NaN	NaN	0.387638	NaN	1.53193	NaN	NaN	NaN	NaN	0.482022	NaN	1.15224		+	0.99249	0.132803	1.39999	1.75115	1.11449	0.0934855	1.20643	1.8772
11877	Arvcf	-	armadillo repeat gene deleted in velo-cardio-facial syndrome	0.352227	NaN	0.824018	-0.498833	0.987597	1.43552	1.21773	NaN	-0.477153	0.955573	1.15788	1.18023	0.0517061	1.38785	+		1.4691	0.0524551	1.3992	2.39927	0.449652	0.412653	0.750908	0.896974
218877	Sema3g	AK129018	sema domain immunoglobulin domain (Ig)	NaN	NaN	0.190564	NaN	0.387638	1.23983	0.466225	-0.30775	NaN	0.519642	0.211934	-0.673506	NaN	-0.333418	+		1.60507	0.0445763	1.39851	2.58393	0.386201	0.517217	-0.37639	-0.724189		(semaphorin) 3G
	Gm26610		predicted gene 26610	1.45525	0.368679	1.14205	1.28779	1.72306	1.95882	1.81368	1.56331	1.301	1.38386	0.211934	1.90957	2.02421	1.47499	+	+	1.77205	0.0375817	1.39763	2.81242	1.09205	0.0964676	1.23802	1.85511
	2900045O20Rik		RIKEN cDNA 2900045O20 gene	0.352227	NaN	NaN	NaN	1.47911	1.23983	NaN	NaN	NaN	0.519642	NaN	-0.673506	1.40342	-0.333418			0.829135	0.180539	1.39736	1.52252	0.684581	0.229095	0.996902	1.26591
11733	Ank1	Ank-1|nb|pale	ankyrin 1 erythroid	2.19236	2.17159	2.0213	2.09598	2.56273	2.43454	2.56937	2.14097	2.12025	2.11836	2.06677	2.58573	2.56775	2.37244	+	+	3.0407	0.0201909	1.3973	4.66824	2.75761	0.019646	1.38096	4.21855
68616	Gdpd3	1110015E22Rik	glycerophosphodiester phosphodiesterase domain containing 3	0.958301	NaN	1.34578	1.4562	1.47911	1.77149	1.76993	1.56331	1.05627	1.20982	1.3603	1.3564	1.95397	1.84205			0.900436	0.157586	1.39693	1.62285	1.07448	0.119176	0.861182	1.72049
	Gm43254		predicted gene 43254	NaN	NaN	NaN	0.864549	0.387638	0.934079	1.21773	-0.30775	0.880113	0.772747	1.15788	0.737955	1.03871	1.28283	+		1.18378	0.0843245	1.39305	2.01137	0.44447	0.464287	0.404729	0.807534
14263	Fmo5	5033418D19Rik|AI195026	flavin containing monooxygenase 5	1.26133	0.368679	0.190564	0.619009	1.28732	1.68439	1.72121	0.766655	1.39154	0.519642	0.211934	1.42643	1.40342	1.76431	+	+	1.74217	0.0384786	1.39264	2.76933	1.39895	0.0605691	1.18087	2.23612
68337	Crip2	0610010I23Rik|AW743261|C77570|CRP2|CRP4|Crp|ESP1|Hlp	cysteine rich protein 2	1.26133	0.368679	0.824018	1.28779	1.47911	2.00578	1.72121	1.48977	0.257964	0.129151	0.211934	1.42643	1.40342	1.28283	+		1.59858	0.045348	1.39194	2.57285	1.02854	0.119302	1.02471	1.71979
100040654	Gm2885	-	predicted gene 2885	NaN	NaN	NaN	0.239239	0.387638	1.23983	0.466225	-0.30775	-0.477153	NaN	NaN	-0.673506	0.0517061	-0.333418	+		1.5636	0.0475487	1.38872	2.52422	0.747762	0.27831	0.437468	1.15173
18628	Per3	2810049O06Rik|mPer3	period circadian clock 3	1.85997	1.60502	2.0213	1.76213	2.23448	2.17903	2.46519	1.73252	2.03519	2.19085	1.90124	2.26858	2.08341	2.23173	+		1.92452	0.0320028	1.38794	3.01916	0.930129	0.171159	0.653775	1.46577
69975	2810405F17Rik	AI452280	RIKEN cDNA 2810405F17 gene	0.352227	NaN	0.190564	1.68101	1.28732	1.68439	1.44709	1.29893	1.64539	1.09646	NaN	1.18023	NaN	0.982539			0.832731	0.179685	1.38773	1.52646	0.203535	0.689552	-0.517749	-0.471795
13631	Eef2k	C86191|eEF-2K	eukaryotic elongation factor-2 kinase	2.81299	2.77982	2.80358	2.75595	3.06366	3.06726	3.02344	2.81222	2.77575	2.76594	2.78303	3.03638	3.00046	2.98563	+	+	4.47867	0.0253469	1.38331	6.96271	4.27937	0.0184304	1.1533	6.05811
66251	Arfgap3	0610009H19Rik|1810004P07Rik|1810035F16Rik|9130416J18Rik|Arfgap1	ADP-ribosylation factor GTPase activating protein 3	2.62585	2.7603	2.56285	2.65305	2.92656	2.98879	2.90031	2.75043	2.73523	2.69053	2.75289	2.88983	2.95311	2.87766	+	+	2.61834	0.0216772	1.38233	4.0117	2.93314	0.0229509	0.855859	3.73959
192734	Lrrc75b	AI646023|Fam211b	leucine rich repeat containing 75B	1.26133	1.98245	NaN	1.76213	2.18037	1.68439	1.88944	1.77712	1.59346	1.38386	1.15788	1.3564	2.05499	1.84205			0.589052	0.305194	1.38202	1.16921	0.566036	0.339205	0.612161	1.02782
76193	6330562C20Rik	ENSMUSG00000074414|Gm10691	RIKEN cDNA 6330562C20 gene	2.48111	2.47616	2.25781	2.36818	2.76228	2.62877	2.80507	2.36485	2.41551	2.49072	2.48007	2.71823	2.53572	2.53794	+		2.21979	0.0259606	1.37964	3.43014	1.28165	0.102378	0.640832	1.81588
100043757	Zfp831	ENSMUSG00000050600|OTTMUSG00000017459	zinc finger protein 831	1.45525	0.971921	1.4922	1.58191	2.03834	2.20548	1.72121	1.68284	1.53502	1.65997	1.3603	2.07145	2.1993	1.84205	+	+	1.66236	0.0421578	1.37813	2.65471	1.93369	0.0349	1.16795	2.9121
192657	Ell2	-	elongation factor RNA polymerase II 2	2.41997	2.48739	2.56983	2.52178	2.83637	2.81668	2.79154	2.56852	2.55695	2.47763	2.65457	2.78304	2.80039	2.7704	+	+	3.52358	0.0169125	1.3772	5.40294	2.5327	0.0266383	0.970012	3.47051
266632	Irak4	8430405M07Rik|9330209D03Rik|IRAK-4|NY-REN-64	interleukin-1 receptor-associated kinase 4	2.63884	2.55581	2.65775	2.55797	2.88326	2.88598	2.9232	2.61235	2.68948	2.64521	2.62734	2.80184	2.85828	2.78199	+	+	3.66685	0.0168312	1.37495	5.62831	2.78433	0.0271224	0.784123	3.44915
59031	Chst12	AI595374|C4S-2|C4ST2	carbohydrate sulfotransferase 12	2.19236	1.71173	1.83468	1.83038	2.28112	2.51147	2.25724	2.2157	2.18901	2.21202	1.94971	2.57979	2.52886	2.41071	+	+	1.66365	0.0422053	1.37213	2.65422	2.22285	0.0280493	1.2637	3.35781
64898	Lpin2	2610511G02Rik|AI481352|AW742896	lipin 2	3.10867	3.12046	3.09823	3.07366	3.31114	3.26848	3.3622	3.09496	3.12107	3.08372	3.12606	3.25797	3.30675	3.22488	+	+	3.30854	0.0209157	1.372	5.05545	2.90816	0.0200935	0.99046	3.94566
74347	Tldc1	4632415K11Rik|Kiaa1609	TBC/LysM associated domain containing 1	1.70189	1.71173	1.34578	1.96352	2.20849	2.15041	2.25724	1.97524	1.80798	2.06035	1.94971	2.00777	1.91345	1.98909	+		2.00737	0.030738	1.37142	3.12626	0.109564	0.88514	0.0526918	0.190723
64009	Syne1	8B|A330049M09Rik|BE692247|C130039F11Rik|CPG2|Myne1|mKIAA1756	spectrin repeat containing nuclear envelope 1	2.19236	2.36716	2.08894	2.26873	2.64468	2.67554	2.47808	2.35619	2.33801	2.2415	2.46019	2.65554	2.57961	2.51853	+	+	2.16159	0.02677	1.37053	3.34205	1.92629	0.0390544	0.900868	2.70342
27261	Dok3	AI450713|Dokl	docking protein 3	2.6451	2.70122	2.62588	2.63649	2.88821	2.93201	2.98855	2.6627	2.58278	2.67331	2.75642	2.93755	2.85226	2.88394	+	+	3.49688	0.0178971	1.36992	5.34935	2.35969	0.0280441	1.05655	3.36042
76794	Man2c1os	2410133F24Rik|AI851351	mannosidase alpha	NaN	NaN	NaN	-0.498833	NaN	0.934079	1.44709	NaN	0.635875	-0.625792	NaN	NaN	NaN	0.746949			0.955152	0.143142	1.36883	1.6948	0.00463079	0.99336	0.00892732	0.01208		opposite strand
12013	Bach1	6230421P05Rik|AI323795	BTB and CNC homology 1	2.63884	2.62486	2.45223	2.51308	2.81737	2.79407	2.96309	2.61963	2.64838	2.51132	2.54064	2.80569	2.81024	2.71301	+	+	2.14137	0.0275264	1.36647	3.31114	2.12092	0.035458	0.870413	2.88715
77799	Sla2	A930009E21Rik|AI430952|SLAP-2|SLAP2	Src-like-adaptor 2	2.75505	2.79793	2.7949	2.81234	3.0474	3.03034	3.07239	2.73695	2.81064	2.83004	2.82369	2.92937	2.99615	2.97337	+	+	4.6291	0.0275455	1.36567	7.15881	2.61786	0.0278697	0.8484	3.39164
19411	Rarg	Nr1b3|RAR-gamma|RARD|RARgamma2	retinoic acid receptor gamma	2.41997	2.72088	2.4722	2.6158	2.86233	2.81358	2.90901	2.63362	2.63704	2.65491	2.65457	2.75504	2.82202	2.68151	+	+	1.92547	0.0322694	1.36535	3.00964	1.54363	0.0932485	0.490596	1.87869
544922	Zkscan4	AI841875|Gm11272|OTTMUSG00000000421	zinc finger with KRAB and SCAN domains 4	NaN	1.27341	0.190564	NaN	0.987597	1.43552	1.05247	0.403475	0.257964	0.129151	NaN	1.42643	0.0517061	1.28283			0.952	0.14384	1.36429	1.68976	1.01943	0.116027	1.14945	1.73983
207742	Rnf43	4732452J19Rik	ring finger protein 43	NaN	NaN	0.824018	0.619009	1.28732	1.23983	0.822901	1.56331	1.1919	0.129151	1.6177	1.77934	1.25089	1.7194	+		1.15312	0.0920884	1.36393	1.9638	0.511551	0.368305	0.684602	0.973415
	F930017D23Rik		RIKEN cDNA F930017D23 gene	0.958301	NaN	NaN	NaN	0.387638	0.934079	1.21773	1.00069	0.880113	-0.625792	0.211934	1.4879	0.0517061	0.381516			1.08968	0.106149	1.36249	1.87764	0.200342	0.713924	0.302723	0.437927
23801	Aloxe3	e-LOX-3|eLOX-3	arachidonate lipoxygenase 3	NaN	NaN	NaN	NaN	0.987597	0.322978	-0.234207	NaN	NaN	NaN	0.211934	NaN	NaN	-0.333418	+		2.35171	0.0239105	1.36131	3.6066	0.0206857	0.974066	-0.0250086	-0.0492403
56306	Fam60a	Ppcs1|Pptcs1|Tera	family with sequence similarity 60 member A	NaN	0.368679	NaN	NaN	0.387638	1.23983	0.466225	0.403475	0.880113	-0.625792	1.94971	1.18023	1.40342	NaN	+		1.45047	0.0542942	1.36102	2.36276	0.095084	0.85533	-0.281428	-0.240147
53978	Lpar2	Edg4|IPA2|LPA2	lysophosphatidic acid receptor 2	1.97395	1.86902	1.77068	1.63414	2.28112	2.20548	2.37368	1.00069	1.53502	1.51376	1.78251	2.09961	2.15738	1.7194	+	+	2.55197	0.0220312	1.36079	3.89605	1.3224	0.0669981	1.21466	2.14921
66079	Tmem42	0610027O18Rik|4933429E06Rik|AV003444|D9Ertd662e	transmembrane protein 42	1.85997	1.98245	2.0213	2.06267	2.34064	2.42174	2.46519	2.12392	2.31311	2.19085	2.12837	2.32228	2.41092	2.46946	+	+	3.20861	0.0207527	1.36047	4.88456	1.70417	0.0569782	0.719343	2.29763
319960	4930513N10Rik	-	RIKEN cDNA 4930513N10 gene	1.26133	NaN	1.14205	1.04168	1.28732	1.84386	1.60401	-0.30775	1.1919	0.772747	1.90124	1.99001	0.707887	1.47499			0.93122	0.149309	1.35775	1.66008	0.296921	0.567649	0.661136	0.64787
50776	Polg2	-	polymerase (DNA directed) gamma 2	0.958301	0.368679	0.824018	1.58191	1.93987	1.23983	1.95323	1.48977	1.59346	1.38386	1.50579	1.77934	1.95397	1.87608	+	+	1.14666	0.0929205	1.35739	1.95372	2.65923	0.0272627	0.840379	3.4223
15377	Foxa3	Hnf-3g|Hnf3g|Tcf-3g|Tcf3g	forkhead box A3	0.352227	NaN	NaN	-0.498833	0.987597	0.322978	1.21773	0.766655	0.635875	-0.625792	0.211934	0.922913	1.03871	-0.333418	+		1.52364	0.0496879	1.35715	2.45985	0.302272	0.605747	0.315952	0.592483
77189	A430105J06Rik	-	RIKEN cDNA A430105J06 gene	NaN	NaN	NaN	-0.498833	0.387638	0.934079	0.466225	0.403475	0.257964	0.772747	0.211934	0.0875714	1.03871	0.746949	+		2.44666	0.0227071	1.35655	3.73972	0.381604	0.561102	0.252093	0.656546
	AC087898.2			NaN	NaN	NaN	NaN	0.387638	0.934079	-0.234207	0.403475	-0.477153	0.129151	NaN	0.922913	0.707887	NaN	+		2.48848	0.0221418	1.35636	3.80008	0.264804	0.629034	0.392766	0.558786
18755	Prkch	Pkch	protein kinase C eta	NaN	NaN	NaN	NaN	0.387638	0.934079	-0.234207	1.00069	1.05627	0.955573	0.211934	1.18023	0.0517061	0.381516	+		2.48848	0.0221148	1.35636	3.80008	0.26171	0.657934	-0.259413	-0.51653
72536	Tagap	2610315E15Rik	T cell activation Rho GTPase activating protein	NaN	NaN	1.14205	0.619009	1.47911	1.43552	0.466225	-0.30775	NaN	0.129151	0.84182	0.922913	1.52072	1.15224		+	0.868971	0.168565	1.35566	1.57331	1.42694	0.0538084	1.40583	2.34397
432572	Specc1	2810012G08Rik|B230396K10Rik|Cytsb	sperm antigen with calponin homology and coiled-coil domains 1	0.352227	1.27341	0.190564	1.28779	1.61697	1.77149	1.60401	1.00069	-0.477153	1.09646	0.84182	1.67633	1.40342	1.15224	+	+	1.59498	0.0459745	1.3546	2.55495	1.14844	0.0944896	1.02551	1.86896
51801	Ramp1	9130218E19Rik	receptor (calcitonin) activity modifying protein 1	2.90349	2.99824	2.96632	2.94827	3.1725	3.19268	3.19489	3.00475	3.02175	3.03027	3.02815	3.15306	3.17035	3.15879	+	+	3.83875	0.0178542	1.35388	5.86558	4.97507	0.0139835	0.824165	5.62225
76467	Msrb2	2310050L06Rik|Mrsb|Msrb|Pilb	methionine sulfoxide reductase B2	1.70189	1.92978	2.05666	1.63414	2.34064	2.4809	2.05602	1.88815	1.89886	1.85815	1.50579	2.34283	2.41092	2.1469	+	+	1.51403	0.0504473	1.35351	2.44574	2.14173	0.0279559	1.46594	3.36702
21354	Tap1	ABC17|APT1|Abcb2|Ham-1|Ham1|MTP1|PSF1|RING4|TAP|Tap-1|Y3	transporter 1 ATP-binding cassette	2.92864	3.04599	2.90816	2.95857	3.20575	3.15349	3.21693	2.98688	2.96053	2.97586	2.99747	3.06647	3.15764	3.0937	+	+	2.76299	0.0200935	1.35251	4.19962	2.377	0.0339583	0.721333	2.94394
102633689	Gm31452	-	predicted gene 31452	NaN	NaN	NaN	NaN	0.987597	NaN	1.05247	NaN	NaN	-0.625792	NaN	0.482022	NaN	0.746949	+		1.20417	0.0815769	1.35232	2.03007	0.890498	0.162764	0.862964	1.50191
654823	B930094E09Rik	-	RIKEN cDNA B930094E09 gene	NaN	NaN	NaN	NaN	0.987597	NaN	1.05247	0.403475	0.635875	0.519642	NaN	-0.673506	0.0517061	-0.333418	+		1.20417	0.0815671	1.35232	2.03007	0.234761	0.68471	-0.258501	-0.478675
625360	BC147527	-	cDNA sequence BC147527	NaN	NaN	NaN	NaN	0.987597	NaN	1.05247	0.403475	NaN	NaN	NaN	NaN	NaN	NaN	+		1.20417	0.081544	1.35232	2.03007	0.359928	0.550963	-0.330673	-0.673115
17342	Mitf	BCC2|Bhlhe32|Gsfbcc2|Vitiligo|Wh|bw|mi|vit	microphthalmia-associated transcription factor	1.45525	0.971921	1.34578	1.58191	1.99225	2.04759	1.8533	1.73252	1.64539	1.65997	2.03162	1.88662	1.81766	1.96373	+		2.25137	0.0256038	1.34895	3.4554	0.44206	0.506663	0.282792	0.741072
217353	Tmc6	D11Ertd204e|EVER1	transmembrane channel-like gene family 6	2.44594	2.38308	2.32641	2.49486	2.71749	2.66459	2.8301	2.44029	2.47224	2.47314	2.49869	2.61897	2.71084	2.71053	+	+	2.53412	0.0220662	1.34693	3.8587	3.02082	0.0210207	0.86671	3.85428
69772	Bdh2	1810026B04Rik|Dhrs6	3-hydroxybutyrate dehydrogenase type 2	0.352227	0.971921	1.34578	-0.498833	1.47911	1.43552	1.76993	0.403475	-0.477153	0.519642	0.84182	1.59153	0.707887	1.7194	+	+	1.34173	0.064274	1.34582	2.21275	1.33692	0.0634094	1.32995	2.20202
76432	2310001H17Rik	AI646108	RIKEN cDNA 2310001H17 gene	2.71549	2.6908	2.68624	2.6158	2.99435	2.93578	2.92774	2.7323	2.71227	2.69671	2.7493	2.88254	2.93098	2.87381	+	+	3.59537	0.0167115	1.3455	5.46595	3.42966	0.0194731	0.84213	4.22872
26459	Slc27a5	FACVL3|FATP5|VLCS-H2|VLCSH2|Vlacsr	solute carrier family 27 (fatty acid transporter) member 5	NaN	NaN	NaN	NaN	0.387638	NaN	1.44709	NaN	NaN	0.129151	NaN	0.737955	0.0517061	-0.333418			1.0148	0.12845	1.34494	1.77267	1.14989	0.101349	0.892572	1.82126
29816	Hip1r	AA410023|mKIAA0655	huntingtin interacting protein 1 related	2.63884	2.54697	2.62588	2.56543	2.86505	2.74159	3.03276	2.62671	2.59987	2.64023	2.7062	2.8477	2.86798	2.78573	+	+	1.77912	0.0377384	1.34475	2.79992	2.63242	0.0267771	0.881895	3.45986
102633213	Gm20658	BMH1	predicted gene 20658	2.16397	2.14084	1.9389	1.94021	2.40589	2.4809	2.47808	2.35619	2.12025	2.23196	2.41602	2.42929	2.40044	2.43158	+		2.74274	0.0202839	1.34371	4.16116	0.891308	0.211794	0.477952	1.318
11776	Ap3d1	AA407035|Ap3d|Bolvr|mBLVR1|mh|mocha	adaptor-related protein complex 3 delta 1 subunit	3.08573	2.97644	3.02046	3.04532	3.25634	3.22107	3.27758	3.01639	3.05777	3.054	3.09233	3.19598	3.18932	3.14161	+	+	3.18581	0.0208727	1.34344	4.82749	2.47148	0.0331172	0.723947	3.03699
240057	Syngap1	Gm1963|Syngap	synaptic Ras GTPase activating protein 1 homolog (rat)	1.70189	1.71173	1.89014	1.4562	2.18037	2.00578	2.38244	1.40323	1.84055	1.69992	1.84612	2.04096	1.99069	2.09533	+	+	1.81188	0.0367558	1.3428	2.84355	1.58364	0.0575806	0.853263	2.28768
18574	Pde1b	Pde1b1	phosphodiesterase 1B Ca2+-calmodulin dependent	2.34354	2.58862	2.51694	2.28756	2.8394	2.84574	2.57393	2.54608	2.48736	2.51132	2.44974	2.79127	2.72476	2.68429	+	+	1.46812	0.0533676	1.34258	2.38074	2.9016	0.0201604	1.00036	3.95334
109284	R3hdm4	AI503502|C030046I01Rik	R3H domain containing 4	3.20287	3.23402	3.19311	3.223	3.38547	3.35576	3.48011	3.23712	3.23905	3.24705	3.2753	3.36568	3.34792	3.32841	+	+	2.56748	0.0220104	1.3405	3.90173	3.06535	0.0271222	0.666496	3.43715
71683	Gypc	0610037F22Rik|Cd236r	glycophorin C	2.49197	2.67437	2.41955	2.53023	2.9093	2.78371	2.80128	2.53172	2.63412	2.60254	2.53272	2.85818	2.9353	2.8605	+	+	2.14232	0.0277438	1.33918	3.2962	3.44104	0.014156	1.42491	5.34018
100038392	Gm10785	ENSMUSG00000074911	predicted gene 10785	NaN	0.971921	NaN	-0.498833	1.28732	0.322978	1.21773	1.00069	0.635875	-0.625792	0.211934	0.0875714	0.707887	NaN			1.05601	0.117612	1.33854	1.82749	0.35736	0.528731	-0.44162	-0.705811
11875	Art5	ARTC5|Yac-2	ADP-ribosyltransferase 5	NaN	NaN	NaN	0.619009	1.28732	NaN	1.44709	-0.30775	-0.477153	NaN	NaN	NaN	NaN	NaN			0.749389	0.212096	1.33849	1.40214	0.689479	0.323663	-0.381574	-1.05536
100504591	Gm15987	OTTMUSG00000028624	predicted gene 15987	1.59464	1.86902	1.60483	1.94021	2.18037	2.34836	2.18684	2.0673	1.84055	1.88371	1.70773	2.26014	2.38958	2.28917	+	+	2.22867	0.0260857	1.33802	3.41627	2.41495	0.0244203	1.29043	3.64317
	Gm42517		predicted gene 42517	1.45525	1.79763	0.824018	-0.498833	1.47911	1.84386	2.05602	1.40323	1.53502	1.38386	0.211934	1.90957	1.40342	1.54903			0.826747	0.183283	1.33781	1.51182	0.676667	0.250836	0.781799	1.21303
171265	Vmn1r185	V1re12	vomeronasal 1 receptor 185	NaN	NaN	NaN	NaN	0.387638	1.43552	NaN	NaN	NaN	NaN	NaN	NaN	0.707887	NaN			1.01786	0.127807	1.33768	1.77556	0.544256	0.365465	0.54447	0.98008
791307	Gm10248	ENSMUSG00000068680	predicted gene 10248	NaN	0.368679	0.190564	1.58191	1.72306	1.43552	1.05247	0.403475	1.53502	0.772747	1.15788	1.42643	0.707887	1.38785			0.822178	0.184579	1.3369	1.50528	0.218365	0.697838	0.272592	0.458913
63857	Bco1	Bcdo|Bcdo1|Bcmo1|CMO1|Cmoi|beta-CD|betaCMOOX	beta-carotene oxygenase 1	NaN	0.368679	NaN	NaN	1.61697	0.934079	NaN	-0.30775	1.05627	0.519642	0.84182	1.27548	1.03871	1.15224			0.76322	0.206017	1.33653	1.42171	1.04407	0.139307	0.70425	1.61453
320080	Zbtb39	7030401O21Rik|mKIAA0352	zinc finger and BTB domain containing 39	0.352227	0.368679	NaN	1.04168	1.47911	1.23983	1.21773	1.16924	0.880113	0.519642	NaN	1.06549	0.707887	0.381516	+		1.30001	0.0690298	1.33518	2.15421	0.188106	0.729898	0.295571	0.416302
65079	Rtn4r	NOGOR|NgR|NgR1	reticulon 4 receptor	0.352227	1.27341	NaN	1.4562	1.28732	1.68439	1.66641	1.00069	1.05627	0.519642	1.15788	1.80885	NaN	-0.333418			0.84812	0.175956	1.33359	1.54122	0.218964	0.670768	-0.503916	-0.498414
433375	Creg1	AA755314|Creg	cellular repressor of E1A-stimulated genes 1	3.20123	3.26801	3.2223	3.223	3.42959	3.40738	3.42479	3.25976	3.25606	3.27474	3.25632	3.34395	3.38622	3.37897	+	+	4.04849	0.0194545	1.33284	6.15571	3.48851	0.0202626	0.746215	4.02552
66532	Rep15	2210417D09Rik	RAB15 effector protein	1.26133	NaN	0.824018	0.619009	1.61697	0.934079	1.72121	1.40323	1.53502	0.519642	1.15788	1.4879	1.61507	1.47499			0.93662	0.148714	1.33254	1.66367	0.713552	0.258298	0.580692	1.19336
15273	Hivep2	MIBP1|Schnurri-2|Shn-2	human immunodeficiency virus type I enhancer binding protein 2	2.02051	2.0288	2.08894	2.26873	2.39081	2.42174	2.65564	2.26561	2.27664	1.93045	2.18091	2.44877	2.36666	2.37244	+	+	1.89983	0.0335835	1.33182	2.95806	1.3125	0.0862644	0.764998	1.93623
22626	Slc23a3	SVCT3|Yspl1	solute carrier family 23 (nucleobase transporters) member 3	NaN	NaN	NaN	-0.498833	0.987597	NaN	1.34486	-0.30775	NaN	0.129151	0.211934	0.0875714	0.0517061	0.746949			0.970938	0.139809	1.33073	1.71041	0.640704	0.315671	0.494156	1.07323
17826	Fam89b	1110021A21Rik|MMTV|Mtvr2	family with sequence similarity 89 member B	0.958301	NaN	1.34578	1.04168	1.28732	1.77149	1.60401	0.766655	1.46846	1.65997	0.84182	1.77934	1.91345	1.28283			0.928858	0.150774	1.32907	1.65246	0.755142	0.207707	0.855736	1.33125
112418	1700102P08Rik	AI593206	RIKEN cDNA 1700102P08 gene	0.958301	NaN	NaN	NaN	0.387638	1.23983	0.822901	NaN	NaN	NaN	NaN	-0.673506	0.707887	NaN			1.05281	0.118967	1.32722	1.82104	0.93212	0.160635	0.753464	1.51286
20360	Sema6c	Semay|mKIAA1869	sema domain transmembrane domain (TM)	NaN	NaN	NaN	NaN	NaN	0.322978	1.44709	-0.30775	-0.477153	-0.625792	NaN	-0.673506	0.0517061	0.381516			0.997777	0.133558	1.32583	1.74617	0.785572	0.258245	0.445137	1.19358
102774	Bbs4	AW537059|AW742241|D9Ertd464e	Bardet-Biedl syndrome 4 (human)	1.78822	2.29403	2.17144	2.1265	2.40589	2.52099	2.55035	2.04631	2.17629	2.16831	2.03162	2.37438	2.25393	2.16255	+		1.71653	0.0406205	1.32502	2.70703	1.15012	0.147417	0.502163	1.5721
235582	Glyctk	6230410P16Rik|C430006L12	glycerate kinase	1.78822	1.27341	1.34578	1.17808	2.14978	1.90544	1.92261	1.62695	1.1919	1.45303	1.70773	1.4879	1.6934	1.96373	+		1.80645	0.0371891	1.32274	2.82712	0.583825	0.355691	0.468866	0.997916
217692	Sipa1l1	4931426N11Rik|AW213287|Spar|mKIAA0440	signal-induced proliferation-associated 1 like 1	3.28625	3.342	3.27952	3.27847	3.45593	3.46077	3.51899	3.33046	3.34117	3.30629	3.36933	3.4374	3.45598	3.42059	+	+	3.12126	0.0206385	1.32169	4.70168	2.67484	0.030157	0.733319	3.24488
791088	Tmem147os	C630016N16Rik|ENSMUSG00000052691	transmembrane protein 147 opposite strand	0.352227	0.368679	0.190564	0.619009	0.987597	1.84386	1.21773	1.29893	0.880113	0.519642	0.84182	-0.673506	0.0517061	0.746949	+		1.59329	0.0467982	1.32161	2.54073	1.06706	0.128517	-0.767821	-1.67144
71101	Uvssa	4933407H18Rik|D330017J19Rik|Kiaa1530|mKIAA1530	UV stimulated scaffold protein A	2.56675	2.67437	2.55569	2.59673	2.90705	2.81668	2.92434	2.5893	2.55306	2.51132	2.60959	2.7774	2.82431	2.79125	+	+	2.96786	0.0197818	1.31992	4.46992	3.47542	0.0184912	1.03083	4.71375
231004	Samd11	BC026991|mr-s	sterile alpha motif domain containing 11	1.97395	2.17159	1.77068	1.88901	2.49462	2.25293	2.38244	1.91936	1.92514	1.88371	2.06677	2.1501	2.1098	2.1469	+	+	1.90724	0.0334737	1.31811	2.96129	1.95162	0.0595223	0.529547	2.25265
21886	Tle2	Grg2|mKIAA4188	transducin-like enhancer of split 2 homolog of Drosophila E(spl)	1.92102	1.92978	1.9389	1.58191	2.14978	2.27437	2.45854	2.04631	2.07161	1.77038	2.33503	2.11291	2.23668	2.11335	+		1.86487	0.0356378	1.31786	2.90377	0.253629	0.665986	0.25747	0.504758
78787	Usp54	4930429G18Rik|AI115571|C030002J06Rik	ubiquitin specific peptidase 54	NaN	0.368679	0.190564	NaN	0.987597	0.322978	1.34486	0.403475	0.257964	0.129151	0.211934	1.18023	NaN	0.746949	+		1.27802	0.0723527	1.31652	2.12009	0.0762536	0.891433	0.122197	0.182138
100037278	Fam129c	Bcnp1	family with sequence similarity 129 member C	0.352227	1.79763	2.0213	1.68101	2.20849	2.08518	2.03281	1.97524	1.84055	1.77038	1.84612	1.90957	2.17897	2.03526			0.886715	0.164668	1.31431	1.59215	1.09919	0.158568	0.498044	1.5236
18761	Prkcq	A130035A12Rik|AW494342|PKC-0|PKC-theta|PKCtheta|Pkcq	protein kinase C theta	NaN	NaN	NaN	NaN	0.387638	0.322978	0.466225	-0.30775	NaN	-0.625792	NaN	0.922913	0.707887	0.381516	+	+	6.81709	0.0341176	1.31355	9.98018	2.11392	0.030815	1.2467	3.19895
670565	Gm9493	-	predicted gene 9493	NaN	NaN	NaN	NaN	0.387638	0.322978	0.466225	NaN	NaN	NaN	0.211934	0.482022	0.0517061	-0.333418	+		6.81709	0.03625	1.31355	9.98018	1.05212	0.129244	0.786055	1.6631
54721	Tyk2	JTK1	tyrosine kinase 2	1.92102	2.38308	2.35594	2.40825	2.54486	2.65317	2.67508	2.44691	2.46702	2.50326	2.54834	2.51224	2.60193	2.57733	+		1.487	0.0527456	1.31317	2.39638	1.04818	0.24907	0.289608	1.21806
	Gm44696		predicted gene 44696	0.352227	NaN	NaN	0.239239	0.387638	1.43552	0.822901	0.403475	0.880113	-0.625792	1.15788	1.18023	1.61507	1.61311	+	+	1.22026	0.0800094	1.31311	2.04242	1.41155	0.057611	1.28553	2.28771
231507	Plac8	C15|D5Wsu111e	placenta-specific 8	3.01092	3.05531	2.98148	2.89564	3.33525	3.3935	2.83179	3.11986	3.08241	3.1742	2.91038	3.42485	3.42168	3.39579		+	0.672338	0.249832	1.31204	1.28785	2.65667	0.01936	2.2332	4.58263
	Gm37305		predicted gene 37305	0.352227	0.971921	1.14205	0.239239	0.987597	1.68439	1.88944	1.29893	0.257964	1.38386	0.211934	1.71342	1.6934	1.7194	+	+	1.26817	0.073649	1.31096	2.10556	1.53861	0.0467894	1.41281	2.49795
114674	Gtf2ird2	1700012P16Rik	GTF2I repeat domain containing 2	2.45813	2.4397	2.48171	2.42649	2.73636	2.75773	2.78954	2.50608	2.56079	2.42933	2.48007	2.65094	2.71789	2.65516	+	+	4.7763	0.028	1.30999	7.227	2.3839	0.033308	0.749668	2.99674
100503710	Gm5741	EG436049	predicted gene 5741	0.958301	NaN	0.824018	NaN	1.80846	1.23983	-0.234207	1.16924	0.635875	0.772747	NaN	0.482022	1.03871	0.982539			0.684067	0.244296	1.30984	1.30477	0.29882	0.589609	0.431177	0.618556
67664	Rnf125	4930553F04Rik	ring finger protein 125	2.97025	3.02342	2.96774	2.9721	3.18088	3.12366	3.30331	3.03729	3.02412	2.99257	3.05695	3.11685	3.18186	3.13304	+	+	2.14362	0.0278185	1.30939	3.27964	2.41018	0.0349797	0.684494	2.91045
56325	Abcb9	TAPL|mKIAA1520	ATP-binding cassette sub-family B (MDR/TAP)	2.02051	2.25023	2.25781	2.28756	2.57126	2.37981	2.73118	2.53172	2.31311	2.51528	2.22655	2.50059	2.56775	2.44474	+		1.60592	0.0461295	1.30936	2.55296	0.510174	0.42231	0.390098	0.877517
432516	Myo1a	BBM-I|Myhl	myosin IA	0.352227	NaN	NaN	NaN	0.387638	0.322978	1.21773	0.403475	-0.477153	0.772747	1.3603	NaN	0.0517061	0.746949	+		1.39063	0.0598723	1.30919	2.26739	0.491701	0.384352	-0.674339	-0.944094
	Gm10762		predicted gene 10762	0.352227	0.971921	NaN	1.52314	0.387638	1.84386	1.8533	1.16924	1.39154	1.73657	1.3603	1.63589	1.52072	1.38785			0.636374	0.270418	1.30903	1.23459	0.231849	0.716403	0.171588	0.434126
83704	Slc12a9	CIP1	solute carrier family 12 (potassium/chloride transporters) member 9	2.24296	2.39824	2.11861	2.1265	2.66928	2.51147	2.56002	2.24158	2.40921	2.37815	2.15561	2.52345	2.46726	2.40342	+		2.11169	0.0287053	1.30812	3.2349	1.14968	0.130357	0.599527	1.65588
69171	Cnppd1	1810031K17Rik|AU043960	cyclin Pas1/PHO80 domain containing 1	2.94949	3.01397	2.9516	2.99628	3.21445	3.20085	3.18304	3.02472	3.01079	3.0434	3.05209	3.19598	3.23516	3.19016	+	+	4.02953	0.0196848	1.30691	6.07048	3.9089	0.0143497	1.0516	5.3042
71209	4933436E23Rik	-	RIKEN cDNA 4933436E23 gene	0.352227	NaN	0.190564	0.239239	0.387638	1.57617	1.21773	-0.30775	-0.477153	NaN	0.84182	-0.673506	0.707887	NaN	+		1.21705	0.0805838	1.30575	2.03637	0.0446381	0.936226	-0.0761876	-0.110382
13194	Ddb1	127kDa|AA408517|p127-Ddb1	damage specific DNA binding protein 1	3.39497	3.40009	3.3826	3.38456	3.57939	3.5731	3.52639	3.42261	3.43898	3.44031	3.44235	3.57351	3.59578	3.55928	+	+	3.95659	0.0187322	1.30537	5.95448	4.34742	0.0177561	1.10447	6.00878
68037	2900093K20Rik	-	RIKEN cDNA 2900093K20 gene	1.85997	2.10718	1.83468	1.91543	2.34064	2.27437	2.45173	2.00043	1.94979	1.97224	1.90124	2.2768	2.31517	2.35572	+	+	2.4487	0.0233694	1.3052	3.70248	4.10653	0.0137931	1.09951	5.68198
66812	Ppcdc	1810057I13Rik|8430432M10Rik	phosphopantothenoylcysteine decarboxylase	2.06197	2.29403	2.11861	2.21641	2.5954	2.58002	2.44476	2.18771	2.37562	2.29368	2.37813	2.51603	2.43089	2.38048	+		2.47664	0.0228216	1.30499	3.74184	1.09224	0.163429	0.478021	1.49835
14282	Fosb	-	FBJ osteosarcoma oncogene B	NaN	0.368679	NaN	1.04168	1.28732	0.934079	1.05247	1.29893	0.257964	NaN	NaN	0.737955	0.0517061	1.28283			1.05755	0.118482	1.30439	1.82306	0.457252	0.401287	0.798422	0.914697
	Gm27048		predicted gene 27048	0.352227	0.971921	NaN	0.239239	1.47911	1.23983	1.05247	1.00069	-0.477153	0.955573	0.211934	1.06549	0.707887	NaN	+		1.28759	0.0717408	1.30326	2.12929	0.121406	0.825443	-0.212137	-0.284157
67759	Plgrkt	1110007H22Rik|5033414D02Rik|AI852040|Plg-R(KT)|Plg-RKT	plasminogen receptor C-terminal lysine transmembrane protein	2.28696	2.52844	2.43084	2.41445	2.71255	2.78721	2.69611	2.63019	2.57923	2.45923	2.44974	2.65094	2.67242	2.64893	+		2.52878	0.0220049	1.30285	3.81407	1.24227	0.12752	0.526827	1.67685
21847	Klf10	AI115143|EGR[a]|Egral|Gdnfif|TIEG-1|Tieg|Tieg1|mGIF	Kruppel-like factor 10	2.06197	2.17159	2.17144	2.09598	2.56273	2.49145	2.45173	2.3473	2.32162	2.32437	2.15561	2.35583	2.42107	2.5284	+		3.5356	0.017831	1.3023	5.30204	1.12766	0.147093	0.526698	1.57519
241303	Fam78a	A130092J06Rik	family with sequence similarity 78 member A	1.45525	1.27341	1.77068	1.52314	2.18037	2.11927	1.8533	2.04631	1.92514	1.85815	1.90124	2.1501	1.99069	1.80497	+		1.91532	0.0334108	1.30215	2.96407	0.222323	0.736452	0.146779	0.405592
74229	Paqr8	1700019B16Rik|3110001D06Rik	progestin and adipoQ receptor family member VIII	2.44594	2.31393	2.38296	2.28756	2.69715	2.64728	2.71016	2.43353	2.47224	2.51917	2.60341	2.7218	2.74116	2.68703	+	+	3.25607	0.0205867	1.30145	4.8775	2.32782	0.0315051	0.884068	3.12911
67934	1700124L16Rik	-	RIKEN cDNA 1700124L16 gene	0.958301	0.971921	0.190564	0.239239	1.28732	1.84386	1.34486	1.16924	0.635875	1.30392	0.84182	1.42643	1.52072	1.38785	+	+	1.60763	0.0462342	1.30032	2.55178	1.41005	0.0805771	0.708652	1.99673
19703	Renbp	Age|Rnbp	renin binding protein	2.61222	2.69606	2.54081	2.6158	2.88074	2.85382	2.94714	2.76531	2.67731	2.71058	2.71043	2.79529	2.85023	2.86724	+	+	2.88812	0.0193466	1.29965	4.32941	2.12808	0.0477714	0.578205	2.47836
	AC163032.1			1.78822	0.971921	1.77068	1.79763	2.30219	2.08518	1.98163	1.62695	1.59346	1.61614	1.3603	1.95185	2.08341	1.98909	+	+	1.30768	0.0690353	1.29892	2.15469	2.83457	0.0202786	1.09074	4.00059
544763	Hbq1b	F830116E18Rik|Hbqt1	hemoglobin theta 1B	NaN	NaN	NaN	NaN	0.987597	0.934079	NaN	NaN	NaN	-0.625792	NaN	0.0875714	0.707887	0.381516	+	+	1.20448	0.0833169	1.29785	2.01777	2.36865	0.026319	1.17088	3.47995
76426	Fam209	1700029J11Rik	family with sequence similarity 209	NaN	NaN	NaN	NaN	0.987597	0.934079	NaN	NaN	NaN	-0.625792	NaN	-0.673506	NaN	0.982539	+		1.20448	0.0833303	1.29785	2.01777	0.627146	0.28736	0.705624	1.1307
52024	Ankrd22	5430429D21Rik|D19Ertd675e	ankyrin repeat domain 22	NaN	NaN	NaN	NaN	0.987597	0.934079	NaN	-0.30775	NaN	NaN	0.84182	-0.673506	0.0517061	NaN	+		1.20448	0.0833061	1.29785	2.01777	0.0595138	0.916703	-0.0955624	-0.14407
18987	Pou2f2	Oct-2|Oct2a|Oct2b|Otf-2|Otf2	POU domain class 2	0.958301	1.46635	1.4922	0.239239	1.47911	2.00578	1.8533	1.85435	1.59346	1.51376	1.70773	2.07145	1.6934	2.09533	+		1.19123	0.0863004	1.29742	2.00007	1.04076	0.138841	0.714603	1.61632
11481	Acvr2b	4930516B21Rik|ActRIIB	activin receptor IIB	2.19236	1.98245	1.77068	2.2049	2.34064	2.46997	2.50804	1.97524	2.25678	1.83089	2.15561	2.13813	2.1098	2.1469	+		1.75538	0.0393902	1.29516	2.74611	0.251926	0.686634	0.201245	0.476441
	Gm43625		predicted gene 43625	0.958301	0.971921	1.34578	1.4562	1.93987	1.57617	1.98163	0.766655	0.880113	1.09646	1.50579	1.42643	1.52072	1.47499	+		1.84392	0.0364505	1.29179	2.86283	1.06928	0.140157	0.649007	1.60967
75729	Fam227a	4933432B09Rik	family with sequence similarity 227 member A	NaN	0.368679	0.824018	0.239239	1.61697	0.934079	1.05247	0.403475	0.257964	NaN	1.3603	1.06549	1.03871	-0.333418	+		1.2096	0.0824404	1.29022	2.02269	0.205862	0.697358	0.375507	0.460034
108903	Tbcd	2310057L06Rik|A030005L14Rik|mKIAA0988	tubulin-specific chaperone d	3.0828	3.0587	3.09114	3.09371	3.26994	3.21273	3.37159	3.11502	3.09116	3.09288	3.12537	3.16272	3.23413	3.165	+	+	2.30038	0.0253359	1.28994	3.48317	1.81735	0.0704446	0.500345	2.10019
14081	Acsl1	Acas|Acas1|Acs|FACS|Facl2|LACS 1|LACS1	acyl-CoA synthetase long-chain family member 1	2.45813	2.73018	2.4722	2.54641	2.8333	2.82872	2.86339	2.55071	2.59316	2.48206	2.62155	2.92167	2.87547	2.7704	+	+	2.02906	0.031003	1.2893	3.1109	2.62019	0.0205111	1.33758	3.97582
320816	Ankrd16	2810455F06Rik|AI646698|D430029B21Rik	ankyrin repeat domain 16	2.24296	2.10718	2.14601	2.22754	2.5954	2.46997	2.56002	2.25381	2.26686	2.30939	2.24727	2.38033	2.42107	2.32886	+	+	3.15502	0.0204371	1.28913	4.7098	1.91159	0.0916994	0.373761	1.89143
67991	Nacc2	0610020I02Rik|AI448087|Btbd14a|C030048H19Rik	nucleus accumbens associated 2 BEN and BTB (POZ) domain containing	2.5498	2.67996	2.49985	2.55797	2.8568	2.77291	2.93439	2.53659	2.48736	2.53791	2.62734	2.7612	2.75356	2.66124	+	+	2.28386	0.0254532	1.28883	3.45949	2.0345	0.0398226	0.767396	2.67781
236733	Usp11	6230415D12Rik|mKIAA4085	ubiquitin specific peptidase 11	2.84896	2.74352	2.72391	2.79129	3.00634	3.02289	3.04898	2.83034	2.86715	2.85402	2.88276	3.0586	3.04383	3.03779	+	+	3.21711	0.020962	1.28875	4.80152	4.47276	0.0159158	1.00996	5.86358
192187	Stab1	FEEL-1|FELE-1|MFEEL-1|MS-1|STAB-1|mKIAA0246	stabilin 1	2.76698	2.77603	2.7568	2.74862	2.93271	2.98582	3.11404	2.95472	2.93044	2.95641	2.99874	3.06483	3.04383	3.03526	+	+	2.39077	0.0239147	1.28771	3.60721	2.33664	0.0497229	0.488033	2.43674
107766	Haao	0610007K21Rik|0610012J07Rik|3-HAO|3-HAOxase|3HAO	3-hydroxyanthranilate 3 4-dioxygenase	0.352227	1.71173	1.14205	1.37884	1.93987	1.43552	2.11799	1.56331	1.46846	1.56772	1.6177	1.71342	1.81766	1.80497		+	1.00059	0.133965	1.28756	1.74316	2.39292	0.0474082	0.493948	2.4889
26450	Rbbp9	Bog	retinoblastoma binding protein 9	1.26133	0.971921	NaN	0.619009	1.80846	1.43552	1.05247	0.766655	1.05627	0.955573	NaN	0.737955	0.707887	0.746949			0.890709	0.164488	1.28692	1.59355	0.15222	0.783553	0.229765	0.342092
74106	Dcaf6	1200006M05Rik|Iqwd1|PC326	DDB1 and CUL4 associated factor 6	2.9057	2.94676	2.85702	2.90659	3.1277	3.06206	3.20517	2.94025	2.95418	2.90649	2.96479	3.09602	3.11633	3.07455	+	+	2.52344	0.0222961	1.28465	3.79078	3.4807	0.0190099	0.866278	4.34259
57764	Ntn4	-	netrin 4	1.59464	1.27341	1.69543	1.86074	2.18037	2.17903	2.00808	1.73252	2.12025	2.00997	2.24727	2.20451	2.15738	2.1469	+		1.92881	0.0333073	1.28418	2.97277	0.481872	0.442446	0.388061	0.844496
66548	Adamtsl5	2010109H09Rik|Thsd6	ADAMTS-like 5	0.352227	NaN	1.69543	0.239239	0.987597	1.77149	1.44709	0.403475	0.635875	0.519642	1.15788	1.4879	1.25089	0.746949			0.702803	0.236596	1.28393	1.32925	0.870525	0.188142	0.652275	1.40003
73991	Atl1	4930435M24Rik|Adfsp|Fsp1|Spg3|Spg3a	atlastin GTPase 1	1.45525	0.368679	NaN	0.239239	1.28732	0.934079	1.76993	0.403475	NaN	0.519642	1.15788	0.482022	1.6934	0.381516			0.819255	0.186889	1.28387	1.49424	0.420585	0.438566	0.730965	0.851068
16858	Lgals7	Galectin-7|Pig1	lectin galactose binding	0.352227	0.368679	NaN	1.04168	0.387638	0.934079	2.03281	1.29893	0.880113	NaN	1.15788	1.18023	0.707887	0.381516			0.697517	0.239385	1.2804	1.32125	0.0499751	0.927048	0.101013	0.125852
84652	Fam126a	AB030242|Drctnnb1a	family with sequence similarity 126 member A	2.8625	2.89925	2.86154	2.93232	3.11672	3.05456	3.18338	2.89288	2.92132	2.91504	2.94327	3.03402	3.08715	3.02421	+	+	2.7274	0.0212391	1.28034	4.07638	2.81867	0.0283774	0.715563	3.3409
66961	Neat1	2310043N10Rik|VINC	nuclear paraspeckle assembly transcript 1 (non-protein coding)	3.10605	3.21782	3.12977	3.11947	3.35075	3.44022	3.2175	3.20616	3.15295	3.14071	3.1819	3.25937	3.21921	3.22109	+		1.54432	0.0496605	1.27994	2.46045	1.55522	0.116485	0.399875	1.73604
73747	1110034G24Rik	-	RIKEN cDNA 1110034G24 gene	1.85997	1.71173	1.77068	0.619009	2.03834	2.17903	2.03281	1.16924	1.53502	1.51376	1.15788	1.95185	2.08341	1.93661		+	1.10082	0.106612	1.27937	1.87581	2.67804	0.0198587	1.41987	4.13298
106068	Slc45a4	9330175B01Rik|AW552276	solute carrier family 45 member 4	2.32576	2.31393	2.27634	2.44923	2.63148	2.65317	2.71558	2.27701	2.36845	2.31697	2.03162	2.51603	2.60724	2.59321	+	+	3.01937	0.0198604	1.27904	4.49718	1.9784	0.0332485	1.17875	2.97649
	Gm42715		predicted gene 42715	2.41997	2.31393	2.41955	2.40825	2.65726	2.69618	2.76204	2.37327	2.42774	2.33161	2.44974	2.61635	2.61245	2.52351	+	+	3.3189	0.0208403	1.27866	4.93844	2.28498	0.0354705	0.734428	2.87769
67016	Tbc1d2b	1810061M12Rik|AI480956|AV021536|AV023399|AW491493|mKIAA1055	TBC1 domain family member 2B	2.2186	2.25023	2.08894	2.1265	2.66334	2.50163	2.42285	2.3473	2.42774	2.52682	2.4703	2.78992	2.74744	2.67301	+	+	2.23111	0.0261144	1.27861	3.37957	2.65188	0.0201986	1.22614	3.91504
13196	Asap1	AV239055|DEF-1|Ddef1|PAP|mKIAA1249|s19	ArfGAP with SH3 domain ankyrin repeat and PH domain1	2.89216	2.87766	2.87461	2.84969	3.15244	3.09512	3.06767	2.8941	2.93398	2.85834	2.97483	3.13721	3.18275	3.13185	+	+	3.63898	0.0169385	1.27804	5.41688	3.18853	0.0184076	1.33404	4.81943
52840	Dbndd2	1110017A21Rik|2900022J10Rik|AU041050|AW048677|D2Bwg0891e|Nkip|R74724	dysbindin (dystrobrevin binding protein 1) domain containing 2	NaN	0.368679	NaN	NaN	1.28732	1.23983	NaN	NaN	0.257964	NaN	0.84182	NaN	NaN	-0.333418			0.800339	0.193995	1.27802	1.46703	0.357152	0.522299	-0.482474	-0.715195
71862	Gpr160	1700025D19Rik|GPCR150	G protein-coupled receptor 160	NaN	NaN	NaN	-0.498833	NaN	1.57617	0.466225	-0.30775	0.880113	0.519642	NaN	1.54252	1.03871	0.746949			0.825378	0.185373	1.2775	1.50189	1.0561	0.106054	1.19471	1.79806
100041574	9030025P20Rik	D17Zt9e	RIKEN cDNA 9030025P20 gene	NaN	0.368679	0.824018	0.239239	0.987597	1.43552	1.21773	0.403475	-0.477153	0.955573	NaN	0.737955	0.0517061	1.38785	+		1.35487	0.0644632	1.27736	2.21069	0.573532	0.314681	0.778618	1.07629
21341	Taf1c	Tafi95|mTAFI95	TATA box binding protein (Tbp)-associated factor RNA polymerase I	2.61222	2.39824	2.60236	2.51746	2.74965	2.70109	2.9978	2.50608	2.51095	2.61933	2.64933	2.69765	2.73796	2.83602	+	+	1.43643	0.0563041	1.27596	2.31731	1.69942	0.0520776	0.816623	2.38348
16210	Impact	E430016J11Rik	impact RWD domain protein	1.92102	1.71173	1.9389	1.72344	2.37496	2.27437	2.15409	2.12392	2.10475	1.77038	1.6177	2.18375	2.21851	2.11335	+		2.40867	0.0239047	1.27561	3.62252	0.910496	0.168992	0.723067	1.47575
72039	Mccc1	1810045E08Rik|2310058B18Rik|MCCalpha|Mcca|R75106	methylcrotonoyl-Coenzyme A carboxylase 1 (alpha)	1.59464	1.71173	1.77068	1.68101	2.35826	2.31347	1.76993	1.81751	1.80798	1.80172	2.03162	2.1501	1.99069	2.05639	+		1.37864	0.0622124	1.27429	2.24095	1.32422	0.112277	0.540457	1.76217
108078	Olr1	LOX-1|SR-EI|Scare1	oxidized low density lipoprotein (lectin-like) receptor 1	NaN	NaN	NaN	NaN	1.28732	NaN	0.466225	1.48977	0.880113	1.20982	1.3603	1.8623	1.25089	1.15224			1.07723	0.114498	1.27408	1.84327	0.343947	0.555475	0.363747	0.664767
67164	Lipt2	2610209A20Rik	lipoyl(octanoyl) transferase 2 (putative)	0.352227	0.368679	NaN	1.04168	0.987597	1.57617	1.21773	1.29893	0.880113	1.45303	1.15788	1.42643	1.03871	1.15224	+		1.13979	0.0968386	1.27358	1.92629	0.00490541	0.993799	0.00406578	0.0108473
382074	Foxr1	Foxn5|Gm1115	forkhead box R1	0.352227	NaN	NaN	-0.498833	0.987597	0.322978	1.05247	-0.30775	-0.477153	0.129151	NaN	0.0875714	0.0517061	NaN	+		1.51692	0.0513885	1.27324	2.422	0.038232	0.950453	0.0447037	0.0890938
20679	Sox6	AI987981|SOX-LZ	SRY (sex determining region Y)-box 6	2.86512	2.85665	2.87461	2.80944	3.09382	3.06623	3.09713	2.82062	2.83324	2.82883	2.88485	2.98896	3.0275	2.99267	+	+	4.32233	0.0211562	1.27179	6.43436	3.34973	0.0191911	0.84683	4.15785
268739	Arhgef40	E130112L23Rik|Gm669|Solo	Rho guanine nucleotide exchange factor (GEF) 40	2.30693	2.41269	2.27634	2.15462	2.58758	2.70109	2.57842	2.31902	2.30437	2.30163	2.03162	2.56115	2.73796	2.53794	+	+	2.37361	0.0242114	1.26974	3.56923	2.00576	0.031504	1.38983	3.13348
330286	D630045J12Rik	Kiaa1549|mKIAA1549	RIKEN cDNA D630045J12 gene	0.352227	NaN	NaN	NaN	1.28732	NaN	1.21773	-0.30775	-0.477153	NaN	NaN	0.0875714	NaN	NaN			0.801811	0.19367	1.26972	1.46799	0.0234399	0.970072	-0.0273804	-0.055285
215001	Wfikkn1	Gasp2|Wfikkn	WAP FS	NaN	0.368679	NaN	0.239239	0.987597	0.934079	0.822901	-0.30775	-0.477153	NaN	1.3603	0.922913	1.52072	0.381516	+		1.51092	0.0518072	1.26962	2.41282	0.619301	0.26592	0.999245	1.17552		and NTR-containing protein 1
320879	B230217O12Rik	-	RIKEN cDNA B230217O12 gene	NaN	0.368679	NaN	-0.498833	0.987597	0.322978	1.05247	NaN	-0.477153	NaN	0.211934	0.482022	NaN	-0.333418	+		1.50168	0.0524226	1.26958	2.40069	0.215677	0.703343	0.26096	0.45147
381066	Zfp948	-	zinc finger protein 948	0.352227	0.368679	NaN	0.239239	1.47911	1.57617	-0.234207	0.766655	0.880113	0.772747	0.211934	0.922913	0.707887	0.982539			0.91855	0.156493	1.26955	1.62886	0.531074	0.48343	0.232947	0.779235
16188	Il3ra	CD123|CDw123|SUT-1	interleukin 3 receptor alpha chain	2.70083	2.57269	2.49092	2.60958	2.7858	2.77656	3.03416	2.75691	2.7166	2.72558	2.77985	2.79529	2.85629	2.87766	+	+	1.5098	0.0518284	1.26944	2.41128	1.83189	0.0742638	0.473902	2.06235
16156	Il11	IL-11	interleukin 11	NaN	NaN	0.190564	-0.498833	0.987597	1.23983	-0.234207	NaN	-0.477153	NaN	NaN	NaN	NaN	NaN	+		1.27096	0.0741765	1.26936	2.0982	0.359928	0.618347	-0.179598	-0.574708
109135	Plekha5	2810431N21Rik|AI428202|AK129423|AMH-Cre|Ayu21-9|Gt(pU21)9Imeg|Pepp2|Tg(AMH-cre)1Flor	pleckstrin homology domain containing family A member 5	2.77464	2.89227	2.90069	2.78653	3.10236	3.08966	3.03206	2.83349	2.90694	2.83123	2.87206	3.02235	3.07543	3.02817	+	+	2.6277	0.0218667	1.26823	3.92281	3.09899	0.0200771	0.970821	4.13973
170835	Inpp5j	Pib5pa|Pipp	inositol polyphosphate 5-phosphatase J	1.59464	2.14084	1.83468	1.52314	2.32199	2.11927	2.28175	2.0673	2.01556	1.80172	2.09887	2.28483	2.30089	2.25591	+	+	1.44888	0.0557233	1.26801	2.33098	1.98576	0.0386749	0.857889	2.72758
107526	Gimap4	AU019574|E430007K16Rik|Ian-1|Ian1|Imap4	GTPase IMAP family member 4	1.92102	1.98245	1.83468	2.00633	2.25861	2.23003	2.54034	2.12392	2.14938	2.2016	2.18091	2.45806	2.4404	2.36419	+	+	1.9461	0.0330492	1.26724	2.9867	3.31868	0.01944	0.874748	4.19079
68070	Pdzd2	4930537L06Rik|A930022H17Rik|Gm82|Pdzk3|mKIAA0300	PDZ domain containing 2	1.59464	0.368679	1.34578	0.864549	1.93987	1.77149	1.60401	1.56331	1.53502	1.56772	1.90124	1.9714	1.61507	1.54903	+		1.29842	0.0713505	1.26176	2.13209	0.181856	0.765142	0.165418	0.366248
384309	Trim56	A130009K11Rik|Gm452|RNF109	tripartite motif-containing 56	2.95837	2.95769	2.98148	3.01925	3.16649	3.2097	3.20395	3.0121	3.03722	2.92409	3.08233	3.17023	3.14134	3.09273	+	+	3.90366	0.0173981	1.26165	5.78263	1.44219	0.0783211	0.701431	2.02296
243277	Adgrd1	E230012M21Rik|Gpr133	adhesion G protein-coupled receptor D1	0.958301	1.46635	1.60483	1.72344	1.80846	2.00578	2.18684	1.48977	-0.477153	0.955573	1.15788	1.80885	1.86836	1.84205	+	+	1.48458	0.0537226	1.26143	2.37541	1.60422	0.0399826	1.65563	2.65904
234695	Rltpr	CG1399-PB|D130029J02Rik|Gm585|Carmil2	RGD motif leucine rich repeats	NaN	NaN	0.824018	0.239239	0.387638	1.23983	1.21773	1.16924	1.46846	-0.625792	0.84182	1.4879	1.03871	1.80497			1.05147	0.12199	1.26091	1.80621	0.680867	0.237005	0.920326	1.24769
12125	Bcl2l11	1500006F24Rik|Bim|Bod|bcl2-L-11	BCL2-like 11 (apoptosis facilitator)	2.56675	2.60369	2.56285	2.65572	2.86774	2.81975	2.92205	2.60106	2.66454	2.64273	2.71459	2.84008	2.81264	2.75196	+	+	3.2068	0.0206455	1.25956	4.74534	2.05406	0.0438849	0.67	2.56623
	Gm45767		predicted gene 45767	NaN	NaN	NaN	-0.498833	0.987597	NaN	1.21773	NaN	-0.477153	-0.625792	0.84182	0.0875714	1.25089	NaN			0.970969	0.142635	1.25931	1.69808	0.192295	0.716402	0.357795	0.434056
93890	Pcdhb19	Pcdhb11|PcdhbS	protocadherin beta 19	0.958301	NaN	NaN	-0.498833	1.28732	0.322978	1.05247	0.766655	-0.477153	0.772747	1.15788	1.42643	1.52072	NaN			1.01447	0.131783	1.25924	1.75646	0.111902	0.832981	0.262502	0.273027
270091	Lrrc36	BC036564	leucine rich repeat containing 36	NaN	NaN	0.190564	NaN	0.387638	0.322978	1.05247	1.16924	0.257964	0.129151	0.84182	1.27548	0.707887	0.381516	+		1.57904	0.0486544	1.25911	2.49806	0.185822	0.749744	0.202967	0.387795
11636	Ak1	Ak-1|B430205N08Rik	adenylate kinase 1	1.70189	2.17159	1.9389	2.04481	2.42027	2.25293	2.44476	2.00043	1.80798	1.69992	1.84612	2.13813	2.27034	1.87608	+		1.76282	0.0396018	1.25817	2.73889	1.05381	0.136081	0.712299	1.62926
233058	Zfp420	B230119D13|B230312I18Rik|mszf59-1|mszf70	zinc finger protein 420	1.70189	0.971921	0.824018	1.68101	2.07939	2.00578	1.66641	1.48977	1.301	1.56772	1.3603	1.59153	1.61507	1.76431	+		1.17189	0.0921303	1.25762	1.96492	1.37918	0.122051	0.45697	1.70516
68767	Wash1	1110049F14Rik|ORF19|Wash|Washc1	WAS protein family homolog 1	2.45813	2.56438	2.55569	2.51308	2.79678	2.78721	2.84171	2.62319	2.50638	2.53056	2.63856	2.73562	2.77669	2.70801	+	+	3.65408	0.0172727	1.25737	5.40182	1.99982	0.0430681	0.720455	2.58509
67844	Rab32	2810011A17Rik|AU022057	RAB32 member RAS oncogene family	1.85997	2.22598	2.05666	2.11156	2.40589	2.5562	2.37368	2.12392	2.03519	2.22213	1.99285	2.41382	2.4757	2.45112	+	+	1.98242	0.0319212	1.2571	3.02944	2.80957	0.0200731	1.1773	4.07741
320534	Tmem104	C630005D06Rik|mFLJ00021	transmembrane protein 104	1.92102	1.79763	1.4922	1.63414	2.28112	2.11927	2.15409	1.85435	1.92514	1.99157	2.20449	2.3919	2.27034	2.41783	+	+	2.16323	0.0279933	1.25691	3.27219	1.96428	0.0343887	1.13897	2.93254
12398	Cbfa2t3	A630044F12Rik|AI465270|AW229127|Cbfa2t3h|ETO-2|Eto2|MTGR2	core-binding factor runt domain	3.40081	3.35074	3.38294	3.36452	3.52374	3.52164	3.57359	3.39408	3.41533	3.38615	3.43761	3.48836	3.47787	3.45971	+	+	3.42975	0.0207416	1.25681	5.06861	2.15706	0.0536018	0.504208	2.35207		3 (human)
70040	2610037D02Rik	AU024679	RIKEN cDNA 2610037D02 gene	1.78822	1.60502	1.69543	0.864549	1.72306	2.2945	2.07787	1.85435	1.46846	1.38386	2.12837	2.00777	2.13438	1.84205			1.07734	0.11532	1.25416	1.83919	0.580826	0.322132	0.657835	1.05905
103199	Fig4	A530089I17Rik|AI326867|Sac3	FIG4 homolog (S. cerevisiae)	0.352227	NaN	0.824018	1.04168	1.47911	0.934079	1.53193	1.62695	1.64539	1.30392	1.3603	1.8623	1.25089	1.61311			1.04486	0.123965	1.25368	1.79593	0.230913	0.701025	0.211627	0.454703
66151	Prr13	1110020C13Rik|2010324E22Rik	proline rich 13	2.88268	2.89227	2.83049	2.837	3.10143	3.09332	3.07644	2.89531	2.8841	2.91081	2.895	3.09282	3.11571	3.09893	+	+	4.23443	0.0192381	1.25299	6.25578	5.62031	0.0223448	1.14384	7.73425
69134	Fam25c	2200001I15Rik|Fam25	family with sequence similarity 25 member C	NaN	0.368679	0.190564	-0.498833	0.987597	1.23983	0.822901	NaN	NaN	NaN	NaN	0.0875714	NaN	NaN	+		1.70078	0.0421801	1.25283	2.65488	0.544256	0.41408	0.354193	0.893662
233315	Mtmr10	BB128963|C79734	myotubularin related protein 10	1.70189	1.27341	1.34578	1.37884	2.07939	2.11927	1.72121	1.77712	1.7342	1.56772	1.78251	1.90957	1.91345	1.7194	+		1.77659	0.038761	1.25283	2.75447	0.825043	0.299082	0.315948	1.10587
19769	Rit1	RIBB|ROC1|Rit	Ras-like without CAAX 1	2.88508	2.89462	2.91893	2.95069	3.11322	3.05347	3.23097	2.95934	2.92683	2.96331	2.94002	2.98067	3.07693	3.0262	+	+	2.16377	0.0280701	1.25188	3.2695	1.58673	0.0988665	0.445578	1.83922
107770	Tm6sf2	-	transmembrane 6 superfamily member 2	0.958301	0.368679	0.190564	-0.498833	1.47911	1.43552	1.05247	NaN	1.301	0.772747	1.70773	1.27548	1.40342	0.381516	+		1.76603	0.0396082	1.25145	2.73991	0.10766	0.838489	0.263176	0.264604
	Gm28187		predicted gene 28187	2.85173	2.85938	2.80358	2.80353	3.13015	3.09422	2.96116	2.88417	2.89055	2.8383	2.89894	2.99127	2.96962	2.95131	+	+	2.31065	0.0254308	1.25117	3.46829	2.40254	0.0477886	0.487623	2.47903
75778	Them4	2700077M13Rik|4921507I02Rik	thioesterase superfamily member 4	2.30693	2.10718	2.14601	2.33831	2.43401	2.5723	2.69027	2.3473	2.24638	2.26861	2.18091	2.36213	2.4404	2.36419	+		1.86268	0.0365125	1.25031	2.86671	1.43237	0.118544	0.442633	1.7239
83554	Fstl3	E030038F23Rik|Flrg	follistatin-like 3	NaN	NaN	0.190564	0.864549	0.987597	0.934079	1.05247	-0.30775	-0.477153	0.519642	NaN	0.0875714	NaN	NaN	+		1.1788	0.0906297	1.24872	1.97181	0.359861	0.538152	-0.38578	-0.693185
225861	Snx32	B930037P14Rik|Snx6b	sorting nexin 32	2.16397	2.0288	2.19516	2.2589	2.40589	2.5562	2.58719	2.10601	2.1631	2.21202	2.2668	2.34939	2.34195	2.30962	+	+	2.36081	0.0250131	1.24823	3.5345	1.82583	0.0727173	0.483792	2.07653
237711	Eml6	2900083P10Rik|C230094A16Rik|EMAP-6	echinoderm microtubule associated protein like 6	NaN	NaN	0.190564	NaN	0.387638	0.934079	0.466225	-0.30775	NaN	NaN	NaN	0.0875714	NaN	-0.333418	+		1.6899	0.0427778	1.24817	2.63854	0.527012	0.405085	0.416769	0.909522
11444	Chrnb2	Acrb-2|Acrb2|C030030P04Rik|[b]2-nAchR	cholinergic receptor nicotinic	1.78822	1.60502	1.60483	1.76213	2.44715	1.84386	2.1365	1.88815	0.635875	1.56772	2.03162	2.17289	2.1098	2.1469	+		1.34476	0.0659985	1.24763	2.18844	1.00459	0.112942	1.34098	1.75807
71138	Tmem217	4933413N12Rik|EG622644	transmembrane protein 217	1.26133	NaN	NaN	0.239239	1.28732	0.934079	1.05247	1.00069	-0.477153	0.519642	0.84182	1.18023	1.03871	0.746949			0.883838	0.167483	1.24745	1.57796	0.664944	0.297627	0.513273	1.10903
546143	Ccpg1os	EG546143|Gm5918	cell cycle progression 1 opposite strand	NaN	0.971921	1.14205	1.04168	1.47911	2.08518	0.466225	1.40323	1.39154	1.69992	0.84182	1.59153	1.81766	1.87608			0.62713	0.278307	1.24743	1.21526	1.0528	0.126633	0.825772	1.68098
224598	Zfp758	BC021442	zinc finger protein 758	0.352227	1.71173	1.77068	1.4562	1.87945	1.84386	2.17085	1.77712	1.59346	1.51376	1.6177	1.54252	1.75999	1.80497			0.985172	0.138917	1.24695	1.71487	0.354463	0.626539	0.172353	0.562189
13710	Elf3	ESE-1|ESX|jen	E74-like factor 3	0.352227	0.971921	NaN	0.239239	1.61697	0.934079	1.05247	-0.30775	NaN	0.129151	NaN	1.27548	1.81766	NaN			1.09676	0.110573	1.2461	1.86314	0.77743	0.172638	1.50658	1.45973
216136	Ilvbl	5830463I21|AI415009	ilvB (bacterial acetolactate synthase)-like	2.48111	2.33267	2.43084	2.41445	2.7782	2.74573	2.6273	2.46592	2.54512	2.53056	2.52458	2.72357	2.76539	2.72509	+	+	2.63573	0.0218445	1.24601	3.9125	3.72359	0.0183208	0.948779	4.81896
20300	Ccl25	A130072A22Rik|AI852536|CKb15|Scya25|TECK	chemokine (C-C motif) ligand 25	2.06197	1.98245	1.98229	2.02606	2.39081	2.44682	2.36468	2.08717	1.94979	1.88371	2.15561	2.37438	2.23668	2.27845	+	+	4.26281	0.0192828	1.24451	6.27632	1.7996	0.0460246	0.852077	2.52119
102633673	Etaa1os	2900053O20Rik|4930542E09Rik	Ewing tumor-associated antigen 1 opposite strand	1.59464	1.60502	1.89014	1.86074	2.32199	2.04759	2.21677	2.08717	1.94979	2.19085	1.94971	2.11291	2.23668	2.07637	+		2.02827	0.0311855	1.24408	3.08279	0.544172	0.444854	0.283483	0.840673
18438	P2rx4	AI504491|AW555605|D5Ertd444e|P2X4	purinergic receptor P2X ligand-gated ion channel 4	1.97395	2.17159	1.98229	2.0797	2.5258	2.58002	2.15409	1.81751	2.13511	2.09051	2.09887	2.41382	2.46726	2.45112	+	+	1.46642	0.0550908	1.24342	2.34533	2.57238	0.0202661	1.32733	3.89757
207596	Thsd4	ADAMTSL-6|ADAMTSL6|AI585901|Adamtsl4|B230114P05Rik	thrombospondin type I	2.16397	2.10718	1.89014	2.06267	2.5258	2.45862	2.31539	2.24158	2.1631	2.14421	1.94971	2.44402	2.59099	2.5284	+	+	2.20238	0.0275286	1.24251	3.31504	2.50126	0.0212333	1.37249	3.83129
277154	Nynrin	AA409373|C80530|mKIAA1305	NYN domain and retroviral integrase containing	1.59464	2.0288	1.60483	1.91543	2.20849	2.39443	2.09848	1.88815	1.84055	1.65997	1.90124	2.30781	2.17897	2.03526	+	+	1.59137	0.0482655	1.24205	2.50732	1.89631	0.0384711	0.981567	2.73672
381113	Cdkl4	AU067824|Gm942	cyclin-dependent kinase-like 4	0.352227	NaN	0.190564	0.239239	0.987597	1.23983	1.05247	NaN	0.635875	0.129151	0.84182	-0.673506	1.25089	0.982539	+		1.69711	0.0426121	1.24003	2.64429	0.363663	0.508079	0.550974	0.738292
408068	Zfp738	3830402I07Rik|6720487G11Rik	zinc finger protein 738	1.78822	0.971921	0.824018	1.68101	2.18037	2.15041	1.34486	1.68284	1.69201	2.02753	1.15788	1.99001	1.6934	1.84205			0.807348	0.19286	1.23938	1.47153	0.363591	0.528777	0.409759	0.705605
74270	Usp20	1700055M05Rik|AI467231|Vdu2	ubiquitin specific peptidase 20	2.82249	2.75205	2.81741	2.76482	2.98652	2.98281	3.10921	2.82714	2.79696	2.74147	2.77337	2.924	2.98953	2.94568	+	+	2.58051	0.0222195	1.23927	3.82916	2.84313	0.024377	0.852605	3.63792
100529079	5830418P13Rik	-	RIKEN cDNA 5830418P13 gene	0.352227	1.27341	1.14205	1.52314	1.87945	1.95882	1.44709	1.00069	1.301	1.56772	0.211934	1.71342	1.86836	1.28283	+		1.25714	0.0767091	1.23738	2.07128	0.87322	0.160914	0.974346	1.51039
619331	Zfp551	9630004E07Rik|Znf551	zinc fingr protein 551	0.958301	NaN	1.14205	0.864549	1.80846	1.23983	1.21773	1.16924	0.635875	1.45303	1.15788	1.4879	1.6934	1.54903		+	0.893624	0.164959	1.23738	1.58965	1.3117	0.0840441	0.795411	1.95429
71983	Tmco6	2410015B03Rik	transmembrane and coiled-coil domains 6	0.958301	1.71173	0.190564	1.37884	1.80846	1.95882	1.60401	1.77712	1.69201	1.73657	1.3603	1.71342	1.91345	1.61311			1.06976	0.118151	1.23658	1.82535	0.33267	0.609127	0.228952	0.587813
320271	Scai	9330112M16|A930041I02Rik|AI662729	suppressor of cancer cell invasion	1.97395	2.14084	2.05666	2.14084	2.34064	2.5562	2.44476	1.97524	1.87075	2.06035	2.03162	2.32927	2.31517	2.25591	+	+	2.44122	0.023965	1.23649	3.63478	2.89156	0.0204397	0.96399	3.88347
16391	Irf9	Irf-9|Isgf3g|p48	interferon regulatory factor 9	2.30693	2.29403	2.19516	2.21641	2.5258	2.56437	2.66554	2.17281	2.23566	2.35903	2.18091	2.42422	2.48391	2.59321	+	+	2.97344	0.0193196	1.23635	4.37781	1.98689	0.0370017	0.944443	2.81073
209200	Dtx3l	AU042200|BC023741	deltex 3-like (Drosophila)	2.45813	2.63811	2.55569	2.57269	2.7858	2.84574	2.86486	2.60488	2.55695	2.64023	2.62155	2.82051	2.76539	2.77237	+	+	2.76061	0.0213032	1.23598	4.07682	3.08997	0.0217972	0.809467	3.80635
108995	Tbc1d10c	1810062O14Rik|AI428527	TBC1 domain family member 10c	2.43323	2.42649	2.34152	2.43234	2.75393	2.70109	2.67508	2.472	2.43949	2.48643	2.49869	2.61897	2.57375	2.63603	+	+	3.65331	0.0180296	1.23435	5.35776	2.81559	0.0347002	0.547208	2.91913
269401	Znf512b	Gm632|Zfp512b	zinc finger protein 512B	2.69576	2.63811	2.5833	2.60643	2.8568	2.85645	2.96405	2.68893	2.64277	2.73098	2.71043	2.81321	2.76249	2.82832	+	+	2.78818	0.0208992	1.23306	4.11227	1.95655	0.0631115	0.502733	2.20624
22393	Wfs1	AI481085|wolframin	Wolfram syndrome 1 homolog (human)	0.352227	NaN	0.190564	1.28779	0.987597	1.84386	0.822901	0.766655	1.05627	1.38386	0.84182	1.3564	0.0517061	-0.333418			0.778514	0.203739	1.23235	1.43044	0.500976	0.389247	-0.582175	-0.935843
74048	4632428N05Rik	Dies1|PD-1H|VISTA|Vsir	RIKEN cDNA 4632428N05 gene	NaN	0.368679	NaN	-0.498833	0.987597	1.23983	-0.234207	-0.30775	-0.477153	NaN	0.84182	1.27548	1.52072	1.28283	+	+	1.16986	0.0927207	1.23187	1.95586	1.92174	0.030964	1.74478	3.1555
383295	Ypel5	2310076K21Rik|CGI-127	yippee-like 5 (Drosophila)	2.61912	2.82124	2.60843	2.75954	2.94455	2.90592	3.01138	2.82714	2.75813	2.78394	2.77985	2.88161	2.85226	2.86186	+	+	1.9493	0.0333127	1.23182	2.97081	2.0924	0.0790794	0.382617	2.01372
93694	Clec2d	Clr-b|Clrb|Ocil	C-type lectin domain family 2 member d	1.70189	1.46635	1.14205	1.76213	2.03834	2.04759	2.05602	1.81751	1.64539	2.0443	1.99285	1.93128	1.91345	1.61311	+		1.92773	0.0343531	1.22956	2.94109	0.161505	0.794005	-0.142787	-0.326705
74549	Mau2	9130404D08Rik|A930019L04Rik|C77863|C79014|Mau-2|mKIAA0892	MAU2 chromatid cohesion factor homolog (C. elegans)	2.5584	2.63811	2.51694	2.56543	2.8302	2.85645	2.83845	2.55975	2.62821	2.5967	2.65457	2.85715	2.75658	2.76032	+	+	3.68668	0.0173736	1.22919	5.39667	2.33984	0.0324226	0.82034	3.05787
327942	Pigl	Gm737	phosphatidylinositol glycan anchor biosynthesis class L	2.09926	1.86902	1.9389	2.14084	2.49462	2.33139	2.36468	2.29868	2.38264	2.2016	2.28523	2.1501	2.43089	2.11335	+		2.25908	0.0261382	1.22752	3.38037	0.227921	0.715006	-0.183053	-0.436194
14705	Bscl2	2900097C17Rik|AI046355|Gng3lg	Berardinelli-Seip congenital lipodystrophy 2 homolog (seipin)	2.36039	2.10718	2.39564	2.42053	2.65104	2.65894	2.61587	2.27701	2.4824	2.37815	2.36441	2.51603	2.44962	2.41783	+		2.09947	0.030073	1.22744	3.16691	0.737262	0.3357	0.313028	1.03422
14794	Spsb2	AI461677|C9|Grcc9|SSB2	splA/ryanodine receptor domain and SOCS box containing 2	1.97395	1.98245	1.77068	1.98552	2.25861	2.23003	2.49642	2.00043	1.94979	1.99157	1.94971	2.0858	2.21851	2.17754	+	+	2.03217	0.0312301	1.2268	3.07723	2.38341	0.0414373	0.54833	2.61282
17929	Myom1	D430047A17Rik	myomesin 1	NaN	NaN	NaN	-0.498833	1.28732	NaN	0.822901	0.766655	-0.477153	-0.625792	0.84182	1.27548	0.0517061	-0.333418			0.938407	0.151496	1.22632	1.64828	0.135091	0.808587	0.201956	0.306441
19659	Rbp1	CRBPI|Crbp|Rbp-1	retinol binding protein 1 cellular	NaN	NaN	NaN	NaN	0.387638	1.23983	NaN	NaN	NaN	NaN	1.15788	0.922913	0.707887	NaN			1.06924	0.118828	1.22332	1.82174	0.312043	0.55318	0.618627	0.668246
17079	Cd180	F630107B15|Ly78|RP105	CD180 antigen	1.78822	2.19985	1.83468	1.98552	2.51577	2.43454	2.07787	2.18771	2.40278	2.29368	2.37813	2.11291	2.31517	2.11335	+		1.26514	0.0761127	1.22179	2.07724	0.802615	0.252289	-0.443349	-1.20848
170833	Hook2	A630054I03Rik	hook homolog 2 (Drosophila)	1.78822	1.46635	1.77068	1.91543	2.32199	2.25293	1.98163	1.85435	1.89886	1.83089	1.84612	2.13813	1.95397	2.2057	+	+	1.68757	0.043124	1.22166	2.62347	1.78891	0.0545758	0.671943	2.32599
70315	Hdac8	2610007D20Rik	histone deacetylase 8	2.39161	2.54697	2.08894	2.44923	2.5954	2.71066	2.73864	2.50608	2.47224	2.44959	2.49869	2.63665	2.69233	2.58538	+	+	1.43113	0.0581898	1.21961	2.29119	2.4181	0.036697	0.642033	2.83755
279029	Stkld1	Gm711|Sgk071	serine/threonine kinase-like domain containing 1	0.352227	0.971921	NaN	NaN	0.387638	1.43552	1.05247	1.16924	NaN	-0.625792	0.84182	0.922913	NaN	0.381516			0.893358	0.165805	1.21955	1.58631	0.0478425	0.92869	-0.106109	-0.122051
100041194	Ahnak2	AI450948|Gm1185|Gm72	AHNAK nucleoprotein 2	2.40611	2.72557	2.5833	2.60958	2.93271	2.85116	2.76866	2.62671	2.51095	2.52682	2.61564	2.71823	2.71084	2.68151	+	+	1.63897	0.0458489	1.21923	2.55943	1.89313	0.0581864	0.572299	2.27918
72275	2200002D01Rik	2010005J02Rik|H2RSP|IMUP|IMUP-1|IMUP-2	RIKEN cDNA 2200002D01 gene	NaN	NaN	NaN	0.239239	1.28732	0.322978	-0.234207	NaN	0.257964	NaN	NaN	NaN	1.40342	0.746949	+		1.1546	0.096021	1.21884	1.93264	0.740258	0.197763	1.14222	1.3647
14766	Adgrg1	Cyt28|Gpr56|TM7LN4|TM7XN1	adhesion G protein-coupled receptor G1	3.31178	3.35858	3.33229	3.34927	3.50176	3.43936	3.56296	3.37866	3.38506	3.35871	3.41727	3.42535	3.47068	3.45435	+	+	2.34433	0.0253022	1.21864	3.48815	1.81033	0.0741119	0.48275	2.06352
320706	Soga1	9830001H06Rik|AI426038|D430036N24Rik|Soga	suppressor of glucose autophagy associated 1	2.44594	2.33267	2.32641	2.44371	2.64468	2.60892	2.80881	2.43353	2.62216	2.55207	2.61564	2.73223	2.6509	2.71301	+	+	2.16846	0.0281873	1.21817	3.25228	1.35687	0.0962076	0.605967	1.85684
68703	Rere	1110033A15Rik|AI414665|ARG|ARP|ATN1L|AW742570|Atr2|DNB1|eye<m03Jus>|eyes3|mKIAA0458	arginine glutamic acid dipeptide (RE) repeats	2.92463	2.96641	2.88901	2.90463	3.11845	3.19434	3.09504	2.96477	2.98216	2.8958	2.9962	3.10331	3.07392	3.0188	+	+	2.90297	0.0192615	1.21817	4.25584	1.62007	0.0728346	0.590582	2.07561
14778	Gpx3	AA960521|EGPx|GPx|GSHPx-3|GSHPx-P	glutathione peroxidase 3	0.958301	NaN	0.190564	NaN	0.987597	0.934079	1.05247	NaN	NaN	NaN	0.211934	NaN	NaN	NaN			1.08282	0.115579	1.21815	1.83845	0.359928	0.562285	-0.28956	-0.654207
56795	Arl10	Arl10a|Arm1	ADP-ribosylation factor-like 10	2.32576	2.36716	2.35594	2.35359	2.63148	2.6157	2.72864	2.33814	2.47737	2.34562	2.5971	2.51603	2.44962	2.56904	+		3.53971	0.0197792	1.21735	5.16148	0.379724	0.556508	0.265937	0.663502
231630	Ficd	D5Ertd40e|Hype	FIC domain containing	0.352227	0.971921	NaN	0.619009	0.987597	1.43552	1.34486	1.16924	0.880113	0.519642	0.84182	0.737955	1.25089	1.7194	+		1.14872	0.0971052	1.2158	1.9242	0.658883	0.281967	0.618057	1.14396
670198	Gm10734	ENSMUSG00000074642	predicted gene 10734	2.06197	1.71173	1.98229	1.98552	2.28112	2.27437	2.45173	2.0673	2.18901	1.99157	1.78251	2.20451	2.30089	2.23173	+		2.07413	0.030763	1.21578	3.1256	1.23151	0.1035	0.702613	1.81086
70882	Armc3	4921513G22Rik	armadillo repeat containing 3	NaN	0.368679	NaN	NaN	0.987597	0.322978	0.466225	NaN	NaN	-0.625792	NaN	-0.673506	NaN	0.381516	+		1.44782	0.0566432	1.21563	2.31129	0.604775	0.339507	0.481214	1.02715
170716	Cyp4f13	0610030I10Rik|Cypf13	cytochrome P450 family 4	2.26568	2.35038	2.17144	2.16788	2.58758	2.51147	2.61195	2.45338	2.38264	2.37815	2.37813	2.46259	2.51463	2.33807	+		2.76365	0.0214933	1.21538	4.05837	0.364503	0.634148	0.155319	0.551103
216505	Pik3ip1	1500004A08Rik|5830455E04Rik|Crkd|Hgfl	phosphoinositide-3-kinase interacting protein 1	1.78822	2.29403	2.11861	2.21641	2.50539	2.51147	2.39924	2.15725	2.05384	2.13152	2.30269	2.43428	2.50725	2.33807	+	+	1.57278	0.0493498	1.2147	2.472	1.82994	0.0425007	0.900102	2.59546
319159	Hist1h4j	-	histone cluster 1 H4j	0.352227	NaN	NaN	NaN	0.387638	0.934079	0.466225	NaN	NaN	0.772747	NaN	NaN	NaN	1.15224	+		1.50368	0.0531892	1.21434	2.38279	0.148121	0.778495	0.313733	0.348682
217705	Fam161b	9330169D17|9830169C18Rik	family with sequence similarity 161 member B	0.958301	NaN	1.4922	0.239239	1.47911	1.57617	1.21773	1.00069	-0.477153	0.519642	1.15788	1.3564	1.03871	1.66939			0.810883	0.192533	1.21431	1.47281	1.03315	0.119277	1.00249	1.71915
116873	Stim2	-	stromal interaction molecule 2	3.02166	3.02605	3.00544	2.99298	3.19838	3.15349	3.2861	3.07654	3.05927	3.02416	3.10343	3.18144	3.21167	3.18501	+	+	2.59835	0.0221366	1.21281	3.82793	2.787	0.027259	0.76839	3.42095
19286	Pts	PTPS	6-pyruvoyl-tetrahydropterin synthase	1.97395	1.98245	2.14601	2.18067	2.47183	2.42174	2.42285	2.25381	2.01556	2.15646	2.20449	2.34939	2.38958	2.38832	+	+	2.81917	0.0204263	1.21272	4.13241	1.90864	0.046769	0.720509	2.49752
78388	Mvp	2310009M24Rik|LRP|VAULT1	major vault protein	2.2186	2.45235	2.34152	2.29659	2.62463	2.70592	2.59147	2.40487	2.39621	2.42404	2.31927	2.53423	2.57375	2.48674	+	+	2.42422	0.024	1.21252	3.59078	2.11406	0.0503318	0.554382	2.42275
71956	Rnf135	0610037N03Rik|2410006N06Rik	ring finger protein 135	2.34354	2.29403	2.25781	2.28756	2.51577	2.62231	2.69898	2.0673	2.10475	2.29368	2.24727	2.51603	2.60724	2.50831	+	+	2.74442	0.0215523	1.21211	4.02812	2.61323	0.0202023	1.29852	3.93063
13650	Rhbdf1	C16ORF8|Dist|Dist1|Egfr-rs|mKIAA4242	rhomboid family 1 (Drosophila)	NaN	NaN	NaN	NaN	0.387638	NaN	1.21773	NaN	NaN	NaN	NaN	NaN	0.0517061	-0.333418			1.07492	0.117771	1.21135	1.82654	1.17241	0.125274	0.610048	1.68589
63873	Trpv4	0610033B08Rik|OTRPC4|Trp12|VR-OAC|VRL-2|VROAC	transient receptor potential cation channel subfamily V	NaN	NaN	NaN	NaN	0.387638	NaN	1.21773	NaN	NaN	NaN	0.211934	-0.673506	NaN	NaN			1.07492	0.117803	1.21135	1.82654	0.0745013	0.902311	-0.0805663	-0.166235
53856	Prg3	MBP2|MBPH	proteoglycan 3	NaN	NaN	NaN	NaN	0.387638	NaN	1.21773	1.62695	1.64539	1.83089	1.3603	1.74763	1.52072	1.47499			1.07492	0.117815	1.21135	1.82654	0.10735	0.870006	-0.0830575	-0.216816
171285	Havcr2	TIM-3|Tim3|Timd3	hepatitis A virus cellular receptor 2	1.45525	NaN	1.34578	0.239239	1.87945	0.934079	1.53193	1.16924	0.257964	-0.625792	0.211934	0.922913	1.25089	0.982539			0.651943	0.265581	1.21122	1.24793	0.907812	0.165161	0.771164	1.49165
14388	Gab1	AA408973|AW107238	growth factor receptor bound protein 2-associated protein 1	NaN	0.368679	NaN	NaN	0.387638	0.934079	0.466225	NaN	NaN	NaN	NaN	-0.673506	0.0517061	NaN	+		1.48483	0.0545355	1.21068	2.35713	1.10126	0.147094	0.55449	1.57451
237926	Rsad1	B430319G23|BC056485	radical S-adenosyl methionine domain containing 1	2.39161	2.31393	2.21735	2.36818	2.50539	2.65894	2.73617	2.33814	2.47224	2.46394	2.46019	2.58278	2.61756	2.61187	+	+	2.07426	0.0307976	1.21065	3.12238	2.2705	0.0379437	0.673901	2.76692
227693	Zer1	C230075L19Rik|Zyg11bl	zyg-11 related cell cycle regulator	2.67442	2.7347	2.7859	2.73915	2.94067	2.89946	3.07928	2.75261	2.73919	2.66883	2.82369	2.84228	2.86415	2.85912	+	+	2.11823	0.029669	1.21031	3.18016	1.49765	0.0924761	0.522325	1.88626
12984	Csf2rb2	AIC2A|BetaIl3|Bil3|Csfgmrb|Il3r|Il3rb|Il3rb2	colony stimulating factor 2 receptor beta 2	2.86512	2.95046	2.89686	2.88309	3.20068	3.15213	2.98682	2.97007	2.92318	2.95359	2.979	3.16924	3.15561	3.12821	+	+	1.79475	0.0387307	1.20998	2.75673	4.01532	0.0134286	1.12047	5.61601
17199	Mc1r	Mshra|Tob|e	melanocortin 1 receptor	2.06197	2.29403	2.25781	1.86074	2.55393	2.39443	2.49043	2.00043	2.22458	2.25982	2.15561	2.35583	2.4404	2.39596	+	+	1.61707	0.0474016	1.20955	2.52691	1.81237	0.047767	0.790068	2.47714
211535	Ccdc114	-	coiled-coil domain containing 114	NaN	1.27341	1.14205	1.4562	1.28732	1.77149	1.72121	1.48977	1.05627	1.56772	1.78251	1.8623	1.61507	1.47499			0.738365	0.22181	1.20862	1.37105	0.363839	0.546473	0.336494	0.680418
16779	Lamb2	AW211941|Lamb-2|Lams|npht	laminin beta 2	1.26133	0.368679	1.14205	0.864549	1.47911	1.68439	1.76993	1.00069	NaN	0.772747	1.3603	1.3564	1.52072	0.746949	+		1.85083	0.0371279	1.20839	2.82868	0.499928	0.366857	0.800135	0.977193
14824	Grn	Pgrn|epithelin	granulin	3.43485	3.46925	3.42888	3.45535	3.56263	3.52747	3.70022	3.46076	3.44383	3.448	3.49172	3.47973	3.51162	3.52891	+		1.59003	0.0488011	1.20804	2.49143	1.31433	0.16346	0.354433	1.49842
20322	Sord	Sdh-1|Sdh1|Sodh-1	sorbitol dehydrogenase	3.1104	3.15913	3.13307	3.10582	3.31146	3.25165	3.37611	3.15922	3.13401	3.1511	3.18398	3.2415	3.31292	3.26715	+	+	2.51703	0.0231898	1.20725	3.71169	2.52344	0.0314834	0.753392	3.13786
214084	Slc18a2	1110037L13Rik|9330105E13|Vmat2	solute carrier family 18 (vesicular monoamine) member 2	3.04166	3.14184	3.03134	3.08479	3.29239	3.22999	3.28209	3.03209	3.01266	3.04246	3.07975	3.19206	3.24412	3.18066	+	+	2.69087	0.0216252	1.20565	3.94735	3.03034	0.0200106	0.991107	4.09358
68938	Aspscr1	1190006K01Rik|ASPC|ASPCR1|ASPL|ASPS|RCC17|TUG	alveolar soft part sarcoma chromosome region candidate 1 (human)	1.59464	2.07006	2.05666	2.1265	2.34064	2.31347	2.43033	2.27701	2.1631	2.31697	2.15561	2.21444	2.31517	2.13052	+		1.60488	0.0481975	1.20556	2.50948	0.0412484	0.954495	-0.0255136	-0.0814681
18519	Kat2b	A930006P13Rik|AI461839|AW536563|Pcaf|p/CAF	K(lysine) acetyltransferase 2B	2.13308	2.10718	2.25781	2.15462	2.54486	2.46997	2.50804	1.94829	2.13511	1.99157	2.24727	2.40848	2.4919	2.40342	+	+	3.42144	0.0208506	1.20555	4.97132	2.20562	0.0301772	1.16419	3.2608
109032	Sp110	5031415C07Rik|52kDa|5830484A20Rik|ENSMUSG00000075603|Ifi75|Ipr1	Sp110 nuclear body protein	2.45813	2.58077	2.49985	2.59342	2.81737	2.81358	2.78954	2.48953	2.49702	2.46394	2.69753	2.82643	2.78216	2.69773	+	+	3.21659	0.0204065	1.20541	4.68021	1.66385	0.0478011	1.0036	2.47844
270210	Zfp651	4732420M22Rik|BC030045|R74626	zinc finger protein 651	NaN	NaN	NaN	-0.498833	NaN	0.322978	1.53193	-0.30775	1.1919	NaN	0.211934	-0.673506	1.03871	1.61311			0.794418	0.198489	1.20396	1.44856	0.463499	0.391977	0.850823	0.930567
76927	Tsacc	1700021C14Rik|SIP	TSSK6 activating co-chaperone	1.70189	1.60502	1.69543	1.88901	2.14978	1.95882	2.38244	1.81751	1.80798	1.80172	1.94971	2.34283	2.1098	2.09533	+	+	1.67952	0.0437677	1.20362	2.60468	1.97248	0.0368922	0.96028	2.80794
108960	Irak2	6330415L08Rik|AI649099|IRAK-2	interleukin-1 receptor-associated kinase 2	1.59464	1.27341	1.14205	1.76213	2.07939	2.25293	1.53193	2.00043	2.08856	1.83089	1.99285	2.13813	1.81766	2.05639			1.05886	0.122484	1.20239	1.80342	0.10646	0.872439	0.080769	0.214028
70785	Dennd1c	4432409M07Rik	DENN/MADD domain containing 1C	2.43323	2.07006	1.98229	2.35359	2.55393	2.4809	2.61973	2.33814	2.08856	2.30163	2.43891	2.40305	2.59099	2.51347	+		1.39891	0.0620481	1.2015	2.24336	1.12146	0.118079	0.7592	1.72722
216961	Coro6	-	coronin 6	NaN	0.971921	NaN	NaN	1.28732	0.322978	0.466225	-0.30775	-0.477153	NaN	1.15788	0.0875714	NaN	NaN			0.890514	0.167241	1.20069	1.57924	0.405023	0.466076	-0.585203	-0.804891
236451	Phf11b	EG236451|Gm4902	PHD finger protein 11B	NaN	0.971921	0.824018	NaN	0.387638	1.23983	1.44709	1.16924	0.635875	0.955573	1.15788	1.59153	0.707887	1.15224			0.79053	0.200303	1.19923	1.44251	0.321397	0.595794	0.296534	0.610103
73182	Pear1	3110045G13Rik|Jedi-1|Megf12	platelet endothelial aggregation receptor 1	2.06197	1.98245	1.4922	1.94021	2.23448	2.36448	2.26972	2.02407	2.03519	1.97224	1.90124	2.05652	2.1993	2.26737	+	+	1.6205	0.0474695	1.19813	2.52629	1.52366	0.0834538	0.565982	1.96261
54399	Bet1l	2610021K23Rik|Gs15	blocked early in transport 1 homolog (S. cerevisiae)-like	2.9513	3.01119	2.96055	2.97715	3.1495	3.12677	3.25951	3.0178	2.99527	2.98157	3.03993	3.13283	3.12243	3.09514	+	+	2.42923	0.0239372	1.19782	3.5845	2.78114	0.0318711	0.62611	3.10196
74039	Nfam1	4921501M20Rik|Cnaip	Nfat activating molecule with ITAM motif 1	2.30693	2.14084	2.36974	2.28756	2.48344	2.6157	2.6843	2.27701	2.29539	2.28554	2.31927	2.59156	2.61245	2.46946	+	+	2.11359	0.0300588	1.19742	3.16509	2.8573	0.0204817	0.988307	3.88129
212632	Iffo2	C79267	intermediate filament family orphan 2	NaN	NaN	NaN	0.619009	0.987597	0.934079	-0.234207	NaN	0.257964	NaN	NaN	0.482022	NaN	0.982539			1.0937	0.113392	1.19728	1.84785	0.637048	0.2679	0.825266	1.17081
22652	Mkrn3	D7H15S9-1|Zfp127	makorin ring finger protein	1.59464	1.71173	1.89014	1.79763	1.87945	2.27437	2.37368	2.12392	1.84055	1.99157	1.78251	1.95185	2.05499	2.03526	+		1.45327	0.0566596	1.19688	2.31141	0.331663	0.623456	0.201732	0.567087
382034	Gse1	2210013I18Rik|mKIAA0182	genetic suppressor element 1	2.74677	2.75205	2.72391	2.65836	3.08991	3.03989	2.72864	2.75043	2.78901	2.7751	2.79833	3.02235	3.04729	3.00099	+	+	1.19697	0.0891165	1.19685	1.98192	4.59153	0.0198261	1.27175	6.83628
219189	Vwa8	1300010F03Rik|4932416F07Rik|AI957255|Kiaa0564|mKIAA0564	von Willebrand factor A domain containing 8	2.26568	2.27286	2.31056	2.38211	2.57954	2.60892	2.67194	2.38147	2.38264	2.45445	2.35006	2.5675	2.54242	2.50307	+	+	3.34479	0.0210343	1.19643	4.84731	2.32694	0.042797	0.556188	2.58826
238693	Zfp58	A530094I17Rik|Mfg-1|Mfg1|Rslcan5|Zfp817	zinc finger protein 58	1.70189	1.60502	1.4922	1.72344	1.99225	2.00578	2.29335	1.73252	1.7342	1.73657	1.15788	1.8623	1.91345	2.05639	+		2.06987	0.0311177	1.19617	3.10691	1.14982	0.109515	0.800695	1.77952
22156	Tuft1	-	tuftelin 1	2.06197	1.86902	1.98229	1.96352	2.34064	2.27437	2.44476	2.00043	2.05384	2.15646	2.22655	2.25148	2.41092	2.07637	+		2.77671	0.0214631	1.19589	4.05434	0.644971	0.325738	0.442855	1.05138
75547	Akap13	1700026G02Rik|5730522G15Rik|5830460E08Rik|AKAP-Lbc|BRX|Ht31|LBC|PROTO-LB|PROTO-LBC	A kinase (PRKA) anchor protein 13	3.03064	3.03749	3.02921	3.02334	3.23463	3.21173	3.23517	3.02472	3.04748	3.00247	3.05982	3.1685	3.16653	3.15056	+	+	5.79521	0.0322182	1.19549	8.17955	3.42056	0.0203292	0.760406	4.00378
228993	Slc17a9	1700019H03Rik|BC019537|Vnut	solute carrier family 17 member 9	1.85997	1.71173	0.190564	1.72344	2.1163	1.95882	1.95323	2.00043	1.80798	1.65997	1.94971	1.95185	1.75999	2.07637			0.845273	0.181901	1.19464	1.5169	0.259709	0.683461	0.192932	0.480988
12759	Clu	AI893575|ApoJ|Cli|D14Ucla3|SP-40|Sgp-2|Sgp2|Sugp-2	clusterin	2.75094	2.87258	2.71195	2.82905	3.06808	2.9751	3.02123	2.87114	2.85514	2.8698	2.89099	2.99863	3.04815	2.99035	+	+	2.35661	0.0254097	1.1944	3.48436	3.26465	0.0212764	0.7503	3.83252
100042940	Gm4117	-	predicted gene 4117	1.92102	2.25023	1.83468	2.02606	2.48344	2.25293	2.42285	1.97524	1.97298	2.0443	2.20449	2.30781	1.91345	2.38048	+		1.63763	0.0464281	1.19428	2.54654	0.538619	0.377803	0.493949	0.955619
67608	Narf	4430402O11Rik	nuclear prelamin A recognition factor	2.43323	2.4982	2.35594	2.51308	2.77431	2.71531	2.71824	2.55527	2.49702	2.46394	2.5162	2.76572	2.73796	2.68429	+	+	2.97759	0.0193116	1.19356	4.3287	3.14427	0.0200773	0.943031	4.14057
	Gm47414		predicted gene 47414	NaN	0.971921	NaN	NaN	0.387638	1.23983	0.466225	-0.30775	0.257964	0.129151	NaN	0.922913	0.707887	-0.333418			0.906672	0.163377	1.19345	1.59971	0.75212	0.227046	0.666666	1.27146
76088	Dock8	1200017A24Rik|5830472H07Rik|A130095G14Rik|AI461977	dedicator of cytokinesis 8	2.93835	2.96811	2.85929	2.90949	3.11585	3.14165	3.13405	2.94224	2.90891	2.88745	2.91223	3.04554	3.04729	2.9674	+	+	3.31842	0.0208934	1.19261	4.80387	2.04303	0.0505871	0.583818	2.41996
224697	Adamts10	9430006O18|AW045948|Adam-ts10|Adamts-10|Znmp	a disintegrin-like and metallopeptidase (reprolysin type) with thrombospondin type 1 motif 10	2.39161	2.54697	2.43084	2.33039	2.65726	2.71988	2.76866	2.37327	2.50638	2.46394	2.42768	2.53774	2.64178	2.46347	+		2.39174	0.0251234	1.19218	3.52932	0.943601	0.214011	0.414264	1.30893
668661	2410002F23Rik	-	RIKEN cDNA 2410002F23 gene	2.7107	2.63157	2.67708	2.57977	2.84826	2.80724	3.03762	2.64367	2.61908	2.64273	2.67929	2.90629	2.75658	2.76032	+	+	1.73647	0.0416643	1.19135	2.67199	1.76684	0.0517172	0.749264	2.39011
12393	Runx2	AML3|Cbf|Cbfa-1|Cbfa1|LS3|Osf2|PEBP2aA|Pebp2a1|Pebpa2a	runt related transcription factor 2	2.46984	2.58077	2.17144	2.50411	2.70238	2.74159	2.73369	2.56417	2.55695	2.39027	2.59063	2.71823	2.52886	2.58538	+		1.58007	0.04934	1.19109	2.4714	0.552098	0.410874	0.351616	0.900021
21391	Tbxas1	CYP5|CYP5A1|THAS|TS|TXAS|TXS	thromboxane A synthase 1 platelet	2.5498	2.38308	2.35594	2.44923	2.75814	2.72879	2.68126	2.39726	2.47224	2.49072	2.56315	2.71093	2.72812	2.69773	+	+	2.60344	0.0220049	1.18965	3.81144	2.75286	0.0230373	0.966815	3.72483
22337	Vdr	Nr1i1	vitamin D receptor	2.24296	2.4982	2.11861	2.32226	2.56273	2.5723	2.70182	2.41229	2.18901	2.30163	2.36441	2.6056	2.4757	2.39596	+		1.65549	0.0455472	1.18884	2.56691	1.16137	0.122457	0.646705	1.70167
246257	Ovca2	9030414M07Rik	candidate tumor suppressor in ovarian cancer 2	2.36039	2.14084	2.2939	2.29659	2.45974	2.64728	2.65898	2.49515	2.33801	2.42933	2.48007	2.58866	2.65971	2.55169	+	+	2.05423	0.0312622	1.18679	3.08016	1.716	0.0607271	0.650998	2.23392
	Gm47113		predicted gene 47113	NaN	1.46635	1.34578	0.864549	1.80846	1.23983	1.60401	-0.30775	0.257964	0.955573	1.15788	1.18023	1.03871	1.28283			0.71156	0.235941	1.18668	1.33046	0.865702	0.182717	0.707644	1.41844
77031	Slc9a8	1200006P13Rik|6430709P13Rik|AI182282|NHE-8|NHE8	solute carrier family 9 (sodium/hydrogen exchanger) member 8	2.48111	2.31393	2.52512	2.58325	2.67509	2.72879	2.8619	2.58526	2.63992	2.62998	2.60341	2.70152	2.71084	2.67301	+	+	1.75961	0.0407562	1.18566	2.69878	2.2497	0.0805078	0.351093	1.99883
72179	Fbxl2	2810423A21Rik|Fbl3	F-box and leucine-rich repeat protein 2	1.26133	1.46635	0.824018	1.37884	1.87945	2.04759	1.53193	1.40323	1.53502	1.45303	1.50579	1.90957	1.6934	1.98909	+	+	1.51087	0.0533448	1.18557	2.38068	2.1907	0.0336993	0.87355	2.9666
233011	Itpkc	9130023N17Rik	inositol 1 4	1.45525	0.971921	1.60483	1.52314	2.07939	1.84386	1.88944	1.48977	1.59346	1.90776	1.6177	1.74763	1.40342	1.76431	+		1.82033	0.0384033	1.18547	2.77669	0.0304778	0.96256	-0.02834	-0.0679662
97884	B3galnt2	A930105D20Rik|C80633|D230016N13Rik	UDP-GalNAc:betaGlcNAc beta 1 3-galactosaminyltransferase	1.97395	1.27341	1.77068	1.37884	2.43401	2.17903	1.53193	1.97524	1.92514	2.00997	1.50579	2.30033	2.15738	2.23173		+	0.763703	0.211518	1.18509	1.40331	1.54505	0.0533633	1.04527	2.35954
102635385	Gm32742	-	predicted gene 32742	2.02051	1.79763	2.05666	1.91543	2.34064	2.31347	2.35541	2.14097	2.08856	2.15646	2.28523	2.30781	2.43089	2.29956	+	+	2.85645	0.0203429	1.18459	4.15028	1.48212	0.0841684	0.589767	1.95376
171210	Acot2	AA571646|MTE-I|Mte1	acyl-CoA thioesterase 2	2.94767	2.94489	2.97744	2.94085	3.13096	3.11485	3.22531	2.80877	2.95658	2.9265	3.06265	3.03731	2.985	2.97504	+		2.82661	0.020963	1.18267	4.10711	0.400947	0.522331	0.314681	0.715087
11816	Apoe	AI255918|Apo-E	apolipoprotein E	2.32576	2.14084	2.23818	2.21641	2.51577	2.5723	2.57842	1.91936	1.99486	2.00997	2.2668	2.47581	2.4757	2.39596	+	+	3.12476	0.0197261	1.18261	4.51774	2.26043	0.0271032	1.31066	3.44235
70552	Lrrc56	5730427C23Rik|BB110509|mFLJ00101	leucine rich repeat containing 56	0.352227	0.368679	1.34578	1.72344	1.99225	1.23983	1.81368	1.40323	1.46846	1.38386	1.15788	1.59153	1.52072	1.54903			0.800676	0.197352	1.18231	1.45399	1.33751	0.153358	0.373132	1.54612
100009600	Zglp1	Glp1	zinc finger GATA-like protein 1	0.958301	NaN	NaN	NaN	0.987597	0.322978	0.822901	-0.30775	0.635875	-0.625792	1.3603	0.0875714	0.0517061	0.746949			0.969724	0.1452	1.18183	1.68155	0.0890264	0.875103	-0.135205	-0.20892
66515	Cul7	2510004L20Rik|AA409809|C230011P08Rik|p185|p193	cullin 7	2.40611	2.42649	2.52512	2.49486	2.69715	2.71531	2.81611	2.41953	2.55306	2.57207	2.54834	2.72533	2.67242	2.65822	+	+	2.77145	0.0215488	1.18107	4.03	1.9027	0.049572	0.679778	2.4412
218203	Mylip	9430057C20Rik|Mir	myosin regulatory light chain interacting protein	1.59464	1.46635	1.4922	1.17808	1.93987	2.15041	1.76993	0.766655	1.301	0.772747	1.3603	1.4879	1.99069	1.66939	+	+	1.88161	0.0364694	1.18071	2.85284	1.53117	0.0505467	1.20965	2.41635
232853	Zfp954	5730403M16Rik|8030437F07|AA123315	zinc finger protein 954	2.57486	2.41269	2.46238	2.51308	2.75393	2.64125	2.8939	2.48953	2.38264	2.59374	2.56315	2.66671	2.78485	2.68429	+	+	1.7922	0.0397312	1.18005	2.73762	1.68658	0.0511085	0.861994	2.40664
22658	Pcgf2	Mel18|Rnf110|Zfp144|mel-18	polycomb group ring finger 2	2.5584	2.55581	2.64228	2.62187	2.81737	2.79743	2.93765	2.57702	2.58278	2.47314	2.69309	2.6957	2.73796	2.75408	+	+	2.55381	0.022965	1.1785	3.73329	1.39992	0.0876682	0.637684	1.92644
67752	Ppp1r32	4930579J09Rik|AU015816|IIIG9|IIIG9L|IIIG9S	protein phosphatase 1 regulatory subunit 32	NaN	NaN	0.190564	0.239239	0.987597	0.934079	0.466225	0.403475	-0.477153	NaN	NaN	NaN	0.707887	-0.333418	+		1.39859	0.0628247	1.17795	2.23461	0.216089	0.695745	0.29875	0.462219
22318	Vamp2	Syb-2|Syb2|sybII	vesicle-associated membrane protein 2	2.88746	2.8511	2.8524	2.84215	3.06699	3.00029	3.15502	2.89531	2.88735	2.86878	2.86986	2.8995	2.94369	2.90413	+		2.44953	0.0239578	1.17775	3.59331	1.26643	0.321899	0.183648	1.05966
73102	Slc22a23	3110004L20Rik	solute carrier family 22 member 23	1.59464	1.98245	1.60483	1.79763	2.07939	2.31347	2.15409	1.85435	1.89886	1.88371	2.33503	2.30033	2.02421	2.03526	+		1.84968	0.0376961	1.17683	2.80956	0.304549	0.598336	0.343893	0.604818
97827	Exd2	4930539P14Rik|C85658|Exdl2	exonuclease 3'-5' domain containing 2	NaN	1.71173	1.69543	1.58191	1.93987	1.77149	1.76993	1.40323	1.69201	1.51376	1.84612	1.83644	1.6934	1.66939			0.569464	0.327034	1.17673	1.12301	0.398286	0.552748	0.247031	0.670461
18208	Ntn1	AI561871|BC019633|Netrin-1	netrin 1	NaN	0.971921	0.824018	0.864549	1.28732	1.23983	1.53193	0.403475	0.257964	-0.625792	0.211934	-0.673506	NaN	-0.333418			1.0339	0.130109	1.17659	1.76488	1.13898	0.130872	-0.607651	-1.6516
319236	Trim12c	9230105E10Rik|Trim12-2	tripartite motif-containing 12C	2.51256	2.46449	2.57665	2.59007	2.81406	2.85645	2.73617	2.60488	2.58278	2.56556	2.57028	2.80948	2.84817	2.74767	+	+	2.71463	0.0216548	1.17621	3.94736	3.28212	0.0191096	0.992475	4.39927
192120	Bspry	-	B-box and SPRY domain containing	NaN	NaN	NaN	-0.498833	0.987597	NaN	1.05247	NaN	0.257964	0.519642	0.211934	-0.673506	0.707887	NaN			0.962386	0.147196	1.1754	1.67054	0.13098	0.815159	-0.193444	-0.297351
	Gm45894		predicted gene 45894	0.958301	0.971921	1.14205	1.28779	1.99225	1.95882	1.05247	0.403475	1.64539	1.20982	1.15788	1.54252	1.91345	1.47499			1.09492	0.114402	1.17512	1.84408	0.869811	0.166075	0.904467	1.48826
547253	Parp14	1600029O10Rik|ARTD8|BC021340|CoaSt6|mKIAA1268	poly (ADP-ribose) polymerase family member 14	2.39161	2.29403	2.31056	2.21641	2.51577	2.64125	2.67508	2.25381	2.39621	2.40194	2.31927	2.50453	2.49967	2.55613	+	+	2.48127	0.0239388	1.17489	3.63285	2.07023	0.0439198	0.659779	2.56554
384569	Nova2	Gm1424	neuro-oncological ventral antigen 2	0.352227	0.971921	0.190564	0.239239	1.28732	1.23983	1.53193	NaN	NaN	-0.625792	0.84182	1.18023	0.0517061	0.746949	+		2.15691	0.0292141	1.17483	3.2055	0.883298	0.154504	1.05019	1.54063
233781	Xylt1	8030490L12	xylosyltransferase 1	2.06197	1.92978	1.98229	1.96352	2.44715	2.45862	2.15409	2.15725	2.07161	2.00997	2.06677	2.34283	2.42107	2.27845	+	+	1.94757	0.0344754	1.1745	2.93403	2.53251	0.0284253	0.873043	3.33767
17907	Mylpf	2410014J02Rik|MLC-2|Mlc2	myosin light chain phosphorylatable	1.26133	1.27341	1.34578	0.619009	1.72306	1.84386	1.72121	1.68284	1.64539	1.38386	1.6177	1.63589	1.95397	1.66939	+		2.0334	0.0318209	1.17306	3.04387	0.700578	0.31924	0.383302	1.06709
329360	Rnf224	Gm757	ring finger protein 224	NaN	NaN	NaN	NaN	NaN	NaN	1.81368	-0.30775	NaN	NaN	0.211934	0.0875714	0.0517061	NaN			0.544256	0.347876	1.17179	1.0846	0.176871	0.758381	0.208155	0.376099
54601	Foxo4	Afxh|Mllt7|afx	forkhead box O4	2.59041	2.7161	2.75335	2.6834	2.92447	2.83164	3.02196	2.76736	2.68225	2.74487	2.79534	2.85508	2.86025	2.85635	+	+	1.92667	0.0355833	1.17115	2.90505	1.99077	0.0581812	0.528131	2.27955
83429	Ctns	AI195360|AW049661	cystinosis nephropathic	2.41997	2.07006	2.31056	2.38885	2.55393	2.4809	2.77932	2.32872	2.26686	2.32437	2.4703	2.37438	2.37833	2.51853	+		1.32513	0.0707555	1.16948	2.13809	0.523082	0.460894	0.274889	0.81385
329252	Lgr6	A530037C04Rik|D830026M09	leucine-rich repeat-containing G protein-coupled receptor 6	1.45525	1.27341	0.824018	1.28779	1.47911	2.04759	1.8533	0.766655	1.1919	-0.625792	0.84182	1.59153	0.707887	1.47499	+		1.45477	0.0573108	1.16891	2.30269	0.771077	0.200779	0.869081	1.35479
76773	Wdyhv1	2410187C16Rik|AU014961|AW550036|Ntaq1	WDYHV motif containing 1	0.958301	1.71173	2.17144	2.02606	2.43401	2.36448	1.72121	1.62695	2.05384	1.83089	1.99285	2.16168	2.27034	2.23173		+	0.627221	0.282262	1.16785	1.20738	1.67	0.0484985	0.97061	2.46496
69903	Rasip1	1110025D03Rik|2610025P08Rik|AI853551|Rain	Ras interacting protein 1	2.5498	2.72088	2.5898	2.69509	2.84238	2.84574	2.97252	2.73925	2.7312	2.72191	2.7599	2.80569	2.81024	2.8464	+	+	2.05483	0.0312774	1.1672	3.06757	2.63348	0.0546015	0.393933	2.32889
100038557	Gm10605	ENSMUSG00000073999	predicted gene 10605	0.352227	NaN	NaN	-0.498833	0.387638	0.934079	0.822901	NaN	0.635875	NaN	NaN	0.0875714	NaN	0.381516	+		1.49416	0.0546984	1.16657	2.35172	0.289658	0.602593	0.39996	0.598116
209011	Sirt7	-	sirtuin 7	2.8728	2.83059	2.87248	2.85938	3.06254	3.05565	3.10325	2.92798	2.89476	2.90649	2.9177	3.01524	3.02466	3.02219	+	+	4.22923	0.0188837	1.16616	6.02439	4.28477	0.0201527	0.590131	4.03853
231470	Fras1	E130113P14Rik|bl|mKIAA1500	Fraser syndrome 1 homolog (human)	NaN	0.971921	NaN	1.04168	1.72306	1.23983	-0.234207	1.00069	NaN	NaN	NaN	0.922913	0.0517061	0.381516			0.591025	0.312343	1.16605	1.15409	0.684194	0.235956	0.911476	1.2505
320782	Tmem154	9930117H01Rik	transmembrane protein 154	2.53178	2.56438	2.53307	2.63363	2.79317	2.79407	2.8873	2.7323	2.60964	2.59963	2.71043	2.7218	2.71084	2.6951	+		2.94033	0.0191633	1.16581	4.24089	0.504117	0.519648	0.201203	0.719881
69770	1600002K03Rik	-	RIKEN cDNA 1600002K03 gene	2.13308	2.14084	1.89014	2.04481	2.30219	2.23003	2.66554	2.0673	2.10475	2.14421	2.24727	2.17289	2.31517	2.25591	+		1.24495	0.0807733	1.16532	2.03449	0.915063	0.255086	0.338924	1.20192
71913	Tmem79	2310042N02Rik|2310074C17Rik	transmembrane protein 79	0.958301	NaN	0.190564	NaN	1.47911	0.322978	0.822901	1.48977	1.53502	1.09646	1.6177	1.27548	0.707887	0.381516		+	0.83654	0.185661	1.16482	1.50016	1.29738	0.078928	-0.942741	-2.01555
105246320	Gm26637	-	predicted gene 26637	0.958301	NaN	1.14205	0.619009	0.987597	1.23983	1.76993	-0.30775	1.301	0.955573	0.211934	0.0875714	0.707887	1.47499			0.824145	0.189304	1.16354	1.48312	0.143088	0.793873	0.232897	0.326959
230822	Ncmap	A330049M08Rik|AA545175|Mp11	noncompact myelin associated protein	NaN	0.368679	NaN	-0.498833	0.387638	0.934079	0.822901	0.403475	0.257964	-0.625792	0.211934	-0.673506	NaN	NaN	+	+	1.477	0.0558259	1.16291	2.3285	1.77039	0.046659	-0.872202	-2.50653
225888	Suv420h1	AA117471|C630029K18Rik|KMT5B|Suv4-20h1|Kmt5b	suppressor of variegation 4-20 homolog 1 (Drosophila)	2.7202	2.65685	2.67708	2.69047	2.93473	2.93578	2.90656	2.72272	2.70564	2.69466	2.75642	2.83448	2.91443	2.79486	+	+	4.50387	0.0200593	1.16194	6.38757	1.86626	0.054966	0.614973	2.3208
	Gm28730		predicted gene 28730	2.09926	2.17159	2.14601	2.23832	2.45974	2.40839	2.61195	2.36485	2.45631	2.37815	2.49869	2.40848	2.34195	2.49228	+		2.40292	0.0251259	1.15745	3.51292	0.067224	0.926993	-0.03714	-0.125806
102639193	Gm12927	OTTMUSG00000009223	predicted gene 12927	NaN	0.368679	0.190564	NaN	0.387638	0.934079	1.05247	NaN	-0.477153	0.519642	0.211934	0.0875714	NaN	-0.333418	+		1.27014	0.077679	1.15624	2.06377	0.176297	0.758522	-0.208814	-0.375433
73914	Irak3	4833428C18Rik|AI563835|IRAK-M	interleukin-1 receptor-associated kinase 3	2.79628	2.87	2.82534	2.80502	3.02181	3.05995	3.0457	3.01065	2.95975	2.97842	3.03993	3.08252	3.04557	3.0813	+		3.87317	0.0164337	1.15618	5.50849	1.59836	0.108665	0.410923	1.78498
17304	Mfge8	AA408458|AI325141|MFG-E8|MP47|Mfgm|P47|SED1|lactadherin	milk fat globule-EGF factor 8 protein	3.16325	3.21986	3.15592	3.19028	3.32582	3.28836	3.44712	3.23519	3.17992	3.19534	3.21596	3.29045	3.32716	3.30947	+	+	1.87868	0.0369377	1.15541	2.83409	2.79253	0.0302979	0.678794	3.23588
19157	Cyth1	CLM1|CTH-1|CYTIP|Pscd1|mKIAA4240	cytohesin 1	0.958301	1.46635	1.14205	1.37884	1.61697	2.00578	1.81368	1.91936	0.880113	1.38386	1.3603	1.27548	1.75999	1.28283	+		1.82219	0.0387303	1.15447	2.76169	0.0292972	0.959278	0.0469425	0.0727203
72477	Tmem87b	2610301K12Rik|2810431I02Rik|AU014804	transmembrane protein 87B	2.37638	2.41269	2.21735	2.44371	2.5954	2.63508	2.73617	2.43353	2.39621	2.35903	2.39128	2.47147	2.54897	2.52351	+	+	2.18209	0.0288136	1.15428	3.22254	2.21425	0.0582872	0.455309	2.27607
17355	Aff1	9630032B01Rik|AW319193|Af4|Mllt2h|Rob	AF4/FMR2 family member 1	2.83461	2.83959	2.77338	2.78331	3.01631	3.05015	3.01749	2.80877	2.8412	2.78394	2.85854	3.07406	2.95046	2.8827	+	+	3.83939	0.0166457	1.15391	5.45682	1.41158	0.0761041	0.763916	2.03988
	Gm29666		predicted gene 29666	0.352227	1.46635	1.89014	1.72344	1.93987	2.20548	1.72121	1.68284	1.301	1.56772	1.70773	1.74763	2.02421	1.38785			0.787769	0.203232	1.15319	1.43183	0.388472	0.516433	0.371185	0.725109
53357	Pla2g6	BB112799|PNPLA9|iPLA(2)beta|iPLA2|iPLA2beta	phospholipase A2 group VI	2.40611	2.42649	2.43084	2.42649	2.67509	2.62231	2.80695	2.49515	2.51095	2.48206	2.44974	2.61103	2.60724	2.62593	+	+	2.55109	0.0233963	1.15301	3.70373	3.40927	0.0301896	0.528207	3.24435
319535	Zfp182	6330583I20Rik|Znf182	zinc finger protein 182	0.958301	1.71173	1.4922	1.4562	2.1163	1.84386	1.8533	1.00069	1.53502	1.38386	1.84612	1.42643	1.52072	1.80497	+		1.51325	0.0538887	1.15235	2.36997	0.215689	0.70841	0.241155	0.445164
106639	Vmac	AI662250	vimentin-type intermediate filament associated coiled-coil protein	2.06197	2.41269	2.11861	2.43808	2.44715	2.58002	2.69321	2.36485	2.29539	2.44465	2.15561	2.48846	2.4919	2.50307	+	+	1.28096	0.0761455	1.15124	2.07591	1.31949	0.0963013	0.645448	1.85629
100040339	Gm2721	-	predicted gene 2721	NaN	0.971921	0.190564	NaN	0.987597	0.322978	1.34486	NaN	0.257964	NaN	NaN	NaN	NaN	-0.333418			0.867948	0.176198	1.14895	1.53976	0.0280283	0.96342	-0.0343962	-0.0664964
75136	Rsph10b	4930526H21Rik|Rsph10b2	radial spoke head 10 homolog B (Chlamydomonas)	0.352227	NaN	1.14205	NaN	0.387638	1.57617	0.822901	-0.30775	NaN	NaN	NaN	-0.673506	NaN	NaN			0.717995	0.234117	1.14879	1.33458	0.00788513	0.99069	0.00701842	0.017718
209086	Samd9l	AA175286|ESTM25|mKIAA2005	sterile alpha motif domain containing 9-like	2.16397	1.86902	2.11861	2.06267	2.42027	2.40839	2.39924	1.62695	1.94979	1.99157	1.94971	2.32927	2.31517	1.93661	+		2.5086	0.0240132	1.1486	3.64324	1.12345	0.10609	0.912203	1.79809
20259	Scin	AW545522|adseverin	scinderin	2.76307	2.81152	2.68624	2.69509	2.98969	2.99461	2.9209	2.83968	2.83458	2.84629	2.87854	3.0003	3.03491	2.99649	+	+	2.69499	0.0220518	1.14857	3.88962	3.83902	0.0183966	0.850012	4.66728
66574	2510017J16Rik	-	RIKEN cDNA 2510017J16 gene	1.97395	1.86902	1.83468	1.79763	2.23448	2.25293	2.30455	2.00043	1.89886	2.02753	1.99285	2.16168	2.17897	2.31938	+	+	3.51613	0.0210205	1.14803	5.00033	2.14666	0.0386442	0.717707	2.72121
625098	Slc38a6	AW322671|EG625098	solute carrier family 38 member 6	2.26568	2.10718	1.98229	2.09598	2.45974	2.36448	2.5352	1.94829	1.99486	2.09051	2.41602	2.25148	2.32884	2.32886	+		2.14769	0.0299688	1.14656	3.17221	0.670902	0.282464	0.576374	1.14281
77573	Vps33a	3830421M04Rik|AI503300|AW048546|AW554476|bf	vacuolar protein sorting 33A (yeast)	2.65722	2.48739	2.6817	2.70845	2.88074	2.82278	2.93548	2.63362	2.71873	2.64023	2.7019	2.77308	2.80039	2.81382	+	+	2.00824	0.032888	1.14652	2.99357	2.22885	0.0457031	0.56206	2.52606
114602	Zmynd10	Blu	zinc finger MYND domain containing 10	1.26133	NaN	1.14205	1.28779	1.47911	0.934079	2.00808	-0.30775	1.1919	0.519642	1.15788	1.18023	1.25089	0.746949			0.614622	0.295285	1.14556	1.18664	0.398423	0.498381	0.418751	0.754605
414758	Zfp950	5830428H23Rik|AU016073|BC055757|Gm34518|Zfp826|mszf84	zinc finger protein 950	2.57486	2.4982	2.52512	2.56543	2.79678	2.89056	2.70741	2.58526	2.61597	2.59374	2.54064	2.75814	2.74116	2.70293	+	+	2.37823	0.0254552	1.14444	3.46868	2.92105	0.0296063	0.657498	3.29401
27360	Add3	AI463285|R75380	adducin 3 (gamma)	3.20178	3.19788	3.18821	3.21246	3.3466	3.37719	3.38388	3.27274	3.25774	3.23105	3.26907	3.38317	3.40459	3.33711	+	+	4.56658	0.0206718	1.14366	6.4151	2.66456	0.0278162	0.811509	3.37887
408062	Zfp873	-	zinc finger protein 873	1.45525	0.971921	1.14205	1.17808	1.87945	1.84386	1.60401	1.48977	1.301	1.30392	1.6177	1.74763	1.52072	1.15224	+		2.18312	0.0290056	1.143	3.21501	0.130834	0.836516	0.114097	0.268428
67088	Cand2	2210404G23Rik|Tp120b|mKIAA0667	cullin-associated and neddylation-dissociated 2 (putative)	0.352227	0.368679	0.824018	0.239239	1.47911	1.43552	1.05247	0.403475	0.257964	0.519642	NaN	0.737955	0.707887	1.28283	+		2.25683	0.0275475	1.14262	3.30968	1.01951	0.127407	0.92344	1.67778
56190	Rbm38	Rnpc1|Seb4|Seb4l	RNA binding motif protein 38	2.28696	2.39824	2.32641	2.26873	2.80033	2.85382	2.07787	2.45972	2.37562	2.45445	1.99285	2.79661	2.82431	2.7704		+	0.659393	0.264612	1.14238	1.25089	2.17271	0.0246701	1.91328	3.60856
14166	Fgf11	Fgf-11|Fhf-3|Fhf3	fibroblast growth factor 11	2.39161	2.50863	2.17144	2.38211	2.63148	2.69618	2.64184	2.5972	2.48736	2.59075	2.63856	2.62669	2.68454	2.60456	+		1.90548	0.0363821	1.14225	2.86007	0.664679	0.407468	0.25151	0.905227
68968	Cdan1	1500015A01Rik|AI448026|AW492297|CDA-I|CDA1|CDAI	congenital dyserythropoietic anemia type I (human)	1.78822	1.79763	1.60483	2.15462	2.23448	2.33139	2.17085	1.94829	1.94979	2.06035	1.6177	2.17289	2.08341	2.17754	+		1.53492	0.0529339	1.14111	2.39241	1.1897	0.113247	0.6832	1.75505
239027	Arhgap22	B230341L19Rik|RHOGAP2|p68RacGAP	Rho GTPase activating protein 22	NaN	1.27341	NaN	-0.498833	1.28732	0.322978	1.05247	-0.30775	0.257964	0.955573	0.84182	0.0875714	1.52072	0.746949			0.740009	0.224097	1.14066	1.36413	0.339489	0.547533	0.436219	0.679249
	Gm28151		predicted gene 28151	1.45525	0.971921	1.69543	1.79763	1.99225	2.04759	1.95323	1.56331	1.7342	1.61614	0.84182	1.99001	1.81766	1.84205	+		1.44212	0.0592964	1.14036	2.27549	1.08543	0.113785	0.909206	1.75188
67739	Slc48a1	4930570C03Rik	solute carrier family 48 (heme transporter) member 1	3.25787	3.30728	3.26676	3.29183	3.42464	3.42261	3.47458	3.32559	3.32085	3.33504	3.3381	3.4158	3.44083	3.4281	+	+	3.33024	0.0204306	1.1382	4.72914	4.26449	0.0192996	0.709548	4.54859
12983	Csf2rb	AI848964|AIC2B|Bc|CDw131|Csf2rb1|Csfgmrb|Il3r|Il3rb|Il3rb1|Il5rb	colony stimulating factor 2 receptor beta	3.21345	3.25539	3.25377	3.22944	3.40976	3.38307	3.41389	3.29629	3.28254	3.28318	3.34962	3.42225	3.37291	3.38037	+	+	4.08075	0.0166698	1.1373	5.74647	1.94759	0.0511626	0.626901	2.40849
21356	Tapbp	D17Wsu91e|TPN	TAP binding protein	2.9226	2.99824	2.98148	2.96619	3.11931	3.12754	3.23953	3.05577	3.00891	2.99494	3.03359	3.09101	3.10026	3.06594	+		2.37542	0.0255358	1.13676	3.45794	1.75558	0.111172	0.358948	1.76835
	AC155712.1			NaN	NaN	NaN	NaN	0.387638	0.322978	-0.234207	0.766655	-0.477153	0.129151	0.211934	0.922913	0.0517061	1.15224	+		3.6444	0.020129	1.13644	5.15251	0.682045	0.281653	0.550439	1.14484
24084	Tekt2	AU014974|tektin-t	tektin 2	NaN	NaN	NaN	NaN	0.387638	0.322978	-0.234207	NaN	NaN	NaN	NaN	NaN	NaN	0.381516	+		3.6444	0.0200643	1.13644	5.15251	0.544256	0.38865	0.434237	0.937252
13829	Dmtn	AI325486|Epb4.9|Epb49|dematin	dematin actin binding protein	NaN	NaN	NaN	NaN	0.387638	0.322978	-0.234207	0.403475	NaN	NaN	NaN	0.482022	NaN	NaN	+		3.6444	0.02	1.13644	5.15251	0.0879461	0.876006	0.134894	0.206863
12747	Clk1	STY	CDC-like kinase 1	2.89676	2.88016	2.90069	2.89666	3.06028	3.12907	3.10625	2.89652	2.91568	2.91755	2.893	2.99583	2.99615	2.93696	+	+	3.95375	0.0168465	1.136	5.57146	1.93122	0.0891783	0.377228	1.91117
76373	Zfp773	2810409K11Rik	zinc finger protein 773	0.958301	0.971921	0.190564	-0.498833	0.987597	1.77149	1.21773	0.403475	0.880113	-0.625792	NaN	1.27548	1.03871	0.381516			1.10658	0.113312	1.13591	1.8491	0.866443	0.16292	0.973145	1.50144
74132	Rnf6	1200013I08Rik|5730419H05Rik|AA537053	ring finger protein (C3H2C3 type) 6	3.01636	2.98289	2.96915	3.01807	3.10049	3.16659	3.29215	3.01709	3.00122	2.9585	3.07002	3.10125	3.11132	3.04396	+		1.83455	0.0387113	1.13521	2.76611	1.15232	0.166609	0.422029	1.48559
76199	Med13l	2210413I17Rik|6330591G05Rik|9030618F05Rik|Thrap2|Trap240L|mKIAA1025	mediator complex subunit 13-like	2.94584	2.9907	2.93747	2.94418	3.14351	3.15751	3.15424	2.96117	3.03611	2.96466	3.07975	3.06849	3.13523	3.04028	+		4.47554	0.0191507	1.13471	6.26702	0.828679	0.255525	0.404349	1.20072
74530	9030612E09Rik	-	RIKEN cDNA 9030612E09 gene	NaN	1.71173	0.824018	1.28779	1.28732	1.43552	1.95323	1.16924	1.1919	1.45303	1.3603	1.18023	1.03871	0.381516			0.578327	0.322596	1.13413	1.13215	1.03752	0.155506	-0.585262	-1.53618
68421	Lmbrd1	0910001K20Rik|AV347960	LMBR1 domain containing 1	2.2186	2.17159	2.32641	2.29659	2.5954	2.60892	2.47808	2.48953	2.4452	2.44959	2.42768	2.6415	2.59099	2.66124	+	+	2.65168	0.0220321	1.13317	3.81483	3.19394	0.023927	0.720688	3.69093
11520	Plin2	AA407157|ADPH|Adfp|Adrp	perilipin 2	3.00675	3.03375	3.01708	3.01023	3.18463	3.12366	3.30386	3.07222	3.04801	3.04246	3.06077	3.14348	3.19188	3.17167	+	+	1.95463	0.0350749	1.13312	2.91643	3.27766	0.0243316	0.679041	3.64835
	Gm20696		predicted gene 20696	1.92102	1.92978	2.14601	1.96352	2.37496	2.31347	2.37368	1.94829	2.08856	1.83089	2.09887	1.9714	1.91345	1.93661	+		2.74475	0.0217375	1.13278	3.93695	0.296823	0.680366	-0.149545	-0.485119
18630	Pet2	PC231|PC326|Pex3	plasmacytoma expressed transcript 2	3.42771	3.38812	3.42012	3.38707	3.52411	3.54923	3.58268	3.417	3.42215	3.39849	3.43801	3.51349	3.51205	3.48999	+	+	3.2176	0.0200516	1.13148	4.56576	3.19268	0.0254591	0.658825	3.52056
238692	Zfp874a	C330011K17Rik|Rslcan15|Zfp874	zinc finger protein 874a	0.958301	1.71173	1.14205	1.17808	1.80846	1.90544	1.76993	1.62695	1.46846	1.85815	1.78251	1.77934	2.02421	1.66939	+		1.60627	0.0492075	1.13103	2.47726	0.464351	0.472779	0.330007	0.794512
22249	Unc13b	Munc13-1|Munc13-2|Unc13a|Unc13h1|Unc13h2	unc-13 homolog B (C. elegans)	NaN	NaN	NaN	-0.498833	1.61697	NaN	-0.234207	-0.30775	0.635875	0.129151	NaN	0.0875714	0.707887	-0.333418			0.669789	0.258865	1.1289	1.26405	0.279922	0.631056	0.299357	0.556188
66540	Fam107b	3110001A13Rik|AA589595|AA959793|AI132312	family with sequence similarity 107 member B	2.90788	2.94862	2.8477	2.87322	3.12438	3.10393	3.06708	2.97007	2.97713	2.9543	2.99999	3.15199	3.15356	3.14539	+	+	3.08325	0.0193558	1.12854	4.38102	4.78267	0.0191667	1.01341	6.22953
70363	Fam135b	1700010C24Rik|A830008O07Rik	family with sequence similarity 135 member B	1.26133	1.27341	1.34578	1.17808	1.87945	1.68439	1.88944	1.40323	1.59346	1.61614	1.78251	1.80885	1.99069	1.66939	+		3.18724	0.0197672	1.12804	4.51944	0.922327	0.195828	0.51079	1.37174
142681	Slc34a3	AI649385|Npt2c|Npt2c-v1|NptIIc|naPi-2c	solute carrier family 34 (sodium phosphate) member 3	NaN	NaN	NaN	NaN	0.387638	NaN	1.05247	NaN	NaN	NaN	NaN	0.0875714	NaN	0.381516			1.11576	0.111322	1.12744	1.85858	1.1857	0.102996	0.78843	1.81297
102640477	Gm14412	OTTMUSG00000016580	predicted gene 14412	NaN	NaN	NaN	NaN	0.387638	NaN	1.05247	0.403475	NaN	0.129151	NaN	-0.673506	NaN	1.15224			1.11576	0.11129	1.12744	1.85858	0.194621	0.715104	0.345772	0.436224
13033	Ctsd	CD|CatD	cathepsin D	3.1078	3.10123	3.11532	3.10621	3.24624	3.23227	3.37221	3.169	3.1354	3.18776	3.1845	3.25593	3.26817	3.23887	+	+	2.15492	0.0299799	1.12727	3.16648	2.56072	0.0385012	0.546366	2.73695
243923	Rgs9bp	R9AP|Rgs9-1bp	regulator of G-protein signalling 9 binding protein	0.352227	NaN	0.190564	0.239239	1.47911	0.934079	0.466225	NaN	NaN	-0.625792	NaN	-0.673506	NaN	1.38785			1.14462	0.102188	1.12712	1.89531	0.622238	0.269619	0.919271	1.16767
106042	Prickle1	1110058P22Rik|AW215793|Prickle|b2b019Clo|mpk1	prickle homolog 1 (Drosophila)	0.958301	0.971921	1.4922	-0.498833	1.61697	1.23983	1.81368	0.403475	1.05627	1.30392	0.211934	1.9714	1.25089	1.87608		+	0.949632	0.15249	1.12513	1.64331	1.46389	0.0497527	1.56668	2.43675
21425	Tfeb	Tcfeb|bHLHe35	transcription factor EB	1.85997	1.98245	1.4922	1.76213	2.1163	2.04759	2.39095	2.28802	2.20128	1.9519	2.15561	2.11291	2.17897	2.05639	+		1.41524	0.0627254	1.12496	2.23567	0.162133	0.806369	-0.113999	-0.309634
330192	Vps37b	2300007F24Rik|AI415429|BC026744	vacuolar protein sorting 37B (yeast)	2.49197	2.48739	2.39564	2.53436	2.72234	2.76161	2.74588	2.66575	2.57923	2.48206	2.63301	2.66889	2.74744	2.67588	+		3.3279	0.0206871	1.12423	4.70171	1.05461	0.175119	0.460325	1.44865
320571	Atp8b5	4930417M19Rik|Feta	ATPase class I	0.352227	NaN	NaN	NaN	0.387638	0.322978	0.822901	NaN	NaN	0.129151	NaN	NaN	NaN	-0.333418	+		1.4186	0.0623443	1.12357	2.23931	0.0075177	0.990591	-0.00886115	-0.0180113
106878	Smim3	2010002N04Rik|AI195350|AW561905|Nid67|cI-41	small integral membrane protein 3	2.76307	2.79084	2.75335	2.82084	3.03112	2.91631	3.05028	2.85014	2.81358	2.88745	2.79534	2.924	2.88272	2.8827	+		2.51418	0.0240349	1.12312	3.62445	1.12671	0.221119	0.301091	1.28625
23962	Oasl2	M1204|Mmu-OASL|Oasl	2'-5' oligoadenylate synthetase-like 2	NaN	NaN	1.34578	NaN	0.987597	0.934079	0.466225	-0.30775	0.880113	-0.625792	NaN	0.0875714	0.707887	0.746949			0.690911	0.247857	1.12293	1.29312	0.612169	0.306239	0.633955	1.09205
14860	Gsta4	GST5.7|mGsta4	glutathione S-transferase alpha 4	1.59464	2.29403	2.05666	1.63414	2.37496	2.31347	2.20213	2.61235	2.53695	2.60254	2.644	2.69175	2.66402	2.67871			1.00929	0.137585	1.12269	1.72046	1.50248	0.14574	0.339884	1.58274
50760	Fbxo17	Fbg4|Fbx17|Fbxo26	F-box protein 17	NaN	NaN	NaN	NaN	0.987597	NaN	0.466225	NaN	-0.477153	NaN	NaN	0.0875714	NaN	NaN			1.14737	0.101806	1.12146	1.89721	0.185558	0.7587	0.174595	0.37575
75178	Meiob	4930528F23Rik|MLZ-675	meiosis specific with OB domains	NaN	NaN	NaN	NaN	0.987597	NaN	0.466225	NaN	NaN	NaN	0.211934	NaN	NaN	NaN			1.14737	0.10181	1.12146	1.89721	0.359928	0.562467	-0.28956	-0.654207
100043597	Srcap	B930091H02Rik|D030022P06Rik|F630004O05Rik	Snf2-related CREBBP activator protein	1.78822	NaN	1.83468	1.28779	1.93987	1.68439	1.76993	1.40323	1.46846	1.73657	1.15788	1.42643	1.52072	2.13052			0.509355	0.379743	1.12145	1.02713	0.485601	0.404025	0.567989	0.911951
320404	Itpkb	1110033J02Rik|E130307H12Rik	inositol 1 4	2.56675	2.52844	2.5898	2.55417	2.79317	2.80074	2.83845	2.56417	2.60317	2.66656	2.75289	2.80441	2.78216	2.73888	+		4.36679	0.018878	1.12043	6.0811	1.28511	0.112134	0.576647	1.76351
20193	S100a1	AI266795|S100|S100a	S100 calcium binding protein A1	3.13089	3.18498	3.1291	3.1647	3.2727	3.2549	3.43675	3.19513	3.16346	3.22515	3.19895	3.29435	3.27269	3.28254	+	+	1.59218	0.0499432	1.12036	2.45454	2.618	0.0365448	0.572131	2.84296
319504	Nrcam	Bravo|C030017F07Rik|C130076O07Rik|mKIAA0343	neuronal cell adhesion molecule	0.352227	NaN	NaN	NaN	1.61697	0.322978	NaN	NaN	-0.477153	NaN	NaN	0.0875714	0.0517061	-0.333418		+	0.624274	0.287939	1.12027	1.19785	1.76183	0.0505573	0.784643	2.41984
101187	Parp11	5330431N24Rik|AI851877|ARTD11|HIN1L	poly (ADP-ribose) polymerase family member 11	2.36039	2.19985	2.21735	2.21641	2.48344	2.53914	2.63828	2.35619	2.35359	2.42933	2.4039	2.3919	2.50725	2.46347	+		2.4552	0.0247903	1.12008	3.54506	0.948509	0.303347	0.255616	1.09721
66522	Pgpep1	2810003H13Rik|Gm19458|PAP-I|PGP|PGP-I|PGPI|Pcp	pyroglutamyl-peptidase I	1.78822	2.36716	2.11861	2.22754	2.45974	2.53914	2.39924	2.2157	2.28615	2.13152	2.18091	2.37438	2.50725	2.35572	+	+	1.27127	0.0787181	1.11981	2.05328	1.85892	0.0492145	0.719967	2.44886
67443	Map1lc3b	1010001C15Rik|Atg8|LC3b|Map1lc3	microtubule-associated protein 1 light chain 3 beta	2.91218	2.98604	3.00304	2.98418	3.19073	3.17405	3.127	2.96744	3.01451	3.03276	3.04201	3.17627	3.20819	3.1943	+	+	3.01343	0.0194425	1.11918	4.27425	3.52561	0.0183054	1.06439	4.84699
66273	Aamdc	1810020D17Rik|1810037D19Rik|LI2	adipogenesis associated Mth938 domain containing	2.02051	2.27286	2.17144	2.02606	2.44715	2.5723	2.33602	2.28802	2.05384	2.23196	2.24727	2.42929	2.4404	2.43823	+	+	1.80946	0.0401252	1.11642	2.72345	2.04855	0.0386146	0.790942	2.72027
12450	Ccng1	AI314029	cyclin G1	2.66881	2.91691	2.81197	2.85938	3.07134	2.99172	3.02344	2.83192	2.87294	2.83361	2.85386	2.95102	3.00676	2.93498	+	+	1.75732	0.042153	1.11591	2.65808	2.49206	0.0369298	0.605096	2.82224
13611	S1pr4	Edg6|Lpc1|S1p4	sphingosine-1-phosphate receptor 4	2.30693	2.38308	2.34152	2.38211	2.66928	2.70109	2.54034	2.42661	2.36845	2.41319	2.36441	2.73223	2.71084	2.70801	+	+	2.68421	0.0223245	1.11556	3.83699	5.00285	0.020875	1.32134	7.6056
72181	Nsun4	2310010O12Rik|2810405F18Rik|AI507900|Shtap	NOL1/NOP2/Sun domain family member 4	2.51256	2.58077	2.45223	2.43234	2.6104	2.74979	2.8939	2.33814	2.45631	2.60541	2.53272	2.6957	2.63711	2.68151	+	+	1.58548	0.0504046	1.11544	2.44383	1.45385	0.0718078	0.767371	2.08654
72278	Ccpg1	1700030B06Rik|1810073J13Rik|9430028F23Rik|AI426686|AI875170|CPR8|D9Ertd392e	cell cycle progression 1	2.41997	2.4397	2.44172	2.44371	2.68635	2.70109	2.73118	2.41953	2.42168	2.39616	2.50758	2.62921	2.67242	2.64256	+	+	5.24072	0.027236	1.11403	7.15768	3.07735	0.0205852	0.854091	3.8889
	Gm45250		predicted gene 45250	1.59464	1.98245	0.824018	1.37884	2.07939	1.90544	1.95323	1.77712	1.1919	1.09646	1.78251	1.4879	0.707887	1.66939			1.00423	0.13964	1.11261	1.71153	0.192477	0.726269	-0.282958	-0.420859
72805	Zfp839	2810455K09Rik	zinc finger protein 839	1.92102	2.19985	1.98229	1.86074	2.1163	2.44682	2.46519	2.02407	1.77268	1.65997	2.12837	2.25148	1.99069	2.01288	+		1.3845	0.0658795	1.11222	2.19227	0.589013	0.343988	0.503157	1.01863
217333	Trim47	2210023F24Rik	tripartite motif-containing 47	2.26568	1.98245	1.83468	2.06267	2.35826	2.40839	2.39924	2.24158	2.07161	2.31697	2.09887	2.33612	2.23668	2.1469	+		1.79429	0.0406345	1.11095	2.70128	0.278766	0.673859	0.18061	0.494374
100910	Chpf2	2010209O12Rik|AW060945|mKIAA1402|mir-671	chondroitin polymerizing factor 2	2.39161	1.92978	2.23818	2.00633	2.45974	2.53914	2.42285	2.2157	2.08856	2.14421	2.24727	2.38617	2.44962	2.42478	+	+	1.38796	0.0656935	1.11038	2.19587	2.67754	0.0270824	0.836624	3.43526
71985	Acad10	2410021P16Rik	acyl-Coenzyme A dehydrogenase family member 10	1.70189	1.79763	1.83468	1.88901	2.23448	2.11927	2.25724	2.02407	2.05384	1.88371	2.06677	2.38033	2.27034	2.21896	+	+	3.03547	0.0195273	1.11035	4.29035	2.20648	0.0332051	0.870723	2.98047
320678	Iffo1	4733401N06Rik|A930037G23Rik|HOM-TES-103|Iffo	intermediate filament family orphan 1	1.85997	1.98245	1.69543	1.96352	2.23448	2.31347	2.23081	2.00043	1.59346	1.73657	1.6177	2.19429	2.15738	1.96373	+	+	2.51522	0.0238541	1.11009	3.6121	1.52014	0.0581239	0.957746	2.28292
207777	Bzrap1	D230016K05|PRAX-1|mKIAA0612|Tspoap1	benzodiazepine receptor associated protein 1	1.70189	1.86902	1.89014	2.11156	2.30219	2.39443	2.11799	2.18771	1.89886	2.1047	1.90124	2.26014	2.05499	2.09533	+		1.6317	0.0487119	1.10994	2.49857	0.495832	0.454078	0.325982	0.825538
223881	Rnd1	A830014L09Rik|Arhs	Rho family GTPase 1	NaN	1.27341	0.190564	-0.498833	1.28732	1.43552	0.466225	1.56331	0.880113	0.519642	1.3603	1.42643	1.61507	1.7194			0.772823	0.211316	1.10913	1.40447	0.92621	0.157398	0.815482	1.52933
270035	Letm2	6030453H13|D030041N04Rik	leucine zipper-EF-hand containing transmembrane protein 2	1.70189	1.71173	1.14205	1.83038	2.14978	2.00578	2.03281	2.08717	1.64539	1.65997	2.03162	1.88662	1.81766	1.87608	+		1.52978	0.0538245	1.10888	2.37154	0.0241931	0.969935	-0.0253658	-0.0557417
18717	Pip5k1c	AI115456|AI835305|Pip5kIgamma	phosphatidylinositol-4-phosphate 5-kinase type 1 gamma	2.40611	2.50863	2.40783	2.27828	2.66334	2.63508	2.73118	2.42661	2.3895	2.38427	2.41602	2.61635	2.61245	2.57321	+	+	2.32393	0.0264165	1.10843	3.36564	4.11124	0.0184746	0.772788	4.6673
66935	Cir1	1700023B02Rik|2810021A19Rik|Cicr|Cir	corepressor interacting with RBPJ 1	2.85717	2.97148	2.88701	2.91611	3.06588	3.0652	3.18707	2.93111	2.91472	2.90121	2.98309	2.97016	3.0447	2.9995	+		2.13402	0.0307168	1.10838	3.12504	1.30735	0.15073	0.392137	1.5571
78906	Misp	9130017N09Rik	mitotic spindle positioning	NaN	NaN	NaN	NaN	NaN	0.322978	1.05247	NaN	NaN	NaN	NaN	NaN	0.707887	NaN			1.10021	0.116922	1.10833	1.83354	0.544256	0.365501	0.54447	0.98008
100038591	F420014N23Rik	ENSMUSG00000074658	RIKEN cDNA F420014N23 gene	NaN	NaN	NaN	NaN	NaN	0.322978	1.05247	-0.30775	0.257964	NaN	NaN	0.482022	NaN	0.381516			1.10021	0.116905	1.10833	1.83354	0.32251	0.569081	0.398881	0.645686
14131	Fcgr3	CD16	Fc receptor IgG	0.352227	NaN	0.190564	-0.498833	0.987597	0.934079	0.822901	NaN	-0.477153	NaN	NaN	0.482022	1.03871	0.746949	+	+	1.6274	0.0487556	1.10615	2.49131	2.65486	0.0194432	1.53018	4.18494
13026	Pcyt1a	CTalpha|Cctalpha|Ctpct|Cttalpha	phosphate cytidylyltransferase 1 choline	2.70581	2.63157	2.62019	2.6158	2.88575	2.85382	2.89649	2.71024	2.67979	2.62203	2.67452	2.82289	2.86607	2.89603	+	+	3.55717	0.0209107	1.10559	4.97251	3.00109	0.0205965	0.897018	3.89126
77675	5033406O09Rik	9130204G15Rik	RIKEN cDNA 5033406O09 gene	NaN	NaN	0.190564	0.864549	0.987597	1.43552	-0.234207	1.16924	1.39154	1.30392	0.211934	1.18023	NaN	0.381516			0.759596	0.217147	1.10545	1.38583	0.64899	0.252998	-0.935322	-1.20708
434341	Nlrc5	AI451557|AK220210|NOD27	NLR family CARD domain containing 5	1.45525	1.79763	1.14205	1.58191	1.93987	2.17903	1.81368	1.68284	1.77268	1.69992	1.90124	1.3564	1.91345	1.98909	+		1.40007	0.0645059	1.1054	2.20897	0.0254238	0.967164	0.0295634	0.059809
100038355	Runx2os1	ENSMUSG00000073394|Gm10497	runt related transcription factor 2 opposite strand 1	1.45525	1.92978	1.4922	1.17808	2.07939	2.00578	1.92261	1.40323	1.53502	2.00997	1.3603	1.9714	1.86836	2.11335	+		1.4053	0.0641113	1.10416	2.21497	1.07603	0.114532	0.932043	1.74889
320544	D930030I03Rik	-	RIKEN cDNA D930030I03 gene	0.958301	NaN	NaN	0.864549	1.80846	0.322978	0.466225	0.766655	0.635875	0.955573	NaN	1.27548	0.707887	0.982539			0.571188	0.329507	1.10408	1.11855	0.59211	0.308801	0.711409	1.08686
93888	Pcdhb17	Pcdhb16|PcdhbQ|mKIAA1621	protocadherin beta 17	0.958301	0.971921	0.824018	0.619009	1.28732	1.57617	1.72121	1.68284	1.1919	1.09646	1.78251	1.74763	1.52072	1.54903	+		2.23591	0.0283708	1.1039	3.24994	0.285434	0.62978	0.282789	0.557599
69638	Enho	1110065P19Rik|2310040A07Rik	energy homeostasis associated	0.352227	0.368679	NaN	0.239239	1.28732	0.934079	0.822901	0.766655	NaN	NaN	NaN	NaN	NaN	-0.333418	+		1.36972	0.0680501	1.10311	2.17033	0.106962	0.850058	-0.160779	-0.247435
22221	Ubp1	Cp2b|LBP-1a|LBP-1b|NF2d9	upstream binding protein 1	2.96859	3.00696	2.95462	2.94908	3.15818	3.16015	3.16156	2.98114	2.99594	2.97393	3.01801	3.11363	3.15612	3.10901	+	+	4.326	0.0192584	1.10274	5.97599	3.25468	0.0205727	0.774878	3.88612
93838	Dqx1	2310066E11Rik	DEAQ RNA-dependent ATPase	1.26133	1.27341	1.4922	1.79763	2.1163	1.95882	1.76993	1.81751	1.84055	1.45303	1.3603	1.54252	1.95397	1.87608	+		1.49839	0.0558058	1.10184	2.32944	0.423653	0.486672	0.383214	0.773492
223922	Atf7	1110012F10Rik|9430065F09Rik|AI549878|C130020M04Rik	activating transcription factor 7	2.51256	2.6445	2.65775	2.68578	2.85958	2.86164	2.86923	2.64693	2.68948	2.60825	2.80419	2.84446	2.81024	2.74331	+		2.6578	0.0223816	1.10177	3.78646	0.993147	0.176715	0.515027	1.44197
107375	Slc25a45	AW491445	solute carrier family 25 member 45	2.58274	2.58862	2.62588	2.65036	2.80033	2.86164	2.88996	2.53172	2.56079	2.58772	2.6597	2.74389	2.77944	2.72744	+	+	3.32789	0.0201535	1.10141	4.66131	2.33986	0.034829	0.72578	2.91625
	Gm42670		predicted gene 42670	0.352227	NaN	1.4922	0.619009	0.987597	1.68439	1.21773	1.16924	1.05627	0.519642	0.211934	0.482022	1.25089	1.28283			0.696714	0.246222	1.1012	1.29831	0.345122	0.560561	0.339833	0.657852
269713	Clip2	B230327O20|CLIP-115|Clip1|Cyln2|WSCR4|mKIAA0291|wbscr4	CAP-GLY domain containing linker protein 2	2.50245	2.55581	2.49092	2.50863	2.77431	2.62877	2.89128	2.55071	2.50638	2.46394	2.53272	2.51224	2.59652	2.48674	+		1.8079	0.040463	1.10062	2.71202	0.206375	0.806673	0.0748867	0.308769
243816	Gp6	9830166G18Rik|Gm469|Gpvi	glycoprotein 6 (platelet)	0.352227	NaN	0.190564	NaN	1.47911	NaN	1.21773	0.403475	1.1919	NaN	1.15788	0.482022	NaN	NaN			0.613652	0.2989	1.10009	1.18018	0.6229	0.263674	-0.994063	-1.17987
71458	Bcor	5830466J11Rik|8430401K06Rik|BcorR|D930024N20Rik|mKIAA1575	BCL6 interacting corepressor	2.13308	2.33267	1.77068	2.11156	2.40589	2.49145	2.39095	2.17281	2.14938	1.77038	2.15561	2.30033	2.13438	2.27845	+		1.36843	0.068231	1.09996	2.16751	0.721267	0.266983	0.519488	1.17345
68507	Ppfia4	100042382|1110008G13Rik|AI448359|AI852265|C81506|Gm3812	protein tyrosine phosphatase receptor type	0.958301	0.971921	0.824018	1.04168	1.47911	0.934079	2.1365	1.77712	1.05627	0.955573	NaN	1.59153	1.75999	1.7194			0.875332	0.176114	1.09844	1.5401	0.785496	0.17328	1.36964	1.45724		alpha 4
104009	Qsox1	1300003H02Rik|QSOX|Qscn6|SOx	quiescin Q6 sulfhydryl oxidase 1	2.94399	2.9876	2.94853	2.9578	3.13096	3.09958	3.21722	3.0185	2.99189	3.04388	3.03359	3.15037	3.15561	3.0937	+	+	2.63036	0.0225976	1.09827	3.74705	2.46385	0.0352568	0.652127	2.89634
66991	Khdc3	2410004A20Rik|AI467128|FILIA|OEEP48	KH domain containing 3 subcortical maternal complex member	NaN	NaN	NaN	NaN	NaN	0.934079	0.466225	NaN	NaN	NaN	NaN	0.0875714	NaN	0.381516			1.15787	0.100813	1.09739	1.90344	1.1857	0.102982	0.78843	1.81297
69621	2310031A07Rik	AV087459	RIKEN cDNA 2310031A07 gene	NaN	NaN	NaN	-0.498833	1.28732	NaN	0.466225	0.766655	0.635875	0.955573	0.84182	0.0875714	1.03871	1.47499			0.851903	0.183795	1.09716	1.5088	0.200477	0.730589	0.218882	0.415131
56399	Akap8	1200016A02Rik|AA673585|AKAP-8|AKAP95|AU015639	A kinase (PRKA) anchor protein 8	2.90788	2.79793	2.88089	2.84343	3.03753	3.02912	3.11594	2.85735	2.86715	2.8657	2.94165	2.97578	2.9884	2.9674	+	+	2.60474	0.0232167	1.0971	3.71279	1.98827	0.0623853	0.495988	2.21575
239618	Pdzrn4	1110017D07Rik|LNX4|SAMCAP3L|mKIAA3027	PDZ domain containing RING finger 4	NaN	NaN	NaN	NaN	1.28732	NaN	-0.234207	NaN	NaN	NaN	0.84182	0.482022	0.0517061	0.982539			0.89864	0.169391	1.09697	1.57053	0.862931	0.161344	1.02163	1.50796
72852	Mblac2	2900024O10Rik	metallo-beta-lactamase domain containing 2	1.45525	1.71173	1.98229	1.91543	2.18037	2.20548	2.15409	2.0673	1.92514	2.0443	1.90124	2.25148	2.05499	2.1469	+		1.70924	0.0446216	1.09669	2.58757	1.22967	0.137515	0.486401	1.6232
16572	Kif5a	D10Bwg0738e|Khc|Kif5|Kns|mKIAA4086	kinesin family member 5A	1.70189	1.60502	1.83468	1.63414	1.93987	2.15041	2.24428	1.91936	1.59346	1.9519	1.84612	1.93128	1.99069	2.16255	+		2.06792	0.031907	1.09653	3.03283	0.911005	0.196635	0.522309	1.3689
71720	Osbpl3	1200014M06Rik|6720421I08Rik|A530055M08|ORP3|OSBP3	oxysterol binding protein-like 3	2.59787	2.65075	2.56983	2.60958	2.85958	2.83164	2.84653	2.58117	2.64559	2.60254	2.62734	2.81197	2.72476	2.68429	+	+	4.16493	0.0168263	1.09622	5.74898	1.7389	0.0676526	0.563317	2.1395
319727	A330035P11Rik	-	RIKEN cDNA A330035P11 gene	0.352227	0.368679	0.190564	NaN	0.987597	1.43552	0.466225	NaN	-0.477153	-0.625792	NaN	0.737955	0.0517061	0.381516		+	1.12769	0.109527	1.09583	1.86488	1.78779	0.0410726	0.994055	2.61854
	Gm37584		predicted gene 37584	0.958301	0.368679	1.34578	1.04168	1.80846	1.23983	1.72121	1.62695	1.301	0.519642	0.211934	1.06549	1.61507	0.982539	+		1.31006	0.0745224	1.09522	2.09316	0.223983	0.680949	0.341253	0.48407
66602	1700020I14Rik	1190006L01Rik|4933437I03Rik|AI451541|AI585852|AW538376|AW558897|Cyrano	RIKEN cDNA 1700020I14 gene	2.94584	2.99525	2.98014	2.94664	3.12016	3.13876	3.20818	2.9987	2.95975	2.97522	3.00494	3.10433	3.05737	3.07083	+	+	2.98663	0.0200736	1.095	4.20362	2.54952	0.0398521	0.526379	2.67811
228602	4930402H24Rik	2810487F15Rik|AI413763|C78926	RIKEN cDNA 4930402H24 gene	2.30693	2.4982	2.21735	2.44923	2.66334	2.59484	2.6873	2.37327	2.40921	2.37815	2.39128	2.59156	2.65534	2.38048	+		1.88913	0.0376581	1.09499	2.80921	1.10397	0.138358	0.610372	1.61921
22183	Zrsr1	D11Ncvs75|Irlgs2|SP2|U2af1-rs1|U2afbp-rs	zinc finger (CCCH type) RNA binding motif and serine/arginine rich 1	2.60514	2.78722	2.61437	2.74107	2.89545	2.89946	2.95022	2.74152	2.74693	2.73098	2.7493	2.82991	2.87362	2.82518	+	+	2.11717	0.0311443	1.09446	3.09278	3.06618	0.0354516	0.484528	2.87995
442827	Rab44	9830134C10Rik	RAB44 member RAS oncogene family	2.93644	2.96296	2.95611	3.00081	3.10877	3.10735	3.24029	3.02743	3.00574	3.05534	3.08233	3.21011	3.15044	3.16903	+	+	2.16836	0.0299831	1.09379	3.15632	2.56085	0.0301401	0.800612	3.25483
22761	Zfpm1	FOG|Fog1	zinc finger protein multitype 1	3.45382	3.47483	3.46011	3.45023	3.58803	3.55307	3.64682	3.48827	3.48635	3.48089	3.5113	3.53269	3.56768	3.53903	+	+	2.56677	0.0237016	1.09362	3.66025	2.20756	0.0619062	0.4355	2.22143
20850	Stat5a	AA959963|STAT5	signal transducer and activator of transcription 5A	2.43323	2.29403	2.2939	2.28756	2.68635	2.66459	2.47808	2.10601	2.28615	2.40762	2.30269	2.55135	2.65971	2.54718	+	+	1.98587	0.0346928	1.09345	2.92827	2.05586	0.0324402	1.15304	3.05902
381845	Rnf225	2310014L17Rik|AV237412|C77118	ring finger protein 225	1.45525	0.368679	0.190564	-0.498833	0.987597	1.57617	1.44709	1.00069	0.880113	0.772747	0.84182	1.4879	0.707887	1.61311			0.928605	0.161176	1.09322	1.60897	0.864554	0.188682	0.663532	1.39851
14055	Ezh1	ENX-2	enhancer of zeste homolog 1 (Drosophila)	2.66308	2.75621	2.62019	2.61271	2.90477	2.90804	2.86778	2.67174	2.63118	2.70274	2.644	2.80441	2.91129	2.79842	+	+	2.72718	0.0222074	1.09276	3.86487	2.27565	0.0332084	0.823058	2.99473
26365	Ceacam1	Bgp|Bgp1|C-CAM|CD66a|Cc1|Cea-1|Cea-7|Cea1|Cea7|Hv-2|Hv2|MHVR|MHVR1|Mhv-1|bb-1|mCEA1|mmCGM1|mmCGM1a|mmCGM2	carcinoembryonic antigen-related cell adhesion molecule 1	1.45525	1.86902	1.14205	1.63414	1.93987	2.11927	1.95323	2.12392	2.05384	1.93045	2.09887	2.30781	2.25393	2.16255	+	+	1.43753	0.0616964	1.09149	2.24966	1.59901	0.0757474	0.581139	2.04575
100504734	Gm16794	-	predicted gene 16794	NaN	NaN	NaN	0.864549	0.387638	0.322978	1.05247	1.00069	0.880113	0.129151	0.84182	NaN	0.0517061	0.381516			0.919178	0.164092	1.08922	1.5958	1.10549	0.110399	-0.902124	-1.77296
217038	Mrm1	A530065E19Rik|ENSMUSG00000054212	mitochondrial rRNA methyltransferase 1 homolog (S. cerevisiae)	2.50245	2.51871	2.50852	2.55032	2.82705	2.70592	2.77722	2.7153	2.54106	2.55551	2.59063	2.61897	2.77392	2.69244	+		3.14541	0.0195479	1.08915	4.40121	0.745907	0.287748	0.409797	1.12987
75612	Gns	2610016K11Rik|AU042285|C87209|G6S|N28088	glucosamine (N-acetyl)-6-sulfatase	2.63884	2.72557	2.69509	2.69509	2.87303	2.85645	3.00747	2.7908	2.70787	2.73276	2.81274	2.85612	2.83326	2.80879	+		2.26471	0.0279699	1.08803	3.27217	1.17228	0.191369	0.343044	1.38737
328232	Gfod1	9630032O13|AI850995	glucose-fructose oxidoreductase domain containing 1	3.03561	3.1171	3.0467	3.04322	3.22581	3.20402	3.28209	3.09545	3.04695	3.05888	3.12328	3.12002	3.13859	3.11862	+		2.71047	0.0222965	1.08707	3.83632	1.0482	0.268071	0.264043	1.17041
17135	Mafk	AW061068|NF-E2|Nfe2u	v-maf musculoaponeurotic fibrosarcoma oncogene family protein K (avian)	2.28696	2.17159	2.2939	2.29659	2.5954	2.52099	2.55522	2.25381	2.26686	2.27718	2.20449	2.53068	2.54242	2.51347	+	+	3.27505	0.0200086	1.08643	4.56541	4.59449	0.0179753	1.01169	6.00973
94281	Sfxn4	-	sideroflexin 4	0.352227	0.971921	NaN	0.239239	1.28732	1.23983	0.822901	-0.30775	0.257964	-0.625792	0.84182	0.737955	0.0517061	NaN			1.05525	0.129311	1.08588	1.77026	0.157408	0.780861	-0.209583	-0.345773
	Gm11491		predicted gene 11491	0.352227	NaN	NaN	-0.498833	0.987597	0.934079	-0.234207	NaN	NaN	-0.625792	0.211934	-0.673506	1.03871	0.381516			1.14271	0.105602	1.08518	1.88067	0.89714	0.160499	0.876451	1.51408
381337	Fam178b	1700024G10Rik|Gm990	family with sequence similarity 178 member B	1.59464	2.0288	1.77068	1.88901	2.35826	1.95882	2.29335	1.91936	2.03519	1.99157	1.94971	2.22408	2.45857	2.23173	+	+	1.3232	0.0736692	1.08477	2.1056	2.09489	0.0331302	1.02503	3.00786
66349	Atp5sl	2310004L02Rik|C030044E10Rik|Dmac2	ATP5S-like	2.49197	2.54697	2.60236	2.62781	2.7858	2.72879	2.91023	2.53172	2.56079	2.62998	2.66473	2.7218	2.66402	2.73436	+		2.02828	0.0333198	1.08338	2.97352	1.40014	0.114755	0.476311	1.74775
72552	Hsdl1	2700067E09Rik	hydroxysteroid dehydrogenase like 1	2.44594	2.39824	2.44172	2.48042	2.73636	2.65894	2.71558	2.53659	2.39621	2.51132	2.54064	2.64626	2.66825	2.58538	+	+	3.64646	0.0211497	1.08256	5.0415	1.59627	0.0789359	0.559702	2.01624
13448	Dok1	AW557123|p62DOK	docking protein 1	2.50245	2.51871	2.49092	2.38211	2.79678	2.80724	2.57842	2.60106	2.52854	2.65963	2.57028	2.76423	2.77669	2.78009	+	+	1.74827	0.0432054	1.08252	2.62757	2.70011	0.0272197	0.81474	3.42092
233651	Dchs1	3110041P15Rik|C130033F22Rik|CDH25|FIB1|Gm165|PCDH16	dachsous 1 (Drosophila)	NaN	NaN	0.190564	-0.498833	0.387638	0.322978	1.05247	NaN	0.257964	NaN	NaN	0.737955	0.0517061	NaN	+		1.37176	0.0683655	1.08219	2.16463	0.502372	0.384887	0.602486	0.942792
19819	Rnaseh1	-	ribonuclease H1	NaN	NaN	0.824018	0.619009	0.987597	1.23983	0.466225	-0.30775	-0.477153	0.519642	NaN	1.06549	NaN	-0.333418			0.856581	0.183154	1.08215	1.51212	0.134547	0.806462	0.222204	0.30977
18227	Nr4a2	HZF-3|NOT|Nurr1|RNR-1|TINOR|TINUR	nuclear receptor subfamily 4 group A	2.51256	2.36716	2.4722	2.40825	2.74086	2.74573	2.61973	2.50608	2.50638	2.45445	2.48007	2.66671	2.70724	2.65206	+	+	2.43738	0.0253605	1.0821	3.48363	3.62976	0.0195776	0.782986	4.2634
75420	Secisbp2	2210413N07Rik|2810012K13Rik|SBP2	SECIS binding protein 2	2.44594	2.29403	2.39564	2.48042	2.70238	2.71988	2.59569	2.22889	2.49702	2.39027	2.48007	2.59726	2.54897	2.51347	+		2.31983	0.0270307	1.08164	3.33537	1.07019	0.148862	0.582458	1.5662
238247	Arid4a	A630009N03|A630067N03Rik|MmRBBP1|Rbbp1	AT rich interactive domain 4A (RBP1-like)	3.00107	3.02342	3.0467	3.04375	3.16918	3.21021	3.24479	3.07601	3.07789	3.01195	3.11469	3.16247	3.15965	3.11079	+		3.28596	0.0201212	1.08159	4.571	1.32116	0.133919	0.441497	1.63985
104709	Pik3r6	BB220380|p84|p84 PIKAP|p87(PIKAP)|p87PIKAP	phosphoinositide-3-kinase regulatory subunit 6	2.39161	2.38308	2.43084	2.40192	2.603	2.69618	2.71016	2.28802	2.45631	2.39616	2.54064	2.48009	2.55537	2.56904	+		3.37344	0.020464	1.0815	4.68443	0.843912	0.239889	0.433587	1.2392
17777	Mttp	1810043K16Rik|MTP	microsomal triglyceride transfer protein	1.45525	0.368679	1.14205	1.28779	1.72306	1.77149	1.60401	1.00069	1.46846	1.20982	1.15788	2.00777	1.52072	1.54903	+	+	1.43739	0.0619239	1.08134	2.24515	1.30305	0.0782552	0.944236	2.02289
70615	Ankrd24	4631433D01Rik|5730519E19Rik|D10Bur2e	ankyrin repeat domain 24	2.40611	2.42649	2.31056	2.35359	2.6104	2.64728	2.6843	2.54137	2.47737	2.50326	2.48007	2.53423	2.57375	2.62593	+		3.30098	0.0203421	1.07941	4.58658	1.37814	0.173793	0.313236	1.4553
69480	Ttc9	1700029M07Rik|AI429215|AI853559	tetratricopeptide repeat domain 9	1.26133	1.27341	1.34578	1.98552	2.14978	1.77149	1.95323	2.14097	1.7342	1.88371	1.15788	1.99001	2.15738	2.11335			1.0519	0.130274	1.07898	1.76416	0.724596	0.220556	0.838702	1.2881
78252	Nxpe2	4432416J03Rik|AI323362|Fam55b	neurexophilin and PC-esterase domain family member 2	NaN	NaN	NaN	NaN	0.987597	0.322978	NaN	NaN	-0.477153	NaN	NaN	0.482022	1.25089	0.746949		+	1.11581	0.113929	1.07793	1.84467	2.40805	0.0207479	1.63867	3.86479
	AC154760.1			NaN	NaN	NaN	NaN	0.987597	0.322978	NaN	-0.30775	NaN	NaN	NaN	0.737955	0.0517061	-0.333418		+	1.11581	0.113991	1.07793	1.84467	1.51164	0.058341	0.964009	2.27655
14711	Gnmt	-	glycine N-methyltransferase	NaN	NaN	NaN	NaN	0.987597	0.322978	NaN	0.403475	NaN	NaN	NaN	-0.673506	NaN	-0.333418			1.11581	0.113954	1.07793	1.84467	0.1199	0.838648	0.142873	0.264387
83771	Tas1r3	Sac|T1r3	taste receptor type 1	NaN	NaN	NaN	NaN	0.987597	0.322978	NaN	-0.30775	-0.477153	NaN	0.84182	NaN	NaN	-0.333418			1.11581	0.113984	1.07793	1.84467	0.523075	0.375434	-0.5651	-0.959773
68053	Ubxn2b	3110003A22Rik|6430407D20Rik|AI451665|p37	UBX domain protein 2B	2.19236	2.27286	2.35594	2.38885	2.55393	2.43454	2.75979	2.3473	2.40921	2.33161	2.30269	2.52345	2.57375	2.48674	+	+	1.43977	0.0619152	1.07707	2.24623	2.5092	0.0333109	0.677397	2.98522
20887	Sult1a1	AI266890|PST|ST1A1|Stp|Stp1	sulfotransferase family 1A phenol-preferring	NaN	NaN	0.190564	-0.498833	0.987597	0.322978	0.466225	NaN	-0.477153	-0.625792	NaN	1.27548	1.25089	0.381516	+	+	1.42763	0.0629942	1.0762	2.23093	2.15036	0.0262016	1.69285	3.48736
77779	A930007I19Rik	-	RIKEN cDNA A930007I19 gene	NaN	NaN	0.190564	-0.498833	0.987597	0.322978	0.466225	NaN	0.257964	NaN	0.211934	0.0875714	0.0517061	-0.333418	+		1.42763	0.06297	1.0762	2.23093	0.398112	0.507613	0.375734	0.738963
319740	Zfyve27	2210011N02Rik|9530077C24Rik|AI426636|AI593546|AI835681	zinc finger FYVE domain containing 27	2.48111	2.42649	2.44172	2.33831	2.7271	2.68606	2.64536	2.38947	2.52424	2.41866	2.44974	2.61103	2.61245	2.56904	+	+	2.98338	0.0202537	1.07547	4.17035	2.11425	0.0464527	0.602404	2.51036
71240	Osbpl7	4933437E18Rik	oxysterol binding protein-like 7	2.68531	2.58862	2.6817	2.63932	2.84826	2.84574	2.93657	2.65335	2.59316	2.71818	2.73824	2.84337	2.80537	2.78942	+	+	2.80538	0.0217368	1.07516	3.9422	1.73582	0.0611177	0.632324	2.22926
27390	Mmel1	Mell1|NEP2|NEPII|Nl1|SEP	membrane metallo-endopeptidase-like 1	NaN	NaN	NaN	-0.498833	0.987597	NaN	0.822901	0.403475	NaN	0.955573	NaN	1.06549	NaN	0.381516			0.934638	0.160304	1.07369	1.61249	0.155983	0.766887	0.316353	0.363554
84036	Kcnn1	AI854248|KCa2.1|SK1	potassium intermediate/small conductance calcium-activated channel subfamily N	NaN	NaN	NaN	-0.498833	0.987597	NaN	0.822901	NaN	0.257964	-0.625792	NaN	-0.673506	NaN	NaN			0.934638	0.160284	1.07369	1.61249	0.267273	0.655344	-0.25197	-0.520907
102636022	Gm13572	OTTMUSG00000012821	predicted gene 13572	NaN	NaN	NaN	NaN	0.387638	0.934079	NaN	NaN	NaN	NaN	NaN	0.482022	0.707887	0.746949		+	1.14219	0.106477	1.07297	1.87632	5.39168	0.023	1.56945	9.06813
20420	Shd	AI413439	src homology 2 domain-containing transforming protein D	NaN	NaN	NaN	NaN	0.387638	0.934079	NaN	NaN	NaN	NaN	NaN	-0.673506	NaN	0.381516			1.14219	0.106471	1.07297	1.87632	1.01597	0.152258	0.64323	1.55104
246738	Dnajc28	BC020175|ORF28	DnaJ (Hsp40) homolog subfamily C	NaN	NaN	NaN	NaN	0.387638	0.934079	NaN	NaN	NaN	NaN	NaN	-0.673506	0.0517061	NaN			1.14219	0.106479	1.07297	1.87632	1.10126	0.147095	0.55449	1.57451
	Gm16302		predicted gene 16302	NaN	NaN	NaN	NaN	0.387638	0.934079	NaN	NaN	NaN	NaN	NaN	NaN	0.0517061	NaN			1.14219	0.106551	1.07297	1.87632	0.544256	0.417129	0.345497	0.888022
	Gm37986		predicted gene 37986	NaN	NaN	NaN	NaN	0.387638	0.934079	NaN	NaN	-0.477153	NaN	NaN	0.0875714	NaN	NaN			1.14219	0.106574	1.07297	1.87632	0.185558	0.758657	0.174595	0.37575
14723	Gp1ba	GPIba|GPIbalpha	glycoprotein 1b alpha polypeptide	NaN	NaN	NaN	NaN	0.387638	0.934079	NaN	NaN	-0.477153	0.129151	NaN	NaN	NaN	0.381516			1.14219	0.106484	1.07297	1.87632	0.01293	0.982937	-0.0187743	-0.0320504
319871	4732490B19Rik	-	RIKEN cDNA 4732490B19 gene	NaN	NaN	NaN	NaN	0.387638	0.934079	NaN	-0.30775	-0.477153	NaN	1.3603	NaN	0.0517061	-0.333418			1.14219	0.10648	1.07297	1.87632	0.237555	0.656746	-0.413373	-0.518969
225280	Ino80c	D030070L09Rik	INO80 complex subunit C	2.9719	2.93528	2.99061	2.94827	3.11759	3.10479	3.21835	2.98688	2.93574	2.9853	2.9962	3.10091	3.10423	3.10856	+	+	2.49399	0.0247652	1.07285	3.54505	3.38734	0.020467	0.732177	3.89456
102638882	Gm35339	-	predicted gene 35339	1.26133	0.971921	0.824018	0.619009	1.72306	1.84386	1.05247	1.16924	0.257964	0.519642	1.15788	1.54252	1.95397	1.66939	+	+	1.21629	0.0912718	1.07218	1.96852	1.92311	0.0323872	1.54534	3.08552
23802	Amfr	gp78	autocrine motility factor receptor	2.61222	2.60369	2.69941	2.67117	2.86505	2.85382	2.90532	2.6627	2.69884	2.67331	2.72272	2.91451	2.93387	2.85072	+	+	3.26786	0.0197983	1.07112	4.5289	3.2642	0.0191806	1.01369	4.41847
269209	Stk36	1700112N14Rik|B930045J24|FU|Fused|mKIAA1278	serine/threonine kinase 36	0.352227	NaN	NaN	0.239239	NaN	1.57617	1.05247	0.403475	0.257964	-0.625792	0.84182	0.737955	1.03871	-0.333418			0.580011	0.324643	1.07106	1.128	0.257068	0.660185	0.265571	0.512556
70004	1700028J19Rik	-	RIKEN cDNA 1700028J19 gene	0.958301	NaN	0.190564	0.864549	1.28732	0.934079	1.34486	0.766655	1.1919	1.51376	1.15788	-0.673506	1.03871	0.381516			0.959314	0.152439	1.07091	1.64373	1.05728	0.11766	-0.940143	-1.72908
69064	Fuom	Fucu|Le51	fucose mutarotase	NaN	NaN	NaN	NaN	NaN	1.23983	-0.234207	NaN	NaN	0.955573	NaN	0.482022	0.0517061	NaN			0.90977	0.167175	1.07062	1.57952	0.18846	0.725587	0.326226	0.422492
108012	Ap1s2	1500012A13Rik|AI853648|EST1	adaptor-related protein complex 1 sigma 2 subunit	2.57486	2.27286	2.51694	2.57977	2.63148	2.74573	2.84333	2.59328	2.56079	2.53426	2.69753	2.61897	2.65971	2.60456	+		1.3651	0.0693614	1.07028	2.15164	0.274462	0.712354	0.12773	0.440215
15040	H2-T23	37b|37c|H-2T23|H2-Qa1|Qa-1|Qa-1(b)|Qa1|Qed-1|T18c|T18c(37)|T23b|T23d	histocompatibility 2 T region locus 23	0.958301	1.79763	0.190564	-0.498833	1.72306	1.84386	0.822901	0.403475	0.257964	1.09646	0.84182	1.9714	2.02421	2.1469		+	0.568891	0.333478	1.06957	1.11154	3.50831	0.0153548	2.52703	6.54098
74764	Klc4	1200014P03Rik|AA408085|AW146303|Knsl8	kinesin light chain 4	2.49197	2.72088	2.5898	2.58325	2.8394	2.74573	2.91023	2.66575	2.50174	2.57527	2.62155	2.78582	2.8773	2.76842	+	+	1.7544	0.043183	1.06947	2.62729	2.18114	0.0323359	0.988412	3.0772
232371	C1rl	C1r-LP|C1rl1|C1rlp	complement component 1 r subcomponent-like	1.45525	1.27341	0.824018	0.239239	2.03834	1.77149	0.822901	1.81751	1.64539	1.65997	1.70773	2.20451	1.95397	2.03526		+	0.714779	0.240081	1.0694	1.31874	2.14798	0.0332554	0.924278	2.97464
106763	Ttbk1	AU017937|AW048023|C330008L01Rik	tau tubulin kinase 1	2.16397	1.98245	1.83468	1.91543	2.37496	2.25293	2.34586	1.97524	2.21313	1.90776	2.06677	2.1501	2.25393	2.07637	+		2.06953	0.0322314	1.06939	3.01367	0.611191	0.377861	0.34767	0.955456
72180	Zfp661	2810405K07Rik|A1-5|Znf2	zinc finger protein 661	2.28696	2.35038	2.27634	2.23832	2.53549	2.60197	2.58284	2.25381	2.28615	2.23196	2.39128	2.58866	2.4404	2.50307	+	+	3.59824	0.0210169	1.06765	4.94703	1.97526	0.0399651	0.806349	2.66237
79043	Spsb3	2310012N15Rik|3300001M01Rik|SSB3|Tce1|mKIAA4204	splA/ryanodine receptor domain and SOCS box containing 3	1.45525	0.971921	1.14205	0.239239	1.47911	1.84386	1.53193	1.29893	1.59346	1.69992	1.84612	1.4879	1.6934	1.80497	+		1.22937	0.0889772	1.06702	1.98299	0.108322	0.863351	0.0971392	0.226769
100043189	Gm4285	-	predicted gene 4285	1.59464	1.98245	1.60483	1.96352	2.23448	2.2945	2.00808	2.04631	2.1631	2.22213	1.90124	2.38033	2.32884	2.09533	+		1.42696	0.0633945	1.06636	2.22585	0.82948	0.210903	0.582001	1.32126
14070	F8a	AI852759|DXUcsf1|F8a1	factor 8-associated gene A	2.06197	2.0288	2.05666	2.23832	2.37496	2.36448	2.51368	2.22889	2.20128	2.15646	2.33503	2.20451	2.37833	2.25591	+		2.24529	0.0288202	1.06548	3.2274	0.330211	0.648505	0.164018	0.531326
319615	Zfp944	6330416L07Rik	zinc finger protein 944	1.85997	1.98245	2.0213	2.06267	2.30219	2.36448	2.31539	1.91936	2.03519	2.00997	2.06677	2.02473	2.32884	2.16255	+		3.06824	0.0194611	1.06503	4.26273	0.974051	0.184858	0.498762	1.41133
27280	Phlda3	Tih1	pleckstrin homology-like domain family A	2.36039	2.39824	2.38296	2.46523	2.61761	2.5562	2.81431	2.49515	2.46702	2.47763	2.5162	2.49256	2.56163	2.54718	+		1.73943	0.043763	1.06468	2.60615	1.02875	0.377767	0.177763	0.955714
236573	Gbp9	-	guanylate-binding protein 9	NaN	NaN	0.824018	NaN	0.387638	1.23983	-0.234207	NaN	NaN	-0.625792	0.211934	-0.673506	NaN	NaN			0.797965	0.203706	1.06412	1.43077	0.262306	0.661396	-0.242582	-0.510276
414069	BC024978	-	cDNA sequence BC024978	0.352227	1.27341	1.34578	1.72344	1.72306	1.90544	1.72121	1.29893	1.53502	1.30392	1.50579	1.54252	1.81766	1.47499			1.03932	0.133906	1.0638	1.74413	0.83171	0.253882	0.405858	1.20473
77036	1700109H08Rik	-	RIKEN cDNA 1700109H08 gene	1.26133	1.71173	1.34578	1.37884	1.87945	1.90544	1.95323	0.403475	1.64539	1.56772	1.94971	1.99001	1.25089	1.47499	+		2.19488	0.03002	1.06225	3.1622	0.109741	0.838477	0.224449	0.26413
72813	2810454H06Rik	-	RIKEN cDNA 2810454H06 gene	1.85997	2.0288	1.83468	1.94021	2.30219	2.11927	2.39095	2.04631	2.23566	2.15646	1.94971	2.40305	2.21851	2.38048	+	+	2.02217	0.0340278	1.06182	2.94955	1.39823	0.0783255	0.759779	2.02297
170758	Rac3	Rac1B	RAS-related C3 botulinum substrate 3	0.352227	NaN	1.34578	0.239239	1.47911	0.322978	1.53193	NaN	0.257964	0.772747	0.84182	0.0875714	1.40342	0.746949			0.656265	0.269938	1.06049	1.23601	0.438876	0.432903	0.621208	0.859991
213980	Fbxw10	Fbw10|HREP|SM25H2|SM2SH2	F-box and WD-40 domain protein 10	NaN	0.368679	0.190564	NaN	0.987597	0.322978	0.822901	-0.30775	0.257964	0.772747	0.84182	0.0875714	0.0517061	0.746949			1.17207	0.100079	1.05949	1.90936	0.134802	0.831687	-0.117027	-0.275638
101488212	Gm21975	Evi2a-evi2b|Evi2	predicted gene 21975	1.70189	2.0288	1.83468	1.94021	2.34064	2.20548	2.18684	2.10601	2.12025	2.09051	2.20449	2.22408	2.30089	2.25591	+	+	2.08361	0.0319636	1.05892	3.02255	1.84906	0.0850778	0.411842	1.94603
242362	Manea	4932703L02Rik	mannosidase endo-alpha	NaN	1.98245	1.4922	1.94021	2.1163	1.90544	1.60401	1.88815	1.87075	1.77038	1.15788	1.71342	1.03871	1.90749			0.404874	0.479989	1.0567	0.857274	0.141749	0.797388	-0.221953	-0.322387
230162	Zfp189	BB131811|C430015I23Rik	zinc finger protein 189	1.85997	1.60502	1.83468	1.94021	2.25861	2.36448	1.92261	1.91936	1.87075	1.65997	1.70773	2.0858	1.86836	1.87608	+		1.35765	0.0708284	1.05622	2.13679	0.776431	0.282807	0.389101	1.14107
272589	Tbcel	D330014K23|E130107N23Rik|Lrrc35	tubulin folding cofactor E-like	2.90349	2.9232	2.88901	2.90068	3.0798	3.01907	3.17962	2.95565	2.93574	2.87977	3.00859	3.03068	3.03852	3.00099	+		2.17207	0.0307864	1.05493	3.12768	1.22138	0.153639	0.426976	1.54486
353499	Tmc4	-	transmembrane channel-like gene family 4	1.26133	1.92978	1.83468	1.88901	1.99225	2.27437	2.15409	1.48977	1.84055	1.73657	1.90124	2.09961	2.08341	2.03526	+	+	1.20613	0.0933134	1.05297	1.9494	1.73646	0.0493671	0.843242	2.44554
232943	Klc3	BC017147|Klct	kinesin light chain 3	NaN	NaN	0.190564	-0.498833	1.28732	0.322978	-0.234207	0.403475	0.880113	0.772747	0.211934	1.42643	1.25089	1.38785		+	1.00423	0.142883	1.05172	1.69643	2.44083	0.0267868	1.05403	3.45828
170483	Grin3b	GluN3B|NR3B	glutamate receptor ionotropic	1.26133	NaN	0.190564	NaN	1.47911	0.322978	0.822901	NaN	NaN	0.772747	NaN	0.0875714	NaN	NaN			0.633184	0.285653	1.05129	1.20217	0.0429803	0.938977	-0.0729367	-0.106343
229534	Pbxip1	4732463H20Rik	pre B cell leukemia transcription factor interacting protein 1	3.00675	3.06963	3.02597	3.02392	3.2063	3.20085	3.21143	3.05694	3.08374	3.0729	3.09314	3.16526	3.15252	3.13581	+	+	4.04814	0.0168446	1.05113	5.47725	2.87424	0.0405495	0.44714	2.64015
107999	Gtpbp6	AV119224|Pgbpll|pgpl	GTP binding protein 6 (putative)	2.7928	2.76829	2.72778	2.79129	2.95024	2.92232	3.05476	2.80703	2.79381	2.81898	2.82635	2.88983	2.83326	2.87766	+		2.4394	0.0255726	1.05059	3.45282	1.67361	0.162517	0.275455	1.50375
	Gm28048		predicted gene 28048	2.44594	2.62486	2.39564	2.57625	2.73177	2.71066	2.82668	2.5893	2.64838	2.54152	2.66967	2.73562	2.73472	2.72744	+	+	1.82568	0.0407375	1.05033	2.70194	1.82315	0.0670047	0.528376	2.1525
319162	Hist3h2a	-	histone cluster 3 H2a	2.24296	2.19985	2.27634	2.31393	2.53549	2.56437	2.5352	2.35619	2.31311	2.2016	2.35006	2.40848	2.42107	2.51347	+	+	3.85529	0.0183458	1.05021	5.23337	1.46133	0.0984003	0.511234	1.84241
224893	Zfp959	-	zinc finger protein 959	1.70189	1.27341	1.34578	1.4562	1.80846	1.77149	2.15409	1.97524	1.64539	1.45303	1.50579	2.07145	2.25393	1.87608	+	+	1.50931	0.0562149	1.05018	2.31871	1.28361	0.0757235	1.05508	2.04561
353502	Hcfc1r1	HPIP	host cell factor C1 regulator 1 (XPO1-dependent)	2.57486	2.4397	2.48171	2.62187	2.71255	2.81043	2.79154	2.57702	2.57923	2.58157	2.62734	2.73052	2.77944	2.7644	+	+	2.21665	0.0297823	1.05002	3.17795	3.53804	0.0200103	0.73883	4.04799
193838	Eme2	2810013J18Rik	essential meiotic endonuclease 1 homolog 2 (S. pombe)	1.59464	0.971921	2.05666	1.63414	1.80846	2.04759	2.23081	1.29893	1.69201	1.97224	1.70773	1.93128	1.81766	1.93661			0.843999	0.187905	1.0488	1.48891	0.646003	0.311004	0.501915	1.08274
17763	Mtcp1	P13MTCP1	mature T cell proliferation 1	0.352227	1.27341	NaN	0.619009	0.987597	0.934079	1.66641	1.16924	1.301	0.519642	0.211934	0.482022	1.40342	1.28283			0.731723	0.232736	1.04851	1.33867	0.275828	0.627654	0.332184	0.560709
	Gm44148		predicted gene 44148	0.958301	NaN	NaN	NaN	0.387638	0.934079	0.466225	NaN	NaN	0.129151	0.84182	0.0875714	0.707887	NaN			0.856215	0.184797	1.04771	1.50473	0.0978836	0.858496	0.177173	0.234027
30957	Mapk8ip3	BB120594|D17Wsu15e|JIP-3|JSAP1|JSAP1a|JSAP1b|JSAP1c|JSAP1d|Jip3|Syd2|mKIAA1066	mitogen-activated protein kinase 8 interacting protein 3	2.60514	2.68544	2.57665	2.64212	2.8302	2.83738	2.89259	2.64693	2.59654	2.53056	2.59063	2.6342	2.69233	2.52351	+		3.08905	0.0193276	1.04701	4.25977	0.209829	0.768391	0.112229	0.361393
72289	Malat1	2210401K01Rik|9430072K23Rik|AI647968|Neat2	metastasis associated lung adenocarcinoma transcript 1 (non-coding RNA)	3.56107	3.65689	3.58011	3.58892	3.7261	3.78035	3.64082	3.60869	3.60592	3.56196	3.61231	3.66149	3.63578	3.6334	+		1.4259	0.0640992	1.04688	2.21595	1.49749	0.124575	0.394267	1.68813
319263	Pcmtd1	8430411F12Rik|A030012M09Rik	protein-L-isoaspartate (D-aspartate) O-methyltransferase domain containing 1	2.50245	2.57269	2.55569	2.6158	2.80033	2.74573	2.84493	2.67759	2.68709	2.60825	2.68397	2.70532	2.80289	2.62934	+		2.88158	0.0216615	1.04648	3.99832	0.458331	0.528521	0.222154	0.706094
56441	Nat6	AI225910|Fus2	N-acetyltransferase 6	2.67442	2.7347	2.5898	2.69279	2.86505	2.84574	2.96501	2.68047	2.65926	2.65963	2.68857	2.7774	2.92953	2.81875	+	+	2.25012	0.0290525	1.0461	3.21531	2.03838	0.0387458	0.803463	2.72443
192231	Hexim1	7330426E13Rik|CLP-1|Clp1|HIS1	hexamethylene bis-acetamide inducible 1	2.63242	2.41269	2.53307	2.50863	2.77037	2.80402	2.71824	2.53172	2.61597	2.60254	2.60959	2.80184	2.75356	2.77818	+	+	2.17597	0.0307667	1.04474	3.12343	3.19536	0.020361	0.836538	3.97416
100038882	Isg15	G1p2|IGI15|IP17|Irfp|UCRP	ISG15 ubiquitin-like modifier	NaN	NaN	0.190564	-0.498833	0.387638	1.23983	-0.234207	NaN	0.257964	1.20982	0.84182	1.06549	1.25089	0.746949			1.03894	0.134406	1.04448	1.73837	0.537989	0.344421	0.725036	1.01756
100737	Dcun1d4	AI836376	DCN1 defective in cullin neddylation 1	2.09926	0.368679	1.77068	2.04481	2.14978	2.15041	2.03281	2.08717	1.97298	1.9519	1.70773	1.88662	2.1098	1.98909			0.586178	0.321771	1.04446	1.13393	0.234183	0.716394	0.167062	0.433941
110593	Prdm2	4833427P12Rik|E330024L24Rik|Gm1033|Gm19732|KMT8|Riz|Riz1|Znfpr1c1	PR domain containing 2 with ZNF domain	2.62585	2.63157	2.5833	2.57977	2.81737	2.78721	2.8939	2.54608	2.63704	2.51132	2.7019	2.73896	2.74744	2.73207	+	+	3.04018	0.0201327	1.04291	4.19166	1.42743	0.0876066	0.611157	1.92679
18209	Ntn3	Ntn2l|Tbc1d24	netrin 3	2.39161	2.27286	2.45223	2.40192	2.72234	2.6157	2.59147	2.31902	2.36845	2.3719	2.39128	2.60833	2.6509	2.57321	+	+	2.31048	0.0278986	1.04246	3.2857	3.64387	0.0188203	0.965898	4.77
59310	Myl10	1700027I08Rik|Mylc2pl|PLRLC	myosin light chain 10	NaN	0.368679	NaN	0.239239	1.61697	0.934079	NaN	0.766655	-0.477153	0.519642	0.211934	0.482022	NaN	0.982539			0.553195	0.347281	1.04144	1.08539	0.0839321	0.881827	-0.128675	-0.197992
54366	Ctnnal1	ACRP|AI616177|AW545119|C86009|Catnal1	catenin (cadherin associated protein) alpha-like 1	1.59464	NaN	1.60483	0.239239	1.72306	1.23983	1.53193	1.56331	1.46846	1.30392	1.50579	1.71342	1.03871	1.38785			0.516546	0.377553	1.04106	1.03076	0.124503	0.843853	-0.107624	-0.255862
269630	5031425E22Rik	-	RIKEN cDNA 5031425E22 gene	1.85997	1.92978	1.9389	1.91543	2.35826	2.39443	2.00808	1.77712	2.12025	2.1047	1.84612	2.25148	2.1993	2.01288	+		1.58717	0.0520577	1.04098	2.40817	0.782872	0.235143	0.545497	1.25266
15896	Icam2	CD102|Icam-2|Ly-60	intercellular adhesion molecule 2	2.66881	2.60369	2.62588	2.62486	2.80033	2.84574	2.91621	2.68332	2.71873	2.72375	2.67929	2.85508	2.76539	2.85912	+	+	2.91238	0.0215246	1.03988	4.02708	2.09595	0.0477122	0.592461	2.47801
56808	Cacna2d2	Cacna2d|a2d2|du|mKIAA0558|td|torpid	calcium channel voltage-dependent	1.85997	2.10718	1.60483	1.96352	2.03834	2.27437	2.41518	1.97524	2.08856	2.02753	1.6177	2.07145	2.02421	1.84205	+		1.21063	0.0931708	1.03977	1.95035	0.127168	0.837944	0.119224	0.265847
22592	Ercc5	Xpg	excision repair cross-complementing rodent repair deficiency complementation group 5	2.48111	2.4397	2.38296	2.36097	2.67509	2.62231	2.72088	2.472	2.38264	2.34562	2.44974	2.54801	2.66402	2.49772	+	+	2.89489	0.0217257	1.03853	4.00324	1.46541	0.0829348	0.617469	1.96794
75495	Morn5	1700010A17Rik	MORN repeat containing 5	NaN	0.368679	NaN	NaN	0.987597	0.322978	-0.234207	-0.30775	1.05627	0.772747	NaN	0.0875714	NaN	1.38785			1.10181	0.120015	1.03852	1.81537	0.0313952	0.953826	0.0774939	0.0822469
109050	Fam212b	6530418L21Rik	family with sequence similarity 212 member B	1.45525	1.60502	2.08894	1.91543	2.37496	1.95882	2.1365	2.00043	2.03519	2.06035	1.99285	2.00777	2.21851	1.98909			0.999396	0.144223	1.03786	1.68666	0.335469	0.653871	0.152422	0.52312
71648	Optn	4930441O07Rik|FIP2|HYPL|NRP	optineurin	2.39161	2.31393	2.25781	2.39545	2.65726	2.58753	2.58284	2.55527	2.45631	2.43963	2.54834	2.69765	2.58536	2.63271	+	+	2.86824	0.0216704	1.03744	3.96846	1.57799	0.0790535	0.5702	2.01415
16904	Gzmm	Lmet1|MMET-1	granzyme M (lymphocyte met-ase 1)	NaN	0.368679	1.14205	NaN	0.387638	0.322978	1.66641	0.766655	1.05627	0.519642	1.3603	0.482022	1.25089	0.746949			0.575352	0.330001	1.0366	1.11729	0.124037	0.838388	-0.127192	-0.264864
117591	Slc2a9	Glut9|SLC2A9B|SLC2a9A	solute carrier family 2 (facilitated glucose transporter) member 9	1.26133	1.27341	1.83468	1.88901	1.93987	2.08518	2.03281	2.12392	1.92514	1.90776	1.84612	2.04096	1.91345	1.96373	+		1.20824	0.0940012	1.03603	1.9461	0.0864849	0.903843	0.0516409	0.164119
226970	Arhgef4	9330140K16Rik|Asef|ENSMUSG00000070955	Rho guanine nucleotide exchange factor (GEF) 4	1.70189	1.71173	1.69543	1.37884	2.07939	2.04759	2.00808	1.81751	1.46846	1.85815	1.70773	1.74763	2.1098	2.01288	+		2.45021	0.0255417	1.03559	3.4497	0.906709	0.183492	0.607439	1.41658
24088	Tlr2	Ly105	toll-like receptor 2	1.45525	1.79763	1.77068	1.58191	2.07939	1.90544	2.20213	1.40323	0.880113	1.61614	0.84182	1.80885	1.99069	1.47499	+	+	1.78023	0.0427998	1.03528	2.6372	1.15931	0.0905081	1.08342	1.90099
12953	Cry2	AV006279|D130054K12Rik	cryptochrome 2 (photolyase-like)	2.26568	2.31393	2.27634	2.24877	2.53549	2.53914	2.59147	2.45338	2.38264	2.41866	2.54834	2.49661	2.43089	2.61899	+		4.22992	0.0167679	1.03449	5.65352	0.458651	0.509794	0.254274	0.735934
100040244	Gm14698	ENSMUSG00000071748|OTTMUSG00000017743	serine/threonine/tyrosine interaction protein pseudogene	NaN	NaN	NaN	-0.498833	0.387638	NaN	1.21773	0.403475	0.257964	NaN	0.84182	-0.673506	NaN	0.381516			0.83638	0.191777	1.03443	1.47599	0.332051	0.55319	-0.434467	-0.668178
12409	Cbr2	MLCR	carbonyl reductase 2	0.352227	0.368679	NaN	-0.498833	0.987597	0.322978	1.21773	NaN	0.257964	0.129151	NaN	-0.673506	NaN	0.982539			1.16181	0.103712	1.03436	1.88839	0.18256	0.735469	0.29528	0.406946
11603	Agrn	Agrin|nmf380	agrin	0.958301	0.971921	1.34578	NaN	0.987597	1.77149	1.34486	NaN	NaN	NaN	NaN	NaN	0.0517061	NaN			0.651964	0.273928	1.03413	1.22632	0.544256	0.417161	0.345497	0.888022
26386	Hsf4	HSF 4|HSTF 4|HSTF4|ldis1|mHSF4	heat shock transcription factor 4	NaN	0.368679	NaN	-0.498833	0.387638	0.934079	0.466225	NaN	-0.477153	NaN	1.15788	NaN	0.0517061	NaN	+		1.30153	0.078057	1.03376	2.05928	0.227239	0.670744	-0.391924	-0.498518
12873	Cpa3	MC-CPA	carboxypeptidase A3 mast cell	2.99077	3.04836	2.98412	2.99298	3.23125	3.18762	3.11594	3.05577	3.01079	3.03325	3.03251	3.11069	3.12776	3.11648	+	+	2.43283	0.0259048	1.03327	3.42585	3.16806	0.0333016	0.497744	2.98695
11717	Ampd3	-	adenosine monophosphate deaminase 3	1.59464	2.27286	1.69543	1.68101	2.1163	2.37981	2.09848	1.94829	1.89886	2.02753	1.78251	2.16168	2.17897	2.01288		+	0.907856	0.169857	1.03313	1.56864	1.41335	0.0941553	0.569762	1.8713
320191	Hook3	5830454D03Rik|AI317159|E330005F07Rik	hook homolog 3 (Drosophila)	2.96692	2.93331	2.96915	2.94169	3.10966	3.12287	3.16715	2.94712	2.96053	2.92247	3.01801	3.04866	3.03582	3.03078	+		3.71982	0.0209704	1.03245	5.02117	1.60567	0.10352	0.421487	1.80951
102626	Mapkapk3	3PK|AI874665|MAPKAP-K3|MAPKAP3|MK-3|MK3|MapkKapk3	mitogen-activated protein kinase-activated protein kinase 3	2.30693	2.17159	2.34152	2.29659	2.54486	2.59484	2.5352	2.35619	2.33801	2.41319	2.4039	2.75348	2.77944	2.68975	+	+	2.89866	0.0216638	1.03241	3.9988	4.07117	0.014875	1.48833	6.50724
	Gm26532		predicted gene 26532	NaN	1.27341	1.14205	1.94021	1.72306	1.77149	1.44709	1.62695	1.05627	1.38386	0.84182	1.67633	1.25089	1.28283			0.482639	0.406566	1.03186	0.978352	0.280443	0.63631	0.277196	0.548744
74080	Nmnat3	4933408N02Rik|PNAT3	nicotinamide nucleotide adenylyltransferase 3	1.59464	2.0288	1.14205	1.72344	2.39081	2.04759	1.66641	1.29893	1.59346	1.80172	1.70773	2.05652	2.36666	2.16255		+	0.724356	0.23779	1.03179	1.32589	2.10835	0.0279836	1.54036	3.35523
243833	Zfp128	9630016P15Rik|Znf8|mZnf8	zinc finger protein 128	1.26133	NaN	NaN	0.864549	0.387638	0.934079	1.60401	1.00069	NaN	1.38386	0.84182	1.27548	0.707887	1.38785			0.556186	0.34575	1.03178	1.08873	0.376416	0.489769	0.622963	0.769233
74251	Ankrd9	2500003O20Rik	ankyrin repeat domain 9	2.02051	1.27341	1.89014	1.76213	2.23448	1.84386	2.31539	1.77712	1.59346	1.65997	1.78251	1.95185	2.05499	1.90749		+	0.925801	0.164711	1.031	1.59121	2.06543	0.0438524	0.663847	2.56736
15170	Ptpn6	70Z-SHP|Hcph|PTPTY-42|Ptp1C|SH-PTP1|SHP-1|hcp|me	protein tyrosine phosphatase non-receptor type 6	2.99227	3.00264	2.9828	2.96469	3.14877	3.15077	3.1864	2.99405	2.98498	3.01086	3.00979	3.1914	3.19188	3.15346	+	+	4.23532	0.0170442	1.03029	5.6475	4.39937	0.0175814	1.05718	5.9299
217356	Tmc8	EVIN2|Ever2|mFLJ00400	transmembrane channel-like gene family 8	0.352227	0.368679	0.190564	0.619009	1.47911	0.934079	1.21773	0.766655	1.05627	-0.625792	0.211934	0.737955	0.0517061	NaN	+		2.16108	0.0311368	1.03023	3.09232	0.388068	0.493677	-0.49536	-0.761882
381022	Kmt2d	ALR|BC032281|BC058659|C430014K11Rik|KMT2B|Mll2|Mll4	lysine (K)-specific methyltransferase 2D	2.32576	2.29403	2.2939	2.54245	2.5954	2.65317	2.64184	2.472	2.53278	2.35903	2.62155	2.49256	2.53572	2.42478	+		1.89833	0.0383364	1.03	2.7755	0.0726684	0.912353	-0.0562067	-0.150019
114604	Prdm15	C21orf83|E130018M06Rik|ORF62|Zfp298	PR domain containing 15	2.19236	2.07006	2.11861	1.72344	2.34064	2.42174	2.31539	1.94829	2.21313	2.22213	2.09887	2.20451	2.17897	2.13052	+		1.52467	0.0559048	1.02997	2.32717	0.252629	0.715061	0.144026	0.436209
13070	Cyp11a1	Cyp11a|Cypxia1|D9Ertd411e|P450scc|Scc|cscc	cytochrome P450 family 11	2.94399	2.94676	3.00424	2.94827	3.11845	3.11155	3.18938	3.09447	3.03388	3.07208	3.03465	3.12652	3.10423	3.15166	+		2.88692	0.0216461	1.02979	3.98033	1.66407	0.102132	0.405847	1.81754
69479	1700029J07Rik	-	RIKEN cDNA 1700029J07 gene	1.26133	0.368679	1.34578	1.17808	1.72306	1.57617	1.66641	1.48977	1.1919	1.20982	1.50579	1.42643	1.25089	0.982539	+		1.51793	0.0562378	1.02927	2.31872	0.366215	0.594287	-0.213597	-0.611893
75099	Lysmd4	4930506D23Rik	LysM putative peptidoglycan-binding	1.26133	1.71173	1.60483	2.00633	2.18037	2.23003	1.76993	1.77712	1.7342	2.06035	1.90124	2.11291	2.21851	2.24403		+	0.979376	0.149475	1.02854	1.65887	1.83622	0.0418013	0.907167	2.60833
67808	Tprgl	1200015A19Rik|Svap30|Tprg1l|mover	transformation related protein 63 regulated like	2.8728	2.85389	2.80358	2.85938	3.02585	2.98731	3.10526	2.89652	2.85266	2.86673	2.895	2.99413	3.00676	2.96654	+	+	2.54752	0.0243048	1.02842	3.56063	3.02356	0.030875	0.590031	3.19123
66391	Zbtb11os1	2310061J03Rik	zinc finger and BTB domain containing 11 opposite strand 1	0.958301	0.971921	1.60483	-0.498833	1.72306	0.934079	1.8533	1.16924	NaN	0.772747	NaN	1.8623	1.61507	1.76431		+	0.678811	0.259387	1.02833	1.26287	1.70779	0.0336323	2.37605	2.9618
381174	A330084C13Rik	Gm956	RIKEN cDNA A330084C13 gene	NaN	NaN	0.190564	NaN	0.387638	0.322978	0.466225	NaN	0.880113	-0.625792	NaN	NaN	NaN	NaN	+		1.53773	0.0553023	1.02825	2.34197	0.553278	0.346178	-0.622146	-1.01426
100503652	Gm16845	-	predicted gene 16845	2.13308	2.14084	2.17144	1.91543	2.34064	2.43454	2.43763	2.02407	1.97298	2.30939	2.18091	2.41382	2.46726	2.35572	+	+	2.25889	0.0290761	1.02781	3.20845	1.63853	0.050505	0.954698	2.41823
18846	Plxna3	PlexA3|Plxa3|Plxn3|Plxn4|SEX|mKIAA4078	plexin A3	0.958301	0.368679	0.824018	1.68101	1.47911	1.77149	1.60401	1.40323	1.1919	1.45303	1.15788	0.922913	0.707887	0.982539		+	1.00717	0.143368	1.02781	1.69379	1.84822	0.0540307	-0.639551	-2.33891
12121	Bicd1	B830009D06Rik	bicaudal D homolog 1 (Drosophila)	2.75909	2.71124	2.64228	2.67857	2.94646	2.87412	2.90901	2.68614	2.78081	2.70274	2.7019	2.82991	2.85429	2.86457	+	+	2.85504	0.0217081	1.02606	3.93542	2.40463	0.0372772	0.627007	2.79663
71918	Zcchc24	2310047A01Rik	zinc finger CCHC domain containing 24	NaN	NaN	NaN	NaN	0.387638	NaN	0.822901	-0.30775	0.257964	0.129151	NaN	0.737955	0.707887	1.15224		+	1.16386	0.10383	1.02574	1.88801	1.51127	0.0546225	1.06693	2.32917
380705	Tmem102	4632403M07Rik|Cbap|Tmem102-ps	transmembrane protein 102	NaN	NaN	NaN	NaN	0.387638	NaN	0.822901	-0.30775	NaN	NaN	NaN	0.0875714	NaN	0.381516			1.16386	0.103803	1.02574	1.88801	0.67092	0.280671	0.586455	1.14674
93719	Ear6	-	eosinophil-associated ribonuclease A family	NaN	NaN	NaN	NaN	0.387638	NaN	0.822901	NaN	0.257964	NaN	NaN	-0.673506	NaN	-0.333418			1.16386	0.103819	1.02574	1.88801	0.163625	0.781962	0.174598	0.344097
23882	Gadd45g	AI327420|C86281|CR6|DDIT2|OIG37	growth arrest and DNA-damage-inducible 45 gamma	2.34354	2.39824	2.0213	2.40192	2.56273	2.52099	2.63101	2.38147	2.1631	2.28554	2.03162	2.41382	2.62751	2.39596	+	+	1.43329	0.0640899	1.02463	2.21471	1.23497	0.0863459	0.927178	1.93548
14854	Gss	AI314904|GS-A/GS-B|GSH-S	glutathione synthetase	2.24296	2.17159	2.11861	2.11156	2.42027	2.49145	2.46519	1.88815	2.17629	2.22213	2.03162	2.50453	2.53572	2.41071	+	+	3.26506	0.0196457	1.02359	4.43823	2.28946	0.0256578	1.35289	3.51198
16409	Itgam	CD11b/CD18|CR3|CR3A|Cd11b|F730045J24Rik|Ly-40|MAC1|Mac-1|Mac-1a	integrin alpha M	NaN	0.971921	NaN	NaN	1.28732	0.322978	-0.234207	1.29893	1.05627	1.09646	1.70773	1.4879	0.0517061	1.15224			0.686171	0.255614	1.02357	1.2723	0.366127	0.517454	-0.464902	-0.723885
74435	Lrriq3	4930438B07Rik|4930511J15Rik|4933403H06Rik|BB020367|Lrrc44	leucine-rich repeats and IQ motif containing 3	0.958301	NaN	0.824018	0.239239	0.387638	1.43552	1.44709	0.403475	-0.477153	0.955573	0.211934	1.27548	1.03871	1.38785		+	0.751946	0.224804	1.02311	1.36172	1.65716	0.0463455	1.07935	2.51394
54636	Wdr45	C79260|DXImx38e|JM5|Sfc19|WIPI-4|Wdrx1	WD repeat domain 45	2.06197	2.38308	2.21735	2.34604	2.44715	2.5478	2.61195	2.33814	2.1631	2.33869	2.31927	2.41382	2.50725	2.44474	+	+	1.61133	0.0512917	1.02301	2.42731	1.5938	0.0748421	0.590037	2.05214
12512	Cd63	C75951|ME491|Tspan30	CD63 antigen	3.33009	3.33611	3.30105	3.33014	3.49085	3.52931	3.36873	3.39224	3.37028	3.39819	3.35027	3.5109	3.53181	3.51234	+	+	1.65394	0.0492063	1.02203	2.47768	3.82594	0.0155102	1.06342	5.2286
71904	Paqr7	2310021M12Rik|AV001994|BB007237|Mpra|PGLP|mPR	progestin and adipoQ receptor family member VII	2.34354	2.38308	2.2939	2.43234	2.6104	2.60892	2.65564	2.54608	2.43949	2.33161	2.4703	2.40305	2.4757	2.45736	+		3.18209	0.0193818	1.02112	4.33111	0.0196045	0.978755	-0.0121625	-0.0393522
217695	Zfyve1	DFCP1|G630053K23|TAFF1|ZNFN2A1|mKIAA1589	zinc finger FYVE domain containing 1	1.85997	2.0288	2.05666	2.09598	2.40589	2.31347	2.29335	2.20199	2.1631	2.21202	2.12837	2.13813	2.21851	2.2057	+		2.46171	0.0257013	1.02094	3.44725	0.135951	0.894162	0.0350014	0.178271
54343	Atf7ip	2610204M12Rik|AM|Mcaf1	activating transcription factor 7 interacting protein	2.96354	3.00264	2.93421	2.94908	3.13177	3.14591	3.14254	3.00175	3.00954	2.94711	3.04711	3.08402	3.07916	3.05349	+		3.87402	0.0199738	1.02051	5.1814	1.42717	0.130578	0.400982	1.65337
381921	Taok2	1110033K02Rik|B230344N16|MAP3K17|PSK|PSK1|TAO1|TAO2|mKIAA0881	TAO kinase 2	2.81299	2.76829	2.77657	2.681	2.9093	2.94848	3.02779	2.70507	2.82778	2.82148	2.8764	2.93534	2.85629	2.89837	+		2.24069	0.0296897	1.01943	3.17831	0.955162	0.203681	0.440729	1.34431
213452	Dstyk	A930019K20Rik|C430014H23Rik|C820013G01|Ripk5	dual serine/threonine and tyrosine protein kinase	2.13308	2.0288	2.05666	2.16788	2.35826	2.33139	2.51921	2.29868	2.18901	2.23196	2.35006	2.19429	2.41092	2.37244	+		2.278	0.0288551	1.01744	3.22129	0.370981	0.596141	0.205272	0.609515
233204	Tbc1d17	BC017607	TBC1 domain family member 17	2.60514	2.66282	2.43084	2.56908	2.75814	2.7374	2.89259	2.55975	2.61908	2.62735	2.61564	2.7373	2.77944	2.79842	+	+	1.66766	0.0487783	1.01742	2.49132	3.07215	0.0243345	0.743393	3.63715
330177	Taok3	2900006A08Rik|A130052D22|A430105I05Rik	TAO kinase 3	3.27278	3.31012	3.29234	3.3064	3.41849	3.41942	3.47445	3.28986	3.30486	3.29609	3.34261	3.40268	3.41676	3.35987	+	+	3.18131	0.0195748	1.01709	4.32289	2.08306	0.0477561	0.599823	2.48016
68628	Fbxw9	1110017H11Rik|Fbw9	F-box and WD-40 domain protein 9	2.26568	2.48739	2.49092	2.43234	2.6918	2.5723	2.74826	2.45338	2.42774	2.41319	2.42768	2.60007	2.48391	2.61545	+	+	1.74079	0.0449165	1.01707	2.57825	1.85039	0.0639456	0.537408	2.18858
16421	Itgb7	Ly69	integrin beta 7	2.61222	2.71124	2.49985	2.60643	2.88821	2.86164	2.74107	2.63362	2.63118	2.69873	2.74567	2.84446	2.78216	2.81548	+	+	1.80148	0.042419	1.01684	2.65039	1.93382	0.051151	0.633444	2.40603
228355	Madd	9630059K23Rik|IG20	MAP-kinase activating death domain	2.32576	2.27286	2.23818	2.16788	2.68078	2.56437	2.32587	2.29868	2.20128	2.34562	1.84612	2.54462	2.61245	2.5648	+	+	1.40839	0.0668864	1.01579	2.18069	1.76675	0.036951	1.40629	2.8086
19395	Rasgrp2	CDC25L|Caldaggef1	RAS guanyl releasing protein 2	2.88508	2.86208	2.82008	2.86755	3.04004	3.06416	3.03899	2.99716	2.96364	3.00976	2.94165	3.19424	3.13636	3.15984	+	+	4.00512	0.0179928	1.01476	5.32506	3.33605	0.0189917	1.08051	4.63404
77041	Arsk	2810429K17Rik|4833414G15Rik	arylsulfatase K	1.70189	1.60502	2.17144	1.72344	2.14978	2.27437	2.11799	1.62695	1.39154	1.77038	1.6177	2.23346	2.08341	2.17754	+	+	1.24176	0.0896494	1.01322	1.97866	2.88264	0.0185362	1.44005	4.46618
18010	Neu1	AA407268|AA407316|Aglp|Apl|Bat-7|Bat7|G9|Map-2|Neu|Neu-1	neuraminidase 1	2.19236	2.10718	2.11861	2.2049	2.40589	2.53021	2.41518	2.28802	2.23566	2.34562	2.4039	2.51224	2.55537	2.38832	+	+	2.86566	0.021748	1.01197	3.92747	1.42251	0.087842	0.614054	1.92513
328417	Parp4	Adprtl1|C030027K23Rik|E230037B21Rik|Gm743|PARPL|PH5P|VAULT3|VPARP|p193	poly (ADP-ribose) polymerase family member 4	2.5584	2.55581	2.39564	2.45466	2.69715	2.72437	2.77082	2.55527	2.46702	2.53426	2.54834	2.60833	2.60193	2.59321	+		2.39639	0.0264898	1.01101	3.35712	1.61756	0.150104	0.305478	1.56172
219149	Xkr6	BC024502|Xrg6	X Kell blood group precursor related family member 6 homolog	1.85997	2.19985	1.89014	1.94021	2.48344	2.17903	2.24428	1.85435	1.69201	1.97224	2.15561	2.09961	2.31517	2.40342	+	+	1.35547	0.0726984	1.01078	2.11491	1.34306	0.0695107	1.04447	2.11416
214922	Slc39a2	F730005G13Rik|Gm1789|Gm289|Zip2	solute carrier family 39 (zinc transporter) member 2	NaN	NaN	1.14205	NaN	NaN	1.23983	1.21773	NaN	0.257964	-0.625792	NaN	0.922913	0.0517061	-0.333418			0.489716	0.402166	1.01077	0.987218	0.862928	0.176667	0.781064	1.44238
101568	Vrk3	AI428238	vaccinia related kinase 3	2.80644	2.79084	2.80072	2.79595	2.95942	2.94492	3.07471	2.81222	2.77404	2.82148	2.80992	2.94117	3.00572	2.96217	+	+	2.47175	0.0257256	1.01073	3.44765	3.32662	0.0199671	0.848719	4.13837
242602	Lexm	-	lymphocyte expansion molecule	0.352227	1.71173	1.69543	1.86074	1.61697	2.04759	2.1365	1.56331	1.77268	1.77038	1.90124	1.74763	1.91345	1.93661			0.661516	0.269875	1.01044	1.23621	0.545797	0.450695	0.271327	0.831091
227753	Gsn	ADF	gelsolin	2.57486	2.75205	2.5898	2.681	2.91374	2.9339	2.74349	2.61963	2.66972	2.58157	2.48953	2.77163	2.85226	2.72032	+	+	1.55085	0.0549246	1.00943	2.34768	1.77455	0.0470491	0.852408	2.49441
78752	Csgalnact2	4632415D10Rik|Galnact2	chondroitin sulfate N-acetylgalactosaminyltransferase 2	2.65722	2.68544	2.77338	2.63649	2.92447	2.90804	2.86339	2.7813	2.79539	2.75964	2.79232	2.97578	2.99506	3.00099	+	+	2.60588	0.0239402	1.00933	3.60804	5.08547	0.0194043	1.06918	6.79249
100040823	Gm10269	ENSMUSG00000069439	ribosomal protein L35 pseudogene	0.958301	1.46635	1.34578	NaN	1.28732	1.57617	1.60401	0.766655	1.46846	0.955573	0.211934	1.06549	1.61507	1.15224			0.616244	0.303587	1.00883	1.17251	0.550699	0.356899	0.568034	0.995529
234663	Dync1li2	AA409702|C920003I06|Dncli2|Dnclic2|LIC2	dynein cytoplasmic 1 light intermediate chain 2	2.6451	2.69606	2.6907	2.75047	2.86505	2.87412	2.97252	2.58117	2.65114	2.65491	2.66473	2.84228	2.85629	2.81712	+	+	2.49988	0.0253552	1.0084	3.47883	3.45898	0.0184693	0.927264	4.46617
234138	Tti2	-	TELO2 interacting protein 2	2.26568	1.92978	1.83468	2.11156	2.5258	2.34836	2.18684	2.17281	2.1631	2.25982	2.22655	2.38617	2.43089	2.37244		+	1.15619	0.107359	1.00799	1.87254	2.85264	0.0306914	0.651722	3.22296
208922	Cpeb3	4831444O18Rik|CPE-BP3|mKIAA0940	cytoplasmic polyadenylation element binding protein 3	1.70189	1.79763	1.69543	1.72344	2.07939	1.95882	2.28175	1.29893	1.39154	1.65997	1.6177	1.71342	2.05499	1.76431	+	+	2.0152	0.0357978	1.00777	2.89796	1.29826	0.0869791	0.782374	1.93188
17920	Myo6	BC029719|Tlc|sv	myosin VI	3.15233	3.18376	3.14451	3.17666	3.2841	3.28115	3.38618	3.23903	3.21184	3.1847	3.23402	3.28485	3.30652	3.26655	+	+	2.27853	0.0291236	1.007	3.21138	1.96211	0.0699393	0.452384	2.10715
319739	B230303O12Rik	-	RIKEN cDNA B230303O12 gene	1.85997	0.971921	0.824018	-0.498833	2.20849	0.934079	1.34486	1.00069	1.39154	0.955573	0.211934	1.06549	1.03871	1.15224			0.448595	0.441066	1.00685	0.92341	0.212404	0.726385	0.192754	0.421043
246221	Mpst	Mst	mercaptopyruvate sulfurtransferase	2.79972	2.86475	2.77657	2.80053	2.99435	2.92429	3.0892	2.88162	2.89476	2.86466	2.90282	2.98954	3.04383	3.02421	+	+	2.00569	0.036	1.00676	2.88582	3.29687	0.0221538	0.715748	3.76858
16833	Ldhc	LDH-C4|Ldh-3|Ldh-x|Ldh3|Ldhc4	lactate dehydrogenase C	NaN	NaN	NaN	NaN	NaN	0.322978	0.822901	NaN	0.635875	NaN	NaN	0.482022	NaN	0.746949			1.15168	0.108762	1.00662	1.86655	0.44337	0.426871	0.63651	0.869244
100040792	Gm11627	OTTMUSG00000002879	predicted gene 11627	NaN	NaN	NaN	NaN	NaN	0.322978	0.822901	NaN	NaN	NaN	NaN	NaN	0.0517061	NaN			1.15168	0.108714	1.00662	1.86655	0.544256	0.417074	0.345497	0.888022
77857	9430065F17Rik	E130110G22Rik	RIKEN cDNA 9430065F17 gene	NaN	NaN	NaN	NaN	NaN	0.322978	0.822901	NaN	NaN	-0.625792	0.84182	NaN	NaN	-0.333418			1.15168	0.108718	1.00662	1.86655	0.255519	0.646373	-0.345542	-0.534176
13805	Eng	AI528660|AI662476|CD105|Endo|S-endoglin	endoglin	NaN	NaN	NaN	NaN	NaN	0.322978	0.822901	0.766655	NaN	0.519642	0.211934	0.0875714	NaN	NaN			1.15168	0.108699	1.00662	1.86655	0.628465	0.285187	-0.719097	-1.1358
18080	Nin	3110068G20Rik|AI385615|AU024711|mKIAA1565	ninein	2.7107	2.68544	2.68624	2.60323	2.79317	2.8813	2.97067	2.67174	2.77745	2.67772	2.821	3.08699	2.99831	2.98403	+	+	1.99457	0.0362382	1.00657	2.87245	2.64495	0.0202366	1.45995	4.11537
19201	Pstpip2	MAYP|cmo	proline-serine-threonine phosphatase-interacting protein 2	1.45525	2.0288	1.34578	1.63414	2.1163	2.08518	1.92261	1.77712	1.77268	1.65997	1.70773	2.18375	2.05499	1.87608		+	1.18392	0.100577	1.0063	1.90579	1.80365	0.0474913	0.805455	2.48298
19074	Prg2	MBP|mMBP|mMBP-1	proteoglycan 2 bone marrow	2.24296	2.29403	2.21735	2.26873	2.51577	2.53914	2.54034	2.92693	2.90194	2.96534	2.9248	3.13342	3.11196	3.08232	+	+	4.5317	0.0184301	1.00608	5.91819	3.57357	0.0186605	1.00938	4.7881
52717	Anapc16	2310005G07Rik|APC16|D10Ertd641e	anaphase promoting complex subunit 16	2.63242	2.65685	2.56983	2.67366	2.88074	2.85906	2.81065	2.7178	2.70564	2.71818	2.65457	2.77597	2.83976	2.78759	+	+	3.04071	0.0203944	1.00597	4.13134	2.08061	0.0604566	0.476247	2.2382
99334	Zscan29	AW125441|Zfp690	zinc finger SCAN domains 29	2.32576	2.07006	2.14601	2.04481	2.34064	2.51147	2.47808	2.15725	2.32162	2.09051	2.2668	2.39753	2.38958	2.37244	+	+	1.75694	0.0445131	1.00515	2.58964	1.51831	0.0810172	0.596289	1.99308
19265	Ptprcap	AI605264|CD-45-AP|LPAP|LSM-1	protein tyrosine phosphatase receptor type	2.85173	2.78355	2.90445	2.81234	3.04375	3.01387	3.02707	2.88794	2.89161	2.96057	2.89894	3.0539	3.03942	3.04274	+	+	2.82572	0.0222388	1.00446	3.86766	2.98182	0.0252244	0.738997	3.5431
245867	Pcmtd2	5330414D10Rik|AI314201	protein-L-isoaspartate (D-aspartate) O-methyltransferase domain containing 2	2.54093	2.68544	2.49092	2.51308	2.80033	2.76543	2.79352	2.66575	2.60317	2.64273	2.62155	2.74551	2.82202	2.72272	+	+	2.20782	0.0307808	1.00402	3.12397	2.09997	0.0479975	0.587745	2.47298
214742	Rcor3	4921514E24Rik|C730034D20Rik|E130101E15Rik	REST corepressor 3	2.45813	2.31393	2.31056	2.45466	2.64468	2.53914	2.72864	2.25381	2.32162	2.33869	2.33503	2.58278	2.57375	2.50307	+	+	1.88768	0.03955	1.00392	2.7436	3.2404	0.0193239	0.90301	4.16805
108841	Rdh13	8430425D21Rik	retinol dehydrogenase 13 (all-trans and 9-cis)	2.28696	2.29403	2.08894	2.18067	2.53549	2.36448	2.58284	2.12392	2.25678	2.33869	2.22655	2.43919	2.37833	2.32886	+		1.79543	0.0429228	1.00306	2.63378	1.27923	0.127847	0.496457	1.67563
17025	Alad	ALADH|Lv	aminolevulinate delta-	3.06322	3.00118	3.0736	3.04269	3.19252	3.11648	3.31638	3.00326	3.01695	2.9967	3.01569	3.13518	3.19146	3.09987	+	+	1.52711	0.0563425	1.00283	2.31593	2.59426	0.0301237	0.786059	3.26387
270201	Klhl18	A930041K15|AW545966	kelch-like 18	1.92102	2.0288	2.08894	2.04481	2.37496	2.44682	2.18684	2.10601	1.99486	1.93045	2.12837	2.30033	2.36666	2.1919	+	+	1.97656	0.0366745	1.00211	2.84747	1.81035	0.0491311	0.765407	2.45033
30959	Ddx25	AW047046|GRTH	DEAD (Asp-Glu-Ala-Asp) box polypeptide 25	2.06197	2.33267	2.35594	2.30537	2.66334	2.64728	2.28175	2.56417	2.56079	2.63515	2.54834	2.73052	2.73472	2.70548		+	1.04835	0.134501	1.00202	1.73788	2.78284	0.0314694	0.636229	3.12798
18566	Pdcd1	Ly101|PD-1|Pdc1	programmed cell death 1	NaN	1.27341	0.824018	-0.498833	1.28732	0.934079	1.21773	NaN	NaN	NaN	NaN	NaN	0.0517061	1.54903			0.733	0.235209	1.00191	1.33248	0.904282	0.138643	1.3209	1.61738
242653	Cldn19	-	claudin 19	1.92102	1.60502	1.83468	1.52314	2.03834	2.23003	2.05602	1.56331	1.39154	1.90776	1.70773	2.04096	1.86836	1.61311	+		1.69416	0.0478802	1.00169	2.51311	0.547584	0.379805	0.459082	0.952182
230751	Oscp1	1810007P19Rik|5730415O04|6030436A01Rik	organic solute carrier partner 1	0.958301	1.27341	0.190564	0.864549	1.47911	1.57617	1.44709	1.48977	1.1919	0.772747	1.6177	1.06549	1.61507	0.982539	+		1.59431	0.0527564	1.00146	2.39484	0.069735	0.905236	-0.09023	-0.161631
70209	Tmem143	2310076O21Rik|AI481604	transmembrane protein 143	2.02051	2.29403	2.32641	2.28756	2.47183	2.49145	2.57842	2.39726	2.33801	2.28554	2.2668	2.48846	2.49967	2.49228	+	+	1.77367	0.0437408	0.999739	2.6058	2.44927	0.0367581	0.628334	2.83636
15257	Hipk1	1110062K04Rik|Myak	homeodomain interacting protein kinase 1	2.83461	2.89227	2.85007	2.82084	3.08892	3.07433	2.94297	2.93725	2.90891	2.88268	2.90473	3.06442	3.06932	3.03841	+	+	2.08397	0.033284	0.998672	2.97182	3.72979	0.0183369	0.816509	4.45864
545725	Mterf1a	4931431L11Rik|9230106K09Rik|Mterf|Mterf1|mTERF1b	mitochondrial transcription termination factor 1a	NaN	0.368679	0.190564	0.239239	NaN	0.934079	1.92261	1.40323	0.880113	1.20982	1.6177	1.18023	0.0517061	1.28283			0.447423	0.44261	0.997399	0.920777	0.523252	0.376919	-0.554921	-0.957016
20845	Star	AV363654|D8Ertd419e	steroidogenic acute regulatory protein	0.352227	NaN	0.824018	NaN	0.987597	0.934079	0.466225	0.766655	0.635875	0.955573	0.84182	0.737955	0.0517061	0.746949			0.874398	0.181907	0.996632	1.51716	0.666497	0.382184	-0.285868	-0.947621
103710	Slc35e4	A330108F03Rik|AI414849|AI536442	solute carrier family 35 member E4	2.2186	2.10718	2.19516	2.15462	2.45974	2.46997	2.44476	2.24158	2.18901	2.21202	2.22655	2.3919	2.35455	2.24403	+		3.91734	0.0198436	0.996592	5.17056	1.43865	0.136119	0.38272	1.62891
217378	Dnajc27	AI639580|C330021A05Rik|Rabj|Rbj	DnaJ (Hsp40) homolog subfamily C	1.85997	2.07006	2.05666	2.00633	2.28112	2.40839	2.26972	2.02407	2.10475	1.90776	2.28523	2.25148	2.08341	2.29956	+		2.36228	0.0277089	0.995509	3.29922	0.541665	0.402318	0.392153	0.913229
94176	Dock2	AI662014|AW122239|CED-5|Hch|MBC	dedicator of cyto-kinesis 2	3.09521	3.08003	3.08791	3.07182	3.24534	3.21323	3.27253	3.10593	3.09414	3.07084	3.13618	3.16825	3.20061	3.17396	+	+	3.74936	0.0208571	0.995298	4.96697	2.16258	0.0558239	0.483551	2.30984
17829	Muc1	CD227|EMA|Muc-1	mucin 1 transmembrane	NaN	NaN	NaN	NaN	NaN	1.57617	NaN	0.403475	-0.477153	NaN	NaN	0.482022	0.0517061	-0.333418			0.544256	0.357495	0.993927	1.06693	0.653883	0.293339	0.565344	1.11876
192652	Wdr81	BC054822|Gm883|mFLJ00182	WD repeat domain 81	2.46984	2.48739	2.54081	2.51308	2.76228	2.63508	2.80507	2.51661	2.49223	2.3524	2.5971	2.73052	2.64638	2.66423	+	+	2.30635	0.0288013	0.993159	3.23019	1.5887	0.0601804	0.785718	2.24142
215748	Cnksr3	6820402C05|BC024086|Magi1	Cnksr family member 3	1.85997	1.46635	1.9389	1.04168	1.93987	2.00578	2.11799	1.85435	1.80798	1.90776	1.3603	1.67633	1.99069	2.03526			0.983379	0.150338	0.993062	1.65438	0.44099	0.469437	0.397194	0.800276
329910	Acot11	1110020M10Rik|2010309H15Rik|AW060409|BFIT|BFIT1|Thea|Them1|mKIAA0707	acyl-CoA thioesterase 11	1.97395	2.10718	1.9389	2.23832	2.42027	2.31347	2.39095	2.08717	2.38264	2.26861	2.24727	2.33612	2.36666	2.24403	+		1.92597	0.0382897	0.992132	2.77979	0.372622	0.583833	0.223749	0.626509
21981	Ppp1r13b	AI449786|ASPP1|AW545810|Tp53bp2|Trp53bp2|p85	protein phosphatase 1 regulatory (inhibitor) subunit 13B	2.28696	2.45235	2.36974	2.38211	2.55393	2.58002	2.73864	2.37327	2.35359	2.3524	2.33503	2.36832	2.32884	2.41071	+		1.9398	0.0378924	0.991697	2.79572	0.303417	0.798262	0.0571334	0.3208
229780	Trmt13	4631408H19Rik|A330067P21|A930028L21Rik|Ccdc76	tRNA methyltransferase 13	2.41997	2.31393	2.19516	2.24877	2.48344	2.58753	2.61195	2.52173	2.3895	2.2016	2.4039	2.56115	2.52183	2.41071	+		2.05725	0.0344764	0.991406	2.93383	0.648968	0.325745	0.435418	1.05129
20347	Sema3b	SemA|Semaa|sema5|semaV	sema domain immunoglobulin domain (Ig)	0.958301	0.971921	1.14205	1.63414	1.72306	1.23983	2.07787	2.24158	2.1631	2.26861	1.84612	2.23346	2.1098	2.2057			0.874738	0.18184	0.9911	1.5163	0.15213	0.805192	0.138506	0.311404		(semaphorin) 3B
226407	Rab3gap1	1700003B17Rik|4732493F09Rik|AL117896|Rab3gap|p130	RAB3 GTPase activating protein subunit 1	2.8677	2.91044	2.88089	2.89153	3.03626	3.07032	3.0997	2.90595	2.90093	2.87583	2.94165	3.01369	3.06062	3.01605	+	+	3.65326	0.0210421	0.990837	4.84126	2.75731	0.0308592	0.67285	3.19202
106952	Arap3	Centd3|Drag1|E030006K04Rik|cnt-d3	ArfGAP with RhoGAP domain ankyrin repeat and PH domain 3	2.97996	2.98289	2.98014	2.99628	3.13655	3.11238	3.21377	3.13812	3.12181	3.1347	3.09556	3.15333	3.13914	3.14123	+		2.78011	0.0223232	0.99032	3.79185	0.905213	0.486347	0.133447	0.774325
328365	Zmiz1	BC065120|E330020C23|ENSMUSG00000072684|Gm10397|I920194n01|Rai17|Zimp10	zinc finger MIZ-type containing 1	2.72482	2.80819	2.72391	2.74487	2.92656	2.96548	2.95426	2.73925	2.77404	2.64767	2.88276	2.93312	2.83105	2.82832	+		3.33243	0.0196954	0.990197	4.45526	0.77016	0.25156	0.495441	1.21133
320795	Pkn1	DBK|F730027O18Rik|PAK1|PRK1|Pkn|Prkcl1|Stk3	protein kinase N1	2.83755	2.85938	2.80641	2.84469	3.00043	3.05237	3.01974	2.74152	2.83188	2.83004	2.88896	2.96762	2.98614	2.92584	+	+	3.81242	0.0210326	0.990095	5.02888	1.8228	0.0517075	0.700187	2.39124
21899	Tlr6	-	toll-like receptor 6	1.45525	0.971921	NaN	0.864549	1.61697	1.77149	0.466225	0.766655	1.1919	0.519642	1.6177	1.18023	1.81766	1.61311			0.517165	0.38025	0.989883	1.02643	0.751531	0.211275	0.828036	1.31979
211770	Trib1	A530090O15Rik|TRB-1|Trb1	tribbles homolog 1 (Drosophila)	1.45525	1.27341	1.14205	-0.498833	1.61697	1.77149	1.34486	1.97524	1.53502	0.955573	1.94971	1.74763	1.6934	1.87608			0.836852	0.194083	0.98864	1.46691	0.179153	0.744823	0.262957	0.394584
208043	Setd1b	AA516740|BC035291|KMT2G|mKIAA1076	SET domain containing 1B	2.59041	2.53786	2.62019	2.60958	2.8333	2.8692	2.72088	2.5728	2.63704	2.63515	2.69309	2.74551	2.71789	2.77237	+	+	2.36088	0.0278404	0.988423	3.28974	1.78388	0.0741443	0.493516	2.06358
54393	Gabbr1	GABAB1|GABAbR1|bM573K1.1	gamma-aminobutyric acid (GABA) B receptor 1	2.48111	2.52844	2.56983	2.59007	2.71749	2.74979	2.8368	2.5728	2.572	2.53056	2.44974	2.65782	2.59099	2.51347	+		2.53621	0.0252627	0.988089	3.49756	0.527468	0.486335	0.230995	0.774098
69434	Snhg10	1700026B20Rik|AI642517	small nucleolar RNA host gene 10	0.958301	0.368679	0.824018	-0.498833	1.80846	1.23983	0.466225	0.403475	1.05627	0.772747	0.211934	1.67633	1.25089	1.38785		+	0.78079	0.214491	0.987244	1.39337	1.84	0.0374143	1.16371	2.78966
22234	Ugcg	AU043821|C80537|Epcs21|GlcT-1|Ugcgl	UDP-glucose ceramide glucosyltransferase	2.52233	2.58077	2.39564	2.35359	2.77037	2.66459	2.67194	2.55975	2.54512	2.60825	2.53272	2.6342	2.62751	2.65822	+		1.80892	0.042733	0.986866	2.63831	1.88158	0.113225	0.329243	1.75573
72023	Cyb561d1	1600010M23Rik|AI605489|AW457162	cytochrome b-561 domain containing 1	1.70189	1.98245	2.0213	1.68101	2.23448	2.25293	2.11799	1.85435	1.97298	2.06035	1.78251	2.22408	2.25393	2.23173	+	+	1.72371	0.0469743	0.986705	2.53825	2.30227	0.031237	0.924776	3.1497
71640	Zfp949	4930422I07Rik	zinc finger protein 949	1.92102	2.25023	1.89014	2.14084	2.45974	2.2945	2.33602	2.26561	2.22458	2.23196	2.30269	2.36213	2.28597	2.13052	+		1.49759	0.0593794	0.986692	2.2724	0.0352045	0.962097	0.0205401	0.0684996
66625	Pnisr	5730406M06Rik|AA673174|Pinsr|Sfrs18|Srsf18	PNN interacting serine/arginine-rich	3.20611	3.26722	3.23246	3.24658	3.38695	3.40651	3.35089	3.23784	3.24548	3.22592	3.26672	3.33521	3.32465	3.28291	+	+	3.05635	0.0208709	0.985958	4.11592	2.06026	0.0621583	0.473558	2.21857
69944	2810021J22Rik	AI449137	RIKEN cDNA 2810021J22 gene	1.45525	0.368679	1.34578	1.04168	1.72306	1.84386	1.34486	1.73252	1.301	1.69992	1.3603	1.74763	1.03871	1.28283			1.06235	0.133063	0.985322	1.75002	0.279661	0.634268	-0.285619	-0.550907
214359	Tmem51	BC003277	transmembrane protein 51	2.37638	2.33267	2.4722	2.50863	2.66334	2.60197	2.73369	2.55975	2.54512	2.58157	2.54834	2.6415	2.69233	2.67301	+	+	2.12048	0.0325584	0.985198	3.00269	3.01655	0.0373564	0.468283	2.79386
83486	Rbm5	D030069N10Rik	RNA binding motif protein 5	2.92463	3.01534	2.94698	2.99759	3.12438	3.13434	3.16751	2.99716	3.02294	2.96195	3.03143	3.05173	3.0799	3.0359	+		2.8847	0.0218268	0.984612	3.90831	1.25153	0.202546	0.296299	1.34919
11787	Apbb2	2310007D03Rik|FE65L1|Rirl1|TR2L|Zfra	amyloid beta (A4) precursor protein-binding family B	0.352227	0.971921	1.34578	0.864549	1.28732	1.95882	1.21773	1.73252	1.89886	1.9519	2.15561	2.19429	2.1993	2.27845		+	0.930612	0.165906	0.984562	1.58579	1.46529	0.0674464	0.829427	2.1423
18844	Plxna1	2600013D04Rik|NOV|PlexA1|Plxn1|mKIAA4053	plexin A1	0.352227	0.971921	1.34578	-0.498833	1.47911	1.43552	1.21773	-0.30775	0.257964	NaN	NaN	0.737955	0.707887	1.47499		+	1.00206	0.146352	0.984294	1.67519	1.62784	0.0399566	1.52609	2.65653
66404	Rtfdc1	1700067C04Rik|2410001C21Rik|5730427M17Rik|AA589417|Rtf2	replication termination factor 2 domain containing 1	2.97025	2.96641	2.99441	2.95388	3.08892	3.1197	3.21377	3.00475	3.00057	3.00699	3.05791	3.11939	3.11757	3.09657	+	+	2.34134	0.0281091	0.983627	3.26134	2.58241	0.0384635	0.542065	2.74152
13003	Vcan	5430420N07Rik|9430051N09|Cspg2|DPEAAE|NG2|PG-M|PG-M(V0)|PG-M(V1)|hdf	versican	1.45525	0.971921	0.190564	0.239239	1.47911	1.43552	1.44709	0.403475	0.635875	0.129151	0.211934	0.737955	1.52072	1.54903		+	1.09672	0.124646	0.983447	1.79155	1.67334	0.042469	1.20567	2.59767
56716	Mlst8	0610033N12Rik|AA409454|AI505104|AI851821|Gbl	MTOR associated protein LST8 homolog (S. cerevisiae)	2.52233	2.38308	2.4722	2.48042	2.62463	2.71531	2.76204	2.57702	2.50638	2.56225	2.65457	2.62921	2.60724	2.56049	+		2.35565	0.0278657	0.983275	3.27784	0.2326	0.766837	0.0968258	0.363812
18647	Cdk14	Pftk1|mKIAA0834	cyclin-dependent kinase 14	2.78927	2.74352	2.76688	2.74107	2.93068	2.96384	2.97252	2.75261	2.79062	2.77956	2.82899	2.90629	2.91598	2.88019	+	+	4.07013	0.0180214	0.983115	5.3122	2.58318	0.0374758	0.561228	2.79026
218989	Tmem260	5930435P15|6720456H20Rik	transmembrane protein 260	2.28696	2.17159	2.34152	2.49013	2.50539	2.63508	2.61195	2.45338	2.45631	2.44465	2.50758	2.45345	2.54897	2.47533	+		1.62248	0.0517276	0.983113	2.41724	0.398979	0.674502	0.106197	0.493398
320148	B430306N03Rik	Treml6	RIKEN cDNA B430306N03 gene	0.958301	0.971921	0.824018	0.619009	1.28732	1.84386	1.21773	0.403475	1.46846	0.519642	0.211934	0.482022	NaN	0.746949	+		1.39499	0.069631	0.982758	2.14921	0.464624	0.410184	-0.645468	-0.900846
212281	Zfp729a	A530054K11Rik|Rslcan3	zinc finger protein 729a	2.26568	1.86902	1.9389	2.11156	2.40589	2.37981	2.29335	2.29868	2.14938	2.13152	2.24727	2.40305	2.13438	2.1919	+		1.53803	0.0563282	0.981068	2.31695	0.179577	0.783842	0.128068	0.341251
105980076	2310045n01rik-mef2b	-|Mef2b	2310045N01Rik-mef2b readthrough	0.352227	1.79763	0.190564	0.864549	1.61697	1.23983	1.72121	1.40323	0.257964	1.09646	1.90124	1.27548	1.52072	1.15224			0.683223	0.260235	0.97996	1.26128	0.0403173	0.94199	0.0756534	0.101399
28019	Ing4	D6Wsu147e|D6Xrf92|p29ING4	inhibitor of growth family member 4	2.66308	2.72088	2.64228	2.73526	2.89307	2.8813	2.90901	2.79266	2.74502	2.77808	2.75642	2.84337	2.844	2.89366	+	+	3.29129	0.0192331	0.978747	4.38299	2.33836	0.0540253	0.450459	2.34036
17476	Mpeg1	MPS1|Mpg-1	macrophage expressed gene 1	0.352227	NaN	NaN	NaN	0.987597	0.934079	NaN	NaN	NaN	NaN	NaN	NaN	NaN	-0.333418			0.700935	0.250729	0.978718	1.28515	0.544256	0.455303	0.264551	0.823277
56215	Acin1	2610036I19Rik|2610510L13Rik|Acinus|Acn|C79325|acinusL|acinusS|mKIAA0670	apoptotic chromatin condensation inducer 1	3.30901	3.23166	3.28589	3.27535	3.40533	3.39218	3.44583	3.29149	3.29692	3.27098	3.33924	3.38056	3.40646	3.36286	+	+	2.73882	0.0230151	0.978663	3.72563	2.07654	0.0490595	0.587063	2.45277
100039707	Mthfsl	Gm2382	5 10-methenyltetrahydrofolate synthetase-like	0.958301	1.27341	NaN	1.37884	1.61697	1.23983	1.44709	1.48977	1.39154	1.51376	0.84182	1.67633	1.61507	1.54903			0.62777	0.29619	0.978292	1.18444	0.883072	0.200933	0.541897	1.35405
71776	Tha1	1300017K07Rik|GLY1	threonine aldolase 1	1.45525	1.60502	1.83468	1.52314	2.14978	1.68439	2.15409	1.62695	1.69201	1.30392	1.99285	1.83644	1.86836	1.7194	+		1.21995	0.0949153	0.977895	1.93866	0.350821	0.562548	0.312934	0.654199
67815	Sec14l2	1300013M05Rik|Spf|TAP	SEC14-like 2 (S. cerevisiae)	2.43323	2.46449	2.56285	2.50411	2.6104	2.70109	2.84811	2.51661	2.56831	2.59374	2.59063	2.57371	2.68454	2.62934	+		1.663	0.0496555	0.977885	2.46145	0.89315	0.315389	0.261427	1.07409
68559	Pdrg1	1110004D19Rik|AU020945|AV006589|Pdrg	p53 and DNA damage regulated 1	3.17361	3.12945	3.16111	3.14529	3.27231	3.25927	3.37418	3.16312	3.14254	3.18823	3.16552	3.22253	3.25638	3.24663	+	+	2.15678	0.0318756	0.976862	3.03739	2.59345	0.0414662	0.49151	2.61303
12788	Cnga1	Cncg	cyclic nucleotide gated channel alpha 1	2.59041	2.42649	2.54081	2.53436	2.7271	2.74573	2.77722	2.5972	2.67227	2.72005	2.60959	2.80441	2.89149	2.80879	+	+	2.64184	0.0239065	0.975203	3.60593	2.20474	0.0336039	0.858267	2.96386
67407	Cylc1	4930401M13Rik	cylicin basic protein of sperm head cytoskeleton 1	NaN	0.368679	NaN	NaN	0.987597	0.934079	NaN	0.766655	-0.477153	0.772747	NaN	0.0875714	1.03871	NaN			0.694785	0.254006	0.975058	1.27619	0.00328501	0.994797	0.00693146	0.00868231
71279	Slc29a3	4933435C21Rik|AW987637|Ent3	solute carrier family 29 (nucleoside transporters) member 3	2.59787	2.67437	2.54081	2.61271	2.72234	2.7374	2.98855	2.60488	2.61597	2.51132	2.73824	2.71093	2.61245	2.64576	+		1.26797	0.0872335	0.974973	1.9949	0.248813	0.708051	0.160098	0.445673
60525	Acss2	1110017C11Rik|ACAS|Acas1|Acas2|AceCS1|Acs1	acyl-CoA synthetase short-chain family member 2	2.39161	2.42649	2.4722	2.40192	2.69715	2.67012	2.62355	2.55975	2.50638	2.51917	2.4703	2.73393	2.75658	2.80018	+	+	3.47864	0.0203868	0.973247	4.59338	3.62114	0.0168588	1.07891	5.00074
68219	Nudt21	25kDa|3110048P04Rik|5730530J16Rik|AU014860|AW549947|Cpsf5	nudix (nucleoside diphosphate linked moiety X)-type motif 21	2.36039	2.07006	2.27634	2.11156	2.5954	2.51147	2.33602	2.22889	2.13511	2.35903	1.94971	2.51603	2.4757	2.44474	+	+	1.38211	0.0717436	0.973171	2.12941	1.66172	0.0466582	1.05715	2.50724
232227	Iqsec1	AW561907|BC026481|BRAG2|D6Ertd349e|cI-43	IQ motif and Sec7 domain 1	2.58274	2.63811	2.69941	2.6	2.84826	2.77656	2.8952	2.64036	2.6942	2.52302	2.67452	2.76423	2.78216	2.70801	+		2.38187	0.0277577	0.97076	3.29452	1.2665	0.122904	0.525877	1.6969
78317	Ccdc88b	2610041P08Rik|Ccdc88	coiled-coil domain containing 88B	2.85173	2.86475	2.84048	2.85215	3.02981	3.00582	3.06648	2.86708	2.88081	2.85184	2.9195	2.96178	2.98953	2.94568	+	+	3.94945	0.0197848	0.970703	5.13707	2.10262	0.0638883	0.450825	2.19446
67861	Akr1b10	2310005E10Rik|Akr1b16	aldo-keto reductase family 1 member B10 (aldose reductase)	2.41997	2.61798	2.49985	2.53023	2.88326	2.81975	2.50228	2.56852	2.54106	2.57207	2.31927	2.67532	2.80537	2.70293		+	1.0032	0.1468	0.970595	1.67258	1.55798	0.0545447	0.957398	2.32665
74732	Stx11	5830405C08Rik	syntaxin 11	1.85997	1.79763	1.83468	1.58191	2.14978	2.15041	2.09848	1.85435	1.89886	2.0443	2.06677	2.41382	2.30089	2.30962	+	+	2.56506	0.0252754	0.969809	3.50826	2.6612	0.0209772	1.15651	3.85361
71761	Amdhd1	1300019J08Rik	amidohydrolase domain containing 1	0.352227	0.971921	0.190564	1.04168	1.72306	1.23983	1.05247	1.00069	0.257964	0.955573	0.211934	0.482022	0.707887	NaN			1.17451	0.105567	0.969594	1.88091	0.500878	0.392056	-0.563546	-0.930768
57914	Crlf2	CRLM2|Ly114|Tpte2|Tslpr	cytokine receptor-like factor 2	2.62585	2.74782	2.67238	2.70845	2.89307	2.8692	2.91144	2.65651	2.69884	2.71058	2.63301	2.84877	2.84817	2.88394	+	+	2.9199	0.0218527	0.969458	3.92576	3.35056	0.0192997	0.875401	4.22644
217827	Nrde2	6720454P05Rik	nrde-2 necessary for RNA interference domain containing	2.73383	2.72557	2.77338	2.68578	2.90248	2.87167	3.00269	2.74378	2.74883	2.69873	2.78303	2.83221	2.82658	2.85214	+	+	2.31532	0.0289823	0.96928	3.21499	2.17768	0.0609759	0.446604	2.23143
18032	Nfix	CTF|NF-I/X|NF1-X|NFI-X	nuclear factor I/X	3.03437	3.06424	3.0467	3.03788	3.18709	3.24199	3.18807	3.03858	3.0877	3.06063	3.11469	3.20234	3.20936	3.18129	+	+	3.5492	0.0202449	0.969236	4.66725	2.75466	0.0284162	0.744128	3.34148
78050	4930570N18Rik	-	RIKEN cDNA 4930570N18 gene	1.59464	0.368679	0.824018	1.68101	1.28732	2.04759	1.72121	1.29893	1.59346	1.09646	1.15788	0.922913	1.52072	1.15224			0.659861	0.273481	0.968618	1.22744	0.150056	0.80927	-0.132649	-0.30546
22288	Utrn	AA589569|DRP|Dmdl	utrophin	2.48111	2.46449	2.4722	2.55032	2.76228	2.75379	2.64536	2.53659	2.52854	2.49072	2.54064	2.69175	2.65534	2.56049	+	+	2.64011	0.0239831	0.968074	3.59411	1.58194	0.0941459	0.467228	1.87158
227867	Epc2	5830499L14|D2Ertd694e	enhancer of polycomb homolog 2 (Drosophila)	2.82249	2.74782	2.80072	2.77675	2.92863	2.96548	3.03346	2.81392	2.77745	2.78103	2.85149	2.91044	2.91286	2.88145	+	+	2.66074	0.0238015	0.967873	3.61807	2.15401	0.0576169	0.478028	2.29144
74334	Ranbp10	4432417N03Rik	RAN binding protein 10	2.16397	2.27286	2.23818	2.40825	2.5258	2.65894	2.41518	2.15725	2.14938	2.11836	2.12837	2.53068	2.36666	2.45736	+	+	1.5598	0.0555047	0.967683	2.33479	3.03366	0.0195758	1.07319	4.23136
75687	Fam65a	2310066E14Rik|AI837433|Ripor1	family with sequence similarity 65 member A	2.98773	3.0448	3.00183	2.98279	3.19252	3.14801	3.1653	2.88919	2.97198	2.92002	2.94488	3.10804	3.19939	3.12658	+	+	3.40326	0.0198449	0.967566	4.49215	2.9501	0.0187484	1.2163	4.31962
229474	Fhdc1	6330505N24Rik|Gm126	FH2 domain containing 1	0.352227	NaN	NaN	0.239239	0.987597	0.934079	-0.234207	0.403475	-0.477153	NaN	NaN	0.737955	0.707887	0.746949		+	0.913466	0.17197	0.967009	1.5596	1.54162	0.0512401	1.14955	2.40455
240041	Zfp945	A630033E08Rik|C730040L01Rik	zinc finger protein 945	2.2186	2.27286	2.21735	2.18067	2.57954	2.36448	2.52997	2.38947	2.41551	2.3719	2.43891	2.44877	2.30089	2.41071	+		2.14326	0.0323173	0.966449	3.01152	0.14987	0.857802	-0.0584935	-0.236281
102634080	Gm31749	-	predicted gene 31749	NaN	0.368679	0.190564	0.239239	1.61697	NaN	1.34486	NaN	NaN	-0.625792	NaN	0.922913	0.0517061	0.381516		+	0.49878	0.396983	0.965933	0.996396	2.13985	0.03026	1.2497	3.2358
234356	Csgalnact1	4732435N03Rik|CSGalNAcT-1	chondroitin sulfate N-acetylgalactosaminyltransferase 1	2.69058	2.80139	2.716	2.72731	2.92863	2.85382	3.00349	2.89652	2.88842	2.8698	2.8654	2.97079	3.03031	2.9648	+	+	2.05794	0.0352938	0.965912	2.9119	2.532	0.037445	0.576924	2.78978
18807	Pld3	Sam-9	phospholipase D family member 3	2.2186	2.27286	2.17144	2.09598	2.5258	2.49145	2.38244	2.26561	2.26686	2.29368	2.33503	2.62157	2.55537	2.61545	+	+	2.36192	0.028106	0.965398	3.26505	4.10855	0.0155876	1.16101	5.84469
105559	Mbnl2	1110002M11Rik|AI047808|AI837313|AI849185|AL118326|MBLL|R75232|mKIAA4072	muscleblind-like 2	3.051	3.12541	3.06011	3.10105	3.22073	3.18358	3.31299	3.12543	3.08987	3.07778	3.12675	3.18283	3.18364	3.15597	+	+	1.95945	0.037949	0.96499	2.79685	2.08347	0.0695989	0.422066	2.11256
69470	Tmem127	2310003P10Rik|AI314202|AI317350	transmembrane protein 127	2.30693	2.22598	2.31056	2.46	2.65104	2.5723	2.51921	2.49515	2.4824	2.42933	2.60341	2.6342	2.59652	2.64256	+		1.96568	0.0377313	0.964777	2.80389	1.39827	0.110944	0.494517	1.77019
74843	Mss51	4833444M15Rik|Zmynd17	MSS51 mitochondrial translational activator	0.958301	0.971921	1.14205	1.04168	1.61697	1.77149	1.34486	1.40323	0.257964	1.69992	1.70773	1.59153	1.40342	1.7194	+		2.1131	0.0333541	0.96463	2.97473	0.269907	0.623525	0.394982	0.567112
109305	Orai1	D730049H07Rik|Tmem142a|orai-1	ORAI calcium release-activated calcium modulator 1	2.82249	2.70627	2.7859	2.75414	2.88074	2.9751	3.01749	2.71024	2.79222	2.81133	2.8654	2.98485	2.89995	2.93991	+	+	2.09223	0.0340079	0.964488	2.95038	1.75644	0.0529501	0.740202	2.37049
620419	Zfp963	-	zinc finger protein 963	0.958301	NaN	0.190564	NaN	1.28732	0.934079	-0.234207	-0.30775	NaN	0.955573	1.50579	0.482022	0.0517061	-0.333418			0.660875	0.273229	0.9628	1.22789	0.162763	0.758064	-0.321148	-0.376543
269589	Sytl1	9030417L18|PSGL-1|Slp1	synaptotagmin-like 1	2.57486	2.60369	2.52512	2.49953	2.7782	2.70109	2.8301	2.55071	2.49223	2.47763	2.50758	2.63172	2.6509	2.63603	+	+	2.45	0.0264158	0.962782	3.36469	3.06291	0.0322807	0.545913	3.08403
381305	Rc3h1	5730557L09Rik|Gm551|N28103|mKIAA2025	RING CCCH (C3H) domains 1	2.52233	2.46449	2.52512	2.50863	2.73177	2.73313	2.72864	2.62671	2.60964	2.50326	2.50758	2.73896	2.74744	2.68703	+	+	4.5952	0.0177259	0.962128	5.83205	1.99667	0.0443934	0.701328	2.55707
666713	Gm8251	EG666713	predicted gene 8251	0.352227	0.368679	0.190564	0.239239	0.387638	1.43552	1.34486	0.403475	-0.477153	-0.625792	0.211934	1.06549	1.25089	1.28283	+	+	1.31221	0.08	0.96205	2.04176	2.81483	0.0196386	1.34013	4.26433
654309	Nrp	-|Alkbh1	neural regeneration protein	2.65123	2.45235	2.41955	2.60958	2.73177	2.75773	2.78346	2.67759	2.60964	2.57844	2.63856	2.77308	2.61756	2.61545	+		1.74246	0.046607	0.961571	2.543	0.366282	0.605883	0.191631	0.592502
56437	Rrad	REM3|Rad	Ras-related associated with diabetes	1.70189	1.46635	0.824018	1.4562	2.03834	2.04759	1.34486	1.48977	1.7342	1.09646	1.50579	1.63589	1.52072	1.54903			0.810037	0.204945	0.961309	1.42615	0.260262	0.684452	0.189411	0.479422
67370	Zfp606	2410022M24Rik|AW494727	zinc finger protein 606	1.97395	2.07006	1.69543	1.86074	2.18037	2.2945	2.23081	2.15725	1.92514	2.2016	2.06677	2.09961	2.35455	2.16255	+		1.8535	0.041654	0.961298	2.67122	0.562852	0.398302	0.363834	0.918894
107477	Guca1b	BC018258|GCAP2	guanylate cyclase activator 1B	0.352227	0.368679	1.4922	NaN	1.47911	1.23983	0.822901	NaN	0.257964	-0.625792	0.211934	0.0875714	0.707887	-0.333418			0.616308	0.30669	0.960923	1.16585	0.470073	0.444282	0.412691	0.841623
70314	Rabep2	2610011A08Rik|AI462746|Fra	rabaptin RAB GTPase binding effector protein 2	2.09926	2.10718	2.0213	2.15462	2.43401	2.39443	2.33602	2.25381	2.10475	2.22213	2.03162	2.32228	2.08341	2.16255	+		3.16089	0.0201265	0.960555	4.19347	0.166706	0.801005	0.115837	0.316606
102636239	Gm27042	-	predicted gene 27042	0.352227	NaN	NaN	0.864549	1.28732	0.934079	-0.234207	1.00069	1.46846	1.09646	1.15788	0.0875714	1.52072	1.28283			0.673531	0.266638	0.959532	1.24466	0.121202	0.833175	-0.162751	-0.272713
212124	Cfap46	9330101J02Rik|E030019B06Rik|Gm170|Ttc40	cilia and flagella associated protein 46	NaN	NaN	NaN	-0.498833	0.387638	0.322978	-0.234207	0.766655	NaN	NaN	0.211934	0.922913	0.0517061	-0.333418	+		1.97409	0.0376355	0.959518	2.80915	0.394132	0.484504	0.527138	0.7776
230603	Ttc39a	4922503N01Rik	tetratricopeptide repeat domain 39A	NaN	NaN	NaN	-0.498833	0.387638	0.322978	-0.234207	-0.30775	NaN	NaN	NaN	0.482022	NaN	NaN	+		1.97409	0.0376129	0.959518	2.80915	0.229835	0.688687	0.263591	0.473244
19245	Ptp4a3	AV088979|Prl-3|pPtp4a3	protein tyrosine phosphatase 4a3	2.59787	2.7347	2.57665	2.70627	2.90016	2.80724	2.87067	2.64693	2.65114	2.68633	2.78616	2.81321	2.78216	2.7704	+		2.03936	0.0360278	0.95904	2.88415	1.21775	0.150509	0.440168	1.55898
114249	Npnt	1110009H02Rik|AA682063|AI314031|Nctn|POEM	nephronectin	NaN	0.971921	NaN	NaN	0.387638	NaN	1.60401	-0.30775	-0.477153	0.955573	1.3603	0.482022	NaN	-0.333418			0.451835	0.440656	0.959014	0.924224	0.565853	0.319903	-0.778141	-1.06575
404545	Ano7	Ngep|Ngep-L|Pcanap5|Tmem16g	anoctamin 7	0.352227	1.86902	1.14205	-0.498833	1.80846	1.23983	1.53193	1.29893	-0.477153	0.955573	1.3603	1.27548	1.52072	1.7194			0.537812	0.365845	0.957704	1.05322	0.839671	0.172725	0.939646	1.45924
234362	Zfp868	AI449175|AW108241|C530032E20|mszf62	zinc finger protein 868	0.352227	NaN	1.4922	1.52314	1.47911	1.57617	1.21773	1.29893	0.880113	0.519642	1.50579	1.54252	1.6934	1.15224			0.521565	0.378493	0.957486	1.02935	0.681642	0.263207	0.646332	1.18081
18440	P2rx6	P2rxl1|P2x6|P2xm	purinergic receptor P2X ligand-gated ion channel	1.26133	0.368679	1.60483	1.17808	1.47911	1.77149	1.76993	0.403475	0.257964	1.38386	1.15788	1.71342	1.25089	1.28283			1.03043	0.141853	0.955903	1.70157	0.882387	0.165505	0.857613	1.49039
67249	Tbc1d19	2810453K03Rik	TBC1 domain family member 19	1.92102	1.71173	1.83468	1.79763	2.07939	2.04759	2.34586	2.04631	2.03519	2.0443	2.12837	2.38617	2.36666	2.24403	+	+	1.70703	0.0486119	0.954888	2.49743	2.65972	0.0269222	0.85923	3.45368
17301	Foxd2	AI426778|Mf2	forkhead box D2	2.02051	2.29403	2.25781	2.27828	2.44715	2.46997	2.54034	2.20199	2.28615	2.2415	2.15561	2.34283	2.4757	2.30962	+	+	1.89096	0.0406089	0.95486	2.70939	1.434	0.097837	0.53184	1.84576
13543	Dvl2	-	dishevelled 2 dsh homolog (Drosophila)	2.72482	2.62486	2.6907	2.72932	2.84534	2.90379	2.92434	2.7813	2.79381	2.83597	2.86313	2.91851	2.9353	2.89006	+	+	2.69758	0.0240309	0.953959	3.64128	1.94793	0.0656092	0.484587	2.16453
257635	Sdsl	4432411H13Rik|AI504310|SDH1|SDS-RS1|TDH	serine dehydratase-like	2.7107	2.72557	2.69509	2.78493	2.91809	2.84846	2.99862	2.81561	2.73722	2.82024	2.77985	2.86525	2.93098	2.91306	+	+	2.12893	0.0332889	0.952241	2.98107	2.05358	0.0511028	0.572046	2.4079
69443	1700027J07Rik	-	RIKEN cDNA 1700027J07 gene	0.352227	NaN	NaN	-0.498833	0.987597	1.23983	NaN	-0.30775	NaN	NaN	NaN	NaN	NaN	-0.333418			0.620511	0.304657	0.952141	1.17041	0.067924	0.914472	0.0625761	0.146984
622175	E430024I08Rik	EG622175	RIKEN cDNA E430024I08 gene	0.352227	NaN	0.824018	1.28779	1.87945	0.934079	0.466225	1.16924	1.59346	1.09646	1.15788	1.27548	0.707887	1.15224			0.508494	0.389796	0.951733	1.00934	0.447243	0.490281	-0.316794	-0.768182
	Zfp976		zinc finger protein 976	1.78822	1.60502	1.14205	1.72344	2.14978	2.17903	1.53193	1.81751	1.87075	1.77038	1.6177	1.83644	1.6934	1.90749			0.835792	0.196635	0.951337	1.45706	0.207727	0.777813	0.103439	0.349738
102680	Slc6a20a	A730081N20Rik|AU022428|Xt3s1|Xtrp3s1	solute carrier family 6 (neurotransmitter transporter) member 20A	NaN	0.368679	NaN	NaN	1.28732	NaN	0.466225	-0.30775	0.635875	0.955573	0.84182	0.0875714	0.0517061	0.381516			0.629961	0.296758	0.951287	1.18342	0.587101	0.375483	-0.389434	-0.959794
100862446	LOC100862446	-|Ftl1-ps1	ferritin light chain 1	NaN	NaN	NaN	-0.498833	0.387638	NaN	1.05247	-0.30775	0.257964	-0.625792	NaN	0.737955	0.0517061	NaN			0.843312	0.194219	0.950524	1.46649	0.183789	0.74356	0.238495	0.395958
209018	Vps8	AI315068|AU040738|mKIAA0804	vacuolar protein sorting 8 homolog (S. cerevisiae)	2.09926	1.79763	1.89014	1.63414	2.07939	2.23003	2.28175	1.97524	2.14938	1.9519	2.24727	2.26014	2.21851	2.29956	+		1.44737	0.0657944	0.95043	2.19433	1.05488	0.158854	0.542933	1.52177
74646	Spsb1	1110014L01Rik|4930422J18Rik|AI596360|AI854583|SSB-1|SSB1	splA/ryanodine receptor domain and SOCS box containing 1	NaN	NaN	0.190564	-0.498833	NaN	0.934079	1.21773	NaN	NaN	-0.625792	NaN	0.0875714	NaN	NaN			0.649054	0.28138	0.949938	1.20957	0.215035	0.724248	0.192177	0.42429
16150	Ikbkb	AI132552|IKK-2|IKK-beta|IKK2|IKK[b]|IKKbeta	inhibitor of kappaB kinase beta	2.77084	2.77219	2.83554	2.77508	2.93473	2.98582	3.00188	2.72994	2.77913	2.82762	2.85621	2.9524	2.91286	2.87251	+	+	3.14443	0.020352	0.949519	4.15321	1.54841	0.0813077	0.571905	1.99097
21954	Tnni3	Tn1|cTnI	troponin I cardiac 3	2.13308	1.92978	1.89014	1.94021	2.18037	2.33139	2.34586	1.94829	1.64539	1.99157	1.94971	2.12574	2.17897	1.7194	+		2.01316	0.0367784	0.947883	2.84391	0.38427	0.523249	0.355071	0.713517
74387	4932438H23Rik	4931406G06Rik|AI550392	RIKEN cDNA 4932438H23 gene	1.26133	0.971921	0.824018	0.239239	1.28732	1.43552	1.66641	-0.30775	0.257964	0.772747	0.84182	1.3564	0.707887	1.38785	+	+	1.37646	0.0733689	0.945932	2.10949	1.17918	0.0962665	0.89412	1.85604
73469	Rnf38	1700065B19Rik|2610202O07Rik|AA673263|Oip1	ring finger protein 38	2.58274	2.66282	2.54835	2.64212	2.71749	2.75773	2.96501	2.64036	2.62216	2.6247	2.7306	2.62921	2.67242	2.68151	+		1.38355	0.0724746	0.945733	2.11765	0.0636144	0.938111	0.0265958	0.107574
108767	Pnrc1	5730463C12Rik|B4-2|PRR2|Prol2	proline-rich nuclear receptor coactivator 1	2.39161	2.57269	2.45223	2.34604	2.71255	2.7692	2.52997	2.63019	2.54106	2.5967	2.58401	2.62669	2.76249	2.64256	+		1.39418	0.0717151	0.944187	2.12923	1.04493	0.198743	0.38795	1.36093
235504	Slc17a5	4631416G20Rik|4732491M05|AST|ISSD|NSD|SD|SIALIN|SIASD|SLD	solute carrier family 17 (anion/sugar transporter) member 5	1.92102	1.86902	1.69543	0.864549	2.07939	1.95882	2.03281	1.00069	1.39154	0.519642	1.70773	2.04096	1.95397	1.80497		+	0.853037	0.191392	0.943764	1.47726	1.54385	0.0455974	1.49678	2.53028
12257	Tspo	Bzrp|IBP|PBR|Tspo1	translocator protein	2.94025	2.98289	2.97744	2.99759	3.1141	3.10904	3.19004	3.03536	2.98002	3.05445	3.04097	3.15546	3.14352	3.14614	+	+	2.74952	0.0234455	0.943392	3.68568	2.87281	0.0277778	0.709963	3.37738
	Gm49169		predicted gene 49169	1.59464	0.368679	1.60483	0.619009	1.61697	1.95882	1.34486	1.16924	1.53502	0.772747	1.70773	0.482022	1.25089	1.38785			0.69077	0.25844	0.942741	1.26508	0.325352	0.566178	-0.399307	-0.649825
380785	Begain	BM948371|Gm897	brain-enriched guanylate kinase-associated	1.26133	0.971921	0.190564	0.619009	1.72306	0.934079	1.53193	1.40323	1.05627	1.56772	NaN	1.4879	1.25089	1.15224			0.992163	0.151132	0.94234	1.65046	0.279451	0.597325	0.54688	0.606478
66315	Senp7	2410152H17Rik|2810413I22Rik|2900036C23Rik|6030449K19Rik|AI790676	SUMO1/sentrin specific peptidase 7	2.40611	2.63811	2.52512	2.46	2.74965	2.72437	2.71824	2.53659	2.56831	2.54152	2.57028	2.65325	2.65971	2.62593	+	+	1.96165	0.038312	0.942333	2.78001	2.99372	0.0480321	0.387286	2.4737
71856	Wfdc3	1700015L13Rik|1700127F16Rik	WAP four-disulfide core domain 3	0.352227	NaN	1.14205	-0.498833	0.387638	0.322978	1.76993	-0.30775	-0.477153	NaN	0.84182	0.922913	1.25089	NaN			0.526007	0.376166	0.942057	1.03406	0.335527	0.530866	0.595622	0.702621
320110	B230369F24Rik	-	RIKEN cDNA B230369F24 gene	0.352227	1.79763	1.60483	1.4562	1.72306	2.00578	1.76993	1.68284	1.301	1.73657	1.70773	1.80885	1.61507	1.61311			0.759309	0.22671	0.941318	1.35581	0.203747	0.756276	0.140298	0.379155
12571	Cdk6	AI504062|Crk2	cyclin-dependent kinase 6	3.3172	3.25027	3.30859	3.25581	3.42514	3.41926	3.40473	3.21606	3.27458	3.23984	3.28565	3.42541	3.39983	3.39372	+	+	2.90188	0.0220102	0.941048	3.85758	3.22007	0.0181767	1.06084	4.44944
70080	Igsf23	2210010C17Rik	immunoglobulin superfamily member 23	1.45525	1.46635	1.34578	0.864549	2.03834	1.43552	1.76993	1.00069	1.64539	1.45303	1.3603	1.8623	1.52072	1.47499			1.10051	0.126596	0.940712	1.7814	0.633183	0.321248	0.486385	1.06122
22401	Zmat3	Wig1	zinc finger matrin type 3	2.54093	2.88263	2.7602	2.71276	2.94067	2.82577	2.99026	2.74823	2.74883	2.70669	2.76673	2.82051	2.77669	2.76032			1.08048	0.131635	0.939942	1.75702	1.01109	0.344087	0.203827	1.01834
26427	Creb3l1	Oasis	cAMP responsive element binding protein 3-like 1	1.70189	1.86902	1.69543	1.68101	1.93987	2.27437	2.05602	1.94829	1.7342	1.88371	1.84612	1.90957	1.91345	1.47499	+		1.71426	0.0486614	0.939802	2.49527	0.242003	0.701616	-0.183287	-0.453747
215512	Fam117a	5730593F17Rik|AW548096	family with sequence similarity 117 member A	2.61222	2.59626	2.51694	2.57625	2.90016	2.81358	2.63467	2.60106	2.51095	2.62203	2.57028	2.80569	2.82658	2.78573	+	+	1.47168	0.0640092	0.939613	2.2166	3.33689	0.0190769	1.02822	4.53619
71538	Fbxo9	9030401P18Rik|AA986398	f-box protein 9	2.61912	2.65075	2.62019	2.66866	2.82705	2.82577	2.87353	2.83815	2.79696	2.77956	2.76673	2.85089	2.77111	2.90413	+		3.84639	0.0207242	0.938984	4.9317	0.583875	0.457326	0.232277	0.820162
68718	Rnf166	1110031E24Rik|AW555115|Zfp313l	ring finger protein 166	2.58274	2.48739	2.5833	2.47038	2.81069	2.77291	2.65898	2.50066	2.52424	2.52682	2.59063	2.66452	2.77111	2.70034	+	+	2.04679	0.0362866	0.938955	2.87419	2.38468	0.0330634	0.755647	3.00701
66866	Nhlrc2	1200003G01Rik|AI835049|AV002846|AW496455	NHL repeat containing 2	2.37638	2.45235	2.4722	2.48531	2.69715	2.68606	2.64536	2.47796	2.42168	2.46858	2.33503	2.6137	2.68056	2.53321	+	+	3.22556	0.0194209	0.938939	4.22597	1.77424	0.0523932	0.729377	2.37677
70296	Tbc1d13	2600014A06Rik|BC025586	TBC1 domain family member 13	2.63884	2.54697	2.5833	2.63649	2.71749	2.79743	2.90656	2.62671	2.65114	2.67553	2.69309	2.74873	2.70359	2.67301	+		1.88205	0.0410722	0.938284	2.6857	0.915988	0.362217	0.20931	0.985965
22320	Vamp8	AU041171|Edb|endobrevin	vesicle-associated membrane protein 8	3.33418	3.27229	3.30646	3.28722	3.37884	3.39868	3.5131	3.30503	3.30914	3.30903	3.3424	3.32947	3.36468	3.37008	+		1.65608	0.0513144	0.937867	2.42738	1.3086	0.211903	0.268579	1.3172
	Lncpint		long non-protein coding RNA Trp53 induced transcript	0.958301	0.368679	1.14205	1.72344	1.28732	1.77149	1.81368	1.16924	1.05627	1.45303	1.78251	1.4879	1.81766	1.47499			0.789193	0.21433	0.937552	1.39392	0.433712	0.47186	0.409933	0.796339
76719	Kansl1	1700081L11Rik|9430041J06Rik|mKIAA1267	KAT8 regulatory NSL complex subunit 1	2.26568	2.48739	2.38296	2.46	2.6918	2.62231	2.59569	2.48953	2.40921	2.41319	2.28523	2.52709	2.54242	2.47533	+		1.97758	0.0379823	0.937457	2.7939	1.13119	0.166845	0.434711	1.48424
329731	Fam19a3	7530404M11Rik|TAFA3|Tafa-3	family with sequence similarity 19 member A3	NaN	0.971921	0.824018	0.619009	0.987597	1.43552	1.05247	NaN	NaN	-0.625792	NaN	0.737955	0.0517061	NaN			0.805084	0.208081	0.93702	1.41432	0.793118	0.203348	0.739417	1.34521
14790	Grcc10	2310033H05Rik|C10	gene rich cluster C10 gene	3.24167	3.25285	3.20848	3.24229	3.34396	3.27256	3.49392	3.29113	3.25755	3.28488	3.26503	3.27697	3.33024	3.33182			1.16792	0.111074	0.936678	1.86036	1.08188	0.261289	0.261911	1.18481
19260	Ptpn22	70zpep|PEP|Ptpn8	protein tyrosine phosphatase non-receptor type 22 (lymphoid)	1.26133	2.0288	1.98229	1.4562	2.03834	1.95882	2.23081	1.81751	2.07161	1.93045	1.94971	2.1501	2.02421	2.11335			0.842302	0.195438	0.936493	1.46183	1.13686	0.16794	0.427004	1.47961
80904	Dtx3	Deltex3|mg310	deltex 3 homolog (Drosophila)	2.32576	2.54697	2.49092	2.51308	2.85958	2.82872	2.34586	2.55527	2.43949	2.47314	2.52458	2.68366	2.78216	2.67871		+	0.710242	0.249443	0.935281	1.28979	2.45624	0.0293653	0.916612	3.31351
100504586	Gm20300	-	predicted gene 20300	0.958301	1.71173	0.190564	1.37884	1.61697	1.77149	1.60401	1.62695	1.1919	1.56772	1.3603	1.18023	1.03871	1.47499			0.824355	0.201371	0.933654	1.43826	0.585035	0.388116	-0.35944	-0.938398
544963	Iqgap2	4933417J23Rik|A630053O10|AI788777	IQ motif containing GTPase activating protein 2	3.13398	3.08799	3.12642	3.03788	3.24122	3.23408	3.2638	3.21363	3.20851	3.17269	3.25667	3.32452	3.34886	3.31435	+	+	2.66678	0.0241497	0.93331	3.57557	2.52944	0.0308367	0.777394	3.18468
320135	BC049715	-	cDNA sequence BC049715	1.45525	NaN	0.824018	1.04168	0.987597	1.43552	1.60401	0.766655	0.880113	0.772747	NaN	1.18023	1.40342	0.381516			0.581127	0.333313	0.933103	1.11228	0.562604	0.322642	0.75878	1.05764
105732	Fam83h	AA409316	family with sequence similarity 83 member H	2.13308	1.79763	2.05666	2.2049	2.30219	2.39443	2.34586	1.94829	2.08856	2.25982	2.15561	2.05652	2.35455	2.17754	+		1.57246	0.0558358	0.932721	2.32836	0.334447	0.596154	0.259997	0.608498
94346	Tmem40	9030407H20Rik|AV091463|W64236	transmembrane protein 40	2.32576	2.55581	2.39564	2.44371	2.65104	2.62231	2.71288	2.51139	2.41551	2.50326	2.37813	2.6415	2.65534	2.5426	+	+	1.95377	0.0387689	0.932688	2.7626	1.69277	0.0630795	0.645783	2.20656
382036	A530010L16Rik	BC032935|Gm1908	RIKEN cDNA A530010L16 gene	2.62585	2.53786	2.43084	2.46523	2.77037	2.79067	2.63828	2.51661	2.43949	2.53056	2.35006	2.71642	2.69989	2.67301	+	+	1.72005	0.0485663	0.932576	2.49674	2.4282	0.0280602	0.976696	3.35585
17221	Cd46	Mcp	CD46 antigen complement regulatory protein	1.26133	0.971921	0.824018	0.619009	1.72306	1.43552	1.34486	1.16924	0.257964	0.519642	1.15788	1.54252	1.40342	1.28283	+	+	1.62819	0.0529646	0.93255	2.39196	1.31364	0.079527	0.886418	2.00707
112406	Egln2	0610011A13Rik|C85656|Hif-p4h-1|Ier4|Phd1|SM-20	egl-9 family hypoxia-inducible factor 2	2.7202	2.67437	2.66271	2.63932	2.8704	2.88365	2.8589	2.71024	2.67979	2.69261	2.73824	2.8788	2.86415	2.82037	+	+	3.73921	0.0209447	0.93186	4.79241	3.07072	0.0249047	0.710981	3.55653
100042408	Gm3830	-	predicted gene 3830	1.70189	0.368679	NaN	0.864549	1.47911	1.43552	1.05247	-0.30775	1.84055	1.38386	1.3603	0.737955	1.25089	0.982539			0.512966	0.387323	0.930912	1.01355	0.215021	0.686321	-0.383729	-0.47682
277978	Exoc3l	C730015A04Rik|Exoc3l1	exocyst complex component 3-like	1.78822	2.0288	1.83468	1.52314	2.1163	1.95882	2.33602	2.27701	1.94979	1.97224	2.09887	1.93128	2.13438	2.03526			1.14765	0.116925	0.930206	1.83377	0.162384	0.798714	-0.128228	-0.319585
229503	Rrnad1	-	ribosomal RNA adenine dimethylase domain containing 1	2.40611	2.25023	2.05666	2.27828	2.51577	2.58753	2.42285	2.36485	2.36111	2.30939	2.2668	2.45345	2.43089	2.36419	+		1.4802	0.0636096	0.930026	2.221	1.3051	0.177588	0.324901	1.43753
210105	Zfp719	8030458J18|9430094P17Rik|C630016O21Rik|mszf6	zinc finger protein 719	1.85997	1.46635	2.05666	1.86074	2.14978	1.90544	2.39095	1.94829	1.94979	2.1047	1.70773	2.18375	1.95397	2.1469			0.916844	0.172931	0.929952	1.55384	0.716505	0.285497	0.459685	1.13512
17063	Muc13	114/A10|14/A10|AI159736|Lrrp|Ly64|NJ-1	mucin 13 epithelial transmembrane	3.17798	3.19212	3.19742	3.19538	3.3685	3.35552	3.2658	3.14857	3.19742	3.21726	3.19507	3.35459	3.34228	3.35585	+	+	2.35469	0.029029	0.929903	3.21521	3.70382	0.0165091	1.07816	5.10616
624717	Gm6526	EG624717	predicted gene 6526	1.59464	1.46635	1.89014	1.4562	2.03834	2.08518	1.8533	2.04631	1.7342	1.69992	1.6177	1.54252	1.81766	1.93661	+		1.51712	0.0604591	0.9296	2.2631	0.020464	0.974804	-0.0217176	-0.0474218
68646	Nadk2	MNADK|Nadkd1	NAD kinase 2 mitochondrial	2.06197	2.31393	2.19516	2.193	2.49462	2.43454	2.45173	2.30901	2.26686	2.30163	2.12837	2.45806	2.59652	2.39596	+	+	2.24446	0.0312438	0.929177	3.08916	1.67188	0.0530464	0.834461	2.36891
102636013	Gm28050	-	predicted gene 28050	0.352227	NaN	0.190564	NaN	0.387638	0.934079	0.466225	0.766655	NaN	0.129151	NaN	NaN	NaN	NaN			1.04384	0.140148	0.929035	1.70907	0.656339	0.270309	-0.698743	-1.16576
67040	Ddx17	2610007K22Rik|A430025E01Rik|AI047725|C80929|Gm926|p72	DEAD (Asp-Glu-Ala-Asp) box polypeptide 17	3.02555	3.01942	3.009	2.95069	3.22176	3.22107	3.02779	3.00624	3.00638	3.00474	2.96915	3.1949	3.21396	3.15454	+	+	1.36313	0.0753596	0.928384	2.08522	3.8293	0.0138551	1.13175	5.39311
320226	Ccdc171	4930418J05Rik|4930473A06Rik|A330015D16Rik	coiled-coil domain containing 171	2.09926	2.17159	2.19516	2.1265	2.34064	2.53021	2.39095	2.24158	2.08856	2.09051	2.22655	2.38033	2.32884	2.27845	+	+	2.29425	0.0305355	0.928273	3.14465	1.57512	0.0816295	0.547002	1.98205
16407	Itgae	A530055J10|CD103|aM290|alpha-E1|alpha-M290	integrin alpha E epithelial-associated	NaN	0.971921	0.190564	0.239239	0.387638	1.23983	1.21773	0.403475	NaN	0.129151	0.211934	0.0875714	1.52072	1.61311		+	0.802816	0.20972	0.927829	1.40929	1.12448	0.0862302	1.4367	1.93894
320162	Cep95	4732496G21Rik|AI118346|AI448335|Ccdc45|D330027A14Rik|F630025I20Rik	centrosomal protein 95	2.45813	2.4397	2.41955	2.38885	2.69715	2.65894	2.61195	2.48953	2.46172	2.43452	2.52458	2.54462	2.64178	2.56049	+		3.39485	0.0193992	0.927789	4.39498	1.54973	0.110942	0.420413	1.76994
105501	Abhd4	1110035H23Rik|AI429574|Abh4	abhydrolase domain containing 4	2.53178	2.58077	2.49092	2.39545	2.77431	2.82577	2.54539	2.60106	2.61283	2.61933	2.48953	2.79529	2.86988	2.79842	+	+	1.27589	0.0888326	0.927636	1.98352	2.75703	0.0206302	1.08326	3.89109
72175	Mfsd8	2810423E13Rik|AI836898|AV142426|Cln7	major facilitator superfamily domain containing 8	1.26133	0.368679	0.824018	1.63414	1.72306	2.04759	0.822901	1.73252	1.59346	0.955573	1.84612	1.63589	1.75999	0.982539			0.573224	0.339205	0.927483	1.10028	0.093704	0.867841	-0.145304	-0.21985
19682	Rdh5	9-cis|AI987873|RDH4|cRDH	retinol dehydrogenase 5	0.352227	0.368679	1.34578	1.17808	1.47911	1.57617	1.34486	0.766655	1.53502	1.45303	1.50579	1.71342	1.95397	1.7194		+	1.15817	0.113951	0.92684	1.84491	1.27232	0.0816065	0.938039	1.98405
320150	Zdhhc17	A230053P19Rik|BB187739|D130071N24Rik|Hip14	zinc finger DHHC domain containing 17	1.92102	2.39824	1.9389	1.98552	2.40589	2.2945	2.38244	2.32872	2.33801	2.2415	2.22655	2.20451	2.31517	1.90749			1.07331	0.133948	0.926708	1.74375	0.608426	0.35235	-0.426387	-1.00359
224703	Marchf2	9530046H09Rik|MARCH-II	membrane-associated ring finger (C3HC4) 2	2.6451	2.73915	2.69509	2.70186	2.91809	2.8692	2.87774	2.76736	2.72504	2.75804	2.7599	2.79924	2.85429	2.85072	+	+	3.21298	0.0201508	0.92639	4.1861	2.16072	0.0717738	0.395588	2.08703
70428	Polr3b	2700078H01Rik|A330032P03Rik|C85372|RPC2	polymerase (RNA) III (DNA directed) polypeptide B	2.58274	2.47616	2.54081	2.59673	2.74965	2.78016	2.75524	2.58526	2.51988	2.5486	2.59063	2.73223	2.75658	2.70034	+	+	3.01395	0.0217698	0.926355	3.96009	3.09253	0.0244922	0.731385	3.62674
26415	Mapk13	SAPK4|Serk4	mitogen-activated protein kinase 13	2.19236	2.31393	1.9389	2.36097	2.5258	2.40839	2.48432	2.41953	2.23566	2.40762	2.49869	2.35583	2.34195	2.34701	+		1.29917	0.0844967	0.925938	2.00984	0.285435	0.679455	-0.162209	-0.486318
72615	Anks3	2700067D09Rik|C81345|mKIAA1977	ankyrin repeat and sterile alpha motif domain containing 3	2.30693	2.14084	2.2939	2.31393	2.603	2.58753	2.35541	2.3473	2.36845	2.35903	2.20449	2.44877	2.41092	2.40342	+		1.54858	0.0577141	0.925875	2.29683	1.11858	0.195067	0.358088	1.37445
18412	Sqstm1	A170|OSF-6|Osi|STAP|STONE14|p62	sequestosome 1	3.04638	3.10305	3.04867	3.08129	3.21445	3.20817	3.23979	3.12415	3.0695	3.07978	3.08147	3.20647	3.24638	3.17134	+	+	3.45221	0.019656	0.925477	4.4544	2.42391	0.0330101	0.734844	3.01084
625540	Gm6598	EG625540	predicted gene 6598	1.70189	1.71173	1.4922	0.619009	2.14978	1.57617	1.81368	-0.30775	1.1919	1.38386	1.3603	1.54252	1.86836	1.54903			0.73567	0.239298	0.925468	1.32152	1.0004	0.122315	1.0961	1.70264
19766	Ripk1	D330015H01Rik|RIP|Rinp|Rip1	receptor (TNFRSF)-interacting serine-threonine kinase 1	2.69058	2.53786	2.65269	2.55032	2.79317	2.79067	2.85434	2.5893	2.58974	2.57844	2.66473	2.7519	2.73796	2.71791	+	+	2.17752	0.0322942	0.925312	3.00913	2.50863	0.0378827	0.574172	2.76564
75914	Exoc6b	4930569O18Rik|G430127E12Rik|Sec15b|Sec15l2|mKIAA0919	exocyst complex component 6B	2.41997	2.52844	2.51694	2.52178	2.68635	2.68086	2.77932	2.53659	2.49702	2.47763	2.54064	2.57676	2.73472	2.62249	+	+	2.54726	0.0259775	0.924573	3.42705	1.49962	0.0878835	0.551224	1.92432
228880	Zmynd8	1110013E22Rik|2010005I16Rik|3632413B07Rik|AI316811|AL024039|Prkcbp1|RACK7	zinc finger MYND-type containing 8	2.85173	2.80481	2.84291	2.81944	2.97507	3.01648	3.02635	2.79815	2.83725	2.76123	2.84174	2.92555	2.94093	2.9174	+	+	3.68721	0.0204857	0.924129	4.71412	2.50682	0.0370244	0.597848	2.818
78816	Gmip	5031419I10Rik	Gem-interacting protein	2.79972	2.67437	2.7427	2.69962	2.963	2.98582	2.79743	2.69442	2.72711	2.72191	2.7062	2.88712	2.87175	2.83297	+	+	1.58071	0.0557265	0.923016	2.33166	3.60027	0.0199585	0.726536	4.06486
74585	Sppl3	4833416I09Rik|Psl4|Usmg3	signal peptide peptidase 3	3.02426	2.97807	3.01595	2.99165	3.13015	3.11238	3.23387	3.00475	3.03388	2.98031	3.01685	3.0709	3.08927	3.09799	+	+	2.14532	0.0332868	0.922635	2.96994	2.48073	0.051477	0.441427	2.39956
230657	Tmem69	A630048M13Rik	transmembrane protein 69	2.06197	1.60502	1.77068	2.04481	2.25861	2.25293	2.09848	1.81751	1.97298	2.02753	2.03162	2.22408	2.25393	2.17754	+	+	1.31238	0.0824259	0.922492	2.02354	2.1931	0.0370604	0.7512	2.81345
320119	Rps6kc1	AA682037|B130003F20Rik|C80612|Rpk118	ribosomal protein S6 kinase polypeptide 1	2.02051	2.14084	2.14601	2.16788	2.48344	2.34836	2.35541	2.10601	2.26686	2.34562	2.20449	2.33612	2.42107	2.44474	+		2.44038	0.0277803	0.920613	3.30081	1.34653	0.100933	0.580728	1.82312
18222	Numb	Nb	numb gene homolog (Drosophila)	1.97395	1.71173	1.9389	2.16788	2.07939	2.25293	2.43763	2.10601	2.1631	2.11836	2.30269	2.11291	2.13438	2.01288			1.11931	0.123887	0.920498	1.79638	0.636355	0.411391	-0.264214	-0.899207
14632	Gli1	AV235269|Zfp-5|Zfp5	GLI-Kruppel family member GLI1	NaN	NaN	NaN	-0.498833	NaN	0.934079	0.466225	NaN	NaN	NaN	0.211934	0.482022	0.0517061	NaN			0.862601	0.189277	0.920467	1.48347	0.473862	0.419438	0.521503	0.883948
78373	Nudt17	2410015C20Rik	nudix (nucleoside diphosphate linked moiety X)-type motif 17	NaN	NaN	NaN	-0.498833	NaN	0.934079	0.466225	-0.30775	NaN	-0.625792	0.211934	-0.673506	0.707887	NaN			0.862601	0.189268	0.920467	1.48347	0.0722819	0.900265	0.0999124	0.169149
69595	Frmd8os	2310035N23Rik|ENSMUSG00000043488|Gm9783	FERM domain containing 8 opposite strand	0.958301	NaN	1.60483	0.239239	1.47911	1.68439	0.466225	0.403475	0.257964	-0.625792	NaN	0.737955	1.03871	0.982539		+	0.458816	0.436286	0.919858	0.931131	1.51665	0.0534958	1.10774	2.35474
232334	Vgll4	BC048841|VGL-4	vestigial like 4 (Drosophila)	2.8677	2.88263	2.80358	2.89666	2.99589	3.03034	3.07701	2.93007	2.86002	2.86776	2.92999	2.99012	3.0275	2.97504	+	+	2.59072	0.0254798	0.919623	3.46934	1.94274	0.0594203	0.536863	2.25898
71932	Ephx3	2310063B19Rik|Abhd9	epoxide hydrolase 3	NaN	NaN	0.824018	NaN	NaN	1.43552	0.466225	NaN	NaN	NaN	NaN	NaN	NaN	NaN			0.491921	0.405688	0.919514	0.981031	0	1	0	0
11979	Atp7b	Atp7a|WND|tx	ATPase Cu++ transporting	2.02051	2.10718	1.69543	2.11156	2.25861	2.25293	2.36468	2.20199	1.99486	2.13152	2.22655	2.05652	2.40044	1.90749	+		1.46065	0.0658989	0.919219	2.19245	0.0119868	0.984413	-0.0152133	-0.0290238
76041	Ccdc125	5830436D01Rik|AL023012	coiled-coil domain containing 125	NaN	NaN	0.824018	NaN	0.987597	0.322978	-0.234207	NaN	0.257964	-0.625792	1.15788	0.482022	1.03871	0.381516			0.740476	0.237859	0.918732	1.32644	0.416017	0.459339	0.565814	0.81668
269823	Pon3	2810004E20|AI786302	paraoxonase 3	2.28696	2.27286	2.21735	2.35359	2.57126	2.50163	2.52464	2.38147	2.27664	2.43963	2.20449	2.5675	2.53572	2.43823	+	+	3.03061	0.0218912	0.918351	3.96418	1.40111	0.0821883	0.692845	1.97511
105246278	B230354K17Rik	-	RIKEN cDNA B230354K17 gene	2.66308	2.6908	2.80641	2.77508	2.90477	2.84299	3.01138	2.81222	2.74502	2.78538	2.821	2.80696	2.84817	2.90069	+		1.62554	0.053379	0.918026	2.37929	0.999019	0.253712	0.300177	1.20505
83768	Dpp7	DPPII|Dpp2|QPP	dipeptidylpeptidase 7	2.06197	2.22598	2.34152	2.0797	2.43401	2.31347	2.58284	2.24158	2.23566	2.2415	2.24727	2.22408	2.41092	2.43823	+		1.32614	0.0804734	0.917946	2.03725	1.03563	0.194299	0.407775	1.37718
106633	Ift140	AI661311|Tce5|Wdtc2|mKIAA0590	intraflagellar transport 140	2.37638	2.47616	2.34152	2.43234	2.65726	2.5723	2.68126	2.44029	2.41551	2.39027	2.42768	2.6415	2.61245	2.64893	+	+	2.47017	0.0272469	0.917733	3.33069	4.48348	0.0142571	0.862719	5.34522
71997	Smg9	1500002O20Rik|AI429693|N28092	smg-9 homolog nonsense mediated mRNA decay factor (C. elegans)	2.63884	2.61093	2.53307	2.56543	2.7453	2.69117	2.92998	2.67174	2.65387	2.61933	2.76334	2.56115	2.66825	2.65822	+		1.46422	0.0657192	0.917065	2.1953	0.455753	0.539392	-0.209654	-0.690774
100504663	Atg14	4832427M01|Atg14L|D14Ertd114e|D14Ertd436e	autophagy related 14	2.37638	2.45235	2.44172	2.38885	2.63816	2.67012	2.62355	2.38947	2.47224	2.42933	2.46019	2.58573	2.60193	2.55169	+	+	3.6595	0.0201991	0.917013	4.66493	2.66994	0.0363339	0.559618	2.84949
74105	Gga2	1200007E24Rik|mKIAA1080	golgi associated gamma adaptin ear containing	2.9226	2.84541	2.89878	2.8884	3.01908	3.00029	3.14787	2.92374	2.86002	2.90909	2.93506	2.98127	3.00152	3.01466	+	+	1.85609	0.0427406	0.915921	2.63787	2.18184	0.0536402	0.493726	2.34603
72093	2010320M18Rik	-	RIKEN cDNA 2010320M18 gene	2.52233	2.36716	2.5833	2.52178	2.71255	2.75379	2.6843	2.56852	2.54106	2.6166	2.60341	2.72002	2.74744	2.78942	+	+	2.03054	0.0369152	0.915708	2.83377	2.88917	0.0262787	0.748589	3.47781
71891	Cdadc1	2310010M10Rik|AI449174|AI463398|BB130816|NYD-SP15	cytidine and dCMP deaminase domain containing 1	2.39161	2.38308	2.45223	2.37522	2.56273	2.70109	2.6273	2.51139	2.46702	2.43963	2.42768	2.60833	2.68454	2.61899	+	+	2.60537	0.0253501	0.91546	3.4799	2.70223	0.0302715	0.714316	3.23217
52837	Tmx4	2810417D04Rik|4930500L08Rik|AI843224|AW046784|D2Bwg1356e|Txndc13|mKIAA1162	thioredoxin-related transmembrane protein 4	2.67992	2.6908	2.66759	2.68813	2.88074	2.90379	2.8368	2.78893	2.66972	2.64023	2.73445	2.77453	2.72476	2.74331	+		3.85806	0.0206417	0.915329	4.87839	0.404767	0.596137	0.175459	0.609005
382118	Zkscan7	BC042569|Zfp167	zinc finger with KRAB and SCAN domains 7	1.70189	2.25023	1.69543	2.02606	2.28112	2.33139	2.11799	2.12392	2.17629	2.16831	2.30269	2.34283	2.37833	2.26737			0.970442	0.159574	0.914153	1.61517	1.3093	0.132331	0.45207	1.64511
170770	Bbc3	PUMA|PUMA/JFY1	BCL2 binding component 3	2.68531	2.86475	2.78894	2.79129	3.05217	3.02163	2.80507	2.86296	2.71444	2.81133	2.68397	2.96439	3.05406	2.92893		+	1.14799	0.11755	0.913969	1.82776	1.87538	0.0374914	1.08763	2.78735
	Gm26624		predicted gene 26624	0.958301	0.368679	0.190564	0.864549	1.72306	1.43552	0.466225	0.766655	1.05627	-0.625792	1.3603	0.482022	0.0517061	0.982539			0.840468	0.19724	0.913507	1.45379	0.205443	0.711817	-0.279371	-0.440767
12842	Col1a1	Col1a-1|Cola-1|Cola1|Mov-13|Mov13	collagen type I	NaN	0.971921	0.824018	0.864549	0.387638	1.43552	1.53193	-0.30775	0.257964	0.955573	0.211934	0.0875714	0.0517061	0.746949			0.61417	0.31186	0.913452	1.15558	0.016417	0.979647	-0.016217	-0.0375618
97232	C78283	-	expressed sequence C78283	0.352227	NaN	NaN	1.17808	0.387638	1.43552	0.466225	0.766655	1.05627	1.09646	1.50579	0.482022	1.40342	0.746949			0.554343	0.355315	0.91336	1.0714	0.273176	0.642251	-0.283003	-0.541112
66768	Pacrgl	4933428G09Rik|5730480H06Rik	PARK2 co-regulated-like	2.5498	2.39824	2.54081	2.53436	2.6918	2.58753	2.8721	2.53659	2.52424	2.65491	2.68397	2.66007	2.67242	2.76642	+		1.27921	0.0892501	0.912862	1.98053	0.877981	0.228629	0.430133	1.26697
76889	Adck4	0610012P18Rik|Coq8b	aarF domain containing kinase 4	2.57486	2.58862	2.48171	2.51308	2.63148	2.71066	2.89649	2.55071	2.54106	2.6247	2.58401	2.70908	2.75658	2.71053	+	+	1.38616	0.0738055	0.912796	2.10367	2.70146	0.0318535	0.653422	3.10075
329251	Ppp1r12b	1810037O03Rik|9530009M10Rik|AI132431|Mypt2	protein phosphatase 1 regulatory (inhibitor) subunit 12B	1.59464	1.79763	1.60483	1.58191	1.99225	2.04759	2.00808	1.77712	1.89886	1.56772	1.70773	1.77934	2.08341	1.61311	+		2.87557	0.0224934	0.912078	3.77846	0.269981	0.659202	0.22977	0.514136
15001	H2-Oa	H-2Oa	histocompatibility 2 O region alpha locus	2.06197	2.48739	2.38296	2.40192	2.62463	2.46997	2.64184	2.50608	2.45631	2.46858	2.52458	2.53774	2.62751	2.64576		+	1.10984	0.12651	0.911877	1.78185	1.71183	0.0831831	0.467064	1.96501
75785	Klhl24	1110046J11Rik|4930429H24Rik|6530402O20Rik|C85082	kelch-like 24	2.37638	2.70122	2.49985	2.52604	2.8704	2.8402	2.48432	2.53172	2.54512	2.5589	2.48007	2.72533	2.78485	2.74331		+	0.783506	0.218548	0.911859	1.3808	3.55736	0.0187563	0.960844	4.6572
69930	Zfp715	2610041B18Rik|mszf15	zinc finger protein 715	2.19236	2.07006	1.69543	2.09598	2.42027	2.34836	2.17085	2.0673	2.01556	2.07574	1.84612	2.36832	2.15738	2.28917		+	1.14162	0.119315	0.911824	1.8194	1.7274	0.0505056	0.826058	2.42124
50758	Fbxl17	6330576B01Rik|AI452053|BB073797|C130023C01Rik|Fbx13|Fbxo13	F-box and leucine-rich repeat protein 17	1.59464	2.0288	1.9389	1.88901	2.32199	2.23003	2.00808	1.77712	1.84055	1.85815	1.6177	2.18375	2.1098	2.13052	+	+	1.27651	0.089991	0.911684	1.97685	2.78968	0.0218772	0.987007	3.79841
224090	Tmem44	1700007N03Rik|9330161C17Rik|B230220N21	transmembrane protein 44	0.958301	0.368679	0.824018	-0.498833	0.387638	1.57617	1.44709	1.40323	1.1919	0.519642	1.78251	1.54252	0.707887	0.746949			0.808172	0.208818	0.91082	1.41214	0.250758	0.64696	-0.375937	-0.533507
56706	Ccnl1	2610030E23Rik|AU018493|Ccnl|ania-6a	cyclin L1	3.0643	3.0909	3.05062	3.08261	3.1978	3.19544	3.26713	3.08338	3.09245	3.03911	3.12467	3.1599	3.16749	3.15703	+	+	2.85675	0.0226509	0.910656	3.75492	1.86683	0.0743505	0.460632	2.06067
230101	Gba2	F630034E04	glucosidase beta 2	1.97395	1.71173	1.9389	2.02606	2.32199	2.2945	2.05602	2.0673	2.1631	2.00997	2.06677	2.17289	2.08341	2.11335	+		1.52022	0.0611471	0.910393	2.25505	0.467488	0.605069	0.136352	0.593952
76884	Cyfip2	1500004I01Rik|6430511D02Rik|AA930218|AU022376|Pir121|mKIAA1168	cytoplasmic FMR1 interacting protein 2	3.09428	3.11194	3.08045	3.08261	3.22073	3.21423	3.27944	3.08078	3.07373	3.04945	3.08822	3.19833	3.2132	3.16018	+	+	3.11392	0.021593	0.908681	4.03909	3.05267	0.0249082	0.714912	3.55022
225742	St8sia5	ST8SiaV|Siat8e	ST8 alpha-N-acetyl-neuraminide alpha-2 8-sialyltransferase 5	0.352227	0.368679	1.34578	0.864549	0.987597	1.68439	1.44709	1.16924	1.05627	1.38386	1.50579	1.3564	1.40342	1.38785			0.971842	0.159545	0.908635	1.61514	0.335755	0.645907	0.163052	0.535351
53620	Vamp5	AF119384|Camp	vesicle-associated membrane protein 5	3.16914	3.18558	3.19311	3.13054	3.29344	3.29103	3.34061	3.17701	3.19742	3.22282	3.25844	3.3075	3.32147	3.30835	+	+	2.91	0.0219779	0.908449	3.81075	2.307	0.0378511	0.653786	2.76417
68691	Kansl1l	1110028C15Rik|1190030G24|AI427598|C430010P07Rik|mKIAA4189	KAT8 regulatory NSL complex subunit 1-like	2.13308	1.86902	1.69543	2.09598	2.1163	2.44682	2.20213	1.97524	2.13511	2.02753	1.90124	2.26014	2.30089	2.31938		+	1.06458	0.136355	0.908191	1.72668	2.41441	0.0308488	0.868801	3.20359
233103	4931406P16Rik	AA553327|mKIAA0355	RIKEN cDNA 4931406P16 gene	2.37638	2.22598	2.38296	2.44923	2.63148	2.60892	2.54539	2.45972	2.43367	2.40762	2.30269	2.46259	2.55537	2.32886	+		2.08574	0.0359898	0.907928	2.88796	0.303401	0.653348	0.185569	0.524698
68874	Klhdc9	1190002J23Rik|AA087357|ESTM31	kelch domain containing 9	NaN	0.368679	NaN	NaN	1.28732	0.322978	NaN	NaN	NaN	NaN	NaN	0.0875714	NaN	NaN			0.597281	0.323063	0.907761	1.13122	0.544256	0.414214	0.354193	0.893662
243374	Gimap8	Gm457|IAN9|IMAP8	GTPase IMAP family member 8	1.26133	1.79763	1.14205	1.58191	1.61697	2.11927	1.8533	1.56331	1.59346	1.38386	0.84182	0.737955	1.40342	1.28283			0.971469	0.159765	0.906538	1.61402	0.352164	0.553026	-0.345003	-0.668897
81896	Ift122	C86139|Wdr10|sopb	intraflagellar transport 122	2.87027	2.91044	2.82793	2.88945	3.02317	2.99605	3.10724	2.92159	2.87634	2.88933	2.88276	2.97885	2.99396	3.00099	+	+	2.27516	0.0311676	0.906417	3.09786	3.22266	0.0316701	0.525752	3.11994
83669	Wdr6	mWDR6	WD repeat domain 6	2.8677	2.80819	2.86598	2.75414	2.96825	2.9751	3.05028	2.80703	2.85266	2.86776	2.83672	3.01473	3.01983	2.98957	+	+	2.21744	0.0319295	0.905935	3.03289	3.77267	0.0184957	0.878805	4.68328
11364	Acadm	AU018656|MCAD	acyl-Coenzyme A dehydrogenase medium chain	2.52233	2.6445	2.71999	2.66097	2.81406	2.81668	2.8721	2.64036	2.64838	2.64521	2.71043	2.75968	2.79014	2.75617	+	+	2.01141	0.0377221	0.905318	2.80239	2.4072	0.0474136	0.488755	2.485
12908	Crat	AW107812|CARAT	carnitine acetyltransferase	2.54093	2.35038	2.38296	2.50411	2.62463	2.56437	2.80507	2.31902	2.47224	2.51917	2.59063	2.6415	2.61756	2.64576	+		1.34616	0.0787158	0.904977	2.05375	1.24109	0.110163	0.637946	1.77412
330483	Ceacam16	Gm769	carcinoembryonic antigen-related cell adhesion molecule 16	2.02051	2.10718	2.05666	2.04481	2.30219	2.49145	2.21677	2.22889	2.18901	2.21202	2.24727	2.25148	1.86836	2.07637	+		1.81608	0.0445987	0.904963	2.58399	0.791457	0.255539	-0.447077	-1.20061
243834	Zfp324	A930002M05|D430030K24Rik|ZF5128	zinc finger protein 324	1.92102	1.60502	1.60483	1.96352	1.72306	2.23003	2.33602	1.94829	1.53502	1.69992	2.03162	1.93128	1.91345	1.61311			0.838931	0.198343	0.904642	1.44959	0.020321	0.974605	0.0230708	0.0477768
78251	Zfp712	4921504N20Rik|mszf31|mszf89	zinc finger protein 712	0.352227	NaN	NaN	NaN	0.387638	1.23983	NaN	0.403475	0.257964	0.129151	NaN	1.06549	0.0517061	0.381516			0.612548	0.313478	0.904184	1.15185	0.592245	0.32712	0.574327	1.04878
74376	Myo18b	4932408L24Rik|4933411E19Rik|Gm448	myosin XVIIIb	NaN	0.368679	NaN	NaN	NaN	0.934079	0.822901	-0.30775	NaN	NaN	NaN	0.922913	NaN	0.746949			0.662817	0.27592	0.903751	1.22036	0.870166	0.16102	0.989418	1.51004
66704	Rbm4b	4921506I22Rik|AI504630|AI506404|Lark2|Neosin	RNA binding motif protein 4B	2.13308	2.17159	2.08894	2.21641	2.35826	2.49145	2.40731	2.26561	2.30437	2.32437	2.28523	2.25148	2.27034	2.38832	+		2.65639	0.0250855	0.903582	3.51948	0.0878074	0.91873	0.0327616	0.139838
71900	Tmem106b	2310036D22Rik|5830455K21Rik|6430519M21Rik|AI428776|AI661344	transmembrane protein 106B	2.66881	2.69606	2.69941	2.74487	2.86505	2.84299	2.95921	2.68614	2.64559	2.68844	2.79232	2.78582	2.82883	2.71547	+		2.43117	0.0280432	0.903033	3.26767	0.759671	0.312299	0.339691	1.08054
11669	Aldh2	AHD-M1|ALDH-E2|ALDHI|Ahd-5|Ahd5	aldehyde dehydrogenase 2 mitochondrial	3.34315	3.36049	3.34043	3.34871	3.43909	3.42838	3.54189	3.40271	3.3573	3.37605	3.38442	3.42621	3.44395	3.44375	+	+	1.89279	0.0417103	0.902367	2.66743	2.31362	0.0594521	0.425491	2.25689
208846	Daam1	-	dishevelled associated activator of morphogenesis 1	2.61912	2.45235	2.62019	2.48531	2.67509	2.74573	2.83515	2.56417	2.61597	2.48643	2.60341	2.64626	2.68454	2.61899	+		1.64182	0.0531271	0.902238	2.38682	1.10891	0.202311	0.346067	1.34979
268857	Nlrc3	CLR16.2|D230007K08Rik|mFLJ00348	NLR family CARD domain containing 3	NaN	NaN	NaN	NaN	NaN	1.43552	NaN	NaN	NaN	-0.625792	0.211934	NaN	NaN	0.381516			0.544256	0.364682	0.9016	1.05533	0.0117688	0.98449	-0.0173393	-0.0292756
12122	Bid	2700049M22Rik|AI875481|AU022477	BH3 interacting domain death agonist	2.67992	2.72557	2.62019	2.71276	2.94262	2.90804	2.76647	2.69442	2.68709	2.82272	2.62155	2.87018	2.91129	2.84348	+	+	1.76708	0.0474467	0.901187	2.52622	1.66161	0.0544918	0.80178	2.33104
13115	Cyp27b1	Cp2b|Cyp1|Cyp27b|Cyp40|P450c1|Pddr|Vdd1|Vddr|VddrI|Vdr	cytochrome P450 family 27	NaN	NaN	NaN	-0.498833	0.987597	0.322978	NaN	NaN	NaN	NaN	NaN	0.482022	NaN	NaN			0.828518	0.202049	0.90101	1.43553	0.544256	0.380286	0.465567	0.951066
68487	Tmem140	1110007F12Rik	transmembrane protein 140	0.352227	1.46635	1.14205	1.28779	1.87945	1.68439	1.21773	1.62695	1.05627	1.30392	1.84612	1.8623	2.1993	1.7194			0.874776	0.187073	0.901009	1.49351	0.999599	0.125409	1.03237	1.68546
99151	Cercam	2600006K01Rik|AL024097|Ceecam1	cerebral endothelial cell adhesion molecule	2.52233	2.63811	2.55569	2.56172	2.7453	2.7374	2.8368	2.63362	2.59987	2.6377	2.60959	2.78582	2.83545	2.74982	+	+	2.43459	0.028	0.90096	3.26875	3.04055	0.0239641	0.771369	3.67246
16151	Ikbkg	1110037D23Rik|AI848108|AI851264|AW124339|IKK[g]|NEMO	inhibitor of kappaB kinase gamma	2.32576	2.41269	2.44172	2.33039	2.57954	2.63508	2.61195	2.43353	2.30437	2.29368	2.46019	2.53068	2.68056	2.60456	+	+	2.90967	0.0223805	0.900895	3.79702	1.8926	0.0397633	0.903616	2.66831
67399	Pdlim7	LMP	PDZ and LIM domain 7	2.81936	2.77603	2.69509	2.80053	2.93271	2.88828	3.03135	2.82062	2.83052	2.84403	2.8654	2.89339	2.87547	2.88394	+		1.84988	0.0433121	0.900587	2.61808	1.821	0.194344	0.222002	1.37718
17863	Myb	AI550390|M16449|c-myb	myeloblastosis oncogene	3.2827	3.29304	3.29434	3.25636	3.39746	3.39255	3.43776	3.29994	3.29797	3.27324	3.32869	3.3995	3.40283	3.40103	+	+	3.29985	0.0195195	0.90012	4.22742	3.2492	0.0229091	0.714466	3.72321
68255	Tmem86b	C330014O21Rik	transmembrane protein 86B	1.97395	1.98245	2.27634	2.193	2.32199	2.40839	2.42285	1.97524	1.99486	2.25982	2.39128	2.28483	2.25393	2.28917	+		1.58972	0.0559017	0.899491	2.32648	0.406295	0.50688	0.355238	0.740626
17719	ND4	-|mt-Nd4	NADH dehydrogenase subunit 4	3.70218	3.65173	3.73284	3.70279	3.80101	3.83906	3.74127	3.65678	3.73808	3.72602	3.77012	3.84392	3.79809	3.82959	+	+	1.57457	0.0567262	0.89915	2.30923	1.72385	0.0463325	0.9544	2.5165
20663	Sos2	SOS-2|mSOS-2	son of sevenless homolog 2 (Drosophila)	2.58274	2.68544	2.63692	2.67366	2.83637	2.81668	2.86339	2.77142	2.69884	2.69671	2.81828	2.8692	2.91598	2.83143	+	+	3.00899	0.0220105	0.898924	3.9036	1.59117	0.0730981	0.609699	2.07307
68724	Arl8a	1110033P22Rik|Arl10b|gie2	ADP-ribosylation factor-like 8A	1.26133	1.79763	1.60483	1.28779	2.03834	1.84386	1.81368	1.48977	1.46846	1.69992	1.3603	1.90957	1.91345	1.7194	+	+	1.32628	0.0819423	0.898402	2.02763	1.77773	0.0511288	0.757711	2.4096
223658	Mroh1	D330001F17Rik|Heatr7a	maestro heat-like repeat family member 1	2.65722	2.76829	2.65775	2.74298	2.89545	2.86671	2.91739	2.7323	2.71873	2.70274	2.7306	2.79924	2.85226	2.76642	+	+	2.52519	0.0264403	0.898313	3.36582	1.85796	0.0874165	0.401467	1.9279
67946	Spata6	1700062C23Rik|AI790763|Hash|KRP|Mash	spermatogenesis associated 6	1.45525	0.971921	0.824018	1.4562	1.72306	1.77149	1.53193	1.48977	1.53502	1.56772	1.6177	1.74763	1.86836	1.76431	+	+	1.37575	0.0755091	0.89796	2.08384	2.49752	0.0399652	0.533885	2.6608
68686	1110035H17Rik	-	RIKEN cDNA 1110035H17 gene	2.02051	2.29403	1.34578	1.52314	2.14978	1.95882	2.36468	1.77712	1.94979	1.73657	2.03162	2.0858	2.05499	2.21896		+	0.578777	0.337338	0.897473	1.10374	1.37788	0.0862537	0.674113	1.93684
328035	Fads6	BC044804|OTTMUSG00000021749	fatty acid desaturase domain family member 6	NaN	0.368679	0.824018	0.239239	NaN	1.57617	1.53193	-0.30775	0.635875	0.772747	NaN	0.0875714	NaN	NaN			0.420238	0.473582	0.897366	0.869305	0.549647	0.343713	-0.663382	-1.01987
73183	5430402O13Rik	3110047M22Rik	RIKEN cDNA 5430402O13 gene	NaN	0.368679	0.824018	NaN	0.387638	0.934079	0.822901	-0.30775	NaN	-0.625792	NaN	0.0875714	0.0517061	-0.333418			0.774854	0.22319	0.897252	1.3663	1.1532	0.129792	0.60025	1.65984
23890	Gpr34	Lypsr1	G protein-coupled receptor 34	NaN	NaN	NaN	0.864549	0.987597	NaN	1.05247	NaN	-0.477153	NaN	NaN	0.737955	NaN	NaN			0.518734	0.384831	0.897127	1.01783	0.305549	0.591589	0.376338	0.615561
620155	Gm6133	EG620155	60S ribosomal protein L17 pseudogene	NaN	1.60502	1.14205	1.17808	1.47911	1.23983	1.66641	1.00069	1.301	1.09646	1.50579	1.42643	1.03871	1.47499			0.504996	0.396204	0.896642	0.99767	0.195822	0.759642	0.146577	0.373875
67859	Cysrt1	2310002J15Rik|AV023762	cysteine rich tail 1	NaN	NaN	NaN	NaN	0.387638	NaN	0.466225	NaN	NaN	NaN	NaN	NaN	0.0517061	NaN			1.20372	0.104441	0.89658	1.88562	0.544256	0.417107	0.345497	0.888022
76976	Arxes2	2900062L11Rik|Spc22/23|Spcs3	adipocyte-related X-chromosome expressed sequence 2	NaN	NaN	NaN	NaN	0.387638	NaN	0.466225	NaN	0.257964	-0.625792	NaN	-0.673506	0.707887	NaN			1.20372	0.104265	0.89658	1.88562	0.221047	0.691997	0.2925	0.468378
675325	2410017I17Rik	-	RIKEN cDNA 2410017I17 gene	NaN	NaN	NaN	NaN	0.387638	NaN	0.466225	NaN	-0.477153	0.129151	0.211934	1.06549	NaN	-0.333418			1.20372	0.104365	0.89658	1.88562	0.137199	0.803063	0.219607	0.313943
73332	Ccdc30	1700001O02Rik|1700041C02Rik|1700111D19Rik|4930445I03Rik	coiled-coil domain containing 30	NaN	NaN	NaN	NaN	0.387638	NaN	0.466225	NaN	NaN	-0.625792	0.211934	-0.673506	NaN	0.381516			1.20372	0.104411	0.89658	1.88562	0.159442	0.782345	0.191654	0.34372
100039229	Gm10358	ENSMUSG00000072432	glyceraldehyde-3-phosphate dehydrogenase pseudogene	NaN	NaN	NaN	NaN	0.387638	NaN	0.466225	NaN	NaN	NaN	0.211934	NaN	NaN	NaN			1.20372	0.104353	0.89658	1.88562	0.359928	0.562588	-0.28956	-0.654207
13143	Dapk2	-	death-associated protein kinase 2	NaN	NaN	NaN	NaN	0.387638	NaN	0.466225	0.766655	0.257964	-0.625792	NaN	0.482022	NaN	NaN			1.20372	0.104325	0.89658	1.88562	0.299213	0.590518	-0.420727	-0.616948
77595	Nup210l	4930548O11Rik|R26-EGFP|Tg(Gt(ROSA)26Sor-EGFP)130910Eps	nucleoporin 210-like	NaN	NaN	NaN	NaN	0.387638	NaN	0.466225	-0.30775	NaN	0.129151	0.211934	NaN	NaN	NaN		+	1.20372	0.104469	0.89658	1.88562	1.2261	0.0981718	-0.764948	-1.84389
27981	Rsrp1	2700043I21Rik|D4Ucla2|D4Wsu53e	arginine/serine rich protein 1	3.01229	3.00264	3.0148	2.96694	3.21551	3.23851	2.99111	2.98444	3.04214	3.06452	2.95734	3.15677	3.19358	3.15667		+	1.11796	0.125634	0.896566	1.78549	2.47219	0.0284157	0.923924	3.34109
381582	Tmem240	EG381582|Gm5151	transmembrane protein 240	0.958301	1.60502	1.34578	0.239239	1.87945	1.68439	1.21773	1.16924	1.05627	1.56772	0.84182	0.737955	1.52072	-0.333418			0.738985	0.239855	0.896302	1.31972	0.360911	0.517968	-0.49435	-0.723175
258982	Olfr1272	MOR227-3	olfactory receptor 1272	NaN	NaN	NaN	-0.498833	0.387638	0.934079	NaN	NaN	NaN	NaN	NaN	NaN	0.707887	NaN			0.844342	0.197347	0.896054	1.45416	0.544256	0.365409	0.54447	0.98008
11984	Atp6v0c	Atp6c|Atp6c2|Atp6l|Atpl|Atpl-rs1|PL16|VATL|Vma3	ATPase H+ transporting	NaN	NaN	NaN	-0.498833	0.387638	0.934079	NaN	NaN	-0.477153	-0.625792	NaN	-0.673506	0.707887	NaN			0.844342	0.197364	0.896054	1.45416	0.383777	0.511341	0.411849	0.733196
414094	Dgkeos	A930013B10Rik	diacylglycerol kinase epsilon	NaN	NaN	NaN	-0.498833	0.387638	0.934079	NaN	NaN	-0.477153	NaN	NaN	0.0875714	NaN	NaN			0.844342	0.197325	0.896054	1.45416	0.185558	0.758839	0.174595	0.37575
72747	Ttc39c	1700008N02Rik|2810439F02Rik	tetratricopeptide repeat domain 39C	2.49197	2.39824	2.39564	2.33831	2.56273	2.68606	2.64536	2.54608	2.46702	2.49914	2.4703	2.62414	2.76539	2.69773	+	+	2.27455	0.031242	0.896027	3.08496	2.3144	0.0324459	0.842974	3.0618
74238	Mterf2	1700007D05Rik|Mterfd3	mitochondrial transcription termination factor 2	1.92102	0.971921	1.14205	2.00633	2.18037	2.08518	1.53193	1.73252	1.80798	1.69992	1.3603	1.88662	1.40342	1.93661			0.53897	0.369522	0.896011	1.04697	0.231906	0.69439	0.230134	0.46407
	2700016F22Rik		RIKEN cDNA 2700016F22 gene	0.958301	1.46635	1.34578	1.37884	1.72306	1.57617	1.92261	0.403475	0.257964	0.129151	0.84182	1.4879	0.707887	1.54903	+	+	1.56891	0.0575085	0.895952	2.30078	1.43476	0.0596319	1.1037	2.25136
17423	Ndst2	Mndns|NDST-2	N-deacetylase/N-sulfotransferase (heparan glucosaminyl) 2	2.39161	2.48739	2.45223	2.53023	2.68635	2.63508	2.72608	2.53659	2.50638	2.49914	2.63856	2.64861	2.68454	2.68703	+	+	2.54667	0.0261499	0.895758	3.38603	1.66584	0.075808	0.538596	2.04447
214899	Kdm5a	AA409370|C76986|Jarid1a|RBP2|Rbbp2	lysine (K)-specific demethylase 5A	3.15718	3.19094	3.13043	3.18131	3.30234	3.28496	3.31955	3.18218	3.19589	3.14394	3.18398	3.23649	3.2798	3.22134	+	+	3.26066	0.0202866	0.89494	4.173	1.76071	0.0834923	0.446001	1.95995
14815	Nr3c1	GR|Grl-1|Grl1	nuclear receptor subfamily 3 group C	2.57486	2.80481	2.70784	2.71489	2.90477	2.98432	2.76866	2.76736	2.74502	2.67772	2.83925	2.84337	2.87362	2.86457	+		1.2327	0.0983846	0.894586	1.91826	1.33154	0.119456	0.496164	1.71831
80885	Hcar2	Gpr109a|Gpr109b|HM74|Niacr1|PUMA-G|Pumag|mHM74b	hydroxycarboxylic acid receptor 2	NaN	0.368679	NaN	0.619009	1.28732	1.23983	NaN	1.81751	0.880113	1.20982	1.50579	1.18023	1.52072	0.982539			0.482159	0.415715	0.894069	0.963546	0.212308	0.707971	-0.259059	-0.445831
102640765	Gm36757	-	predicted gene 36757	NaN	NaN	NaN	-0.498833	NaN	1.23983	-0.234207	0.403475	NaN	NaN	NaN	NaN	NaN	0.381516			0.686895	0.264683	0.893698	1.25069	0.068626	0.904375	0.103564	0.16337
108159	Ubxn8	D0H8S2298E|Rep-8|Rep8h|Ubxd6	UBX domain protein 8	2.59787	2.22598	2.49985	2.57625	2.57954	2.70592	2.79548	2.52677	2.47737	2.53426	2.52458	2.62921	2.53572	2.61187			1.00878	0.150396	0.893526	1.65478	1.36394	0.175603	0.313213	1.44737
99412	Golga2	AW555139|GM130|mKIAA4150	golgi autoantigen golgin subfamily a	2.8031	2.90825	2.85702	2.91235	2.98492	3.05888	3.06588	2.92693	2.87179	2.86878	2.92305	3.02533	3.03942	2.97337	+	+	2.21984	0.0319916	0.892935	3.02083	2.23408	0.0405682	0.618915	2.6392
	Gm16536		predicted gene 16536	2.13308	2.36716	2.39564	2.30537	2.47183	2.5562	2.59985	2.31902	2.49702	2.23196	2.15561	2.50841	2.31517	2.30962	+		1.71062	0.049842	0.892718	2.45676	0.295337	0.627385	0.260924	0.561211
66300	Inafm1	2610014I16Rik|Prr24	InaF motif containing 1	2.66308	2.61798	2.60236	2.64212	2.80383	2.78371	2.8873	2.52677	2.61908	2.64273	2.57723	2.75814	2.73472	2.73663	+	+	2.74202	0.0239704	0.892328	3.59681	2.45154	0.0348677	0.665698	2.91207
19062	Inpp5k	C62|Pps|SKIP	inositol polyphosphate 5-phosphatase K	2.53178	2.61798	2.57665	2.51746	2.7453	2.72879	2.81791	2.69442	2.57564	2.63515	2.63301	2.74226	2.78485	2.73888	+	+	2.64901	0.0253464	0.891956	3.49356	1.96636	0.0581419	0.540302	2.28322
20922	Supt4a	AL022777|Supt4h|Supt4h1|Supt4h1a	suppressor of Ty 4A	2.34354	2.54697	2.5833	2.34604	2.58758	2.62877	2.80128	2.54608	2.60964	2.5967	2.53272	2.57979	2.66402	2.64893			1.1787	0.11213	0.889599	1.85353	0.953003	0.306509	0.251253	1.09167
14387	Gaa	E430018M07Rik	glucosidase alpha	2.66881	2.59626	2.60843	2.60958	2.84826	2.80724	2.79154	2.65335	2.64559	2.68633	2.64933	2.85612	2.82658	2.82037	+	+	3.36336	0.0194087	0.889503	4.27296	4.18914	0.0171399	0.817845	4.90075
20821	Trim21	Ro52|Ssa1	tripartite motif-containing 21	0.352227	0.971921	0.190564	1.17808	1.28732	0.934079	1.72121	0.403475	-0.477153	0.129151	0.84182	-0.673506	0.0517061	0.982539			0.943864	0.168185	0.889032	1.57494	0.014624	0.980474	-0.018624	-0.0353494
67392	4833420G17Rik	2210017J06Rik|5730533D17Rik|AW107518|C85193	RIKEN cDNA 4833420G17 gene	2.53178	2.65685	2.60843	2.53843	2.79678	2.81358	2.74107	2.62319	2.64277	2.61933	2.66473	2.7519	2.66825	2.72032	+		2.45458	0.0279564	0.888923	3.27479	1.60292	0.13503	0.337915	1.63432
100329140	Mettl5os	4930550G17Rik	methyltransferase like 5 opposite strand	NaN	0.368679	NaN	0.239239	0.387638	1.23983	-0.234207	0.403475	1.05627	-0.625792	NaN	0.922913	0.707887	0.381516			0.753495	0.233331	0.888816	1.33687	0.48882	0.395119	0.598111	0.923696
225884	BC021614	-|Gstp3	cDNA sequence BC021614	0.352227	NaN	1.14205	NaN	0.987597	0.934079	0.466225	NaN	0.880113	NaN	NaN	1.63589	1.40342	1.28283		+	0.631337	0.30217	0.887477	1.1748	1.97947	0.0275961	2.26861	3.3892
13645	Egf	AI790464	epidermal growth factor	0.958301	1.46635	0.824018	1.04168	1.99225	0.934079	1.66641	1.40323	1.1919	1.51376	0.84182	1.42643	0.0517061	0.381516			0.75064	0.235087	0.887362	1.33286	0.66315	0.263728	-0.718661	-1.17977
68982	1500015A07Rik	-	RIKEN cDNA 1500015A07 gene	1.59464	1.60502	1.69543	1.58191	1.93987	1.95882	2.05602	1.77712	1.69201	1.83089	1.90124	1.93128	2.05499	1.66939	+		3.3887	0.0195618	0.887195	4.29508	0.361192	0.589536	0.228859	0.618552
	Gm11940		predicted gene 11940	1.59464	NaN	1.4922	-0.498833	1.47911	1.43552	1.05247	1.62695	1.46846	1.09646	1.70773	1.77934	1.40342	1.76431			0.424899	0.470056	0.886954	0.875582	0.410279	0.507336	0.343204	0.739988
105244064	Gm26670	WI1-2736D10.2	predicted gene 26670	0.958301	1.27341	0.190564	0.864549	1.61697	0.934079	1.66641	1.16924	0.880113	1.38386	1.50579	1.54252	0.707887	1.80497			0.951442	0.166372	0.88682	1.58344	0.222197	0.690163	0.295489	0.470914
109934	Abr	-	active BCR-related gene	2.09926	1.98245	1.98229	2.11156	2.28112	2.42174	2.26972	1.97524	1.99486	2.06035	1.78251	2.25148	1.95397	2.13052	+		2.27761	0.0312075	0.886341	3.07675	0.773784	0.259534	0.456073	1.18984
231855	Ap5z1	C330006K01Rik	adaptor-related protein complex 5 zeta 1 subunit	2.41997	2.47616	2.57665	2.49953	2.71255	2.68086	2.72088	2.50608	2.47224	2.57207	2.58401	2.60833	2.60724	2.67012	+		2.60713	0.0258456	0.885906	3.43825	1.35225	0.144649	0.392273	1.58808
12727	Clcn4-2	Clc4-2|Clcn4	chloride channel 4-2	2.46984	2.36716	2.40783	2.44923	2.68635	2.5723	2.67194	2.44029	2.40921	2.43963	2.42768	2.57676	2.67652	2.57321	+	+	2.54617	0.0263784	0.885653	3.37093	2.64188	0.0307791	0.717332	3.18288
	Gm48551		predicted gene 48551	0.958301	0.368679	0.190564	-0.498833	1.47911	0.934079	0.822901	NaN	0.635875	0.129151	NaN	1.06549	1.52072	NaN			1.09833	0.131534	0.88503	1.75787	0.525528	0.332381	0.992194	1.03911
14013	Mecom	D630039M04Rik|Evi-1|Evi1|Jbo|Mds|Mds1|Mds1-Evi1|Prdm3|Znfpr1b1	MDS1 and EVI1 complex locus	3.29781	3.36401	3.30779	3.30056	3.46434	3.45537	3.4007	3.30436	3.29204	3.27666	3.3175	3.33938	3.35068	3.34383	+	+	2.36162	0.0300264	0.884496	3.16674	2.1785	0.0930398	0.325062	1.88054
223666	Arhgap39	9530053N22|AI843066|D15Wsu169e|Kiaa1688|Porf-2	Rho GTPase activating protein 39	1.85997	1.46635	1.77068	1.63414	2.03834	2.04759	2.03281	1.85435	1.69201	0.955573	1.84612	1.93128	2.02421	2.01288	+		1.96745	0.0397321	0.883957	2.73326	0.911584	0.156945	0.877085	1.53193
74104	Abcb6	1200005B17Rik	ATP-binding cassette sub-family B (MDR/TAP)	2.49197	2.57269	2.21735	2.44923	2.63148	2.53914	2.78753	2.36485	2.49223	2.46394	2.49869	2.57979	2.62258	2.61899		+	1.04132	0.14387	0.882923	1.68982	2.06421	0.0478391	0.606807	2.47629
224907	Dus3l	AI662135|AW557805	dihydrouridine synthase 3-like (S. cerevisiae)	2.45813	2.35038	2.35594	2.29659	2.51577	2.67554	2.58719	2.35619	2.36111	2.39616	2.33503	2.55465	2.54242	2.60456	+	+	2.01331	0.0381841	0.882318	2.78205	3.60862	0.01968	0.785788	4.25178
319493	A430078G23Rik	-	RIKEN cDNA A430078G23 gene	1.45525	1.46635	1.14205	1.17808	1.72306	1.77149	1.76993	1.29893	0.880113	0.129151	1.50579	1.80885	0.707887	1.47499	+		2.34706	0.0304629	0.881527	3.14699	0.390166	0.480548	0.580347	0.782496
66552	Sppl2a	2010106G01Rik|C130089K23Rik	signal peptide peptidase like 2A	2.5498	2.67996	2.66759	2.60323	2.80383	2.84299	2.80881	2.73925	2.72916	2.68206	2.68397	2.81931	2.80782	2.78009	+	+	2.56677	0.0261778	0.881498	3.38743	2.28215	0.0583462	0.438507	2.2742
17136	Mag	Gma|siglec-4a	myelin-associated glycoprotein	2.70581	2.65075	2.57665	2.60958	2.7858	2.76161	2.92998	2.74378	2.7166	2.67108	2.73824	2.72707	2.74116	2.75408	+		1.69772	0.0508498	0.881331	2.4338	0.512156	0.636369	0.106184	0.548809
76917	Flywch2	2810417J12Rik|3010014L17Rik|AW548203	FLYWCH family member 2	1.26133	1.71173	1.34578	1.58191	2.20849	1.95882	1.34486	1.85435	1.46846	1.85815	1.6177	2.26014	1.91345	2.11335		+	0.747875	0.237255	0.881129	1.32788	1.47635	0.0590301	1.02546	2.26687
232878	Zscan22	AW227621|D530006B18Rik|Hkr2	zinc finger and SCAN domain containing 22	0.958301	1.46635	0.190564	0.864549	1.72306	1.23983	1.44709	1.00069	1.05627	1.51376	0.84182	1.3564	1.03871	1.15224			0.953746	0.166279	0.879494	1.58388	0.118676	0.854522	0.0970616	0.241461
67062	Slc25a53	2310046F18Rik|2810402A17Rik|AI448995|AI841128|Mcart6	solute carrier family 25 member 53	1.92102	1.79763	1.4922	1.4562	2.18037	2.00578	1.88944	2.02407	1.80798	1.9519	1.78251	2.09961	2.13438	1.84205			1.2232	0.101199	0.879449	1.90031	0.619749	0.366226	0.367732	0.978387
64933	Ap3m2	5830445E16Rik|AP-3B	adaptor-related protein complex 3 mu 2 subunit	2.34354	2.22598	2.32641	2.2589	2.47183	2.62877	2.47808	2.27701	2.24638	2.21202	2.18091	2.40848	2.42107	2.38048	+	+	2.09168	0.0364669	0.879114	2.86466	2.98514	0.0308819	0.600831	3.19375
14461	Gata2	Gata-2	GATA binding protein 2	3.17107	3.21315	3.11389	3.15415	3.31555	3.29498	3.2849	3.24512	3.25569	3.23984	3.21771	3.28607	3.29427	3.26954	+		2.56823	0.0261881	0.879109	3.3855	1.94848	0.128799	0.290284	1.66655
207781	C2cd2	5730563M15|5830404H04Rik|AI314146|AI449533|BF168443|ORF25|mKIAA4045	C2 calcium-dependent domain containing 2	2.32576	2.17159	2.25781	2.02606	2.39081	2.34836	2.60394	2.17281	2.10475	2.23196	2.20449	2.39753	2.37833	2.41071	+	+	1.26564	0.0934167	0.87863	1.94847	3.03451	0.0248661	0.732632	3.57676
18576	Pde3b	9830102A01Rik|AI847709	phosphodiesterase 3B cGMP-inhibited	3.12854	3.20675	3.14696	3.13019	3.30825	3.30874	3.25014	3.17961	3.17516	3.14219	3.2164	3.20503	3.2451	3.2437	+		2.40306	0.0291857	0.878539	3.20433	1.27961	0.175918	0.337608	1.44623
69757	Leng1	1500001K17Rik	leukocyte receptor cluster (LRC) member 1	2.13308	2.07006	2.19516	2.06267	2.42027	2.23003	2.48432	2.15725	2.10475	2.17976	2.06677	2.17289	2.28597	2.27845	+		1.75534	0.0487341	0.877658	2.49445	1.41265	0.14228	0.37538	1.59885
257632	Nod2	ACUG|BLAU|CD|Card15|F830032C23Rik|IBD1|Nlrc2	nucleotide-binding oligomerization domain containing 2	NaN	0.368679	0.190564	-0.498833	0.387638	0.934079	0.822901	NaN	-0.477153	-0.625792	NaN	1.06549	NaN	0.982539			1.17899	0.113305	0.877612	1.8486	0.79713	0.182	1.01466	1.42035
20743	Sptbn2	Spnb3|mKIAA0302	spectrin beta non-erythrocytic 2	NaN	NaN	NaN	NaN	NaN	0.322978	0.466225	-0.30775	NaN	NaN	0.211934	1.06549	0.707887	0.746949		+	1.20043	0.107231	0.877467	1.87324	1.79324	0.0368727	1.30997	2.80349
70701	Nipal1	3830408G10Rik|Npal1	NIPA-like domain containing 1	NaN	NaN	NaN	NaN	NaN	0.322978	0.466225	NaN	0.635875	NaN	0.84182	0.482022	1.03871	0.381516			1.20043	0.107255	0.877467	1.87324	0.563951	0.322824	0.748053	1.05735
14411	Slc6a12	BGT1|GAT2|Gabt2	solute carrier family 6 (neurotransmitter transporter betaine/GABA)	NaN	NaN	NaN	NaN	NaN	0.322978	0.466225	NaN	-0.477153	NaN	NaN	NaN	NaN	0.746949			1.20043	0.107281	0.877467	1.87324	0.307006	0.589649	0.379815	0.618569
22259	Nr1h3	AU018371|LXR|RLD1|Unr1	nuclear receptor subfamily 1 group H	NaN	NaN	NaN	NaN	NaN	0.322978	0.466225	NaN	NaN	NaN	NaN	0.0875714	NaN	NaN			1.20043	0.107105	0.877467	1.87324	0.544256	0.41426	0.354193	0.893662
239552	Apol8	9830006J20Rik|APOL-II|Apol2	apolipoprotein L 8	NaN	NaN	NaN	NaN	NaN	0.322978	0.466225	NaN	NaN	NaN	NaN	NaN	0.0517061	NaN			1.20043	0.107124	0.877467	1.87324	0.544256	0.417227	0.345497	0.888022
211255	Kbtbd7	1110008P08Rik|AU045792|Gm295	kelch repeat and BTB (POZ) domain containing 7	NaN	NaN	NaN	NaN	NaN	0.322978	0.466225	0.766655	-0.477153	NaN	NaN	0.0875714	0.707887	NaN			1.20043	0.10725	0.877467	1.87324	0.182512	0.735622	0.293735	0.406571
259089	Olfr571	MOR21-1	olfactory receptor 571	NaN	NaN	NaN	NaN	NaN	0.322978	0.466225	NaN	-0.477153	-0.625792	NaN	0.0875714	NaN	-0.333418			1.20043	0.10722	0.877467	1.87324	0.327685	0.596222	0.27713	0.60919
257890	Olfr12	MOR208-5	olfactory receptor 12	NaN	NaN	NaN	NaN	NaN	0.322978	0.466225	NaN	NaN	NaN	0.211934	-0.673506	NaN	NaN			1.20043	0.107279	0.877467	1.87324	0.0745013	0.902521	-0.0805663	-0.166235
78441	A930033M14Rik	-	RIKEN cDNA A930033M14 gene	NaN	NaN	NaN	NaN	NaN	0.322978	0.466225	-0.30775	NaN	NaN	0.211934	NaN	0.0517061	NaN			1.20043	0.107222	0.877467	1.87324	0.119629	0.83847	-0.146039	-0.265008
12326	Camk4	A430110E23Rik|AI666733|CaMKIV|CaMKIV/Gr|D18Bwg0362e	calcium/calmodulin-dependent protein kinase IV	NaN	NaN	NaN	NaN	NaN	0.322978	0.466225	NaN	NaN	NaN	0.211934	NaN	NaN	NaN			1.20043	0.107216	0.877467	1.87324	0.359928	0.562298	-0.28956	-0.654207
225115	Svil	AU024053|B430302E16Rik	supervillin	2.95486	2.96296	2.93747	2.91044	3.09089	3.06829	3.13275	2.93522	2.90093	2.8594	2.89894	3.0014	3.04643	2.97504	+	+	3.14152	0.0217307	0.87718	4.00547	2.11604	0.0476436	0.585631	2.4822
233490	Crebzf	1110034C16Rik|6330417B10Rik|LAZip|LAZipII|SMILE|Zf	CREB/ATF bZIP transcription factor	2.54093	2.39824	2.32641	2.45466	2.49462	2.68606	2.75524	2.44691	2.47737	2.50732	2.54834	2.51603	2.62258	2.60456	+		1.29391	0.0893568	0.87716	1.97991	1.15617	0.19242	0.347738	1.38427
102634034	Gm31718	-	predicted gene 31718	2.16397	2.10718	1.14205	2.0797	2.14978	2.00578	2.48432	2.2157	1.84055	2.07574	1.99285	2.05652	2.17897	2.13052			0.532955	0.375135	0.877109	1.03572	0.387628	0.557329	0.250031	0.661517
228545	Vps18	9930024E13Rik	vacuolar protein sorting 18 (yeast)	2.28696	2.31393	2.35594	2.35359	2.45974	2.5478	2.66554	2.41953	2.3459	2.30163	2.2668	2.44402	2.40044	2.21896	+		2.0131	0.038381	0.877034	2.77655	0.124362	0.857056	0.0814867	0.237561
17972	Ncf4	AI451400|p40phox	neutrophil cytosolic factor 4	2.62585	2.61798	2.63692	2.59007	2.8568	2.79407	2.77932	2.63701	2.63412	2.66883	2.64933	2.75348	2.75052	2.76032	+	+	3.30998	0.0201839	0.876885	4.18635	4.05333	0.0275029	0.48416	3.40408
77533	C030034I22Rik	-	RIKEN cDNA C030034I22 gene	1.70189	1.46635	1.4922	1.79763	1.72306	2.25293	1.92261	1.77712	1.97298	1.69992	2.12837	1.63589	2.08341	1.93661			1.05543	0.141146	0.876449	1.7041	0.0155521	0.979597	-0.0189192	-0.0372309
330812	Rnf150	A630007N06Rik|C030044C12Rik|Greul5|mKIAA1214	ring finger protein 150	2.02051	2.19985	2.19516	2.18067	2.37496	2.33139	2.51921	2.4838	2.45081	2.34562	2.59063	2.49661	2.56163	2.52351	+		1.87525	0.0431553	0.876438	2.62508	0.408925	0.556814	0.22386	0.662405
268395	Mpg	9830006D05|AI326268|APNG|Aag|Mid1	N-methylpurine-DNA glycosylase	2.46984	2.42649	2.39564	2.44371	2.71749	2.62877	2.60394	2.45972	2.58628	2.49072	2.4703	2.69959	2.68056	2.61545	+	+	2.75747	0.0239412	0.876031	3.58683	2.02939	0.0444914	0.677937	2.55527
16764	Aff3	3222402O04Rik|A730046J16|LAF-4|Laf4	AF4/FMR2 family member 3	3.12536	3.16658	3.1013	3.14104	3.23983	3.2553	3.31655	3.17069	3.16526	3.1344	3.21945	3.15756	3.18006	3.18378	+		2.50015	0.0276379	0.875534	3.30607	0.0164122	0.984762	0.00671848	0.0282912
100038735	Gm10384	ENSMUSG00000072618	predicted gene 10384	2.19236	1.92978	2.31056	2.06267	2.40589	2.44682	2.32587	2.26561	2.14938	2.29368	2.18091	2.40305	2.38958	2.41783	+	+	1.41969	0.0724014	0.875438	2.1208	2.25743	0.0399303	0.620372	2.66135
217351	Tnrc6c	9930033H14Rik|mKIAA1582	trinucleotide repeat containing 6C	2.82863	2.83362	2.83802	2.79595	2.99435	2.93578	3.04438	2.8472	2.87179	2.86257	2.8654	2.97079	2.97206	2.94945	+	+	2.6186	0.0259549	0.874809	3.43388	4.11027	0.0237626	0.53453	3.67682
246228	Vwa1	4932416A11Rik|WARP	von Willebrand factor A domain containing 1	1.26133	NaN	0.190564	NaN	0.987597	0.934079	0.466225	NaN	0.257964	0.955573	0.211934	0.922913	NaN	-0.333418			0.578541	0.339452	0.873754	1.09974	0.0971417	0.859881	-0.176814	-0.23255
68929	Mospd3	1190005J19Rik|5133401H10Rik|Gtig2|R124	motile sperm domain containing 3	2.51256	2.48739	2.41955	2.46523	2.70238	2.74573	2.59569	2.45972	2.53695	2.54508	2.54064	2.71642	2.66825	2.73436	+	+	2.26222	0.0318065	0.873746	3.04468	2.90632	0.0248027	0.787985	3.57746
72053	Tmub2	2010008E23Rik	transmembrane and ubiquitin-like domain containing 2	2.24296	2.4397	2.27634	2.33831	2.55393	2.56437	2.55522	2.3473	2.29539	2.40194	2.46019	2.55465	2.49967	2.45736	+		2.32509	0.0310171	0.873156	3.11236	1.3648	0.118777	0.477904	1.72219
14102	Fas	AI196731|APO1|APT1|CD95|TNFR6|Tnfrsf6|lpr	Fas (TNF receptor superfamily member 6)	1.26133	NaN	1.34578	1.17808	1.61697	0.934079	1.60401	-0.30775	1.301	1.69992	1.15788	1.4879	1.95397	1.28283			0.501676	0.40097	0.872222	0.989718	0.552011	0.322271	0.849448	1.05874
100038636	B230344G16Rik	ENSMUSG00000075418	RIKEN cDNA B230344G16 gene	0.352227	0.368679	NaN	NaN	1.28732	0.322978	-0.234207	NaN	NaN	0.519642	NaN	0.482022	NaN	NaN			0.695566	0.261791	0.872012	1.25778	0.0656682	0.907331	0.107167	0.158575
13479	Dpep1	AI327012|MBD	dipeptidase 1 (renal)	0.352227	1.46635	NaN	1.17808	1.28732	1.23983	1.34486	0.766655	0.880113	0.772747	0.84182	0.0875714	1.40342	0.381516			0.550802	0.361632	0.871881	1.06043	0.0779949	0.89562	-0.0904808	-0.176056
56310	Gps2	AI505953	G protein pathway suppressor 2	2.83461	2.65685	2.78283	2.72324	2.88326	2.94312	2.95225	2.76114	2.82079	2.82641	2.85854	2.89251	2.92059	2.89837	+	+	1.88498	0.0430891	0.871413	2.63118	1.79405	0.0833214	0.436654	1.96372
22619	Siae	LSE|Ysg2	sialic acid acetylesterase	2.59787	2.63157	2.5833	2.65836	2.76228	2.83164	2.83348	2.68332	2.65114	2.65252	2.7493	2.75814	2.77111	2.73888	+		2.99398	0.0222406	0.8712	3.8342	1.29185	0.178595	0.326556	1.43288
68386	0610039K10Rik	-	RIKEN cDNA 0610039K10 gene	NaN	NaN	0.824018	NaN	0.387638	0.322978	0.466225	0.766655	-0.477153	-0.625792	0.211934	-0.673506	NaN	-0.333418			0.801968	0.214227	0.870968	1.39439	0.801676	0.219359	-0.582959	-1.29187
15898	Icam5	CD50|ICAM-3|Icam3|TLN|Tlcn	intercellular adhesion molecule 5 telencephalin	0.352227	0.368679	0.190564	NaN	0.387638	1.43552	0.466225	NaN	NaN	-0.625792	NaN	0.0875714	0.0517061	0.746949		+	0.794842	0.21713	0.870952	1.38539	2.08018	0.0325751	1.09709	3.04858
11465	Actg1	AL023024|Actg|Actl|E51	actin gamma	2.69058	2.4982	2.61437	2.60643	2.73636	2.72437	2.92205	2.75261	2.70339	2.60825	2.7306	2.67953	2.63711	2.54718	+		1.34502	0.0807464	0.870837	2.03435	0.750334	0.31603	-0.339507	-1.07257
56013	Srcin1	P140|SNIP|mKIAA1684|p140Cap	SRC kinase signaling inhibitor 1	0.958301	1.27341	0.824018	0.239239	1.47911	1.57617	1.21773	NaN	0.635875	0.129151	0.211934	0.482022	1.6934	-0.333418	+		1.28276	0.0920935	0.870693	1.96396	0.532842	0.336283	0.856732	1.03266
12362	Casp1	ICE|Il1bc	caspase 1	0.352227	1.86902	1.14205	1.4562	1.87945	2.00578	1.21773	1.85435	1.87075	1.69992	1.15788	2.21444	1.95397	2.03526		+	0.542599	0.368799	0.870361	1.04855	1.17196	0.0912453	1.01648	1.89478
68423	Ankrd13d	0710001P18Rik|AI430801	ankyrin repeat domain 13 family member D	1.85997	1.79763	1.69543	1.76213	2.07939	2.11927	2.11799	1.73252	1.39154	1.69992	1.84612	1.4879	2.02421	1.96373	+		3.43745	0.0195098	0.86967	4.30531	0.417487	0.488942	0.393355	0.769904
72495	2610206C17Rik	-	RIKEN cDNA 2610206C17 gene	NaN	0.368679	NaN	NaN	NaN	0.322978	1.21773	-0.30775	NaN	-0.625792	NaN	0.737955	NaN	-0.333418			0.590068	0.331263	0.869447	1.11507	0.419367	0.473092	0.456497	0.793792
14630	Gclm	AI649393|Gcmc|Glclr	glutamate-cysteine ligase modifier subunit	3.30808	3.30536	3.32497	3.288	3.41797	3.3899	3.47512	3.32885	3.32772	3.30541	3.36206	3.35707	3.40712	3.39979	+		2.44097	0.0287531	0.868977	3.23258	1.524	0.118116	0.405662	1.72629
12583	Cdo1	1300002L19Rik|Cdo|D18Ucla3	cysteine dioxygenase 1 cytosolic	1.45525	1.46635	0.824018	1.28779	1.99225	1.84386	1.21773	1.62695	1.301	1.69992	1.90124	1.88662	2.08341	1.38785			0.846552	0.198336	0.868737	1.44952	0.316717	0.579264	0.383361	0.633331
100090	Zbtb48	0610011D15Rik|AI327031|Hkr3	zinc finger and BTB domain containing 48	2.19236	2.14084	2.31056	2.09598	2.35826	2.37981	2.56937	2.26561	2.24638	2.30939	2.20449	2.26858	2.40044	2.29956	+		1.58344	0.057609	0.868415	2.29821	0.751854	0.393128	0.227224	0.92869
72075	Ogfr	2010013E17Rik	opioid growth factor receptor	2.60514	2.71124	2.56285	2.67613	2.8568	2.7374	2.88596	2.62319	2.63992	2.66196	2.7019	2.7566	2.77392	2.81875	+	+	1.73718	0.049562	0.868204	2.46689	2.38501	0.0397638	0.576981	2.67738
56381	Spen	Mint|mKIAA0929	SPEN homolog transcriptional regulator (Drosophila)	3.0867	3.0909	3.07876	3.04843	3.20068	3.17344	3.27654	3.03471	3.08814	3.02261	3.12045	3.18535	3.12835	3.10631	+		2.31732	0.0311447	0.867617	3.09688	1.09928	0.172403	0.437175	1.46143
72296	Rusc1	2210403N08Rik|AA408288|NESCA	RUN and SH3 domain containing 1	2.69576	2.51871	2.64228	2.60958	2.77431	2.78016	2.86923	2.5728	2.55695	2.58772	2.53272	2.6623	2.73144	2.68975	+	+	1.92842	0.0416155	0.866834	2.67424	2.72899	0.0349474	0.566449	2.91026
230895	Vps13d	-	vacuolar protein sorting 13 D (yeast)	2.43323	2.39824	2.54835	2.56172	2.64468	2.72437	2.71288	2.45972	2.59654	2.46394	2.54064	2.55465	2.49967	2.57321	+		2.04513	0.037718	0.86626	2.80041	0.248424	0.747943	0.106112	0.390052
16559	Kif17	5930435E01Rik|AW492270|Kif17b|mKIAA1405	kinesin family member 17	NaN	0.971921	NaN	-0.498833	0.387638	0.934079	0.466225	-0.30775	0.257964	-0.625792	0.84182	0.737955	1.03871	1.15224		+	0.723629	0.247883	0.866188	1.29316	1.3321	0.0785888	0.87058	2.01966
231603	A630023P12Rik	-	RIKEN cDNA A630023P12 gene	NaN	0.971921	NaN	NaN	0.387638	0.934079	-0.234207	0.403475	-0.477153	-0.625792	NaN	-0.673506	NaN	NaN			0.637252	0.299606	0.865995	1.17895	0.585336	0.35575	-0.463293	-0.997068
67287	Parp6	1700119G14Rik|2310028P13Rik|3110038K10Rik|ARTD17|C030013N01Rik|PARP-6	poly (ADP-ribose) polymerase family member 6	2.36039	2.36716	2.25781	2.44923	2.603	2.53914	2.61195	2.53172	2.47224	2.39616	2.49869	2.42929	2.46726	2.47533	+		2.2917	0.0312641	0.865843	3.06692	0.196613	0.818676	-0.0694658	-0.29197
	Gm15892		predicted gene 15892	1.45525	1.79763	1.77068	1.58191	2.07939	2.04759	1.88944	1.62695	1.53502	1.30392	1.6177	1.90957	1.91345	2.01288	+	+	1.76779	0.0486773	0.865688	2.49828	2.4637	0.0278752	0.972228	3.39224
76899	Golga1	0710001G09Rik|2210418B03Rik|AW107649|Golgi97|awag|golgin-97	golgi autoantigen golgin subfamily a	2.34354	2.14084	2.17144	2.29659	2.50539	2.49145	2.45173	2.29868	2.17629	2.26861	2.18091	2.35583	2.15738	2.35572	+		2.15979	0.0348805	0.864881	2.92309	0.397809	0.581415	0.201225	0.631014
107242	AI837181	Bles03|N28173	expressed sequence AI837181	2.89447	2.92932	2.93585	2.94169	3.02317	3.05888	3.15735	3.03471	2.94765	2.99316	3.01098	3.06111	3.07768	3.04699	+		2.04168	0.0379032	0.864464	2.79478	1.46528	0.138537	0.367944	1.61811
75641	1700029I15Rik	1700021K07Rik	RIKEN cDNA 1700029I15 gene	0.352227	NaN	NaN	0.239239	NaN	1.23983	1.05247	NaN	0.635875	0.519642	NaN	NaN	0.707887	0.746949			0.520272	0.386007	0.864368	1.0157	0.203162	0.702245	0.357013	0.452571
242126	Slc22a15	2610034P21Rik|4930477M19|A530052I06Rik|BB219042	solute carrier family 22 (organic anion/cation transporter) member 15	1.78822	1.60502	1.89014	2.06267	2.18037	2.08518	2.20213	1.77712	2.05384	1.65997	2.12837	2.00777	2.05499	1.96373	+		1.48208	0.066634	0.864142	2.18337	0.295411	0.6315	0.247934	0.555049
13424	Dync1h1	9930018I23Rik|AI894280|DHC1|DHC1a|DNCL|Dnchc1|Dnec1|Dnecl|Loa|MAP1C|P22|Swl|mKIAA0325	dynein cytoplasmic 1 heavy chain 1	3.25787	3.22036	3.19408	3.21881	3.29168	3.30292	3.45175	3.22317	3.23132	3.22085	3.28133	3.31558	3.27129	3.23272	+		1.34144	0.0820895	0.864093	2.02663	0.601191	0.453923	0.226655	0.825897
70796	Zdhhc1	4432412D04Rik	zinc finger DHHC domain containing 1	0.352227	0.971921	0.190564	0.239239	0.987597	1.43552	1.05247	NaN	0.880113	0.955573	NaN	0.0875714	0.707887	1.38785	+		1.47751	0.0671058	0.86403	2.17824	0.494105	0.368629	0.825989	0.972499
244421	Lonrf1	-	LON peptidase N-terminal domain and ring finger 1	2.37638	2.45235	2.51694	2.53436	2.63148	2.77656	2.6273	2.36485	2.48736	2.44959	2.42768	2.53068	2.49967	2.46347	+		1.76899	0.0486466	0.863594	2.49785	0.949771	0.308889	0.249472	1.08645
71799	Ptcd1	1110069M14Rik	pentatricopeptide repeat domain 1	2.51256	2.54697	2.54835	2.60323	2.68078	2.62231	2.93109	2.55071	2.48736	2.52302	2.52458	2.68773	2.78216	2.65516		+	1.10873	0.130779	0.862964	1.76105	2.40482	0.0322168	0.79816	3.0926
20912	Stxbp3	Munc-18c|Stxbp3a|Sxtbp3|Unc18-3	syntaxin binding protein 3	2.19236	2.10718	2.19516	2.14084	2.48344	2.34836	2.40731	2.36485	2.23566	2.2016	2.35006	2.34939	2.40044	2.42478	+		2.73182	0.0249616	0.862733	3.53679	1.0093	0.21778	0.35863	1.29701
13434	Trdmt1	Dnmt2|Rnmt2	tRNA aspartic acid methyltransferase 1	0.352227	NaN	0.190564	0.864549	1.28732	0.322978	1.05247	1.16924	1.39154	1.09646	1.50579	0.922913	0.707887	-0.333418		+	0.766688	0.229461	0.862286	1.34755	1.53054	0.0546522	-1.02165	-2.32993
213819	Casd1	Cas1|Cast1	CAS1 domain containing 1	2.44594	2.35038	2.43084	2.42053	2.56273	2.6157	2.70463	2.35619	2.3895	2.44465	2.37813	2.53774	2.51463	2.5284	+	+	2.35827	0.030703	0.861923	3.13372	2.75144	0.0376916	0.512917	2.77685
234852	Chmp1a	2900018H07Rik|Pcoln3	charged multivesicular body protein 1A	3.19958	3.20069	3.19884	3.2143	3.28702	3.28462	3.4213	3.23903	3.21718	3.22784	3.26874	3.27283	3.31179	3.28456	+		1.62025	0.055533	0.861869	2.33399	1.60105	0.132211	0.342909	1.64488
74076	4933406C10Rik	-	RIKEN cDNA 4933406C10 gene	NaN	0.368679	NaN	-0.498833	0.987597	0.322978	-0.234207	NaN	-0.477153	0.129151	0.211934	0.0875714	NaN	0.746949			0.916677	0.177999	0.861602	1.53331	0.122562	0.830476	0.171036	0.27728
225358	Fam13b	2610024E20Rik|AW060714|AW546153	family with sequence similarity 13 member B	2.40611	2.50863	2.38296	2.35359	2.65104	2.6157	2.62355	2.15725	2.3459	2.32437	2.46019	2.50059	2.57961	2.51347	+	+	2.59148	0.0261457	0.86144	3.38395	1.46266	0.0708185	0.768346	2.09646
227721	Ppapdc3	D830019K17Rik|NET39|Plpp7	phosphatidic acid phosphatase type 2 domain containing 3	1.26133	1.46635	0.190564	NaN	0.387638	1.43552	1.72121	1.77712	1.7342	1.56772	1.6177	1.54252	1.91345	1.90749			0.421019	0.474692	0.861332	0.867008	0.463002	0.494433	0.280332	0.760653
67705	1810058I24Rik	AI414869|AI848234	RIKEN cDNA 1810058I24 gene	3.0675	3.14923	3.10282	3.09412	3.27387	3.22107	3.22883	3.09001	3.05676	3.10202	3.09152	3.2121	3.2261	3.21006	+	+	2.6368	0.0259831	0.861115	3.43211	3.96997	0.0186778	0.806201	4.65568
104248	Cabin1	A330070M20Rik|Cain|Ppp3in	calcineurin binding protein 1	2.90788	2.83059	2.87882	2.89049	3.02585	3.01648	3.06827	2.85449	2.8648	2.84061	2.91223	2.98544	2.93953	2.94473	+	+	3.00465	0.0221165	0.860707	3.82512	1.99971	0.0669183	0.46157	2.15192
	AL590144.2			2.45813	2.61798	2.57665	2.51746	2.75814	2.7692	2.69898	2.61963	2.52854	2.59963	2.5971	2.75814	2.84817	2.78199	+	+	2.24183	0.0322877	0.860681	3.00671	2.87448	0.021167	0.941083	3.82608
320713	Mysm1	C130067A03Rik|C530050H10Rik	myb-like SWIRM and MPN domains 1	2.70581	2.74352	2.69509	2.69962	2.88326	2.89281	2.89128	2.69442	2.71227	2.64521	2.67929	2.85404	2.84189	2.78573	+	+	4.48581	0.0178195	0.859824	5.33631	2.71413	0.0310152	0.676637	3.16307
56431	Dstn	2610043P17Rik|ADF|AU042046|Dsn|corn1|sid23p	destrin	3.04638	3.07385	2.99061	3.0695	3.14503	3.1487	3.26778	3.17271	3.13643	3.12212	3.16666	3.23099	3.20974	3.18285	+		1.72497	0.0504603	0.859274	2.44635	1.60946	0.122465	0.366384	1.702
56692	Lamtor3	AW556229|Map2k1ip1|Mapbp|Mapksp1|Mp1	late endosomal/lysosomal adaptor MAPK and MTOR activator 3	2.16397	2.10718	2.2939	2.24877	2.48344	2.51147	2.35541	1.97524	2.07161	2.16831	2.09887	2.24259	2.41092	2.42478	+	+	1.96048	0.0406568	0.858954	2.70135	2.05089	0.036385	0.911479	2.8525
54384	Mtmr7	-	myotubularin related protein 7	0.958301	NaN	0.190564	NaN	1.47911	0.322978	-0.234207	NaN	0.257964	1.09646	NaN	NaN	NaN	1.28283			0.518827	0.387798	0.858553	1.01281	0.00817488	0.988445	-0.0224666	-0.0221432
52028	Bbs1	AI451249|D19Ertd609e	Bardet-Biedl syndrome 1 (human)	0.352227	0.971921	NaN	NaN	0.987597	0.322978	0.822901	-0.30775	0.880113	NaN	NaN	0.482022	0.707887	NaN			0.666747	0.27754	0.858088	1.21687	0.20371	0.702899	0.347931	0.452
493583	Itlnb	Itln1b|Itln2|Itln1	intelectin b	0.958301	1.46635	1.60483	1.04168	1.72306	1.68439	1.76993	1.16924	1.7342	1.45303	1.84612	1.8623	1.52072	0.982539	+		1.3574	0.080118	0.856987	2.04052	0.101866	0.857828	-0.15021	-0.23578
232223	Txnrd3	AI196535|TR2|Tgr	thioredoxin reductase 3	2.44594	2.36716	2.38296	2.41445	2.63816	2.5562	2.66228	2.51661	2.46172	2.45923	2.48007	2.57979	2.60193	2.51853	+		2.82246	0.0239826	0.856937	3.62375	1.68376	0.122021	0.349103	1.70507
100038474	K230015D01Rik	ENSMUSG00000074125	RIKEN cDNA K230015D01 gene	NaN	0.368679	NaN	-0.498833	0.387638	0.934079	-0.234207	0.766655	1.05627	0.519642	NaN	1.27548	0.707887	0.746949			0.93834	0.172272	0.856645	1.55784	0.466107	0.413385	0.607196	0.895024
212398	Frat2	-	frequently rearranged in advanced T cell lymphomas 2	2.88025	2.95229	2.86377	2.86291	3.04861	3.05673	3.03831	2.92051	2.93661	2.9543	2.93338	3.04954	3.08356	3.07976	+	+	2.86913	0.0238331	0.855954	3.67169	3.96566	0.0182714	0.749565	4.45732
224440	Setd4	AY037804|C21orf18|ORF21	SET domain containing 4	1.78822	NaN	1.34578	1.28779	1.28732	1.77149	1.60401	1.40323	1.59346	1.38386	1.50579	1.18023	0.0517061	1.38785			0.410771	0.484018	0.855622	0.850477	0.95485	0.150528	-0.804861	-1.55915
29873	Cspg5	Caleb|Ngc	chondroitin sulfate proteoglycan 5	0.958301	0.368679	0.824018	0.619009	0.987597	1.77149	1.05247	0.403475	0.635875	0.519642	0.84182	0.482022	1.25089	0.381516			1.00686	0.153776	0.855255	1.63891	0.211655	0.735767	0.167477	0.40666
242418	Dcaf10	AA959934|Wdr32	DDB1 and CUL4 associated factor 10	2.68531	2.63811	2.7463	2.67366	2.88074	2.83453	2.88325	2.61601	2.71008	2.5967	2.73824	2.81197	2.86025	2.77237	+	+	2.81266	0.0239231	0.855238	3.61027	1.67178	0.060583	0.689787	2.23569
207521	Dtx4	AI449438|BC044798|D930042H13|RNF155	deltex 4 homolog (Drosophila)	1.78822	1.60502	1.60483	1.52314	1.80846	1.84386	2.25724	1.48977	1.69201	1.90776	1.50579	1.93128	2.1098	1.96373		+	1.14644	0.122896	0.854803	1.80104	1.48568	0.0645405	0.852418	2.17977
66890	Lman2	1110003H06Rik|1300009F09Rik|AA408240|AL023023|AU040819|GP36B|VIP36	lectin mannose-binding 2	3.24078	3.19153	3.21026	3.21131	3.301	3.2769	3.43877	3.24832	3.23047	3.25012	3.25416	3.30166	3.31314	3.31043	+	+	1.3946	0.0758155	0.854288	2.08035	3.61513	0.0352671	0.420804	2.89657
70495	Atp6ap2	(P)RR|5730403E06Rik|APT6M8-9|ATP6M8-9|Atp6ip2|M8-9	ATPase H+ transporting	3.04986	3.06093	3.04571	3.0732	3.20575	3.19762	3.19167	3.11098	3.03275	3.08017	3.09874	3.23153	3.25238	3.22083	+	+	5.01438	0.0176552	0.854052	5.79404	3.15082	0.0192697	0.953261	4.16779
14786	Grb7	mKIAA4028	growth factor receptor bound protein 7	2.56675	2.50863	2.66759	2.66097	2.79317	2.81043	2.77297	2.6998	2.6748	2.69466	2.644	2.78443	2.84189	2.7455	+	+	2.1437	0.0358597	0.853756	2.89302	1.97748	0.0594338	0.520007	2.25443
74778	Rrp7a	1110014J01Rik|AA408146|Kheg1	ribosomal RNA processing 7 homolog A (S. cerevisiae)	2.09926	1.92978	1.69543	1.91543	2.1163	2.23003	2.28175	2.04631	2.01556	2.00997	1.94971	2.32228	2.13438	2.11335	+	+	1.52202	0.0636404	0.853513	2.22041	1.47421	0.0893036	0.556742	1.90935
18175	Nrap	-	nebulin-related anchoring protein	NaN	NaN	NaN	NaN	0.387638	0.322978	NaN	NaN	-0.477153	NaN	NaN	0.737955	0.0517061	NaN			1.20418	0.109114	0.853053	1.86612	0.753126	0.219495	0.721835	1.29148
240892	Dusp27	C130085G02Rik|Gm209	dual specificity phosphatase 27 (putative)	NaN	NaN	NaN	NaN	0.387638	0.322978	NaN	NaN	NaN	NaN	NaN	NaN	0.707887	NaN			1.20418	0.108898	0.853053	1.86612	0.544256	0.365419	0.54447	0.98008
633979	Ak9	Akd1|Akd2|Gm234|Gm7127	adenylate kinase 9	NaN	NaN	NaN	NaN	0.387638	0.322978	NaN	-0.30775	NaN	NaN	NaN	NaN	0.0517061	-0.333418			1.20418	0.109137	0.853053	1.86612	0.520348	0.412051	0.408073	0.897825
100502653	C130060C02Rik	-	RIKEN cDNA C130060C02 gene	NaN	NaN	NaN	NaN	0.387638	0.322978	NaN	NaN	NaN	0.129151	NaN	NaN	0.0517061	NaN			1.20418	0.10914	0.853053	1.86612	0.058218	0.921864	0.0720842	0.135031
243961	Shank1	-	SH3/ankyrin domain gene 1	NaN	NaN	NaN	NaN	0.387638	0.322978	NaN	NaN	0.257964	NaN	NaN	0.0875714	NaN	NaN			1.20418	0.109101	0.853053	1.86612	0.0412619	0.943408	0.0552458	0.0983988
	Zfp993		zinc finger protein 993	NaN	NaN	NaN	NaN	0.387638	0.322978	NaN	NaN	NaN	0.519642	NaN	-0.673506	NaN	NaN			1.20418	0.109064	0.853053	1.86612	0.120429	0.837084	-0.149406	-0.267418
	Gm26576		predicted gene 26576	NaN	NaN	NaN	NaN	0.387638	0.322978	NaN	NaN	NaN	NaN	0.211934	NaN	NaN	NaN			1.20418	0.109182	0.853053	1.86612	0.359928	0.562329	-0.28956	-0.654207
319757	Smo	E130215L21Rik|Smoh|bnb|smoothened	smoothened frizzled class receptor	NaN	NaN	NaN	NaN	0.387638	0.322978	NaN	-0.30775	0.880113	0.129151	0.211934	0.0875714	0.707887	NaN			1.20418	0.109158	0.853053	1.86612	0.280617	0.624176	-0.326414	-0.565876
105245965	Gm41336	-	predicted gene 41336	NaN	NaN	NaN	NaN	0.387638	0.322978	NaN	-0.30775	-0.477153	NaN	0.84182	0.0875714	NaN	NaN			1.20418	0.109181	0.853053	1.86612	0.389004	0.495919	-0.475458	-0.758297
58992	F12	FXII|HAF	coagulation factor XII (Hageman factor)	NaN	NaN	NaN	NaN	0.387638	0.322978	NaN	-0.30775	NaN	NaN	0.211934	NaN	NaN	NaN			1.20418	0.10892	0.853053	1.86612	0.66759	0.300926	-0.491535	-1.10141
73299	1700041G16Rik	Jems	RIKEN cDNA 1700041G16 gene	NaN	NaN	NaN	NaN	0.387638	0.322978	NaN	NaN	0.257964	NaN	0.84182	NaN	NaN	NaN			1.20418	0.109116	0.853053	1.86612	0.661653	0.261171	-0.747025	-1.18526
18588	Pde6g	Pdeg|p3AT	phosphodiesterase 6G cGMP-specific	NaN	NaN	NaN	NaN	0.387638	0.322978	NaN	0.766655	0.635875	-0.625792	0.211934	NaN	0.0517061	NaN		+	1.20418	0.10915	0.853053	1.86612	1.15135	0.0997134	-0.919879	-1.83409
72238	Tbc1d5	1600014N05Rik	TBC1 domain family member 5	2.57486	2.67996	2.62019	2.66612	2.82705	2.7692	2.86633	2.70507	2.64559	2.68206	2.65457	2.72002	2.71439	2.71053	+		2.42611	0.0294008	0.853024	3.19438	1.36316	0.291412	0.192685	1.12255
59028	Rcl1	2310040A02Rik|AI789745|C76567|RPCL1|Rnac	RNA terminal phosphate cyclase-like 1	3.09428	3.03121	3.05825	3.09618	3.17447	3.18532	3.26756	3.14088	3.12291	3.16575	3.18757	3.25953	3.20344	3.22057	+	+	2.17162	0.0349805	0.852623	2.92163	1.7103	0.0833818	0.465703	1.96151
245666	Iqsec2	Brag1	IQ motif and Sec7 domain 2	2.26568	2.33267	1.98229	2.32226	2.32199	2.46997	2.61195	2.41953	2.20128	2.29368	2.4039	2.44877	2.42107	2.33807			1.05231	0.143835	0.851636	1.69086	0.491506	0.490801	0.254424	0.766712
56291	Styx	0610039A20Rik|hStyxb	serine/threonine/tyrosine interaction protein	1.85997	1.27341	1.83468	1.58191	2.14978	1.77149	2.05602	1.68284	2.01556	1.77038	2.03162	1.90957	1.86836	1.84205			1.00174	0.155758	0.851375	1.63146	0.0308622	0.963728	-0.0240683	-0.0657698
228550	Itpka	-	inositol 1 4	0.352227	NaN	0.190564	0.864549	1.28732	0.934079	0.466225	-0.30775	0.635875	-0.625792	NaN	1.18023	0.0517061	0.381516			0.789272	0.220984	0.851342	1.37334	0.766427	0.209202	0.782649	1.32613
67971	Tppp3	2700055K07Rik|CGI-38|Ceacam9|mmCGM8	tubulin polymerization-promoting protein family member 3	NaN	NaN	0.190564	-0.498833	0.387638	0.322978	0.466225	0.403475	NaN	NaN	NaN	NaN	0.0517061	1.28283	+		1.28892	0.0922919	0.851328	1.96084	0.528873	0.342074	0.825878	1.0224
100042784	Prdm11	8030443D09Rik|AA163972|Gm707	PR domain containing 11	2.41997	2.17159	2.35594	2.35359	2.53549	2.5478	2.57842	2.43353	2.42774	2.39616	2.4039	2.50841	2.54242	2.43823	+		1.93984	0.0416317	0.850901	2.67117	1.46655	0.163899	0.310388	1.49678
68420	Ankrd13a	1100001D10Rik|ANKRD13|AU046136	ankyrin repeat domain 13a	3.03189	3.02993	3.05255	3.00961	3.16307	3.12599	3.2307	3.06725	3.035	3.04622	3.10573	3.14626	3.14244	3.16192	+	+	2.37064	0.0307403	0.850691	3.13194	2.24274	0.0494679	0.51624	2.439
14159	Fes	AI586313|BB137047|FPS|c-fes	feline sarcoma oncogene	2.94584	2.89925	2.89297	2.90949	3.04128	3.05888	3.09867	2.92374	2.89476	2.91671	2.94002	2.97517	2.97803	3.02883	+	+	3.22636	0.0215614	0.850486	4.03783	2.01408	0.0773814	0.405324	2.02957
13521	Slc26a2	Dtd|ST-OB	solute carrier family 26 (sulfate transporter) member 2	2.65123	2.60369	2.63146	2.62486	2.77431	2.84299	2.82321	2.56852	2.61597	2.46394	2.62734	2.7612	2.63235	2.63931	+		3.5028	0.0196101	0.850002	4.32412	0.964062	0.195435	0.463831	1.37299
79059	Nme3	1810009F08Rik|AI413736|DR-nm23|Ndk3|Nm23-DR|Nm23-M3	NME/NM23 nucleoside diphosphate kinase 3	2.2186	1.86902	2.08894	1.68101	2.28112	2.23003	2.26972	1.94829	2.17629	2.0443	2.09887	2.1501	2.15738	2.21896			1.11738	0.130083	0.849401	1.76529	0.906706	0.267012	0.32152	1.17326
20481	Ski	2310012I02Rik|2610001A11Rik|AA062172|AA589460|BC004088	ski sarcoma viral oncogene homolog (avian)	2.80644	2.7347	2.74985	2.79129	2.96476	2.91631	2.93872	2.7813	2.78739	2.75318	2.82899	2.93682	2.96341	2.89127	+	+	3.17459	0.0216259	0.849283	3.98094	2.5976	0.0312377	0.718791	3.14488
228836	Dlgap4	AI225853|BC024558|DAP-4|DAP4|SAPAP-4|Sapap4|WBP16	discs large homolog-associated protein 4 (Drosophila)	2.6451	2.66282	2.71195	2.69962	2.85114	2.80724	2.91739	2.76114	2.7563	2.81003	2.79232	2.82526	2.81971	2.82832	+		2.5176	0.027828	0.84753	3.28386	1.48808	0.239986	0.214276	1.23826
56486	Gabarap	-	gamma-aminobutyric acid receptor associated protein	3.04521	3.11019	3.04472	3.06045	3.18587	3.23452	3.19264	3.09545	3.09583	3.09176	3.10649	3.18558	3.20424	3.1794	+	+	2.82627	0.0238759	0.847375	3.61057	4.22868	0.0206418	0.565993	3.89193
269198	Nbeal1	2310076G13Rik|A530050O19Rik|A530083I02Rik|AI662228|ALS2CR17	neurobeachin like 1	2.5498	2.55581	2.43084	2.49953	2.74965	2.68606	2.69321	2.62671	2.54106	2.44465	2.60959	2.6816	2.68454	2.5648	+		2.5637	0.0272947	0.84722	3.33232	0.723821	0.314911	0.367821	1.07576
16172	Il17ra	AW538159|Cdw217|Il17r|VDw217	interleukin 17 receptor A	2.98465	2.95769	2.98933	2.97999	3.0967	3.05456	3.21948	2.95565	2.98568	2.97714	3.0511	3.10636	3.09484	3.08932	+	+	1.66411	0.0539073	0.847093	2.37056	2.11943	0.0467267	0.595149	2.50191
279766	Rhbdd3	Ptag	rhomboid domain containing 3	2.48111	2.48739	2.55569	2.43808	2.65104	2.71066	2.71824	2.51661	2.55306	2.49914	2.57723	2.66671	2.70359	2.64256	+	+	2.78017	0.0243299	0.846972	3.56114	2.50075	0.038471	0.566331	2.74142
231712	Trafd1	1110008K06Rik|Fln29	TRAF type zinc finger domain containing 1	1.85997	2.19985	2.0213	2.0797	2.40589	2.58753	1.8533	2.0673	2.18901	2.1047	1.78251	2.39753	2.43089	2.2057		+	0.614095	0.317636	0.846779	1.14408	1.40702	0.0662455	0.968332	2.15638
	Gm43904		predicted gene 43904	NaN	NaN	NaN	NaN	NaN	NaN	1.34486	NaN	NaN	NaN	NaN	0.0875714	0.707887	0.746949		+	0.544256	0.369345	0.846687	1.04738	3.50101	0.0132727	1.45808	5.48557
67685	Dyx1c1	1700010I24Rik|EKN1|b2b811Clo	dyslexia susceptibility 1 candidate 1 homolog (human)	NaN	0.971921	NaN	-0.498833	1.28732	0.322978	-0.234207	NaN	NaN	0.772747	0.211934	-0.673506	NaN	0.746949			0.573808	0.345783	0.846655	1.08877	0.0269376	0.962124	0.051717	0.0687687
105244282	Gm27003	-	predicted gene 27003	NaN	NaN	NaN	0.619009	1.28732	0.322978	NaN	-0.30775	0.635875	-0.625792	NaN	0.0875714	NaN	NaN			0.513001	0.393546	0.846598	1.00273	0.352107	0.542116	-0.398268	-0.686625
18024	Nfe2l2	Nrf2	nuclear factor erythroid derived 2	2.85717	2.87258	2.93585	2.87766	3.03241	2.98879	3.10376	2.92051	2.88842	2.86257	2.94806	2.9733	3.03031	2.96039	+		2.15293	0.0358953	0.845985	2.89388	1.48468	0.112029	0.444034	1.76401
16423	Cd47	9130415E20Rik|AA407862|AI848868|AW108519|B430305P08Rik|IAP|Itgp	CD47 antigen (Rh-related antigen integrin-associated signal transducer)	3.31421	3.36975	3.32855	3.32805	3.45097	3.42606	3.47654	3.34911	3.34035	3.33191	3.35428	3.45518	3.42635	3.42008	+	+	2.80028	0.0240459	0.845427	3.57962	3.36644	0.0244632	0.653675	3.64425
66176	Nat9	1110028N05Rik	N-acetyltransferase 9 (GCN5-related putative)	2.34354	2.27286	2.43084	2.33831	2.43401	2.51147	2.74349	2.41953	2.4824	2.38427	2.54064	2.5412	2.52183	2.41071			1.20237	0.11101	0.844923	1.86016	0.26442	0.715077	0.132687	0.436576
71591	Zfp251	9130001M19Rik|AV339307	zinc finger protein 251	2.41997	2.14084	2.25781	2.26873	2.49462	2.39443	2.62355	2.31902	2.40921	2.19085	2.35006	2.36213	2.34195	2.44474	+		1.3484	0.0824111	0.844515	2.0234	0.48553	0.510397	0.227005	0.734688
14068	F7	AI132620|Cf7|FVII	coagulation factor VII	0.352227	0.368679	1.14205	NaN	0.987597	1.23983	0.822901	1.97524	1.05627	1.38386	1.6177	1.8623	1.91345	1.80497			0.722887	0.250026	0.844184	1.28719	0.719868	0.236939	0.709893	1.24743
381352	Mamdc4	Gm995	MAM domain containing 4	0.352227	0.971921	NaN	0.619009	1.47911	0.322978	1.05247	1.00069	1.1919	1.09646	0.211934	0.0875714	1.61507	1.47499			0.632468	0.305452	0.844137	1.16839	0.27592	0.615296	0.406382	0.57868
106947	Slc39a3	AI845814|Zip3	solute carrier family 39 (zinc transporter) member 3	1.70189	0.368679	1.77068	1.86074	1.80846	2.00578	1.88944	1.62695	1.69201	1.20982	2.06677	1.27548	1.25089	1.80497			0.598465	0.327497	0.844088	1.12231	0.338963	0.547342	-0.440597	-0.679548
100042990	Gm12089	OTTMUSG00000005329	predicted gene 12089	0.352227	0.368679	NaN	-0.498833	0.387638	0.934079	0.822901	NaN	-0.477153	0.129151	NaN	1.06549	0.707887	1.15224		+	1.0773	0.138363	0.843782	1.7167	2.11438	0.028077	1.52995	3.35918
56380	Arid3b	Bdp|Dri2	AT rich interactive domain 3B (BRIGHT-like)	2.16397	2.25023	2.11861	2.29659	2.34064	2.4809	2.52464	2.41229	2.23566	2.16831	2.35006	2.24259	2.30089	2.07637	+		1.83112	0.0464336	0.843663	2.5476	0.435154	0.511584	-0.280735	-0.732491
20196	S100a13	-	S100 calcium binding protein A13	2.81619	2.86475	2.82008	2.73526	3.00192	2.97352	2.94506	2.80703	2.81793	2.84403	2.77985	2.97701	3.00882	3.00613	+	+	2.36324	0.0309724	0.84344	3.11422	3.90841	0.016497	0.961057	5.06302
18054	Ngp	bectenecin	neutrophilic granule protein	1.92102	1.92978	1.98229	2.14084	2.23448	2.31347	2.26972	3.07276	3.04429	3.06366	3.02258	3.15413	3.15814	3.12984	+	+	2.23736	0.0332663	0.843432	2.98062	2.89373	0.0325407	0.573134	3.04807
67393	Cxxc5	4930415K17Rik	CXXC finger 5	2.91218	2.97314	2.96774	2.98069	3.06699	3.04106	3.20788	2.98688	2.95094	2.94343	3.00979	2.98485	3.034	3.04396	+		1.52122	0.0643224	0.842823	2.21224	1.00299	0.279253	0.26652	1.14923
244144	Usp35	Gm1088|Gm493	ubiquitin specific peptidase 35	1.26133	0.368679	1.69543	1.58191	1.93987	1.84386	1.34486	0.403475	1.46846	1.09646	1.15788	1.42643	1.81766	1.15224			0.643668	0.297032	0.841967	1.18296	0.693179	0.251639	0.696947	1.21087
20128	Trim30a	Rpt-1|Rpt1|Trim30	tripartite motif-containing 30A	2.53178	2.45235	2.60843	2.40192	2.68635	2.76161	2.65225	2.55071	2.65926	2.53056	2.49869	2.62669	2.52183	2.5648	+		1.73687	0.0504501	0.841773	2.44474	0.0776299	0.915534	0.0437959	0.145388
18602	Padi4	Pad4|Pdi4	peptidyl arginine deiminase type IV	2.41997	2.38308	2.2939	2.29659	2.54486	2.5562	2.60797	2.36485	2.25678	2.17976	2.37813	2.30781	2.28597	2.43158	+		2.62317	0.0261538	0.841638	3.38638	0.282784	0.683309	0.159456	0.481139
68259	Ift80	4921524P20Rik|Wdr56|mKIAA1374	intraflagellar transport 80	1.92102	2.33267	2.14601	2.06267	2.32199	2.37981	2.43033	2.10601	2.13511	2.1047	2.28523	2.32228	2.32884	2.26737	+		1.31398	0.0888272	0.841382	1.98342	1.41557	0.112283	0.478251	1.76237
57783	Tnip1	ABIN|ABIN-1|ABIN1|AU018810|Naf1|Nef|VAN	TNFAIP3 interacting protein 1	3.07477	3.06856	3.09034	3.09985	3.19073	3.15008	3.31385	3.12245	3.05575	3.07858	3.13552	3.1178	3.19018	3.1759	+		1.55679	0.0616724	0.841002	2.24965	1.1076	0.187496	0.383523	1.40228
18796	Plcb2	AI550384|B230205M18Rik|B230399N12	phospholipase C beta 2	2.75505	2.72088	2.6907	2.72731	2.8394	2.96548	2.88189	2.76323	2.72711	2.72558	2.77663	2.87786	2.76539	2.79664	+		2.30127	0.0318292	0.840916	3.04518	1.00387	0.24414	0.313411	1.22907
13047	Cux1	CDP|Cutl1|Cux|Cux-1	cut-like homeobox 1	3.10428	3.13104	3.09511	3.09945	3.25114	3.24456	3.22964	3.1497	3.11732	3.09176	3.15975	3.23189	3.2261	3.20457	+	+	4.2397	0.0211582	0.840674	5.03028	2.29327	0.0426365	0.57007	2.592
230848	Zbtb40	BC059177|C230087D24|Gm571|mKIAA0478	zinc finger and BTB domain containing 40	2.49197	1.92978	2.05666	2.31393	2.51577	2.39443	2.45173	2.20199	2.27664	2.19085	2.22655	2.32228	2.21851	2.32886			0.821492	0.20938	0.840478	1.41057	0.863421	0.364946	0.220007	0.980856
216560	Wdpcp	AV249152	WD repeat containing planar cell polarity effector	0.958301	NaN	0.824018	0.864549	0.987597	1.23983	1.21773	1.00069	0.257964	-0.625792	1.3603	0.737955	1.52072	1.38785			0.717462	0.252721	0.839933	1.27922	0.617018	0.285492	0.781631	1.13522
77889	Lbh	1810009F10Rik|6720416L16Rik	limb-bud and heart	2.76698	2.83362	2.67238	2.73132	2.86233	2.96218	2.93872	2.92051	2.90989	2.86257	2.88896	2.96047	2.97685	2.88019	+		1.84416	0.0458945	0.839701	2.55792	0.71907	0.401674	0.231166	0.91408
69612	Kansl2	2310037I24Rik|B930009D17	KAT8 regulatory NSL complex subunit 2	1.59464	1.46635	0.824018	1.37884	1.87945	1.23983	2.03281	1.56331	1.69201	1.83089	1.6177	1.80885	1.61507	1.84205			0.740684	0.243198	0.839104	1.30878	0.376678	0.606699	0.180835	0.591087
240869	Zbtb37	D430004I08Rik	zinc finger and BTB domain containing 37	2.19236	2.29403	2.05666	2.33831	2.51577	2.36448	2.50228	2.08717	2.30437	2.09051	2.44974	2.23346	2.42107	2.31938	+		1.51843	0.064771	0.838483	2.2062	0.315709	0.602044	0.288793	0.599545
105734	Tigd5	AA409802|AA409995|AI666797	tigger transposable element derived 5	0.352227	0.971921	0.824018	1.04168	1.93987	0.322978	1.44709	1.00069	-0.477153	0.519642	1.50579	1.06549	1.40342	1.47499			0.585351	0.337552	0.837997	1.10325	0.631998	0.279017	0.757804	1.14964
208104	Mlxip	AW228700|Mir|bHLHe36	MLX interacting protein	2.13308	2.14084	2.2939	2.33831	2.57126	2.53914	2.26972	2.08717	2.17629	2.11836	2.4039	2.39753	2.36666	2.41783			1.17416	0.118352	0.836597	1.82425	1.15996	0.121719	0.655866	1.70652
22033	Traf5	-	TNF receptor-associated factor 5	1.59464	1.60502	1.60483	1.79763	1.93987	2.00578	2.03281	1.56331	1.69201	1.77038	1.99285	1.95185	1.86836	2.05639	+		2.65289	0.0260074	0.836528	3.40925	0.854211	0.217721	0.498596	1.29727
228730	Kiz	Gm114|Ncrna00153|Plk1s1	kizuna centrosomal protein	2.39161	2.48739	2.4722	2.46	2.6918	2.64728	2.63467	2.51661	2.49223	2.55207	2.53272	2.63665	2.61245	2.60823	+	+	3.13918	0.0218864	0.835603	3.91406	2.67838	0.0535427	0.393895	2.35088
56812	Dnajb2	2700059H22Rik|Dnajb10|Hsj1|mDj8	DnaJ (Hsp40) homolog subfamily B	2.24296	2.22598	2.35594	2.35359	2.63148	2.49145	2.43763	2.20199	2.21313	2.3524	2.2668	2.50059	2.49967	2.44474	+	+	1.7512	0.0499585	0.8353	2.45459	2.51374	0.0308384	0.797052	3.2013
72588	2700012I20Rik	-	RIKEN cDNA 2700012I20 gene	NaN	0.368679	0.190564	NaN	0.387638	0.322978	0.822901	-0.30775	1.1919	-0.625792	0.211934	1.18023	0.707887	1.15224			0.936776	0.174021	0.834612	1.54853	0.84705	0.178134	0.816024	1.43466
71968	Wdr73	1200011I23Rik|2410008B13Rik|AI848574|C85352	WD repeat domain 73	2.69576	2.59626	2.63146	2.68578	2.8333	2.77656	2.88596	2.68047	2.65387	2.73975	2.72272	2.75814	2.75658	2.76842	+		2.27365	0.0322355	0.834501	3.00764	1.36214	0.194162	0.282688	1.37767
22084	Tsc2	Nafld|Tcs2	tuberous sclerosis 2	2.71549	2.65075	2.54081	2.62187	2.8394	2.7374	2.86633	2.51661	2.69653	2.54152	2.72272	2.84554	2.80039	2.73663	+	+	1.73336	0.0508754	0.833624	2.43407	1.34815	0.0816111	0.782742	1.98559
67963	Npc2	2700012J19Rik|AA408070|AU045843|HE1	Niemann-Pick type C2	3.364	3.4075	3.36403	3.37564	3.45353	3.45235	3.559	3.39428	3.37907	3.4033	3.40921	3.42942	3.45186	3.44479	+	+	1.68997	0.0531069	0.833467	2.3875	2.31358	0.0816692	0.337716	1.98343
26889	Cln8	mnd	ceroid-lipofuscinosis neuronal 8	2.2186	2.22598	2.0213	2.193	2.49462	2.33139	2.40731	2.26561	2.22458	2.32437	2.39128	2.50453	2.54242	2.50307	+	+	1.8498	0.0459172	0.833342	2.55799	2.43625	0.0318345	0.788808	3.11008
381410	Zfp408	Gm1011	zinc finger protein 408	1.78822	1.60502	0.824018	1.83038	1.99225	2.11927	1.60401	1.73252	1.59346	2.0443	1.78251	1.8623	1.81766	2.1919			0.670012	0.278065	0.832103	1.2158	0.497004	0.420368	0.433571	0.882282
106504	Stk38	5830476G13Rik|9530097A09Rik|AA617404|Ndr1	serine/threonine kinase 38	2.97677	2.9907	3.00424	3.00526	3.13096	3.11485	3.16641	3.03143	3.00891	3.03911	3.06359	3.1146	3.13182	3.11474	+	+	3.61818	0.0192892	0.832009	4.39312	2.76436	0.0385085	0.494826	2.73107
100504668	Gm20342	-	predicted gene 20342	1.70189	1.46635	1.69543	1.52314	1.99225	2.15041	1.66641	1.97524	1.46846	1.77038	1.94971	2.11291	1.99069	1.93661			1.22328	0.1062	0.831768	1.87715	0.775639	0.237028	0.549253	1.24692
70461	Crtc3	2610312F20Rik|6332415K15Rik|AI429792|BC011210|TORC3	CREB regulated transcription coactivator 3	2.19236	2.0288	2.19516	2.193	2.43401	2.42174	2.34586	2.04631	2.21313	2.22213	2.15561	2.31513	2.43089	2.31938	+	+	2.36402	0.0311906	0.831144	3.09812	1.76424	0.0583721	0.647801	2.27402
17886	Myh9	Fltn|Myhn-1|Myhn1|NMHCIIA|NMMHC-A|NMMHC-IIA|TU72.6	myosin heavy polypeptide 9	3.24607	3.22585	3.23598	3.21791	3.3316	3.34572	3.38354	3.30267	3.31179	3.27279	3.33787	3.37927	3.30535	3.31636	+		3.31244	0.0213394	0.83091	4.08111	0.491604	0.535547	0.190855	0.696849
70433	Draxin	2610109H07Rik|neucrin	dorsal inhibitory axon guidance protein	2.09926	1.79763	1.98229	1.72344	1.99225	2.23003	2.34586	1.91936	1.69201	2.00997	2.09887	2.02473	1.40342	2.21896			1.09839	0.134929	0.830847	1.73545	0.0247178	0.966104	-0.0412717	-0.0619921
100038570	Gm11744	OTTMUSG00000003947|Prcd	predicted gene 11744	1.97395	1.86902	2.08894	1.76213	2.07939	2.2945	2.25724	1.62695	1.77268	1.90776	1.78251	2.13813	2.02421	2.09533	+	+	1.50431	0.0664483	0.830724	2.1855	2.22385	0.0340057	0.823124	2.94076
71834	Zbtb43	1700010E06Rik|Zfp297b|mKIAA0414	zinc finger and BTB domain containing 43	2.28696	2.07006	2.14601	2.27828	2.37496	2.44682	2.49043	2.27701	2.37562	2.19085	2.22655	2.41382	2.36666	2.25591	+		1.86318	0.045397	0.830524	2.56953	0.582646	0.433666	0.266992	0.858596
234796	Klhl36	-	kelch-like 36	1.78822	1.27341	1.83468	1.68101	2.14978	1.90544	1.92261	1.81751	0.635875	1.65997	1.78251	1.88662	1.75999	1.87608			1.16333	0.121416	0.830476	1.8091	0.548829	0.34384	0.665403	1.01927
381677	Vgf	Gm1052	VGF nerve growth factor inducible	NaN	0.971921	0.190564	1.17808	1.72306	1.68439	NaN	1.16924	0.880113	1.30392	0.211934	1.4879	1.03871	0.982539			0.318896	0.58494	0.830451	0.698865	0.367251	0.539953	0.349209	0.689801
	AC125141.3			NaN	0.368679	NaN	1.04168	0.987597	0.322978	0.822901	-0.30775	NaN	-0.625792	0.211934	NaN	NaN	0.381516			0.613296	0.319183	0.830136	1.13991	0.183325	0.748182	-0.219315	-0.38958
73410	1700065D16Rik	-	RIKEN cDNA 1700065D16 gene	0.958301	0.368679	0.824018	0.239239	1.28732	1.23983	1.21773	0.403475	1.301	1.30392	0.84182	1.06549	1.03871	-0.333418	+		1.88901	0.0442979	0.829864	2.59627	0.312522	0.587095	-0.36502	-0.622267
17970	Ncf2	NOXA2|Ncf-2|p67phox	neutrophil cytosolic factor 2	2.82249	2.78355	2.77015	2.78331	2.98492	2.94492	2.92998	2.80174	2.80767	2.81772	2.80419	2.96178	2.91598	2.88019	+	+	3.41951	0.0200724	0.82971	4.18691	2.50988	0.0383893	0.564548	2.74405
338364	Trim65	4732463G12Rik	tripartite motif-containing 65	2.71549	2.68544	2.62019	2.61885	2.76636	2.78371	2.95724	2.68614	2.67731	2.64767	2.73445	2.72357	2.78485	2.71301	+		1.46732	0.0700405	0.829202	2.14436	0.935886	0.316353	0.245998	1.07192
16969	Zbtb7a	9030619K07Rik|9130006G12Rik|AI452336|FBI-1|Lrf|Pokemon|Zbtb7	zinc finger and BTB domain containing 7a	2.92055	2.93917	2.9154	2.92255	3.06918	3.05995	3.09241	2.9761	2.97346	2.94638	2.95274	3.0326	3.0701	3.00099	+	+	4.5509	0.0179862	0.82869	5.27364	1.89371	0.0845402	0.402266	1.95114
74114	Crot	1200003H03Rik	carnitine O-octanoyltransferase	2.2186	2.39824	2.11861	2.2049	2.43401	2.62231	2.34586	2.12392	2.23566	2.30163	2.06677	2.41382	2.49967	2.38048		+	1.1803	0.117628	0.828521	1.82729	1.86953	0.0425072	0.850123	2.59481
104346	Gas8	Gas11	growth arrest specific 8	2.06197	2.0288	2.14601	2.11156	2.28112	2.39443	2.35541	1.97524	1.87075	1.97224	2.09887	2.28483	2.34195	2.27845	+	+	2.80593	0.0244954	0.827591	3.5531	2.74518	0.0229077	0.98234	3.73851
27223	Trp53bp1	53BP1|Tp53bp1|m53BP1|p53BP1	transformation related protein 53 binding protein 1	2.7107	2.72088	2.7949	2.74487	2.94067	2.92034	2.8721	2.70507	2.74883	2.72919	2.78616	2.85194	2.86988	2.82199	+	+	2.75579	0.0252822	0.827511	3.501	2.22481	0.0511384	0.507514	2.40684
105242696	Gm38843	-	predicted gene 38843	NaN	NaN	NaN	0.619009	0.387638	NaN	1.21773	0.403475	0.880113	NaN	NaN	NaN	NaN	0.982539			0.516239	0.392326	0.827398	1.00463	0.0592921	0.912439	-0.132156	-0.149877
328440	Npm2	-	nucleophosmin/nucleoplasmin 2	1.26133	NaN	1.34578	0.239239	0.987597	1.23983	1.44709	1.16924	0.880113	0.772747	1.50579	0.482022	NaN	1.15224			0.514264	0.394084	0.827253	1.00177	0.732438	0.210343	-0.953012	-1.32271
84113	Ptov1	1110030G05Rik|AU041779|Gcap3	prostate tumor over expressed gene 1	2.81936	2.84541	2.81741	2.86174	3.00487	2.89946	3.07298	2.8738	2.88842	2.93435	2.97622	2.98838	3.00152	2.96217	+		1.7371	0.0509432	0.827002	2.43238	1.14134	0.193906	0.35041	1.37847
59287	Ncstn	9430068N19Rik|AA727311|Aph2|D1Dau13e|Kiaa0253|Nct|mKIAA0253	nicastrin	1.92102	1.92978	2.0213	2.02606	2.28112	2.15041	2.31539	2.17281	1.97298	2.09051	2.09887	2.21444	2.05499	2.2057	+		2.39584	0.0307398	0.826839	3.12535	0.526829	0.490853	0.225413	0.767213
192176	Flna	ABP-280|Dilp2|F730004A14Rik|Fln1|GENA 379|filamin-1	filamin alpha	3.01501	2.9748	2.9788	2.9876	3.08491	3.13803	3.17187	3.04112	3.05166	3.04151	3.07714	3.13894	3.11447	3.09609	+	+	2.68569	0.0259532	0.826784	3.427	2.15322	0.0782881	0.374497	2.0229
	Gm38037		predicted gene 38037	1.85997	0.368679	1.69543	1.28779	1.61697	1.77149	1.98163	1.73252	1.46846	1.61614	1.90124	1.42643	1.61507	1.7194			0.588827	0.336138	0.826559	1.106	0.303932	0.642075	-0.208118	-0.541875
18115	Nnt	4930423F13Rik|AI323702|BB168308	nicotinamide nucleotide transhydrogenase	1.59464	1.71173	1.98229	1.86074	2.07939	2.15041	2.07787	1.77712	1.84055	1.90776	2.09887	1.88662	2.17897	2.09533	+		1.6804	0.0538714	0.826157	2.37126	0.62585	0.349137	0.405192	1.00931
66606	Lrrc57	2810002D13Rik|AA407405	leucine rich repeat containing 57	NaN	NaN	0.824018	0.239239	0.987597	1.43552	NaN	1.16924	1.39154	0.129151	0.84182	1.27548	0.707887	1.15224			0.42109	0.477134	0.824885	0.863277	0.130151	0.82543	0.152643	0.284292
66116	Cml1	1110002I11Rik|AI266962|Nat8f1	camello-like 1	2.24296	2.45235	2.05666	2.15462	2.44715	2.39443	2.55522	2.35619	2.1631	2.31697	2.41602	2.40848	2.53572	2.49772			1.1288	0.129818	0.824683	1.76732	1.2366	0.115142	0.605577	1.74387
210582	Coq10a	Gm1	coenzyme Q10 homolog A (yeast)	1.92102	1.98245	1.83468	2.02606	2.1163	2.23003	2.31539	2.08717	2.01556	2.25079	2.2668	1.9714	1.75999	2.03526	+		2.01713	0.0401277	0.823616	2.72492	1.16254	0.120276	-0.663642	-1.71436
433931	Pigg	Gpi7	phosphatidylinositol glycan anchor biosynthesis class G	0.958301	1.27341	1.60483	1.37884	1.28732	2.00578	1.81368	0.403475	1.46846	1.30392	1.15788	1.06549	1.52072	1.54903			0.847518	0.201461	0.823431	1.43751	0.439963	0.461614	0.431925	0.812166
	Gm17160		predicted gene 17160	NaN	NaN	0.190564	NaN	NaN	0.322978	1.05247	NaN	NaN	NaN	NaN	0.482022	NaN	0.381516		+	0.632354	0.307647	0.823028	1.16411	1.20282	0.0925649	0.899803	1.88599
100504072	Gm20045	-	predicted gene 20045	1.97395	2.10718	1.9389	1.68101	2.14978	2.34836	2.1365	1.73252	2.20128	1.88371	2.09887	2.28483	2.1098	2.24403	+		1.26163	0.0990064	0.822944	1.91522	0.889743	0.179756	0.668211	1.42857
17527	Mpv17	Tg.Mpv17	MpV17 mitochondrial inner membrane protein	2.54093	2.55581	2.56983	2.6	2.7782	2.82278	2.65564	2.55975	2.50174	2.61933	2.61564	2.80313	2.76827	2.77237	+	+	2.00847	0.0404788	0.820508	2.71244	2.88657	0.0219206	0.916567	3.79855
66641	Sike1	2810005O12Rik|5730470L24Rik|AI450236|AI839862|Sike|Sikeb	suppressor of IKBKE 1	2.41997	2.47616	2.32641	2.48042	2.72234	2.59484	2.57393	2.46592	2.4824	2.43963	2.43891	2.53774	2.52183	2.43158	+		1.79423	0.0491056	0.82034	2.48699	0.627847	0.514788	0.158142	0.727626
69535	Ten1	2310004N24Rik	TEN1 telomerase capping complex subunit	2.82558	2.9273	2.82534	2.85579	2.97338	2.99317	3.07239	2.86572	2.90396	2.84964	2.93338	2.94332	2.97803	2.94851	+		2.00029	0.0407249	0.820225	2.70355	1.4549	0.143527	0.358249	1.59279
57138	Slc12a5	KCC2|mKIAA1176	solute carrier family 12 member 5	0.352227	0.368679	NaN	0.619009	0.987597	1.43552	-0.234207	0.403475	-0.477153	0.129151	0.211934	-0.673506	NaN	0.381516			0.625497	0.312255	0.820064	1.15436	0.564125	0.376869	-0.430013	-0.957465
234374	Ddx49	R27090_2	DEAD (Asp-Glu-Ala-Asp) box polypeptide 49	2.8677	2.77603	2.84048	2.7784	2.91374	2.89056	3.11067	2.85014	2.88735	2.8657	2.9177	2.96504	2.99615	2.94377		+	1.17463	0.119694	0.819973	1.81674	2.03763	0.0645916	0.463343	2.18095
68750	Rreb1	1110037N09Rik|AA414966|B930013M22Rik	ras responsive element binding protein 1	2.41997	2.27286	2.38296	2.48042	2.53549	2.62877	2.63467	2.52173	2.3459	2.51917	2.50758	2.57979	2.63235	2.56904	+		1.89134	0.0446118	0.819082	2.58807	1.19309	0.145823	0.476247	1.58162
320165	Tacc1	4833447E04Rik|AA960202|B230378H13Rik	transforming acidic coiled-coil containing protein 1	3.03189	3.02076	3.01017	3.02218	3.12438	3.15551	3.19869	2.99716	3.01695	2.99257	3.03678	3.14264	3.09552	3.0813	+	+	3.05843	0.0223532	0.818552	3.79428	2.31925	0.0435101	0.553182	2.57598
223646	Naprt	9130210N20Rik|Naprt1	nicotinate phosphoribosyltransferase	0.352227	0.971921	0.190564	0.619009	1.28732	0.934079	1.34486	0.403475	1.301	-0.625792	1.3603	0.482022	1.03871	1.47499	+		1.54274	0.063893	0.818407	2.21812	0.198785	0.712394	0.326434	0.43998
12684	Cideb	1110030C18Rik|AI790179|CIDE-B	cell death-inducing DNA fragmentation factor alpha subunit-like effector B	1.92102	1.86902	1.69543	1.58191	2.14978	2.31347	1.72121	2.00043	1.99486	1.99157	1.15788	2.13813	2.1098	2.17754			0.853135	0.200297	0.817135	1.44239	0.800385	0.190608	0.865266	1.39093
14248	Flii	3632430F08Rik|Fliih	flightless I homolog (Drosophila)	2.93257	2.95946	2.92242	2.93145	3.05684	3.08499	3.10625	2.93317	2.9764	2.95781	2.98173	3.03591	3.07842	3.03271	+	+	3.65039	0.019197	0.817048	4.38266	2.32898	0.0505236	0.483122	2.41941
80707	Wwox	5330426P09Rik|9030416C10Rik|WOX1	WW domain-containing oxidoreductase	2.16397	2.47616	2.35594	2.27828	2.57126	2.4809	2.56937	2.44691	2.42168	2.37815	2.33503	2.46259	2.46726	2.44474	+		1.44065	0.0735288	0.816452	2.10697	1.06973	0.296059	0.231743	1.11297
71718	Telo2	1200003M09Rik|AI415602|Tel2|mKIAA0683	TEL2 telomere maintenance 2	2.59787	2.33267	2.41955	2.51308	2.63816	2.59484	2.76426	2.55527	2.52854	2.53791	2.50758	2.71093	2.56775	2.62593	+		1.28166	0.0958616	0.816112	1.93357	1.38553	0.128613	0.43093	1.67216
170936	Zfp369	B930030B22Rik|D230020H11Rik|NRIF2	zinc finger protein 369	2.26568	2.50863	2.38296	2.46	2.54486	2.68086	2.61195	2.53172	2.58974	2.52302	2.54834	2.62921	2.50725	2.44474	+		1.55269	0.063359	0.81593	2.22692	0.149731	0.839757	-0.0778207	-0.262484
15957	Ifit1	ISG56|Ifi56|P56	interferon-induced protein with tetratricopeptide repeats 1	NaN	0.971921	1.14205	-0.498833	0.387638	1.77149	0.466225	1.00069	NaN	0.519642	NaN	-0.673506	0.0517061	0.381516			0.421138	0.477292	0.81558	0.862323	0.0740796	0.893372	0.13009	0.179584
78558	Htra3	2210021K23Rik|9530081K03Rik|Prsp|Tasp	HtrA serine peptidase 3	1.26133	1.46635	1.14205	1.72344	1.61697	1.84386	1.92261	1.94829	1.77268	1.61614	1.94971	1.63589	0.0517061	1.76431			1.21869	0.110534	0.8153	1.86353	0.749228	0.198853	-1.03734	-1.36054
28006	Fam21	A130095H06|C530005J20Rik|D6Wsu116e|Washc2	family with sequence similarity 21	2.72936	2.66866	2.70784	2.65036	2.85958	2.84846	2.87494	2.72755	2.66192	2.64023	2.71459	2.76272	2.74744	2.72744	+		3.33194	0.0215893	0.814955	4.06174	1.16429	0.236906	0.270644	1.24765
70510	Rnf167	0610010G05Rik|5730408C10Rik|AU019305|AV328608	ring finger protein 167	2.13308	2.35038	2.11861	2.15462	2.48344	2.56437	2.21677	2.27701	2.40921	2.28554	2.28523	2.48431	2.38958	2.40342			1.0676	0.143407	0.81492	1.69336	1.24466	0.158688	0.398318	1.5224
16168	Il15	AI503618|IL-15	interleukin 15	2.06197	2.41269	2.35594	2.38885	2.49462	2.6157	2.47808	2.56417	2.4824	2.51132	2.46019	2.50841	2.63711	2.55169			1.17921	0.119341	0.814618	1.81922	0.699546	0.394253	0.24796	0.925603
106869	Tnfaip8	AA987150|E130304C20Rik|ENSMUSG00000073567|Gg2-1|Gm10539|Nded|Ssc-2	tumor necrosis factor alpha-induced protein 8	3.33173	3.34278	3.31481	3.31206	3.4248	3.42006	3.46879	3.3912	3.37983	3.38002	3.39353	3.3972	3.40752	3.39794	+		3.06397	0.0222691	0.81411	3.79031	1.4657	0.480699	0.107325	0.78255
224674	Slc37a1	G3PP	solute carrier family 37 (glycerol-3-phosphate transporter) member 1	1.92102	1.27341	1.69543	1.86074	1.87945	2.00578	2.18684	1.91936	1.94979	2.0443	1.3603	1.67633	2.05499	1.7194			0.956465	0.170881	0.814098	1.56448	0.0254647	0.965919	-0.0362834	-0.0622177
20737	Spn	A630014B01Rik|Cd43|Galgp|Ly-48|Ly48	sialophorin	3.14736	3.11368	3.18216	3.11389	3.24029	3.24541	3.31418	3.11635	3.11542	3.13101	3.13486	3.23509	3.2438	3.23103	+	+	2.21249	0.0350556	0.814092	2.91738	4.90554	0.0170337	0.705386	4.99596
72108	Ddhd2	2010305K11Rik|SAMWD1|mKIAA0725	DDHD domain containing 2	2.7107	2.66866	2.70366	2.67117	2.8704	2.86671	2.84333	2.70767	2.64838	2.6842	2.74198	2.81689	2.77111	2.8071	+	+	4.15689	0.0209761	0.813949	4.85684	1.99583	0.0643814	0.477295	2.18283
102731	4833445I07Rik	AV253134	RIKEN cDNA 4833445I07 gene	NaN	0.368679	NaN	NaN	0.387638	0.322978	-0.234207	NaN	NaN	0.772747	NaN	0.0875714	0.0517061	-0.333418			1.00913	0.157171	0.813645	1.62563	0.467429	0.421674	0.537111	0.879877
100310872	Dynlt1a	-	dynein light chain Tctex-type 1A	NaN	NaN	NaN	NaN	1.28732	NaN	NaN	-0.30775	0.257964	0.519642	NaN	-0.673506	NaN	NaN			0.544256	0.372082	0.813583	1.04213	0.758924	0.226247	-0.650329	-1.27328
231842	Amz1	5330426I05|6530401C20Rik	archaelysin family metallopeptidase 1	1.45525	1.27341	NaN	1.4562	1.87945	1.23983	1.21773	0.766655	1.301	1.51376	1.15788	1.54252	1.25089	0.381516			0.406573	0.490881	0.813145	0.839578	0.0841156	0.882694	-0.114495	-0.194616
12780	Abcc2	AI173996|Abc30|Cmoat|Mrp2|cMRP	ATP-binding cassette sub-family C (CFTR/MRP)	NaN	0.971921	1.34578	0.864549	0.387638	1.57617	1.53193	1.16924	1.7342	1.30392	1.78251	1.59153	1.6934	1.80497			0.452748	0.448902	0.812944	0.909857	0.443352	0.472892	0.376079	0.794122
227377	Farp2	AI465173|BC009153|D030026M03Rik|Fir|mKIAA0793	FERM RhoGEF and pleckstrin domain protein 2	0.352227	NaN	0.824018	0.864549	0.387638	1.43552	1.05247	-0.30775	1.1919	0.519642	NaN	-0.673506	0.0517061	0.982539			0.625337	0.313198	0.812136	1.15256	0.042515	0.938501	0.0816268	0.107047
627235	Gm6741	EG627235	haloacid dehalogenase-like hydrolase domain containing 4 pseudogene	NaN	NaN	0.190564	NaN	NaN	0.934079	0.466225	NaN	0.257964	-0.625792	0.211934	0.922913	0.707887	0.381516		+	0.651566	0.295082	0.812084	1.18729	1.20215	0.0946357	0.860163	1.86719
73828	Dcaf4	1110018E21Rik|Wdr21	DDB1 and CUL4 associated factor 4	2.30693	2.36716	2.25781	2.2589	2.64468	2.62231	2.25724	2.472	2.31311	2.44465	2.43891	2.55135	2.50725	2.62934		+	0.975646	0.165907	0.81145	1.58591	1.46726	0.0891109	0.565551	1.9136
231871	Daglb	E330036I19Rik	diacylglycerol lipase beta	2.09926	1.60502	1.98229	2.23832	2.32199	2.33139	2.1365	2.00043	1.89886	1.9519	2.06677	2.29268	2.02421	2.26737		+	0.87037	0.195548	0.810868	1.46119	1.31145	0.0972315	0.646746	1.84957
223754	Tbc1d22a	BC023106|D15Ertd781e	TBC1 domain family member 22a	2.70083	2.85938	2.73905	2.80651	2.94836	2.84574	3.01749	2.80703	2.8489	2.83243	2.80128	2.88983	2.95046	2.89247	+	+	1.38495	0.0799812	0.810593	2.04295	2.04581	0.0669732	0.448321	2.15233
71449	Mettl13	5630401D24Rik	methyltransferase like 13	2.65722	2.39824	2.52512	2.53023	2.74965	2.62877	2.77722	2.51139	2.53278	2.53426	2.60341	2.76869	2.66825	2.71791	+	+	1.35223	0.0850245	0.810463	2.0074	2.40765	0.0330091	0.743914	3.01034
[truncated: 10,364 more rows]
[truncated: 1 more columns]
