# Supplementary material for: A key role of the WEE1-CDK1 axis in mediating TKI-therapy resistance in FLT3-ITD positive acute myeloid leukemia patients
Source: Leukemia. 2022 Dec 12;37(2):288–97. doi: 10.1038/s41375-022-01785-w (PMC9898030; doi:10.1038/s41375-022-01785-w)
Supplement: Supplementary file 16 — Dataset 2 [file 41375_2022_1785_MOESM16_ESM.xlsx]

## Sheet: Sheet2
Table S2
Quantified proteins in proteomic analysis (mass spectrometry)
Protein IDs				LFQ intensity												Student's T Test
Protein IDs	Majority Protein IDs	Protein Names	Gene Names	JMD_24h_A	JMD_24h_B	JMD_24h_D	JMD_CTRL_B	JMD_CTRL_C	JMD_CTRL_D	TKD_24h_A	TKD_24h_C	TKD_24h_D	TKD_CTRL_A	TKD_CTRL_B	TKD_CTRL_C	Significant JMD_24h vs JMD_CTRL	Significant TKD_24h vs TKD_CTRL	Significant TKD_24h vs JMD_24h	Significant TKD_CTRL vs JMD_CTRL	Fold Change (log2) JMD_24h vs JMD_CTRL	q-value JMD_24h vs JMD_CTRL	Fold-Change (log2) TKD_24h vs TKD_CTRL	q-value TKD_24h vs TKD_CTRL	Fold Change (log2) TKD_24h vs JMD_24h	q-value TKD_24h vs JMD_24h	Fold Change (log2) TKD_CTRL vs JMD_CTRL	q-value TKD_CTRL_JMD_CTRL
A0A023T672;A0A0G2JFX7	A0A023T672;A0A0G2JFX7	RNA-binding protein 8A	RBM8	NaN	NaN	NaN	29.7696	29.4674	30.1383	29.9909	29.5239	28.9532	29.9585	30.0024	29.5576					NaN	1	-0.350136	0.539331	NaN	0.999759	0.0477161	0.958916
A0A023T778;Q9CQL1;P61327;G3UZW7;G3UYI5	A0A023T778;Q9CQL1;P61327;G3UZW7;G3UYI5	Protein mago nashi homolog 2;Protein mago nashi homolog	Magohb	29.7222	29.7794	30.0072	29.8959	29.7206	29.6724	29.9338	29.895	30.158	29.7988	30.0002	30.0267					0.0732829	0.766018	0.0536874	0.907708	0.159321	0.858772	0.178916	0.60275
A0A087WP63;A0A087WNX7;A0A087WNL7;A0A087WQ44;A0A087WQY5;E9Q9V7;E9Q8G3;A0A087WS36;A0A087WSL6	A0A087WP63;A0A087WNX7;A0A087WNL7;A0A087WQ44		Srcap	26.3476	26.4828	26.0369	25.9254	26.1669	26.0167	26.3725	25.8147	26.417	26.1388	26.1709	26.0979					0.25278	0.255556	0.0655696	0.925245	-0.0876942	0.980479	0.0995166	0.758725
A0A087WNT1;P83940;A0A087WQE6;A0A087WPE4	A0A087WNT1;P83940;A0A087WQE6;A0A087WPE4	Transcription elongation factor B polypeptide 1	Tceb1	29.5095	29.2679	28.7499	29.838	30.0435	29.6059	27.893	29.221	28.9232	28.7851	30.0922	29.4552	+				-0.653393	0.0446263	-0.765096	0.329231	-0.496637	0.80166	-0.384933	0.672883
A0A087WNV1;A0A087WSR7;A0A087WR52;Q8K2K6-3;Q8K2K6-1;Q8K2K6;Q8K2K6-2;A0A087WRL1	A0A087WNV1;A0A087WSR7;A0A087WR52;Q8K2K6-3;Q8K2K6-1;Q8K2K6;Q8K2K6-2;A0A087WRL1	Arf-GAP domain and FG repeat-containing protein 1	Agfg1	27.2483	NaN	NaN	28.0262	27.5971	27.5678	28.0443	28.4782	27.6763	27.6577	28.132	28.107					-0.48209	1	0.10069	0.903642	0.81801	0.999503	0.23523	0.681417
A0A087WQ74;A0A087WNY4;P81183-2;P81183;A0A087WQ51;A0A087WNX1;A0A087WQX2;O08900	A0A087WQ74;A0A087WNY4;P81183-2;P81183;A0A087WQ51;A0A087WNX1	Zinc finger protein Helios	Ikzf2	26.5809	NaN	NaN	NaN	NaN	NaN	NaN	27.4095	NaN	NaN	NaN	NaN					NaN	1	NaN	1	0.82859	0.999247	0	1
A0A087WPA7;P06876	A0A087WPA7;P06876	Transcriptional activator Myb	Myb	26.136	26.3932	26.0702	26.2268	26.1481	26.1625	26.6158	25.8693	26.9638	26.1269	26.4601	25.9414					0.0206699	0.972238	0.306846	0.631517	0.283162	0.880766	-0.00301361	1
A0A087WS03;A0A087WQ32;G3X9F1;Q9R1S3-2;Q9R1S3-3;Q9R1S3;A0A087WNT9	A0A087WS03;A0A087WQ32;G3X9F1;Q9R1S3-2;Q9R1S3-3;Q9R1S3	GPI ethanolamine phosphate transferase 1	Pign	25.3808	25.342	25.952	24.9103	24.5472	25.5326	25.1311	25.1982	NaN	24.935	25.5448	24.8815					0.56156	0.152263	0.0442286	0.97206	-0.393605	0.77162	0.123727	0.894024
E9PUA3;A0A087WQ39;Q8R0S2;Q8R0S2-2	E9PUA3;A0A087WQ39;Q8R0S2;Q8R0S2-2	IQ motif and SEC7 domain-containing protein 1	Iqsec1	25.1773	25.4723	25.4654	25.8844	25.8325	25.773	25.5612	25.7036	NaN	25.2959	25.2437	25.2021	+	+		+	-0.458314	0.0215583	0.385147	0.0823158	0.260705	0.771895	-0.582756	0.0305714
A0A087WRP5;A0A087WQ86;E9QM99;Q8BZN6;Q8BZN6-2;Q8BZN6-3;A0A087WQA1;A0A087WS26;Q8BLX9	A0A087WRP5;A0A087WQ86;E9QM99;Q8BZN6;Q8BZN6-2;Q8BZN6-3	Dedicator of cytokinesis protein 10	Dock10	30.6735	30.5418	30.8976	30.5831	30.5402	30.5622	30.2883	29.9987	30.6777	30.3683	30.3167	30.3735					0.142466	0.472042	-0.0312042	0.974758	-0.382677	0.729583	-0.209007	0.294335
A0A087WQC2;Q3V0J1-3;Q3V0J1-2;Q3V0J1;A0A087WR42	A0A087WQC2;Q3V0J1-3;Q3V0J1-2;Q3V0J1;A0A087WR42	Transmembrane protein 237	Tmem237	27.0022	27.1529	26.6659	26.8439	26.7773	27.47	27.0499	27.4108	NaN	27.204	27.1945	27.0571					-0.0900962	0.851197	0.0784651	0.872143	0.290031	0.814005	0.12147	0.843498
A0A087WQH8	A0A087WQH8		Slc35a4	NaN	NaN	NaN	NaN	NaN	27.1329	NaN	NaN	NaN	NaN	27.4099	NaN					NaN	1	NaN	1	0	1	0.276979	1
B7ZNP0;A0A087WQK5;A0A087WR24;Q2HXL6	B7ZNP0;A0A087WQK5;A0A087WR24;Q2HXL6	alpha-1,2-Mannosidase;ER degradation-enhancing alpha-mannosidase-like protein 3	Edem3	25.7265	25.6391	25.7796	25.8332	NaN	25.6116	25.3779	NaN	26.0166	26.3269	25.8878	25.5848					-0.00732295	1	-0.235926	0.753741	-0.0178827	0.998878	0.210721	0.779028
A0A087WQN7;F8VQ87;P97789-2;P97789;P97789-3;A0A087WNV6	A0A087WQN7;F8VQ87;P97789-2;P97789;P97789-3;A0A087WNV6	5-3 exoribonuclease 1	Xrn1	28.2055	28.4047	28.4398	28.314	28.4327	28.5283	28.6153	28.5145	28.5538	28.4559	28.2363	28.4208					-0.0749766	0.737268	0.19019	0.372917	0.21118	0.727737	-0.0539869	0.890253
A0A087WR70;A0A087WQS1;Q9ERE3;Q9QZS5-2;Q9QZS5	A0A087WR70;A0A087WQS1;Q9ERE3	Serine/threonine-protein kinase Sgk3	Sgk3	NaN	NaN	NaN	25.2513	25.855	25.4027	NaN	NaN	NaN	NaN	NaN	25.1821					NaN	1	NaN	1	0	1	-0.320907	1
A0A087WQS2;Q9CQC6;A0A087WPF9;A0A087WS48	A0A087WQS2;Q9CQC6;A0A087WPF9	Basic leucine zipper and W2 domain-containing protein 1	Bzw1	29.8548	29.9597	29.7277	29.6674	29.6705	29.5583	29.448	29.6609	29.6772	29.5349	29.6014	29.5006					0.215363	0.16206	0.0497169	0.896941	-0.25208	0.718152	-0.086434	0.752843
A0A087WQT6;O89110	A0A087WQT6;O89110	Caspase-8;Caspase-8 subunit p18;Caspase-8 subunit p10	Casp8	29.2355	29.3886	29.1686	29.4863	29.1315	29.2106	29.2319	29.2966	29.0514	29.2873	29.3194	29.3591					-0.0119298	1	-0.128594	0.597153	-0.0709171	0.971319	0.0457471	0.917581
A0A087WRH2;D3Z3C1;Q9WUD8;J3QPY3	A0A087WRH2;D3Z3C1;Q9WUD8	Fas apoptotic inhibitory molecule 1	Faim	27.7933	28.3627	27.9044	27.9787	28.267	28.066	28.5197	27.0076	28.0764	27.8601	27.444	28.0676					-0.0837994	0.820036	0.0773296	0.965074	-0.15223	0.980262	-0.313359	0.547746
A0A087WS18;E9Q6L0;A0A087WQF1;E9QKH0;J3QP81;A0A087WRK0;A0A087WNW8;Q80TV8;E9QNY9;A0A087WRE8;A0A087WQ95;A0A087WP42;A0A087WQ31;Q80TV8-2;A0A0A6YXZ1;A0A0A6YWK1;A0A087WRU7	A0A087WS18;E9Q6L0;A0A087WQF1;E9QKH0;J3QP81;A0A087WRK0;A0A087WNW8;Q80TV8;E9QNY9;A0A087WRE8;A0A087WQ95;A0A087WP42;A0A087WQ31;Q80TV8-2	CLIP-associating protein 1	Clasp1	27.6654	27.1005	27.263	28.004	27.8839	27.9843	26.9309	27.8357	27.1753	27.9522	27.9641	27.846	+				-0.61443	0.0215217	-0.606817	0.169837	-0.029007	0.99689	-0.0366198	0.905741
Q8C3V4;A0A087WSP5;P42225;Q99K94;Q8CFQ1;A0A087WRI1;A0A087WSQ5	Q8C3V4;A0A087WSP5;P42225;Q99K94	Signal transducer and activator of transcription;Signal transducer and activator of transcription 1	Stat1	29.9054	29.7798	29.8396	29.6012	29.748	29.738	29.9477	29.9124	29.8017	29.7856	29.8245	29.5758					0.145914	0.313002	0.158663	0.522768	0.0456626	0.973531	0.0329138	0.939703
Q60759;A0A0A0MQ68;D3Z4I2	Q60759;A0A0A0MQ68	Glutaryl-CoA dehydrogenase, mitochondrial	Gcdh	28.6656	29.1592	28.946	28.5991	28.4175	28.0044	29.1523	28.754	29.071	28.6696	28.3777	28.4867	+				0.583283	0.0473364	0.48106	0.107827	0.0687974	0.987267	0.171021	0.757833
A0A0A0MQ79;Q3TLH4;S4R2J9;Q3TLH4-5;S4R209;S4R2L9;S4R2E2;S4R298	A0A0A0MQ79;Q3TLH4;S4R2J9;Q3TLH4-5	Protein PRRC2C	Prrc2c	30.4896	30.5706	30.4054	31.0772	31.1115	31.3322	30.7321	30.8706	30.8966	30.971	31.0046	31.176	+				-0.68509	0.00416842	-0.217473	0.3155	0.344516	0.610061	-0.1231	0.741602
A0A0A0MQ80;Q3UMC0;A0A0G2JFY0;D3Z0U5	A0A0A0MQ80;Q3UMC0;A0A0G2JFY0	Spermatogenesis-associated protein 5	Spata5	29.4841	29.5433	29.6327	29.6658	29.2726	29.6363	29.7758	29.858	29.9117	29.2222	29.2246	29.6242		+			0.0284411	0.957399	0.491451	0.0934056	0.295146	0.615807	-0.167863	0.749831
Q02384;A0A0A0MQ87;S4R2C4	Q02384;A0A0A0MQ87;S4R2C4	Son of sevenless homolog 2	Sos2	25.3947	25.4421	NaN	NaN	NaN	NaN	25.8504	NaN	NaN	25.2611	NaN	NaN					NaN	1	0.58934	1	0.43205	0.998991	NaN	1
A0A0A0MQ88;Q8K4R4;X1WI19;Q8K4R4-3;Q8K4R4-4	A0A0A0MQ88;Q8K4R4;X1WI19;Q8K4R4-3;Q8K4R4-4	Cytoplasmic phosphatidylinositol transfer protein 1	Pitpnc1	NaN	25.6533	25.522	25.9182	25.1744	25.9637	NaN	NaN	25.8087	26.0297	NaN	25.5409					-0.0977669	0.874666	0.0234308	1	0.221041	0.998735	0.099843	0.926215
A0A0A0MQ89;Q80US4;V9GXE4;Q80US4-3	A0A0A0MQ89;Q80US4;V9GXE4	Actin-related protein 5	Actr5	26.2668	25.9053	NaN	25.836	25.6537	25.652	NaN	25.4102	26.3512	26.0673	25.8231	25.6828					0.372132	0.118614	0.0229724	1	-0.205336	0.966758	0.143824	0.733959
A0A0A0MQ90;P97352	A0A0A0MQ90;P97352	Protein S100-A13	S100a13	27.7089	28.3285	28.1095	27.2373	26.9968	26.9435	28.0352	NaN	28.3695	27.3283	NaN	27.1658	+	+			0.9898	0.0056	0.955279	0.0657412	0.153353	0.953422	0.187874	0.667326
A0A0A0MQ98;G3UZM1;Q69ZK6;G3UYW3;G3UZX8	A0A0A0MQ98;G3UZM1;Q69ZK6	Probable JmjC domain-containing histone demethylation protein 2C	Jmjd1c	25.5037	25.7089	25.6034	26.0844	26.2304	26.0456	25.9289	25.9479	25.6008	26.404	25.9831	25.8842	+				-0.514814	0.0100571	-0.264514	0.48659	0.220573	0.786184	-0.0297267	0.971171
A0A0A0MQ99;Q8K3D3-2;V9GXX7;Q8K3D3	A0A0A0MQ99;Q8K3D3-2;V9GXX7;Q8K3D3	DNA repair protein SWI5 homolog	Swi5	26.7602	26.8708	27.247	27.4145	27.4774	27.2724	27.0563	27.1537	26.9141	27.2255	27.335	27.3918	+				-0.428783	0.0642604	-0.276073	0.209824	0.0820764	0.966642	-0.0706329	0.834683
A0A0A0MQA5;P68368;A0A087WQS4;A0A087WRB4;A0A087WSB0;A0A087WSL5;A0A087WS35	A0A0A0MQA5;P68368	Tubulin alpha-4A chain	Tuba4a	29.4555	29.2408	30.0818	29.826	29.9218	29.726	29.6007	29.917	30.1124	30.1278	29.8491	29.8164					-0.231917	0.512876	-0.0544529	0.934405	0.283971	0.861075	0.106506	0.794768
A0A0A0MQD1;Q8K1H1	A0A0A0MQD1;Q8K1H1	Tudor domain-containing protein 7	Tdrd7	24.8497	NaN	25.1032	NaN	NaN	24.5145	NaN	NaN	NaN	NaN	NaN	NaN					0.461921	1	0	1	NaN	0.998479	NaN	1
A0A0A0MQD7;A3KGS3-2;A3KGS3;F7CGP0;F7AI67	A0A0A0MQD7;A3KGS3-2;A3KGS3;F7CGP0	Ral GTPase-activating protein subunit alpha-2	Ralgapa2	26.4091	26.5389	26.5258	26.0908	26.1022	26.0354	26.4099	26.2554	26.9631	26.0357	25.8061	25.6455	+	+			0.415143	0.00996154	0.713736	0.0882578	0.0515366	0.992766	-0.247056	0.520392
A0A0A0MQE5;A2AHC3;A2AHC4;A2AHC3-2;F6Q2D3	A0A0A0MQE5;A2AHC3;A2AHC4;A2AHC3-2	Calmodulin-regulated spectrin-associated protein 1	Camsap1	NaN	NaN	NaN	25.6178	25.5894	NaN	NaN	NaN	25.4133	NaN	NaN	24.8622					NaN	1	0.551111	1	NaN	0.998224	-0.741361	1
A0A0A0MQF6;P16858;S4R257;D3YYI5;S4R1N5;V9GXA7;V9GXK0	A0A0A0MQF6;P16858;S4R257;D3YYI5	Glyceraldehyde-3-phosphate dehydrogenase	Gapdh	34.7881	34.6538	34.3136	34.6826	34.4392	34.5391	34.2955	34.215	34.1692	34.5552	34.4233	34.7548					0.031559	0.957196	-0.351227	0.14379	-0.358631	0.684178	0.0241547	0.971052
A0A0A0MQN4;Q9D906;S4R2T5;S4R2D5;S4R2P7;S4R1N8;S4R1T0;S4R1U3;S4R1W9;S4R1K1	A0A0A0MQN4;Q9D906;S4R2T5;S4R2D5	Ubiquitin-like modifier-activating enzyme ATG7	Atg7	27.6895	27.8589	27.7616	27.5928	27.4081	27.4241	28.2874	27.9871	27.9307	27.8568	27.6065	27.6114	+				0.294994	0.0611911	0.376819	0.18393	0.298396	0.696926	0.216571	0.540343
A0A0A6YVR9;P09925;V9GXE6;A0A0A6YVY3	A0A0A6YVR9;P09925;V9GXE6	Surfeit locus protein 1	Surf1	26.5733	NaN	NaN	26.4736	26.5156	NaN	26.3882	26.3871	26.0457	26.1471	26.5679	26.4393					0.0787153	1	-0.111071	0.81702	-0.299637	0.997968	-0.109852	0.827618
A0A0A6YWB0;G3X9Q0;A0A0A6YVV8;Q9JKP5;A0A0A6YXE3;A0A0A6YXP3;A0A0A6YXL7;A0A0A6YWJ5;Q3U570;A0A0A6YWG1;Q3U581;A0A0A6YXQ4	A0A0A6YWB0;G3X9Q0;A0A0A6YVV8;Q9JKP5;A0A0A6YXE3;A0A0A6YXP3	Muscleblind-like protein 1	Mbnl1	31.0942	30.2408	30.9894	31.0191	30.8564	31.0829	31.1309	31.3567	31.2516	30.7403	30.7138	30.7886		+			-0.211327	0.585289	0.49888	0.0207356	0.471633	0.720695	-0.238573	0.419765
A0A0A6YXC8;A0A0A6YW06;Q03173-6;Q03173-3;Q03173-4;E9QKR1;J3QNM3;E9QKQ9;Q03173-5;Q03173-2;A0A0A6YVZ6	A0A0A6YXC8;A0A0A6YW06;Q03173-6;Q03173-3;Q03173-4;E9QKR1;J3QNM3;E9QKQ9;Q03173-5	Protein enabled homolog	Enah	27.9604	27.4904	27.907	29.044	28.7213	28.9868	26.568	27.4937	28.0406	28.195	28.141	28.6929	+				-1.13145	0.00193333	-0.975574	0.144011	-0.418523	0.855478	-0.574396	0.257619
A0A0A6YW28;P35123;A0A0A6YVY7;A0A0A6YWM7;A0A0A6YW63	A0A0A6YW28;P35123;A0A0A6YVY7	Ubiquitin carboxyl-terminal hydrolase;Ubiquitin carboxyl-terminal hydrolase 4	Usp4	29.7433	29.761	29.9498	30.0317	29.6872	29.8415	30.0765	29.922	30.0491	30.0041	29.9908	30.1913					-0.0354328	0.924657	-0.0462233	0.907937	0.197814	0.758241	0.208604	0.59344
A0A0A6YWG7;E9QNQ4;Q8CHG7	A0A0A6YWG7;E9QNQ4;Q8CHG7	Rap guanine nucleotide exchange factor 2	Rapgef2	NaN	26.1211	25.0936	24.781	NaN	24.6119	25.9059	25.3435	25.6577	25.1777	NaN	NaN					0.910886	0.1533	0.458031	1	0.0283298	0.998143	0.481185	1
A0A0A6YWM5;E9QKE4;Q8BMG7;Q8BMG7-2	A0A0A6YWM5;E9QKE4;Q8BMG7	Rab3 GTPase-activating protein non-catalytic subunit	Rab3gap2	28.6637	28.5759	28.5823	28.4983	28.6372	28.196	28.7313	28.5536	28.8759	28.596	28.6287	28.3048					0.16347	0.469969	0.210407	0.495562	0.112944	0.90743	0.0660063	0.902341
A0A0A6YWX1;J3KMM1;E9Q9M5;Q3UJD6-2;A0A0A6YX42;A0A0A6YXT9	A0A0A6YWX1;J3KMM1;E9Q9M5;Q3UJD6-2	Ubiquitin carboxyl-terminal hydrolase;Ubiquitin carboxyl-terminal hydrolase 19	Usp19	28.8564	28.9586	28.9115	28.9843	28.9629	28.8626	29.0774	29.2533	29.434	29.4122	29.1504	29.2783					-0.0277996	0.899701	-0.025423	0.972047	0.346087	0.650418	0.343711	0.265117
A0A0A6YX02;Q9CQ22	A0A0A6YX02;Q9CQ22	Ragulator complex protein LAMTOR1	Lamtor1	28.0287	27.6693	NaN	27.5752	27.7014	27.1805	NaN	28.026	27.2681	27.6629	28.0713	27.5177					0.363294	0.253923	-0.103586	0.925189	-0.201974	0.968896	0.264906	0.653082
A0A0A6YX18;Q8BVE3;A0A0A6YWP6;A0A0A6YVU0;A0A0A6YW86	A0A0A6YX18;Q8BVE3;A0A0A6YWP6	V-type proton ATPase subunit H	Atp6v1h	27.628	28.0504	27.7875	27.4006	27.5488	27.3929	27.6903	27.9196	27.9196	27.6635	27.487	27.3592	+				0.374526	0.0693983	0.33997	0.184814	0.0212301	0.994361	0.0557861	0.890626
A0A0A6YX25;D3Z4P2;P59481;F6QN75;J3QNZ7	A0A0A6YX25;D3Z4P2;P59481;F6QN75	VIP36-like protein	Lman2l	27.3148	27.49	27.2662	26.3825	26.6031	26.4838	27.2458	26.8623	26.9862	26.9286	26.8298	26.3996	+				0.867194	0.0027619	0.312093	0.396067	-0.325556	0.671981	0.229544	0.635625
A2AUP5;A7UAK5;Q3U3S6;A7UAK8;A2AUP4;Q7TS91;A2AUP1;A0A0A6YY64;A2AUP3;A7UAK4;A0A0A6YW89;P70266-2;P70266;Q6GTL7;B2Z892;B2Z893;A0A087WRG0;A0A087WRM7;P70265;B2Z894;B2Z891	A2AUP5;A7UAK5;Q3U3S6;A7UAK8;A2AUP4;Q7TS91;A2AUP1;A0A0A6YY64;A2AUP3;A7UAK4		Pfkfb3	26.1751	26.5752	26.3381	25.954	26.3833	26.5086	26.1969	26.2566	26.7669	26.1609	26.2101	25.9705					0.0808137	0.837156	0.292943	0.427033	0.043979	0.992771	-0.16815	0.748427
A0A0B4J1E2;Q9CSN1	A0A0B4J1E2;Q9CSN1	SNW domain-containing protein 1	Snw1	28.8215	28.2011	29.3232	29.1907	29.437	29.4562	29.2797	29.7923	29.2915	29.1447	29.3594	29.3866					-0.579339	0.129505	0.15761	0.716065	0.672553	0.678568	-0.0643965	0.882756
A0A0B4J1E3;D3Z5P5;P40694	A0A0B4J1E3;D3Z5P5;P40694	DNA-binding protein SMUBP-2	Ighmbp2	27.8391	27.5715	27.8866	27.7812	27.8785	27.5014	27.8366	27.3918	27.7268	27.7482	27.5497	27.5818					0.0453993	0.905913	0.0251706	0.975978	-0.114016	0.945852	-0.0937875	0.827398
A0A0B4J1E6;P08101;A0A0B4J1G1;P08101-2;P08508;E9PUV2;A0A0B4J1M6	A0A0B4J1E6;P08101;A0A0B4J1G1;P08101-2	Low affinity immunoglobulin gamma Fc region receptor II	Fcgr2b	27.9979	28.3555	28.3527	27.4859	27.0009	27.0347	28.7066	28.9368	28.6083	29.0217	28.9878	28.2815	+			+	1.0615	0.0039558	-0.0130768	1	0.515233	0.609959	1.58981	0.0329231
O35343;A0A0B4J1E7;D3YTN1	O35343;A0A0B4J1E7	Importin subunit alpha-3	Kpna4	27.2691	NaN	27.5138	27.6525	27.2311	27.5592	27.1154	27.004	28.0632	27.8559	27.6029	27.5705					-0.0894715	0.804848	-0.28222	0.659838	0.00278123	0.999838	0.19553	0.677183
A0A0B4J1K8;Q9QZ73;A0A0G2JEA2;A0A0G2JDM0	A0A0B4J1K8;Q9QZ73;A0A0G2JEA2;A0A0G2JDM0	DCN1-like protein 1	Dcun1d1	27.5614	27.7006	NaN	27.3585	27.3264	27.6225	27.3465	27.4095	27.493	27.2394	27.0057	27.245					0.195215	0.381944	0.252979	0.261674	-0.214658	0.740561	-0.272423	0.500007
A0A0B4J1M9;P27546-2;A0A0B4J1F2;P27546-3;A0A0G2JDN7;P27546-4;E9PZ43;A0A0G2JG35;A0A0G2JFK3;Q78TF3;A0A0G2JDY5;A0A0G2JE57;Q8CDN1	A0A0B4J1M9;P27546-2;A0A0B4J1F2;P27546-3	Microtubule-associated protein;Microtubule-associated protein 4	Map4	29.3005	29.5502	29.6226	29.8218	30.0309	29.7288	29.7347	29.3949	29.9521	29.8254	29.606	29.9184	+				-0.36941	0.0729562	-0.0893631	0.872203	0.202833	0.86535	-0.0772133	0.860311
A0A0F6AIX5;Q8BVA5;A0A0F6AIX6;Q8BVA5-2;Q8BVA5-3;Q8BVA5-4	A0A0F6AIX5;Q8BVA5;A0A0F6AIX6;Q8BVA5-2	UPF0554 protein C2orf43 homolog		27.0661	27.4715	27.179	26.9413	26.8994	26.8941	27.5525	25.5353	27.6521	NaN	26.5423	27.2116	+				0.327244	0.0941307	0.0363305	1	-0.325593	0.954376	-0.03468	0.976274
Q80T69;A0A0G2JD95;D6RG56	Q80T69;A0A0G2JD95	Round spermatid basic protein 1	Rsbn1	27.8092	27.6134	27.5823	27.5784	27.4085	27.3065	28.0952	28.1179	27.9006	28.0169	27.5119	27.5569					0.237134	0.190389	0.342684	0.297377	0.369623	0.614367	0.264072	0.594782
A0A0G2JE03;Q3UFC2;Q3TWF7;A0A0G2JDM7;Q8BTZ4-2;Q8BTZ4;A0A0G2JDE8;A0A0G2JFH0;A0A0G2JG78;A0A0G2JGE5;A0A0G2JF12	A0A0G2JE03;Q3UFC2;Q3TWF7;A0A0G2JDM7;Q8BTZ4-2;Q8BTZ4;A0A0G2JDE8;A0A0G2JFH0	Anaphase-promoting complex subunit 5	Anapc5	28.3517	28.3771	28.5312	28.1108	28.2474	28.2664	28.3617	27.7571	28.6951	28.2452	28.2948	28.2594					0.211793	0.163441	0.00482623	1	-0.148674	0.956616	0.058293	0.838607
A0A0G2JDP0;O35387;A0A0G2JFF9;A0A0G2JEE6;A0A0G2JE46;A0A0G2JGG5;A0A0G2JFE1;A0A0G2JGR0	A0A0G2JDP0;O35387;A0A0G2JFF9;A0A0G2JEE6;A0A0G2JE46	HCLS1-associated protein X-1	Hax1	27.727	28.0341	27.9081	28.6829	28.6119	28.5095	27.7083	27.6812	26.9753	28.3868	28.5149	28.6141	+	+			-0.711717	0.004	-1.05031	0.0170909	-0.434787	0.724285	-0.0961901	0.778465
A0A0G2JE32;A0A0G2JGL0;P61079;A0A0G2JF40;Q05CK8;A0A0G2JGZ3;Q6ZWY6	A0A0G2JE32;A0A0G2JGL0;P61079	Ubiquitin-conjugating enzyme E2 D3	Ube2d3	30.9613	30.8596	30.8088	30.8128	31.0316	30.7999	30.8316	28.2186	30.4247	31.3105	31.1543	30.0912					-0.00490697	1	-1.02703	0.406449	-1.05157	0.737804	-0.0294463	0.987356
Q3TYR7;A0A0G2JEC4;Q9JK48;Q9JK48-2;A0A0G2JE45;A0A0G2JF57;REV__P02468;REV__F8VQJ3	Q3TYR7;A0A0G2JEC4;Q9JK48;Q9JK48-2;A0A0G2JE45	Endophilin-B1	Sh3glb1	26.401	27.1781	NaN	NaN	27.2233	27.1631	26.641	27.1039	26.7416	26.5067	26.6905	27.0483					-0.40366	0.436061	0.0803439	0.907549	0.0392942	0.99479	-0.444709	0.432552
A0A0G2JF33;A0A0G2JEE9;Q9CVI2-2;Q9CVI2	A0A0G2JF33;A0A0G2JEE9;Q9CVI2-2;Q9CVI2	Protein FAM133B	Fam133b	NaN	NaN	NaN	NaN	NaN	NaN	NaN	25.0951	NaN	NaN	NaN	NaN					0	1	NaN	1	NaN	0.997713	0	1
A0A0G2JEP4;E9QN52;Q91WK0-2;Q91WK0;A0A0G2JDR6;A0A0G2JGZ1;A0A0G2JEF6	A0A0G2JEP4;E9QN52;Q91WK0-2;Q91WK0	Leucine-rich repeat flightless-interacting protein 2	Lrrfip2	26.2499	NaN	26.0606	26.7357	26.7759	26.8635	26.6239	NaN	27.6875	26.652	26.7483	26.5191	+				-0.636431	0.00944297	0.515913	0.435323	1.00042	0.706093	-0.15192	0.614671
A0A0G2JES1;Q8CJ27	A0A0G2JES1;Q8CJ27	Abnormal spindle-like microcephaly-associated protein homolog	Aspm	NaN	NaN	NaN	25.289	NaN	25.2384	NaN	NaN	NaN	NaN	24.9106	24.6945					NaN	1	NaN	1	0	1	-0.461161	0.294017
A0A0G2JF55;Q4JK59;A0A0G2JGM1;A0A0G2JG87	A0A0G2JF55;Q4JK59	Methylcytosine dioxygenase TET2	Tet2	NaN	NaN	NaN	NaN	NaN	NaN	NaN	NaN	NaN	24.7722	25.0948	NaN					0	1	NaN	1	0	1	NaN	1
A0A0G2JFC9;Q80UK7-2;Q80UK7	A0A0G2JFC9;Q80UK7-2;Q80UK7	Spindle assembly abnormal protein 6 homolog	Sass6	NaN	NaN	NaN	25.5114	NaN	NaN	NaN	NaN	NaN	24.8998	25.0848	NaN					NaN	1	NaN	1	0	1	-0.519074	1
Q3U829;A0A0G2JFH9;A0A0G2JEH7	Q3U829;A0A0G2JFH9	AP-5 complex subunit zeta-1	Ap5z1	24.7581	NaN	NaN	NaN	NaN	NaN	24.3228	NaN	NaN	23.7967	NaN	NaN					NaN	1	0.526091	1	-0.435329	0.997458	NaN	1
A0A0G2JFQ4;E9Q9L6;Q6ZQA0-2;Q6ZQA0;F6VTL9;F6ZZB1;D3Z2K6;F7CGQ9	A0A0G2JFQ4;E9Q9L6;Q6ZQA0-2;Q6ZQA0;F6VTL9	Neurobeachin-like protein 2	Nbeal2	30.8354	31.0482	30.9007	30.3552	30.1525	30.2106	30.8826	30.4168	30.8614	30.5933	30.4816	30.422	+				0.688667	0.00436585	0.221284	0.515442	-0.207863	0.836749	0.25952	0.397492
A0A0G2JFT8;Q9D394-2;Q9D394-4;Q9D394;Q9D394-3	A0A0G2JFT8;Q9D394-2;Q9D394-4	Protein RUFY3	Rufy3	NaN	NaN	24.9109	25.0034	NaN	25.4277	NaN	NaN	25.2029	24.8805	NaN	NaN					-0.304665	1	0.32234	1	0.292021	0.997203	-0.334984	1
A0A0G2JFW6;Q6NXI6-2;Q6NXI6;A0A0G2JFN1	A0A0G2JFW6;Q6NXI6-2;Q6NXI6	Regulation of nuclear pre-mRNA domain-containing protein 2	Rprd2	27.5007	27.5354	27.3837	27.332	27.1824	27.2584	27.6246	27.4481	27.2924	27.4729	27.2788	27.1893					0.215677	0.131804	0.141376	0.66514	-0.0182336	0.994411	0.0560665	0.888344
A0A0G2JFZ4;E9Q7M2	A0A0G2JFZ4;E9Q7M2		Tsc22d2	26.3895	NaN	NaN	26.7448	26.2472	NaN	26.4399	NaN	27.3714	26.3363	25.947	26.4525					-0.106536	1	0.660371	0.293778	0.516171	0.996948	-0.250736	0.717974
A0A0G2JGD2;P07091	A0A0G2JGD2;P07091	Protein S100-A4	S100a4	30.7178	30.8007	30.998	31.1621	31.0566	31.0951	30.4721	30.621	31.0452	30.2886	30.6685	30.9126					-0.265787	0.110012	0.0895297	0.907571	-0.12608	0.944972	-0.481396	0.298953
A0A0G2JGK0;A0A0G2JGM4;Q8BK75-2;Q8BK75	A0A0G2JGK0;A0A0G2JGM4;Q8BK75-2;Q8BK75	Elongator complex protein 6	Elp6	NaN	NaN	NaN	NaN	26.9254	NaN	NaN	26.393	NaN	26.4807	NaN	26.7604					NaN	1	-0.227506	1	NaN	0.996693	-0.304805	1
A0A0G2JGP4;Q9D091;P08556;A0A0G2JE25;A0A0G2JGM2;C0H5X4;B2KGV5;E9Q8V2;E9PVD5	A0A0G2JGP4;Q9D091;P08556;A0A0G2JE25	GTPase NRas	Nras	NaN	NaN	NaN	NaN	NaN	NaN	25.8552	25.264	NaN	NaN	NaN	25.5323					0	1	0.0272865	1	NaN	0.996438	NaN	1
A0A0G2JGQ4;P54729	A0A0G2JGQ4;P54729	NEDD8 ultimate buster 1	Nub1	28.0854	28.3366	28.2141	28.0889	28.0184	28.1649	28.3721	27.7697	28.0392	28.2113	28.179	28.3515					0.121297	0.501762	-0.186941	0.63688	-0.151693	0.923084	0.156544	0.596554
Q8VCE0;A0A0G2JGX4;Q6PIC6	Q8VCE0;A0A0G2JGX4;Q6PIC6	Sodium/potassium-transporting ATPase subunit alpha-3	Atp1a3	29.0059	28.6498	28.3755	28.5618	28.4501	28.5142	28.1781	29.2778	29.2571	28.8908	28.8152	28.4626					0.16839	0.560498	0.181456	0.838729	0.227243	0.941464	0.214177	0.600886
A0JNY3;Q8BUV3	A0JNY3;Q8BUV3	Gephyrin;Molybdopterin adenylyltransferase;Molybdopterin molybdenumtransferase	Gphn	28.7271	28.9526	28.9543	28.9074	29.1031	29.2079	28.8163	29.369	29.4306	29.0419	29.0428	28.9841					-0.194846	0.321657	0.182366	0.668898	0.32732	0.771251	-0.0498924	0.89612
A1A5B6;E9PWX7;S4R2S6	A1A5B6;E9PWX7;S4R2S6	TBC1 domain family member 25	Tbc1d25	24.788	NaN	25.1897	25.3684	25.3154	25.2516	25.0944	NaN	24.792	NaN	NaN	NaN					-0.322969	0.168315	NaN	1	-0.04568	0.991672	NaN	1
A1L341;Q61214;Q9Z188-2;Q9Z188;Q9Z188-3;A9C477;A9C478	A1L341;Q61214	Dual specificity tyrosine-phosphorylation-regulated kinase 1A	Dyrk1a	26.9575	27.2697	27.0496	26.8361	27.0784	26.7609	27.1592	27.2034	27.1562	27.0938	26.8276	26.9318					0.200487	0.350341	0.221913	0.299168	0.0806999	0.950816	0.0592734	0.894946
A1L3S7;Q8VHR5;Q8VHR5-2	A1L3S7;Q8VHR5;Q8VHR5-2	Transcriptional repressor p66-beta	Gatad2b	28.2428	28.6731	28.0366	28.666	28.8803	28.8726	28.1835	29.0263	29.1992	28.6751	28.623	28.8297	+				-0.488797	0.0669278	0.0937239	0.925423	0.485497	0.761242	-0.0970236	0.794503
A2A432;E9PXY1;A2A432-2;J3QJX0	A2A432;E9PXY1;A2A432-2;J3QJX0	Cullin-4B	Cul4b	29.2588	29.5453	29.4341	29.6035	29.7052	29.6722	29.6678	29.1753	29.5908	29.6212	29.3866	29.7691					-0.247564	0.134552	-0.11435	0.82515	0.0652103	0.987699	-0.068004	0.873121
A2A464;Q8R4D1-4;Q8R4D1-2;Q8R4D1	A2A464;Q8R4D1-4;Q8R4D1-2;Q8R4D1	Sodium/hydrogen exchanger;Sodium/hydrogen exchanger 8	Slc9a8	NaN	NaN	NaN	24.9996	25.3287	NaN	NaN	NaN	25.5203	NaN	NaN	25.4851					NaN	1	0.0352306	1	NaN	0.996184	0.32091	1
Q3UH28;Q3U1M7;A2A483;E9Q8D1;A2A482;A2A484;A2A485;A2A481;A2A480;A2A479;A2A486	Q3UH28;Q3U1M7;A2A483;E9Q8D1;A2A482;A2A484;A2A485		Zmynd8	26.3405	NaN	26.3279	25.6652	26.15	26.1579	26.0108	25.8792	26.255	26.2612	26.0049	26.3135					0.343122	0.23083	-0.14493	0.686317	-0.285873	0.748711	0.20218	0.702109
Q91ZF0;A2A4A1;F7CGC9	Q91ZF0;A2A4A1;F7CGC9	DnaJ homolog subfamily C member 24	Dnajc24	26.6033	26.5472	26.5039	26.863	26.7183	26.6987	26.5075	26.9046	26.2198	26.6063	27.1089	26.721					-0.208553	0.134952	-0.268091	0.572904	-0.00747999	1	0.0520573	0.929726
A2A4A6;Q62077;G3UXP4;F6SLL0	A2A4A6;Q62077	Phosphoinositide phospholipase C;1-phosphatidylinositol 4,5-bisphosphate phosphodiesterase gamma-1	Plcg1	26.6072	26.9043	25.9241	26.2703	26.4108	26.4259	26.5163	25.9967	26.9009	26.6263	26.6351	26.5631					0.10957	0.826708	-0.136843	0.835548	-0.00722377	0.998377	0.23919	0.355988
A2A4N7;K3W4P1;P97432;Q05BC8;A2A4N5;F6S397;A2A4N8	A2A4N7;K3W4P1;P97432;Q05BC8;A2A4N5;F6S397;A2A4N8	Next to BRCA1 gene 1 protein	Nbr1	25.4538	25.0797	25.5124	NaN	25.5209	25.0812	25.1882	25.6783	25.5821	25.6164	NaN	25.1538					0.0475632	0.945836	0.0977602	0.904316	0.134267	0.941693	0.0840702	0.93394
A2A4P0;A2A4N9	A2A4P0;A2A4N9	ATP-dependent RNA helicase DHX8	Dhx8	27.0514	27.3135	27.4112	27.4682	27.494	27.2913	27.192	26.5724	27.7288	27.4787	27.4615	27.5345					-0.159117	0.464634	-0.32714	0.58223	-0.094326	0.989982	0.0736961	0.811594
A2A4P4;A2A4P3;Q3THG9	A2A4P4;A2A4P3;Q3THG9	Alanyl-tRNA editing protein Aarsd1	Gm27029	27.5866	NaN	27.681	27.9511	28.4451	28.2353	28.0657	28.2299	27.2208	28.1612	28.5804	28.3438	+				-0.576722	0.0420714	-0.52294	0.314586	0.205069	0.956418	0.151286	0.778512
A2A4Z1;Q9D1C1	A2A4Z1;Q9D1C1	Ubiquitin-conjugating enzyme E2 C	Ube2c	NaN	27.2336	27.6126	28.6929	28.8278	28.7196	NaN	NaN	27.5401	28.9806	29.0554	28.7591	+				-1.32368	0.00229703	-1.39163	1	0.116974	0.99593	0.184926	0.597558
A2A547;P84099	A2A547;P84099	Ribosomal protein L19;60S ribosomal protein L19	Rpl19	32.2062	32.8718	32.834	33.0883	32.8445	33.0801	32.6281	33.2594	32.9523	32.4875	32.6559	33.2768					-0.366942	0.204195	0.13986	0.854454	0.309256	0.8331	-0.197545	0.76571
A2A5R2;F6YCJ0	A2A5R2	Brefeldin A-inhibited guanine nucleotide-exchange protein 2	Arfgef2	27.5923	27.7103	27.7228	27.2968	27.2792	27.4894	27.7958	27.2321	27.6703	27.2657	27.2645	27.4609	+				0.320003	0.0473793	0.235689	0.526212	-0.109074	0.955313	-0.0247599	0.966519
A2A5R8;Q9DBE7;Q9Z108;A2A5S3;V9GX87	A2A5R8;Q9DBE7;Q9Z108;A2A5S3;V9GX87	Double-stranded RNA-binding protein Staufen homolog 1	Stau1	25.3115	NaN	NaN	26.3878	26.4951	25.9453	25.3068	NaN	26.9985	26.7238	26.2597	25.9756					-0.964613	1	-0.16702	0.93332	0.8412	0.995675	0.0436071	0.969596
A2A5V4;A2A5V3;A2A5V2;P55194;S4R2D3;S4R2T6;A2A5V1	A2A5V4;A2A5V3;A2A5V2;P55194;S4R2D3	SH3 domain-binding protein 1	Sh3bp1	28.3061	28.3115	28.6232	28.2775	28.2404	28.333	28.2764	28.4972	28.5804	28.1443	28.6573	28.3906					0.129924	0.532532	0.0539201	0.935554	0.0377566	0.994203	0.11376	0.807216
A2A654;A2A655;A2A653;A2A652	A2A654;A2A655		Bptf	26.2828	26.5958	27.1072	26.7183	26.4452	26.4147	26.7588	26.4725	26.4093	26.5491	26.1692	26.3827					0.13585	0.740474	0.179873	0.607346	-0.115056	0.966762	-0.15908	0.72436
A2A6A1;F6QGP8;A0A0G2JGH6;A2AKY4	A2A6A1	G patch domain-containing protein 8	Gpatch8	26.7184	26.9166	27.3116	26.8018	26.8601	27.2404	27.1682	27.2501	27.2644	26.7461	26.7849	26.8865		+			0.0147572	1	0.421723	0.0320777	0.245366	0.802395	-0.161599	0.715902
A2A6Q5;A2A6Q5-2;A2A6Q5-3;Q8R568	A2A6Q5;A2A6Q5-2;A2A6Q5-3	Cell division cycle protein 27 homolog	Cdc27	NaN	NaN	26.4348	26.7806	26.7428	NaN	NaN	NaN	26.3488	NaN	26.1514	27.013					-0.326916	1	-0.233399	1	-0.0859585	0.995421	-0.179475	0.873313
A2A6Z2;Q6SJQ7-2;Q6SJQ7;Q6SJQ7-3;Q8VCH2	A2A6Z2;Q6SJQ7-2;Q6SJQ7	CMRF35-like molecule 1	Cd300lf	NaN	NaN	NaN	NaN	27.3231	27.7071	NaN	26.8208	NaN	27.6371	NaN	NaN					NaN	1	-0.81633	1	NaN	0.995167	0.122035	1
A2A791;A2A791-2;F6VYE2	A2A791;A2A791-2;F6VYE2	Zinc finger MYM-type protein 4	Zmym4	26.9069	27.3639	NaN	26.7506	27.2231	27.0689	26.9756	27.1787	27.4336	26.8554	27.0054	26.9777					0.121202	0.770644	0.249806	0.400991	0.0606035	0.992024	-0.0680002	0.890199
Q8CFX1;A2A7A7;A2A7A8	Q8CFX1;A2A7A7	GDH/6PGL endoplasmic bifunctional protein;Glucose 1-dehydrogenase;6-phosphogluconolactonase	H6pd	27.8831	27.9814	28.289	28.1535	27.9492	28.0529	28.0076	27.9277	28.1423	28.0202	28.0433	28.1541					-0.000682831	1	-0.0466302	0.904529	-0.0253105	0.991872	0.0206369	0.969154
A2A7P4;Q3TDE8	A2A7P4;Q3TDE8	Zinc finger protein 691	Zfp691	NaN	24.4854	NaN	NaN	NaN	NaN	NaN	NaN	NaN	NaN	NaN	NaN					NaN	1	0	1	NaN	0.994913	0	1
A6PW84;A2A7Q5;Q3V1T4;Q3V1T4-2;F2Z499	A6PW84;A2A7Q5;Q3V1T4;Q3V1T4-2	Prolyl 3-hydroxylase 1	P3h1	25.8794	25.9185	25.9222	26.1351	26.0846	26.2257	25.929	NaN	NaN	26.2567	26.4351	26.2158	+				-0.241803	0.0589451	-0.37354	1	0.0223401	0.99466	0.154076	0.614623
A2A7S7;Q91WQ3;F6VXZ2	A2A7S7;Q91WQ3	Tyrosine--tRNA ligase;Tyrosine--tRNA ligase, cytoplasmic;Tyrosine--tRNA ligase, cytoplasmic, N-terminally processed	Yars	31.2156	31.1813	31.6275	31.327	31.3024	31.5838	30.9596	31.2442	31.4809	31.0452	31.2292	31.0454					-0.0629298	0.863179	0.121593	0.776427	-0.11327	0.966722	-0.297792	0.406507
Q3TJB1;A2A7T8;A2A7U0	Q3TJB1;A2A7T8		Zmym1	NaN	23.9024	25.2027	25.755	25.4445	25.4543	25.3255	NaN	NaN	25.4923	25.4869	25.5418	+				-0.9987	0.0793936	-0.181506	1	0.772961	0.994406	-0.044234	0.916453
A2A8R7;B2RX14;A0A0A0MQJ6;A2A9H0	A2A8R7;B2RX14;A0A0A0MQJ6	Terminal uridylyltransferase 4	Zcchc11	26.8655	26.4867	NaN	26.7641	26.6322	26.4419	NaN	NaN	26.4571	26.8154	26.8448	26.6295					0.0633688	0.876577	-0.306163	1	-0.218999	0.994152	0.150533	0.702299
E9Q6C1;F6UHR6;E9PXZ2;A2A8Z1;A0A0A6YXH3	E9Q6C1;F6UHR6;E9PXZ2;A2A8Z1;A0A0A6YXH3	Oxysterol-binding protein;Oxysterol-binding protein-related protein 9	Osbpl9	27.1225	27.3145	26.9696	26.9204	27.0201	26.6435	27.0831	NaN	27.2316	26.9307	26.7553	26.6958					0.274217	0.212282	0.363447	0.166945	0.0218391	0.994893	-0.0673904	0.889258
A2A9C3;A2A9C3-2;V9GXW1	A2A9C3;A2A9C3-2	Protein SZT2	Szt2	26.6303	27.1802	26.8713	26.0931	25.5354	26.308	26.7273	NaN	26.4933	26.3743	26.3669	NaN	+				0.91509	0.0169312	0.239685	0.43901	-0.283623	0.816898	0.391781	0.593441
A2A9I0;O35166	A2A9I0;O35166	Golgi SNAP receptor complex member 2	Gosr2	27.4279	26.7925	NaN	26.8241	26.9734	26.8505	NaN	27.8838	26.6462	27.3714	26.7304	27.3876					0.227522	0.516667	0.101875	0.95542	0.15482	0.990421	0.280467	0.609714
Q8BMK0;A2A9K3;Q8C1L6	Q8BMK0;A2A9K3	Centrosomal protein of 85 kDa	Cep85	26.095	NaN	26.0246	26.3875	26.4266	26.3214	26.2963	25.9689	25.4027	26.4536	26.483	26.7924	+				-0.318728	0.0352355	-0.687026	0.130061	-0.170468	0.963687	0.19783	0.59756
A2A9Q2;Q8BHG1;A6PWC3;Q3V3G9	A2A9Q2;Q8BHG1;A6PWC3	Nardilysin	Nrd1	29.4098	29.1846	28.9714	29.6093	29.6799	29.5335	29.2295	29.1172	29.234	29.6706	29.5168	29.4477	+	+			-0.418987	0.0473566	-0.351496	0.0962125	0.00493685	1	-0.0625534	0.854934
A2AA71;Q3U2P1;A2AA72;Q3U2P1-2	A2AA71;Q3U2P1	Protein transport protein Sec24A	Sec24a	27.7752	28.3661	27.8834	28.0082	27.7568	27.8223	27.7126	27.1784	27.8684	27.9803	27.9026	27.7212					0.145843	0.64027	-0.281516	0.499405	-0.421766	0.745278	0.00559298	0.999958
A2AAN0;O35250-2;O35250;A2AAN4	A2AAN0;O35250-2;O35250	Exocyst complex component 7	Exoc7	27.5862	27.2742	27.8783	27.7216	27.7941	27.7727	27.4669	27.7799	28.217	27.7123	27.6715	27.8227					-0.183247	0.496972	0.0857569	0.904185	0.241717	0.883397	-0.0272865	0.934265
A2AB59;A2AKN5	A2AB59	Rho GTPase-activating protein 27	Arhgap27	NaN	NaN	25.1273	25.0103	NaN	25.2482	NaN	NaN	NaN	NaN	NaN	24.6417					-0.00193024	1	NaN	1	NaN	0.993899	-0.487499	1
A2ABV5;A2BDP0;A2BDN7;A2ABV5-2;A2ABV5-4;A2ABV5-3	A2ABV5;A2BDP0	Mediator of RNA polymerase II transcription subunit 14	Med14	28.3699	28.3922	28.6728	28.5257	28.5035	28.3644	28.4402	28.2284	28.8481	28.4932	28.3798	28.3732					0.0137335	0.99996	0.0901566	0.871065	0.02727	0.994716	-0.049153	0.883159
A2ABY3;Q922E4	A2ABY3;Q922E4	Ethanolamine-phosphate cytidylyltransferase	Pcyt2	26.4682	26.4709	26.8471	NaN	26.838	26.6675	26.7212	26.8482	27.431	26.4214	26.619	26.614					-0.157347	0.586823	0.448644	0.250213	0.404727	0.740736	-0.201264	0.594536
A2AC19;O54864;O54864-2;O54864-3	A2AC19;O54864;O54864-2;O54864-3	Histone-lysine N-methyltransferase SUV39H1	Suv39h1	NaN	NaN	NaN	26.0689	26.1998	26.37	NaN	NaN	NaN	26.1682	25.7474	25.9849					NaN	1	NaN	1	0	1	-0.246081	0.571462
A2ACG7;Q9DBG6	A2ACG7;Q9DBG6	Dolichyl-diphosphooligosaccharide--protein glycosyltransferase subunit 2	Rpn2	31.6417	31.4839	31.7257	31.496	31.2996	31.3037	31.2882	31.8546	31.27	31.4772	31.4718	31.3568					0.25067	0.143855	0.0356839	0.971403	-0.146163	0.931389	0.0688229	0.837643
A2ACJ2	A2ACJ2	Fanconi anemia-associated protein of 100 kDa	Faap100	NaN	NaN	NaN	NaN	NaN	NaN	NaN	NaN	NaN	NaN	NaN	23.934					0	1	NaN	1	0	1	NaN	1
A2ACM0;Q8K4Q0;Q8K4Q0-2;F7CN67;Q8K4Q0-4;E9PXZ5;Q8K4Q0-3;F7B6I3;F7BQS0;Q8K4Q0-5;F6U5L3	A2ACM0;Q8K4Q0	Regulatory-associated protein of mTOR	Rptor	27.2261	27.8576	27.6127	27.4255	27.3196	27.2653	27.5737	26.305	27.8623	26.9945	27.1553	27.1115					0.228683	0.403144	0.159901	0.898146	-0.31847	0.923169	-0.249687	0.373432
A2ACQ1;Q8K1G9;A2ACP9	A2ACQ1;Q8K1G9		Dhx35	26.3134	25.9685	26.0734	25.4676	25.6426	25.7735	26.263	NaN	26.2831	25.896	26.0177	25.8089	+				0.490527	0.0278796	0.365536	0.119098	0.15462	0.88026	0.27961	0.436808
F6WHL0;A2ADH1;Q9CQY5;F6TBV1;Q9CQY5-2;Q9CQY5-3	F6WHL0;A2ADH1;Q9CQY5;F6TBV1;Q9CQY5-2;Q9CQY5-3	Magnesium transporter protein 1	Magt1	28.5752	27.8365	28.1775	28.0947	28.1882	28.0255	28.3601	28.8967	28.0863	28.3564	28.1137	28.1182					0.0935993	0.813604	0.251583	0.60446	0.25128	0.901353	0.0932967	0.798893
A2ADR8;Q8R3G1	A2ADR8;Q8R3G1	Nuclear inhibitor of protein phosphatase 1	Ppp1r8	28.971	29.2533	29.1256	28.9135	29.0526	29.0197	29.0769	28.8113	28.7804	28.783	28.8392	28.8524					0.12138	0.524287	0.0646407	0.863559	-0.227106	0.776013	-0.170367	0.511708
A2ADY9;Q9DAF3	A2ADY9	Protein DDI1 homolog 2	Ddi2	27.7621	27.9329	28.0726	28.144	28.0201	28.0938	28.3427	28.1709	27.0186	27.7514	27.9837	28.0885					-0.163473	0.36883	-0.0971235	0.939155	-0.078476	0.994002	-0.144826	0.700275
A2AE27;Q9DBT5	A2AE27;Q9DBT5	AMP deaminase 2	Ampd2	29.2644	29.198	29.1715	29.2424	29.5493	29.4301	29.5541	29.3181	29.461	29.2786	29.3608	29.2711					-0.195953	0.255249	0.14091	0.540969	0.233123	0.700785	-0.10374	0.775275
Q99LI2;A2AEM2;Z4YMG1	Q99LI2;A2AEM2	Chloride channel CLIC-like protein 1	Clcc1	27.3164	NaN	26.9678	27.7725	27.196	27.4933	26.9859	27.3989	26.9695	27.5334	27.7098	27.1368					-0.345157	0.295074	-0.341923	0.38423	-0.0240196	0.996927	-0.0272535	0.981915
A2AES4;A2AES5;Q3U2S4	A2AES4;A2AES5;Q3U2S4	OTU domain-containing protein 5	Otud5	NaN	NaN	25.0215	25.3723	NaN	25.3421	NaN	NaN	24.9341	NaN	25.6886	NaN					-0.335654	1	-0.754421	1	-0.0873909	0.993646	0.331376	1
A2AEW0;A2AEW1;Q64092-3;Q64092-2;Q64092-4;Q64092	A2AEW0;A2AEW1;Q64092-3;Q64092-2;Q64092-4;Q64092	Transcription factor E3	Tfe3	25.5482	NaN	NaN	25.7941	25.7208	26.1719	NaN	25.4058	NaN	25.3652	25.9815	25.4339					-0.347435	1	-0.187753	1	-0.142408	0.993393	-0.30209	0.605899
A2AF47;A2AF67;A2AF65	A2AF47;A2AF67	Dedicator of cytokinesis protein 11	Dock11	28.8916	28.8383	28.6571	28.4224	28.3206	28.1026	29.0522	27.9569	28.752	28.6206	28.5126	28.4126	+				0.513796	0.0182764	0.0717932	0.950726	-0.20861	0.93186	0.233393	0.532384
A2AFF6;Q3UQG8;A2AFF3;B7ZCD2	A2AFF6		Stag2	NaN	NaN	NaN	NaN	NaN	NaN	NaN	NaN	NaN	25.9255	NaN	NaN					0	1	NaN	1	0	1	NaN	1
A2AFQ0;Q7TMY8;Q7TMY8-3;Q7TMY8-4;Q7TMY8-2;F6XP90;F6UYC1	A2AFQ0;Q7TMY8;Q7TMY8-3;Q7TMY8-4;Q7TMY8-2	E3 ubiquitin-protein ligase HUWE1	Huwe1	31.2144	31.2075	31.2334	31.3642	31.3612	31.2455	31.3001	31.0679	31.1806	31.2097	31.2376	31.1506					-0.10521	0.430939	-0.0164769	0.979908	-0.0356038	0.98926	-0.124337	0.62673
Q99N15;A2AFQ2	Q99N15;A2AFQ2		Hsd17b10	30.5822	30.4931	30.8268	30.1629	29.9366	29.909	30.5474	30.2289	30.3414	30.2859	30.18	30.1359	+				0.631183	0.0104302	0.17197	0.519303	-0.261461	0.755104	0.197753	0.549663
A2AG36;Q562G0;Q9JJI6;F6YPG3	A2AG36;Q562G0;Q9JJI6;F6YPG3	GPI ethanolamine phosphate transferase 3	Pigo	25.7013	25.6923	25.7564	24.9896	24.8596	25.2892	25.8792	NaN	25.0876	25.0191	NaN	25.2819	+				0.670549	0.00972468	0.332915	0.684307	-0.233277	0.908077	0.104357	0.855228
A2AG58;A2AG58-2;A2AG55;Z4YLY4	A2AG58;A2AG58-2	Uncharacterized protein CXorf23 homolog		NaN	NaN	25.4778	25.23	25.0102	25.163	25.4607	24.9967	25.7396	NaN	24.2124	24.8978					0.343423	1	0.843922	0.165975	-0.0788231	0.99314	-0.579322	0.38484
P34902;A2AGH5;B0QZX1	P34902;A2AGH5;B0QZX1	Cytokine receptor common subunit gamma	Il2rg	NaN	NaN	NaN	NaN	24.399	NaN	NaN	NaN	NaN	NaN	NaN	24.6451					NaN	1	NaN	1	0	1	0.246109	1
A2AGH8;A2AGH9;A2AGH6-2;A2AGH6;A2AGH6-3;A0A0G2JG45	A2AGH8;A2AGH9;A2AGH6-2;A2AGH6	Mediator of RNA polymerase II transcription subunit 12	Med12	29.2227	29.3018	29.648	29.2421	29.0822	29.2628	29.3135	29.1493	29.5105	29.0517	29.2166	29.199					0.195107	0.389988	0.168686	0.563046	-0.0663872	0.986378	-0.0399659	0.913934
A2AGQ6;A2AGQ5;A2AGQ9;A2AGQ7;A2AGQ8;A2AGQ2;A2AGQ3;E9QN47;A2AGR1;A2AGQ4;Q80U28-5;Q80U28-6;Q80U28-9;Q80U28-10;Q80U28-7;Q80U28-8;Q80U28-11;A2AGR0;Q80U28-14;Q80U28-4;Q80U28-3;Q80U28-2;Q80U28-15;A6PWP8;Q80U28;Q80U28-13;A6PWP7	A2AGQ6;A2AGQ5;A2AGQ9;A2AGQ7;A2AGQ8;A2AGQ2;A2AGQ3;E9QN47;A2AGR1;A2AGQ4;Q80U28-5;Q80U28-6;Q80U28-9;Q80U28-10;Q80U28-7;Q80U28-8;Q80U28-11;A2AGR0;Q80U28-14;Q80U28-4;Q80U28-3;Q80U28-2;Q80U28-15;A6PWP8;Q80U28;Q80U28-13	MAP kinase-activating death domain protein	Madd	NaN	NaN	NaN	NaN	NaN	NaN	24.5984	NaN	NaN	24.2204	NaN	24.2763					0	1	0.35009	1	NaN	0.992887	NaN	1
A2AHJ4;A2AHJ4-2;G3UXF9;A2AHJ4-3	A2AHJ4	Bromodomain and WD repeat-containing protein 3	Brwd3	NaN	NaN	NaN	NaN	23.3074	NaN	NaN	NaN	NaN	NaN	23.9124	NaN					NaN	1	NaN	1	0	1	0.60498	1
A2AHK0;A2AHJ7;Q80UP3;D6RIP2;D6RHK9	A2AHK0;A2AHJ7;Q80UP3	Diacylglycerol kinase;Diacylglycerol kinase zeta	Dgkz	27.4587	28.1194	27.7381	27.2826	27.0975	27.1773	27.7414	27.4399	28.1634	27.5343	27.2687	27.3109	+				0.586256	0.035691	0.41028	0.291578	0.00949987	1	0.185476	0.598303
A2AHY8	A2AHY8		Pet2	27.3939	27.2792	NaN	27.8057	28.3267	28.1229	27.23	28.2543	27.5892	27.4351	27.7736	27.942	+				-0.74859	0.0216149	-0.025713	0.996796	0.354677	0.865848	-0.3682	0.512741
A2AI05-2;A2AI05;F6XCS1;A2AI05-3;E0CX27;E0CYR1;E0CXI9	A2AI05-2;A2AI05	NADPH-dependent diflavin oxidoreductase 1	Ndor1	NaN	NaN	NaN	NaN	NaN	27.2248	NaN	28.2712	27.6724	27.4247	27.6653	27.7806					NaN	1	0.348245	0.46815	NaN	0.992634	0.3987	1
A2AIG8-2;A2AIG9;A2AIG8;F6RIQ1	A2AIG8-2;A2AIG9;A2AIG8	1-aminocyclopropane-1-carboxylate synthase-like protein 1	Accs	NaN	24.6731	NaN	NaN	NaN	NaN	NaN	NaN	24.2856	NaN	NaN	NaN					NaN	1	NaN	1	-0.387489	0.992382	0	1
A2AIL4	A2AIL4	NADH dehydrogenase (ubiquinone) complex I, assembly factor 6	Ndufaf6	26.0227	26.1627	26.3335	NaN	NaN	25.5696	26.1622	NaN	25.6513	25.5874	NaN	NaN					0.603314	1	0.319351	1	-0.266223	0.83302	0.0177402	1
E9PZY8;A2AIV2;A2AIV2-2	E9PZY8;A2AIV2;A2AIV2-2	Protein virilizer homolog	1110037F02Rik	28.4052	28.454	28.4171	28.4789	28.3643	28.2187	28.4702	28.1926	28.4005	28.4135	28.2562	28.6933					0.0714531	0.719275	-0.0999063	0.825425	-0.0709896	0.960594	0.10037	0.832487
A2AIV8	A2AIV8	Caspase recruitment domain-containing protein 9	Card9	27.243	NaN	26.7273	26.6411	26.8361	26.5176	27.2506	26.1764	NaN	26.8455	26.948	26.5584					0.32022	0.296238	-0.0704746	0.966278	-0.271635	0.968476	0.119059	0.80227
A2AIX1;E9QAT4;F7BPW6	A2AIX1;E9QAT4		Sec16a	28.0511	27.9141	27.973	28.183	27.984	27.8218	28.2779	27.8587	28.1624	28.2442	27.9453	28.0233					-0.016847	0.990167	0.028717	0.971832	0.120254	0.923232	0.0746899	0.872472
A2AJ15;A2AJ14	A2AJ15	Endoplasmic reticulum mannosyl-oligosaccharide 1,2-alpha-mannosidase	Man1b1	26.8069	26.5268	26.5388	25.8878	26.1082	26.6779	26.4014	NaN	26.7329	26.3026	26.4908	26.3591					0.399541	0.195789	0.182987	0.59742	-0.057017	0.990243	0.159537	0.805853
A2AJ26;P41234	A2AJ26;P41234	ATP-binding cassette sub-family A member 2	Abca2	27.603	27.7167	NaN	27.5354	27.8176	27.4806	27.645	NaN	27.6839	27.8484	27.5637	28.0322					0.0486069	0.893247	-0.150302	0.731927	0.00462532	0.999258	0.203534	0.681271
A2AJ72;Q3TIX6;A0A0A6YVV5;A0A0A6YY39;F7AM43;A2AJ71;A0A0A6YW42;A0A0A6YX76;F6W2V3	A2AJ72;Q3TIX6		Fubp3	30.5162	30.5987	30.3954	30.3972	30.3547	30.2996	30.1611	30.3003	30.6697	30.5795	30.2847	30.1448					0.152893	0.307738	0.0407168	0.963145	-0.126366	0.932776	-0.01419	0.988439
A2AJ88-2;A2AJ88;A2AJ88-3;B0R011;F6UDU9;B0R010;A0A0A6YWJ6	A2AJ88-2;A2AJ88;A2AJ88-3	Patatin-like phospholipase domain-containing protein 7	Pnpla7	25.8404	26.0768	26.0231	NaN	NaN	NaN	NaN	NaN	NaN	NaN	NaN	NaN					NaN	1	0	1	NaN	0.992129	0	1
A2AJG0;Q80UU2	A2AJG0;Q80UU2	Ribonuclease P protein subunit p38	Rpp38	25.4856	NaN	25.0548	24.847	NaN	24.8004	25.1344	24.902	25.4187	24.9474	24.5582	24.6839					0.446559	0.165927	0.421817	0.217755	-0.118559	0.969911	-0.0938171	0.846245
A8Y5P4;A2AJI0;A2AJI1;A2AJI0-2;F6WF36	A8Y5P4;A2AJI0;A2AJI1;A2AJI0-2;F6WF36	MAP7 domain-containing protein 1	Map7d1	NaN	NaN	NaN	NaN	NaN	NaN	25.2638	NaN	NaN	NaN	NaN	NaN					0	1	NaN	1	NaN	0.991877	0	1
A2AJP9;A8Y5Q0;A2AJQ0;Q3UV70	A2AJP9;A8Y5Q0;A2AJQ0;Q3UV70	[Pyruvate dehydrogenase [acetyl-transferring]]-phosphatase 1, mitochondrial	Pdp1	26.9168	27.3477	27.1483	26.4773	26.8135	26.9642	27.2988	26.8006	26.9374	26.8146	26.8822	26.5034					0.385953	0.129416	0.278886	0.443349	-0.12537	0.946879	-0.0183029	0.987755
A2AJT4;A2AJT5;A2AJT3	A2AJT4;A2AJT5;A2AJT3	Arginine/serine-rich protein PNISR	Pnisr	NaN	NaN	NaN	25.0993	25.328	NaN	NaN	NaN	25.5302	NaN	NaN	24.8867					NaN	1	0.64353	1	NaN	0.991625	-0.326965	1
A2AKI5;P43406;F6RWM8;F6W6Q6	A2AKI5;P43406	Integrin alpha-V;Integrin alpha-V heavy chain;Integrin alpha-V light chain	Itgav	NaN	NaN	NaN	NaN	NaN	NaN	NaN	NaN	NaN	NaN	24.9228	NaN					0	1	NaN	1	0	1	NaN	1
A2AKV9;A2AKW0;Q5HZI9;G3UYJ3	A2AKV9;A2AKW0;Q5HZI9;G3UYJ3	Solute carrier family 25 member 51	Slc25a51	NaN	NaN	NaN	24.7889	NaN	NaN	NaN	NaN	NaN	NaN	24.8328	24.4364					NaN	1	NaN	1	0	1	-0.154375	1
A2AKX3;A2AKX3-2;F6R186	A2AKX3;A2AKX3-2	Probable helicase senataxin	Setx	25.9776	26.1165	26.0749	26.1773	26.111	26.1056	26.6089	NaN	26.4585	25.9233	26.0238	25.8081		+			-0.0749359	0.627046	0.615309	0.0325	0.477335	0.486154	-0.21291	0.476385
A2AL12;Q8BG05;A2AL13;V9GX38	A2AL12;Q8BG05	Heterogeneous nuclear ribonucleoprotein A3	Hnrnpa3	33.3544	33.5824	33.3841	33.3368	33.0594	33.5419	33.4257	34.5556	33.063	33.442	33.2481	33.5058					0.127567	0.637418	0.282792	0.744036	0.241128	0.945003	0.0859032	0.864055
A2AL50;Q8C0I1;A2AL49;H3BIY5	A2AL50;Q8C0I1;A2AL49	Alkyldihydroxyacetonephosphate synthase, peroxisomal	Agps	29.3551	29.3921	29.5739	29.2263	29.3069	29.2064	29.305	29.3255	29.3728	29.6351	29.6631	29.4741					0.193817	0.203889	-0.256304	0.183922	-0.105911	0.893613	0.34421	0.204531
A2AL85;Q8BSY0;Q8CBM2;Q3TU40;A2AL81;A2AL77;A2AL83;A2AL79;Q6P8S1;A2AL78;A2AL75;A2AL71;Q9CR06;A2AL74;A2AL76;Q8BSY0-2	A2AL85;Q8BSY0;Q8CBM2	Aspartyl/asparaginyl beta-hydroxylase	Asph	31.075	31.1908	31.4317	30.4958	30.319	30.4119	30.7493	30.7502	31.1801	30.5612	30.547	30.3795	+				0.82357	0.00394667	0.397346	0.186676	-0.339263	0.72322	0.0869605	0.798823
Q6PAQ4;A2ALB2;A2ALB1	Q6PAQ4;A2ALB2;A2ALB1	RNA exonuclease 4	Rexo4	27.0553	27.3621	27.744	27.9589	27.9228	27.9067	27.5786	27.78	27.0394	27.6209	27.733	27.965	+				-0.54232	0.0459519	-0.306983	0.486331	0.07886	0.990626	-0.156476	0.672258
A2ALH2;Q8JZY1;Q8CBC7;F6Q475	A2ALH2;Q8JZY1;Q8CBC7;F6Q475	Putative tRNA (cytidine(32)/guanosine(34)-2-O)-methyltransferase	Ftsj1	NaN	NaN	24.9999	NaN	26.1172	25.8009	NaN	NaN	24.8735	NaN	NaN	NaN					-0.959085	1	NaN	1	-0.126421	0.991373	NaN	1
A2ALR9;Q3V0C5-5;Q3V0C5;Q3V0C5-2;A2ALR8;Q3V0C5-3;Q3V0C5-4;F6TGT8;A2ALR5;F6VSP0;A2BDP2;A2ALS8;A2ALS9;F7ALR2;F6TH61	A2ALR9;Q3V0C5-5;Q3V0C5;Q3V0C5-2;A2ALR8	Ubiquitin carboxyl-terminal hydrolase 48	Usp48	26.7104	27.0011	26.5539	26.6109	26.5446	26.6122	27.0458	26.8971	27.197	26.3885	26.5117	26.228		+			0.165944	0.461497	0.670547	0.0169032	0.291477	0.746596	-0.213127	0.518445
A2AMC3;Q91ZW2;Q3UXG7;E9PZ15;E9Q686	A2AMC3;Q91ZW2;Q3UXG7;E9PZ15;E9Q686	GDP-fucose protein O-fucosyltransferase 1	Pofut1	27.9733	28.1147	27.7071	28.196	27.9364	27.6712	NaN	26.6532	27.2223	28.0229	27.893	28.2913		+			-0.00283432	1	-1.13129	0.0316652	-0.993943	0.490348	0.134513	0.80671
Q03249;A2AMS3;A2AMS2	Q03249;A2AMS3;A2AMS2	Galactose-1-phosphate uridylyltransferase	Galt	25.92	NaN	26.6618	NaN	25.5189	25.8654	26.4006	NaN	26.2899	26.1081	26.1426	25.7414					0.598735	0.246234	0.347895	0.308134	0.0543299	0.994408	0.305169	0.593653
A2AMY5;Q91VX2;F6PYV5;A2AMY7	A2AMY5;Q91VX2	Ubiquitin-associated protein 2	Ubap2	29.2322	29.1997	28.8968	29.9304	29.8743	29.7829	29.176	29.6514	28.9889	30.0432	29.858	29.7511	+				-0.752947	0.00390148	-0.612027	0.106476	0.162502	0.928043	0.0215829	0.971133
A2AN08-3;A2AN08;A2AN08-2;F6SSP6;Z4YMA7;A2AN08-4	A2AN08-3;A2AN08	E3 ubiquitin-protein ligase UBR4	Ubr4	30.5913	30.7233	30.5427	30.7138	30.5655	30.6438	30.4741	30.3306	30.5588	30.63	30.6362	30.5916					-0.0219504	0.950521	-0.164717	0.43571	-0.16457	0.801915	-0.0218035	0.953758
P52623;A2AN37;F7CBX2	P52623;A2AN37	Uridine-cytidine kinase 1;Uridine-cytidine kinase	Uck1	27.4192	27.9757	27.4489	27.5048	27.5837	27.7643	27.8899	26.9775	28.0476	27.7908	27.8071	27.239					-0.0029672	1	0.0260461	0.997855	0.0237331	0.998741	-0.00528018	1
A2ANY6;J3QMC5	A2ANY6;J3QMC5		Mdn1	30.8483	30.7961	30.9375	31.0623	31.2416	31.0547	30.9588	30.6766	30.8226	30.982	30.9875	31.0236	+				-0.258823	0.0906525	-0.178383	0.437588	-0.0413596	0.989658	-0.1218	0.681816
A2AP32;Q3UIU2	A2AP32;Q3UIU2	NADH dehydrogenase [ubiquinone] 1 beta subcomplex subunit 6	Ndufb6	27.2401	27.1896	27.2305	27.0362	NaN	26.9255	27.1502	NaN	NaN	26.8706	27.2552	27.1632	+				0.239224	0.0820429	0.0538464	1	-0.0699094	0.991121	0.115468	0.810132
A2APB8	A2APB8	Targeting protein for Xklp2	Tpx2	25.7597	25.7461	27.1319	29.4743	29.5144	29.5165	26.7162	27.6348	27.6553	29.0506	29.1145	29.0562	+	+		+	-3.28916	0.00386667	-1.73832	0.00765217	1.12286	0.648792	-0.427984	0.0356364
A2API3;Q80V86	A2API3;Q80V86	Integrator complex subunit 8	Ints8	26.695	26.4533	26.7821	25.5798	25.9869	26.1259	26.451	25.9866	26.5901	25.9085	26.0967	26.3669	+				0.745914	0.0137654	0.21852	0.631256	-0.300887	0.79002	0.226507	0.68759
A2APM2;A2APM4;A2APM1;Q3U8S1;E9QKM8;Q80X37;A2APM3;A2APM5;P15379-6;P15379-11;P15379-5;P15379-3;P15379-10;P15379-9;P15379-4;P15379-8;P15379-7;P15379;P15379-2;P15379-12;P15379-13	A2APM2;A2APM4;A2APM1;Q3U8S1;E9QKM8;Q80X37;A2APM3;A2APM5;P15379-6;P15379-11;P15379-5;P15379-3;P15379-10;P15379-9;P15379-4;P15379-8;P15379-7;P15379;P15379-2	CD44 antigen	Cd44	30.6367	NaN	NaN	30.7373	30.6774	30.3939	NaN	31.1787	NaN	NaN	31.1098	30.7778					0.0338173	1	0.234891	1	0.54199	0.990869	0.340917	0.522205
A2APR8;O08901	A2APR8;O08901	Mitotic checkpoint serine/threonine-protein kinase BUB1	Bub1	NaN	NaN	NaN	26.4473	26.346	26.8281	NaN	NaN	NaN	26.6044	26.3124	26.8257					NaN	1	NaN	1	0	1	0.0403639	0.965357
A2APY7	A2APY7	NADH dehydrogenase [ubiquinone] 1 alpha subcomplex assembly factor 5	Ndufaf5	NaN	NaN	NaN	24.7421	NaN	25.0247	25.292	NaN	NaN	25.2135	NaN	25.1917					NaN	1	0.0893898	1	NaN	0.990617	0.319144	0.521672
A2AQ14	A2AQ14	Protein Mis18-beta	Oip5	NaN	NaN	NaN	NaN	NaN	NaN	NaN	NaN	NaN	NaN	NaN	NaN					0	1	0	1	0	1	0	1
A2AQ17;Q9CWX2	A2AQ17;Q9CWX2	Complex I intermediate-associated protein 30, mitochondrial	Ndufaf1	25.5999	NaN	26.2853	26.1264	NaN	25.9499	NaN	25.7962	NaN	25.6	25.9702	26.1071					-0.0955553	0.892919	-0.0962429	1	-0.14637	0.990366	-0.145682	0.80732
A2AQ19	A2AQ19	RNA polymerase-associated protein RTF1 homolog	Rtf1	27.8354	28.045	27.5551	27.7466	28.1512	28.278	28.0066	28.373	28.487	27.7283	28.0565	28.1496					-0.246767	0.405525	0.310697	0.388274	0.477023	0.657649	-0.0804405	0.89549
A2AQ41;Q80TY0;A2AQ44;A2AQ42;A2AQ45;Q80TY0-4;Q80TY0-5;A0A0A6YWT1;A2AQ47;A2AQ39;E9Q9P2;P11260	A2AQ41;Q80TY0;A2AQ44;A2AQ42;A2AQ45;Q80TY0-4;Q80TY0-5;A0A0A6YWT1	Formin-binding protein 1	Fnbp1	29.8894	30.2897	29.2324	30.5678	30.7728	30.8394	29.9751	30.476	30.2812	30.611	30.6956	30.7293	+				-0.922869	0.0225849	-0.434537	0.141467	0.440289	0.784132	-0.0480429	0.901671
A2AQJ8;Q8BVW0;Q8BVW0-2	A2AQJ8;Q8BVW0	Neutral alpha-glucosidase C	Ganc	25.99	26.6792	26.4676	NaN	24.6721	NaN	26.5836	NaN	25.3438	24.9036	25.0634	NaN					1.70685	1	0.980205	0.333078	-0.415275	0.883372	0.311371	1
A2AQN4;Q9QXG4;A2AQN5;F7CU63;D6RHA7	A2AQN4;Q9QXG4;A2AQN5	Acetyl-coenzyme A synthetase, cytoplasmic	Acss2	30.1133	30.3446	30.5693	29.4825	29.068	29.055	30.5576	30.2807	30.095	29.7561	29.9306	29.4041	+	+			1.14056	0.00261765	0.614184	0.0955142	-0.0312767	0.994575	0.495103	0.330225
A2AR02;A2AR01	A2AR02	Peptidyl-prolyl cis-trans isomerase G	Ppig	28.2618	28.0878	28.4844	28.3628	28.114	27.8069	28.657	28.692	27.4154	28.1451	28.1633	28.1398					0.18344	0.537893	0.105387	0.934415	-0.0232067	0.997151	0.0548464	0.921256
A2ARP8;Q9QYR6;Q9QYR6-2	A2ARP8;Q9QYR6;Q9QYR6-2	Microtubule-associated protein 1A;MAP1A heavy chain;MAP1 light chain LC2	Map1a	27.0678	27.3998	27.5016	26.7889	26.396	27.011	27.0621	27.0881	27.5024	26.7283	26.3883	26.7031	+	+			0.591127	0.0439062	0.61097	0.0777559	-0.10557	0.970391	-0.125413	0.832256
A2ARZ7;P35285	A2ARZ7;P35285	Ras-related protein Rab-22A	Rab22a	24.2315	25.0314	25.013	24.2479	24.6574	NaN	25.5233	24.2101	NaN	24.4439	24.4488	24.4483					0.305952	0.527709	0.419707	0.621222	0.108073	0.994458	-0.00568199	1
A2AS05;A2AS03;E9QAM5	A2AS05;A2AS03;E9QAM5	Helicase with zinc finger domain 2	Helz2	27.1017	27.0709	27.1393	26.9204	26.6609	26.7071	27.4756	26.33	27.6935	26.7898	26.8523	26.8311	+				0.341171	0.040342	0.34195	0.643602	0.0624065	0.990996	0.0616271	0.861029
O54826;A2AS70;A2AS72	O54826;A2AS70	Protein AF-10	Mllt10	25.9267	25.6768	25.7637	26.135	26.2181	26.2756	26.4565	26.2472	26.0614	26.0338	26.2994	NaN	+				-0.42051	0.021134	0.0884228	0.871734	0.466016	0.603423	-0.0429166	0.930803
A2ASS6;E9Q8N1;E9Q8K5;A2ASS6-2;F7CR78;A2AT70;A2AT65;A2AT68;F6RSJ3	A2ASS6;E9Q8N1;E9Q8K5;A2ASS6-2	Titin	Ttn	NaN	NaN	28.7727	27.9046	NaN	28.1221	28.0207	NaN	NaN	NaN	28.3776	28.0218					0.75932	1	-0.179001	1	-0.751961	0.990114	0.18636	0.766503
A2AT37;F6Q3G7	A2AT37		Upf2	28.0338	28.1689	27.869	27.7629	27.7041	27.8186	28.2573	28.0657	28.2292	28.2757	27.9199	27.8265					0.262034	0.121623	0.176713	0.607134	0.160196	0.840816	0.245517	0.556935
A2ATI9;Q99JX3;Q99JX3-2;A2ATI8;A2ATI6	A2ATI9;Q99JX3;Q99JX3-2	Golgi reassembly-stacking protein 2	Gorasp2	28.278	28.1201	NaN	28.7637	28.4441	28.7195	28.1046	27.9933	NaN	28.272	28.524	28.494	+				-0.443373	0.0574558	-0.381051	0.152917	-0.150105	0.86899	-0.212427	0.596353
G3X8X3;A2ATS4;Q8BSM7	G3X8X3;A2ATS4;Q8BSM7	Large neutral amino acids transporter small subunit 3	Slc43a1	24.7764	NaN	NaN	NaN	NaN	23.7515	24.5094	NaN	NaN	NaN	NaN	NaN					1.02482	1	NaN	1	-0.267	0.989863	NaN	1
A2ATU9;Q8BY71	A2ATU9;Q8BY71	Histone acetyltransferase type B catalytic subunit	Hat1	29.3851	29.5447	28.8133	29.7165	29.5166	29.5671	29.135	30.2202	29.5131	29.9232	29.7643	30.088					-0.352383	0.226633	-0.302427	0.612877	0.375097	0.846991	0.32514	0.357605
A2AUM2;A2AUM1;A2AUM0;Q9QZ05-2;Q9QZ05-3;Q9QZ05;Q9QZ05-4;A2AUL9;Q9QZ05-6;Q9QZ05-5	A2AUM2;A2AUM1;A2AUM0;Q9QZ05-2;Q9QZ05-3;Q9QZ05;Q9QZ05-4;A2AUL9;Q9QZ05-6	Eukaryotic translation initiation factor 2-alpha kinase 4	Eif2ak4	NaN	24.6617	24.7302	NaN	NaN	NaN	24.3461	NaN	NaN	NaN	NaN	NaN					NaN	1	NaN	1	-0.34984	0.989612	0	1
A2AUM9	A2AUM9	Centrosomal protein of 152 kDa	Cep152	NaN	NaN	NaN	NaN	NaN	NaN	25.0428	NaN	NaN	NaN	NaN	NaN					0	1	NaN	1	NaN	0.989361	0	1
A2AUR3;Q60866;A2AUR5;Q60866-2	A2AUR3;Q60866;A2AUR5;Q60866-2	Phosphotriesterase-related protein	Pter	25.8226	NaN	26.2159	25.0658	25.7768	25.5958	26.0857	26.6697	25.9711	25.6508	25.4993	NaN					0.53979	0.154916	0.667134	0.172831	0.222933	0.923056	0.0955896	0.903181
A2AUY4;F6R4Y5	A2AUY4		Baz2b	25.693	25.5754	25.7372	25.8846	25.3245	25.5206	26.1012	NaN	26.0754	25.7281	26.0268	26.0657					0.0919768	0.772059	0.148094	0.673983	0.419767	0.493879	0.36365	0.497423
A2AVJ7;Q99PL5;Q99PL5-4;Q99PL5-3;Q99PL5-2;Q99PL5-7;Q99PL5-5;Q99PL5-8;Q99PL5-6;Q99PL5-9;Q99PL5-10;Q99PL5-11	A2AVJ7;Q99PL5	Ribosome-binding protein 1	Rrbp1	30.6996	30.7443	30.5881	31.0264	30.9657	31.1088	30.7846	30.851	30.8764	30.8916	30.7705	30.7561	+				-0.356313	0.0227427	0.031264	0.933394	0.159964	0.7601	-0.227613	0.40582
A2AVR6;Q8VHQ9;E0CYA0;E0CXP8;F6SS52;E0CYS0	A2AVR6;Q8VHQ9	Acyl-coenzyme A thioesterase 11	Acot11	28.2491	28.6792	28.3647	27.4867	27.7843	27.346	28.639	28.5584	28.4949	27.7934	28.1092	27.3421	+	+			0.892023	0.00604746	0.81589	0.0515804	0.13309	0.911574	0.209223	0.752503
A2AWA9;A2AWA9-2;A2AWA7;A2AWA9-3;A6H6A9-3;A2AWB0;A0A0A6YWT4;A0A0A6YY35	A2AWA9;A2AWA9-2	Rab GTPase-activating protein 1	Rabgap1	27.5668	27.747	27.7799	27.1724	27.0674	27.2022	27.8589	27.6704	27.88	27.5975	27.2896	27.0635	+				0.550593	0.0064586	0.486204	0.127233	0.105167	0.921737	0.169556	0.720969
A2AWF8;A2AWF9;E9Q4S7;Q64455	A2AWF8;A2AWF9;E9Q4S7;Q64455	Protein-tyrosine-phosphatase;Receptor-type tyrosine-protein phosphatase eta	Ptprj	27.0699	27.4689	27.6958	NaN	26.3167	NaN	27.6158	27.8425	27.4986	26.6668	27.0235	26.4425		+			1.09487	1	0.941367	0.0155489	0.240747	0.840167	0.394246	1
A2AWI9;A2AWI7;Q8R3V5-3;Q8R3V5-1;Q8R3V5	A2AWI9;A2AWI7;Q8R3V5-3;Q8R3V5-1;Q8R3V5	Endophilin-B2	Sh3glb2	27.1498	27.1955	26.8643	27.1381	27.2099	26.8224	26.5235	27.0508	26.7275	27.327	27.1661	26.8369					0.01308	1	-0.342726	0.369666	-0.302601	0.774777	0.0532055	0.933774
E9QLG3;A2AWL7-3;A2AWL7;H7BX50;A2AWL7-2;A2AWL7-4	E9QLG3;A2AWL7-3;A2AWL7;H7BX50;A2AWL7-2	MAX gene-associated protein	Mga	24.9083	25.4666	25.6252	26.1215	26.1428	26.9877	25.6028	NaN	25.9144	25.5259	25.5605	26.0608	+				-1.08398	0.0180812	0.0428356	0.970504	0.425211	0.777185	-0.701607	0.33156
A2AWN8;P59326	A2AWN8;P59326	YTH domain-containing family protein 1	Ythdf1	27.5362	27.3478	27.2586	27.805	27.7381	27.7232	27.629	27.5162	28.4191	27.7691	27.2987	28.1278	+				-0.37456	0.0317644	0.122913	0.906122	0.473897	0.720828	-0.0235767	0.987807
A2AWT5;P25976;E9Q4A8	A2AWT5;P25976	Nucleolar transcription factor 1	Ubtf	30.0196	30.3086	30.4686	30.5312	30.5025	30.7594	30.4415	30.9304	30.3274	30.0681	30.3218	30.5584					-0.332117	0.136586	0.25038	0.582065	0.300897	0.803745	-0.2816	0.53992
A2BDX0;Q9Z103	A2BDX0;Q9Z103	Activity-dependent neuroprotector homeobox protein	Adnp	28.948	29.1711	29.0468	29.1446	29.0276	29.1535	29.3108	29.2227	29.5777	29.1807	29.0985	29.1158					-0.0532792	0.805996	0.238723	0.34955	0.315093	0.673801	0.0230904	0.949412
A2BDX3	A2BDX3	Adenylyltransferase and sulfurtransferase MOCS3;Molybdopterin-synthase adenylyltransferase;Molybdopterin-synthase sulfurtransferase	Mocs3	25.4967	NaN	25.2648	25.9064	26.1574	26.0624	26.0931	26.5853	26.2441	26.191	26.6141	26.5203	+				-0.661293	0.0138168	-0.134303	0.779782	0.92676	0.516	0.39977	0.332096
A2BDX8;A2BDY0;Q3TAE8	A2BDX8;A2BDY0;Q3TAE8	Dolichyl pyrophosphate Man9GlcNAc2 alpha-1,3-glucosyltransferase	Alg6	NaN	NaN	NaN	25.3399	25.2286	24.8775	NaN	NaN	NaN	NaN	25.4684	24.925					NaN	1	NaN	1	0	1	0.0480515	0.967188
A2BE28-2;A2BE28	A2BE28-2;A2BE28	Ribosomal biogenesis protein LAS1L	Las1l	27.4205	27.774	27.5733	28.0952	27.8908	27.7774	27.6434	27.3124	28.0648	27.8466	27.8771	27.7752					-0.331889	0.113835	-0.159423	0.747347	0.0842768	0.985821	-0.0881894	0.810268
A2BFF8;Q3TPJ8;O88487;A2BFF5;A2BFF9	A2BFF8;Q3TPJ8;O88487;A2BFF5;A2BFF9	Cytoplasmic dynein 1 intermediate chain 2	Dync1i2	28.551	29.019	28.991	28.9408	28.85	28.7818	29.2688	28.4895	29.0356	29.1766	28.6919	29.1295					-0.003877	1	-0.0680497	0.942141	0.0776374	0.991045	0.14181	0.774237
A2BFG8;E9Q9W0;Q08BU3;F7CJN1;F6QUW6;Q3V498;A2BDM8;B1AYE1;A2CF17;E9PXD4;D6RGN8;A2BE19;L7N468;A2BE20;A2ART2	A2BFG8		Etohi1	NaN	NaN	NaN	24.5839	NaN	NaN	25.1535	24.5605	NaN	NaN	NaN	NaN					NaN	1	NaN	1	NaN	0.98911	NaN	1
E9QAQ7;A2BH40;A2BH40-3;A2BH40-4;A2BH40-2	E9QAQ7;A2BH40;A2BH40-3;A2BH40-4;A2BH40-2	AT-rich interactive domain-containing protein 1A	Arid1a	29.0566	29.056	28.9814	28.98	28.8511	29.1921	29.2211	29.5206	29.6187	29.0418	29.0126	28.9759		+			0.0236098	0.960517	0.4434	0.0959628	0.422153	0.63952	0.0023632	1
A2CG63;A2CG63-2;Z4YMH1;F6R6U0;Z4YL44	A2CG63;A2CG63-2;Z4YMH1	AT-rich interactive domain-containing protein 4B	Arid4b	26.9261	26.6823	27.2425	26.8747	27.0029	26.8643	26.7987	26.9585	27.2107	27.2569	26.8232	26.7411					0.036363	0.94642	0.0488701	0.952763	0.038957	0.991028	0.0264498	0.975705
A2CG76;Q9Z148-2;Q9Z148-3;Q9Z148;G3UYH7;H3BIW5	A2CG76;Q9Z148-2;Q9Z148-3;Q9Z148	Histone-lysine N-methyltransferase EHMT2	Ehmt2	27.034	27.3899	27.0041	27.3193	27.5168	27.4019	27.566	27.5905	27.4533	27.0897	27.1993	27.3265					-0.27002	0.192648	0.331401	0.122486	0.39393	0.65118	-0.20749	0.5327
A2RSJ4	A2RSJ4	UHRF1-binding protein 1-like	Uhrf1bp1l	26.9267	27.2149	26.7924	26.9749	27.0471	26.3649	27.5635	27.0171	26.904	27.3393	27.5166	26.9355					0.1824	0.619153	-0.102283	0.895192	0.183521	0.920883	0.468203	0.49222
A2RST1;E0CZ62;A0A0A6YWX7	A2RST1;E0CZ62;A0A0A6YWX7		Mgst2	26.4647	NaN	NaN	NaN	NaN	24.7253	NaN	NaN	NaN	25.4146	25.5636	NaN					1.73937	1	NaN	1	NaN	0.988859	0.763811	1
A2RSX7;G3UW53	A2RSX7;G3UW53	tRNA wybutosine-synthesizing protein 5	Tyw5	NaN	NaN	NaN	NaN	NaN	25.0737	NaN	NaN	25.4026	NaN	NaN	NaN					NaN	1	NaN	1	NaN	0.988608	NaN	1
A2RSY1-3;A2RSY1-2;A2RSY1	A2RSY1-3;A2RSY1-2;A2RSY1	KAT8 regulatory NSL complex subunit 3	Kansl3	NaN	NaN	NaN	NaN	NaN	NaN	24.8028	NaN	NaN	24.5903	NaN	NaN					0	1	0.21253	1	NaN	0.988358	NaN	1
A2RSY6;A2RSY6-2;A2RSY6-3;A0A087WQ23;A2RSY6-4	A2RSY6;A2RSY6-2	TRMT1-like protein	Trmt1l	27.495	27.5828	27.4905	27.1783	27.4942	27.3502	27.4014	26.9768	27.602	27.3405	27.3318	27.2445					0.181897	0.305157	0.0211563	0.991665	-0.196034	0.872565	-0.0352936	0.935693
A2RT67;F7B6S5;G3UYA1	A2RT67;F7B6S5;G3UYA1	DENN domain-containing protein 3	Dennd3	24.8942	NaN	25.2371	25.1029	24.9894	25.0077	24.791	NaN	NaN	24.8979	25.1588	24.5095					0.0322933	0.947009	-0.064429	1	-0.274639	0.988107	-0.177917	0.741603
A2RTH5	A2RTH5		Lcmt1	27.6527	26.8569	27.3728	27.0974	27.3032	27.0318	27.8824	27.4264	27.7535	27.4918	26.9904	27.3232					0.149963	0.691177	0.418973	0.24071	0.393333	0.773238	0.124324	0.806634
A3KFM7-2;A3KFM7;A3KFM8;A3KFM6	A3KFM7-2;A3KFM7;A3KFM8	Chromodomain-helicase-DNA-binding protein 6	Chd6	NaN	NaN	NaN	NaN	23.6545	23.6714	24.3077	NaN	23.775	24.291	NaN	23.8466					NaN	1	-0.0274296	0.996964	NaN	0.987857	0.405869	0.531937
A3KGB4;A0A0A6YXU3	A3KGB4	TBC1 domain family member 8B	Tbc1d8b	27.1986	27.5122	27.2857	27.339	27.4322	27.1551	27.6087	27.2183	27.4466	27.3903	27.372	27.4133					0.0233968	0.97124	0.0326627	0.956852	0.0923525	0.964332	0.0830866	0.80651
E9PYI3;A3KGF7;A3KGF7-2;A3KGF7-3;A3KGF7-4	E9PYI3;A3KGF7;A3KGF7-2;A3KGF7-3;A3KGF7-4	Phosphoinositide phospholipase C;1-phosphatidylinositol 4,5-bisphosphate phosphodiesterase beta-2	Plcb2	28.7196	28.6383	28.7509	28.248	28.332	28.1637	28.7106	28.4311	29.0758	28.3482	28.4263	28.2567	+				0.455034	0.00999509	0.395407	0.25951	0.0362333	0.991972	0.0958602	0.761239
A3KGG8;Q9D9Z1;H3BKK2;F7BE71;A3KGG6;H3BKV9	A3KGG8;Q9D9Z1;H3BKK2;F7BE71;A3KGG6	Small kinetochore-associated protein	Knstrn	26.0568	NaN	26.2134	26.8534	27.6087	27.4745	26.309	26.64	26.3828	26.9966	26.9143	27.0113	+	+			-1.17716	0.0137398	-0.530107	0.0436692	0.308893	0.722591	-0.338157	0.563251
A3KGI3;Q66JQ7;A3KGI5;A3KGI6	A3KGI3;Q66JQ7	Protein CASC5	Casc5	NaN	NaN	NaN	25.0916	NaN	25.3421	NaN	NaN	NaN	25.212	NaN	NaN					NaN	1	NaN	1	0	1	-0.00484562	1
E9Q5A8;A3KGJ7;Q60952;B7ZCN3;F7BUJ0;Q8BZX9	E9Q5A8;A3KGJ7;Q60952	Centrosome-associated protein CEP250	Cep250	NaN	NaN	25.1734	NaN	NaN	NaN	NaN	NaN	NaN	NaN	NaN	NaN					NaN	1	0	1	NaN	0.987607	0	1
E9Q2Z4;Q5XK38;A3KGL9;F6W687;P09602;B7ZCQ3;J3QM43;A0A087WR34	E9Q2Z4;Q5XK38;A3KGL9;F6W687;P09602;B7ZCQ3	Non-histone chromosomal protein HMG-17	Gm16494	30.7885	NaN	NaN	30.4733	30.6376	30.7815	NaN	30.9188	NaN	30.9273	30.271	31.1607					0.157736	1	0.132501	1	0.130291	0.987357	0.155526	0.828565
A3KGQ6;Q9D898	A3KGQ6;Q9D898	Actin-related protein 2/3 complex subunit 5;Actin-related protein 2/3 complex subunit 5-like protein	Arpc5l	28.9418	NaN	NaN	29.1331	28.8171	29.2158	NaN	28.5179	28.9877	29.0874	29.3266	NaN					-0.113541	1	-0.45418	0.374585	-0.18899	0.987107	0.151649	0.780621
A3KGW5	A3KGW5	Probable inactive glycosyltransferase 25 family member 3	Cercam	NaN	NaN	NaN	NaN	NaN	23.425	NaN	NaN	NaN	NaN	NaN	NaN					NaN	1	0	1	0	1	NaN	1
A3KMF4;E9Q921;O88573;B1AVP1	A3KMF4;E9Q921;O88573;B1AVP1	AF4/FMR2 family member 1	Aff1	26.7742	25.8735	26.2991	NaN	24.7187	NaN	25.8946	NaN	26.3183	NaN	NaN	NaN					1.59689	1	NaN	1	-0.209113	0.94537	NaN	1
A6H5Y3	A6H5Y3	Methionine synthase	Mtr	26.5737	NaN	NaN	26.4644	26.3186	NaN	NaN	NaN	NaN	NaN	26.4664	26.7624					0.18226	1	NaN	1	NaN	0.986857	0.222935	0.676758
A6H5Z3;E0CXR2	A6H5Z3	Exocyst complex component 6B	Exoc6b	25.1891	24.7327	NaN	NaN	NaN	NaN	25.291	NaN	NaN	NaN	NaN	NaN					NaN	1	NaN	1	0.330091	0.986608	0	1
A6H611	A6H611	Mitochondrial intermediate peptidase	Mipep	25.7713	26.648	26.3436	26.5269	26.7173	26.8191	26.4077	26.1819	26.1054	26.5757	26.5822	26.2594					-0.433453	0.182267	-0.240757	0.420176	-0.0226243	0.998778	-0.215321	0.602043
A6H619;A6H619-2;F7ANA1;F6WXS6;D6RI35;D3YWH5	A6H619;A6H619-2;F7ANA1	PHD and RING finger domain-containing protein 1	Phrf1	25.2179	NaN	25.0499	NaN	25.4849	NaN	25.4562	25.4598	NaN	25.6007	NaN	NaN					-0.351055	1	-0.14268	1	0.324124	0.679913	0.115749	0.999836
A6H630;A6H630-2;A6H630-4;A6H630-3;D6RG65	A6H630;A6H630-2;A6H630-4	Protein-glutamate O-methyltransferase	Armt1	28.3184	28.7867	28.5247	28.4983	28.4007	28.3238	28.853	28.5905	29.076	28.3669	28.1901	28.3195		+			0.135714	0.588641	0.547633	0.0775847	0.296543	0.782985	-0.115377	0.715334
A6H8H2-2;A6H8H2;E9Q449	A6H8H2-2;A6H8H2;E9Q449	DENN domain-containing protein 4C	Dennd4c	26.8453	27.3857	27.4226	27.144	27.1588	26.9133	27.4031	27.3692	27.9494	27.6771	27.4347	27.3456					0.145824	0.647681	0.0880966	0.893327	0.35603	0.791918	0.413757	0.266424
A6P3E4;G3X8U9;Q91Y86;Q7TSJ7;D3Z1Z4;Q3TQZ7;Q80W82;Q78GB8;Q8C9D4;Q80W80;E9QN59;Q61831-2;Q61831	A6P3E4;G3X8U9;Q91Y86;Q7TSJ7;D3Z1Z4	Mitogen-activated protein kinase;Mitogen-activated protein kinase 8	Mapk8	28.4048	28.7404	28.3841	28.503	28.6109	28.2617	28.2673	27.6822	28.6707	28.6978	28.4167	28.1542					0.0511932	0.889495	-0.216194	0.744676	-0.303013	0.861571	-0.0356267	0.969024
A6PW28;Q80U16;Q80U16-2;Q80U16-4;Q80U16-3	A6PW28;Q80U16;Q80U16-2;Q80U16-4;Q80U16-3	Protein FAM65B	Fam65b	26.1804	26.3498	25.8705	25.9389	25.7932	25.4579	26.4635	25.9241	26.0604	26.0413	26.0827	25.6243					0.403534	0.125941	0.23323	0.593601	0.0157668	0.998408	0.186071	0.738192
A6PWE1;E9Q284;Q5SU73	A6PWE1;E9Q284;Q5SU73	Coilin	Coil	25.3307	NaN	25.4949	24.9933	NaN	NaN	25.3855	NaN	NaN	NaN	NaN	NaN					0.419496	1	NaN	1	-0.0272455	0.986358	NaN	0.99961
A6PWY4;A6PWY4-2;A6PWY4-3;Z4YK23	A6PWY4;A6PWY4-2	WD repeat-containing protein 76	Wdr76	25.9038	25.7201	25.7926	26.4603	26.5149	26.3669	25.7699	26.1949	25.622	26.4614	25.9649	26.6085	+				-0.641903	0.00397315	-0.482686	0.260179	0.0567964	0.99033	-0.102421	0.85937
A8C756;A8C756-3;A8C756-2;A8C756-5;A8C756-4	A8C756	Thyroid adenoma-associated protein homolog	Thada	28.0429	28.1385	26.8564	28.0832	28.2184	28.1038	28.0012	27.716	27.7391	28.2082	28.2303	28.0693					-0.455856	0.332929	-0.350477	0.147297	0.139486	0.979609	0.0341072	0.925486
Q8C6H0;A8DIL0;Q9JL15	Q8C6H0;A8DIL0;Q9JL15	Galectin;Galectin-8	Lgals8	NaN	NaN	NaN	NaN	NaN	NaN	NaN	NaN	NaN	NaN	NaN	NaN					0	1	0	1	0	1	0	1
A8DUK4;E9Q223	A8DUK4;E9Q223		Hbbt1	27.2258	26.3808	NaN	NaN	NaN	NaN	28.9937	28.0381	28.7823	27.2568	27.4893	26.4135		+			NaN	1	1.5515	0.0227097	1.80139	0.499826	NaN	0.999384
A8Y5G9;Q8QZX5	A8Y5G9;Q8QZX5	U7 snRNA-associated Sm-like protein LSm10	Lsm10	25.1945	NaN	NaN	NaN	NaN	NaN	25.4044	NaN	NaN	NaN	NaN	NaN					NaN	1	NaN	1	0.209919	0.986109	0	1
Q9CWS4;A8Y5J3;D6RH69	Q9CWS4;A8Y5J3	Integrator complex subunit 11	Cpsf3l	27.3825	27.8514	27.7573	27.4565	27.4933	27.4688	27.7177	27.0908	27.3493	27.4169	27.7014	27.3162					0.190867	0.406827	-0.0922496	0.884852	-0.277807	0.824295	0.00531006	0.999932
Q8CFI5;A8Y5T6;A2AVQ7	Q8CFI5;A8Y5T6	Probable proline--tRNA ligase, mitochondrial	Pars2	26.9283	27.008	27.2021	26.2941	26.2816	26.2631	27.0381	25.2642	26.5566	26.4603	26.2555	26.1957	+				0.766511	0.00227451	-0.0175432	1	-0.759807	0.721458	0.0242469	0.963766
A9C471;Q9QUK4	A9C471;Q9QUK4	Baculoviral IAP repeat-containing protein 1b	Naip2	26.7082	26.6092	26.3518	25.7841	25.7803	NaN	27.7016	26.4625	26.2306	26.335	25.8425	25.8418	+				0.774195	0.00993765	0.791789	0.257477	0.241799	0.948423	0.224205	0.703553
B0QZL5;Q3UDT3;Q8CI98;Q3T9Y0;O35904-2;B1AS25;B1AS24	B0QZL5;Q3UDT3;Q8CI98;Q3T9Y0		Pik3cd	28.2147	28.2606	28.2957	28.3841	28.5003	28.3704	27.9373	27.408	28.3684	28.034	28.1036	28.1709					-0.161297	0.212511	-0.198253	0.736006	-0.352423	0.800922	-0.315467	0.228265
B0QZT2;Q5SS80-2;Q5SS80	B0QZT2;Q5SS80-2;Q5SS80	Dehydrogenase/reductase SDR family member 13	Dhrs13	25.1349	25.2545	25.5677	25.2701	25.9966	25.4331	25.689	NaN	26.1532	25.3857	25.4732	25.1003					-0.247583	0.471758	0.601388	0.147517	0.602081	0.653265	-0.24689	0.700287
P61022;B0R091;B0R092	P61022;B0R091	Calcineurin B homologous protein 1	Chp1	27.2573	28.0175	27.6254	27.5382	27.4496	27.7012	27.3914	27.7447	27.1591	27.3433	27.3607	27.385					0.0703863	0.881159	0.0687771	0.909282	-0.201656	0.925211	-0.200047	0.520988
B0R0S4;Q8VCH5;A2AUF7;D6RGR6;D6RHN6	B0R0S4;Q8VCH5;A2AUF7	Rab9 effector protein with kelch motifs	Rabepk	27.8008	27.9049	28.0944	28.3518	28.3434	28.0503	27.8088	28.3571	27.9928	28.2206	28.1362	28.1477					-0.315177	0.120638	-0.115287	0.796199	0.11954	0.948354	-0.0803502	0.834593
B0V2N1-4;B0V2N1-3;B0V2N1-6;B0V2N1-2;B0V2N1;B0V2N1-5	B0V2N1-4;B0V2N1-3;B0V2N1-6;B0V2N1-2;B0V2N1;B0V2N1-5	Receptor-type tyrosine-protein phosphatase S	Ptprs	NaN	NaN	NaN	NaN	NaN	NaN	NaN	NaN	NaN	24.8858	NaN	NaN					0	1	NaN	1	0	1	NaN	0.999157
B0V2P5;Q8BPN8-2;Q8BPN8;F6RYL8;B0V2P6;Q8BPN8-3	B0V2P5;Q8BPN8-2;Q8BPN8;F6RYL8;B0V2P6	DmX-like protein 2	Dmxl2	25.2545	25.2878	NaN	25.1519	25.0202	25.1021	25.2611	NaN	NaN	25.127	25.5142	25.0461					0.17973	0.195112	0.0319691	1	-0.0100708	0.985859	0.13769	0.76954
B1AQJ2;B0QZF8	B1AQJ2;B0QZF8	Ubiquitin carboxyl-terminal hydrolase 36	Usp36	NaN	25.4222	NaN	26.4037	26.4082	26.4637	NaN	NaN	NaN	NaN	26.1301	26.1768					-1.00302	1	NaN	1	NaN	0.98561	-0.27176	0.26135
B1AQL0;Q8K4H1;Q8K4H1-2	B1AQL0;Q8K4H1;Q8K4H1-2	Kynurenine formamidase	Afmid	NaN	NaN	NaN	NaN	NaN	NaN	25.823	NaN	24.7554	25.3848	24.9869	NaN					0	1	0.103365	0.958104	NaN	0.985361	NaN	0.998931
B1AQR8;G3X9T7;O08573-2;O08573	B1AQR8;G3X9T7;O08573-2;O08573	Galectin;Galectin-9	Lgals9	NaN	NaN	NaN	NaN	NaN	NaN	NaN	NaN	NaN	NaN	NaN	NaN					0	1	0	1	0	1	0	1
B1AQY9;B1AQZ0;Q8CHH9;Q8CHH9-2;B7ZC46;E0CYM4	B1AQY9;B1AQZ0;Q8CHH9;Q8CHH9-2;B7ZC46	Septin-8	2008-09-01	28.5494	28.4449	28.5112	28.5967	28.4439	28.4802	28.8034	28.5563	28.7034	28.5364	28.1839	28.4511					-0.00507609	1	0.297239	0.274273	0.185866	0.762578	-0.116449	0.772923
Q3TET1;Q3UI47;B1AQZ2;P28741;B1AQZ5;F6V6Z9	Q3TET1;Q3UI47;B1AQZ2;P28741	Kinesin-like protein;Kinesin-like protein KIF3A	Kif3a	NaN	NaN	NaN	NaN	24.4586	NaN	NaN	NaN	25.0317	NaN	NaN	NaN					NaN	1	NaN	1	NaN	0.985112	NaN	0.998706
B1AR17;E9Q614;F7C528;F6V4V3;B0QZH8;B0QZH7	B1AR17;E9Q614;F7C528		Chd3	27.2692	27.6629	27.4932	27.3301	27.6028	27.5275	27.654	27.7365	27.7578	27.2941	27.3863	27.1072		+			-0.0117035	1	0.453576	0.0611646	0.24103	0.752382	-0.22425	0.549447
B1ARD6;A0A0A0MQG6;F6RTS1;A0A0A0MQG0	B1ARD6;A0A0A0MQG6		Slfn9	26.6116	NaN	26.449	26.8087	26.8729	26.9579	26.3363	25.5936	NaN	26.544	26.6894	26.6009	+				-0.349556	0.0479712	-0.646465	0.184134	-0.565326	0.76578	-0.268417	0.311529
B1ART1;B1ART2;V9GX23;F6XI52	B1ART1;B1ART2;V9GX23		Vps13d	25.8115	26.7602	26.401	26.3253	25.9234	26.0207	25.7224	NaN	26.2348	26.2631	26.2612	26.2198					0.234446	0.566603	-0.269434	0.489741	-0.345613	0.875561	0.158267	0.697629
B1AS37;Q9D032-2;Q9D032;B1AS34	B1AS37;Q9D032-2;Q9D032	Single-stranded DNA-binding protein 3	Ssbp3	NaN	NaN	NaN	NaN	NaN	NaN	NaN	NaN	NaN	NaN	NaN	NaN					0	1	0	1	0	1	0	1
B1ASA5;E9QA68	B1ASA5;E9QA68		Zfp362	NaN	24.0546	NaN	NaN	NaN	NaN	NaN	24.5968	25.1554	NaN	NaN	NaN					NaN	1	NaN	1	0.821546	0.984864	0	1
B1ASP2;P52332;B1ASP3	B1ASP2;P52332	Tyrosine-protein kinase;Tyrosine-protein kinase JAK1	Jak1	28.1073	27.7575	28.1791	27.9383	28.1483	28.0009	27.6667	27.991	28.4645	27.8111	28.1466	28.234					-0.0145137	1	-0.0231895	0.99742	0.0260804	0.996928	0.0347563	0.958061
B1ASU9;O55047;O55047-2;B7ZC85;O55047-3;F6XSD0;B7ZC84;D6RHM1	B1ASU9;O55047;O55047-2;B7ZC85;O55047-3	Serine/threonine-protein kinase tousled-like 2	Tlk2	26.601	26.7783	26.4751	26.2708	26.4769	26.272	26.5131	26.2579	26.8806	26.5985	26.3116	26.628					0.278254	0.132861	0.0378704	0.969999	-0.0676003	0.990519	0.172783	0.674189
B1AT82;Q9D0M1;B1AT83;B1AT84	B1AT82;Q9D0M1	Phosphoribosyl pyrophosphate synthase-associated protein 1	Prpsap1	29.619	29.3716	29.1435	29.1784	29.1436	29.181	29.4956	29.3417	28.8449	29.1246	29.17	28.9937					0.21034	0.334008	0.131287	0.799933	-0.150643	0.940622	-0.0715898	0.807101
Q60787;B1ATD2;B1ATD1	Q60787;B1ATD2;B1ATD1	Lymphocyte cytosolic protein 2	Lcp2	27.1541	27.4672	NaN	NaN	NaN	27.414	NaN	NaN	NaN	27.2271	27.295	NaN					-0.10337	1	NaN	1	NaN	0.984615	-0.152954	0.99848
B1ATI0;B1AV77;P47740	B1ATI0;B1AV77;P47740	Aldehyde dehydrogenase;Fatty aldehyde dehydrogenase	Aldh3a2	28.5287	28.7963	NaN	27.738	27.6149	27.5431	28.461	27.9765	28.3607	27.9088	27.9564	27.9143	+				1.03053	0.00386928	0.339563	0.250079	-0.396457	0.721089	0.294507	0.265761
B1ATP7;Q80Y81-2;Q80Y81;B1ATP9	B1ATP7;Q80Y81-2;Q80Y81	Zinc phosphodiesterase ELAC protein 2	Elac2	29.2175	29.5267	29.6319	29.3451	29.189	29.3047	29.8031	29.2254	29.6286	29.2599	29.2936	29.3834					0.1791	0.417376	0.2401	0.499685	0.0936731	0.968854	0.0326729	0.926126
B1ATS5;Q64518;Q64518-3;B1ATS4;Q64518-2	B1ATS5;Q64518;Q64518-3;B1ATS4;Q64518-2	Calcium-transporting ATPase;Sarcoplasmic/endoplasmic reticulum calcium ATPase 3	Atp2a3	30.5646	30.8753	31.1275	30.5426	30.591	30.5669	30.8126	30.7306	30.8418	30.4355	30.4487	30.5625		+			0.288923	0.21127	0.312817	0.0933119	-0.0607491	0.989556	-0.084643	0.747236
B1ATU5;Q8C2P3;B1ATU6;B1ATU7	B1ATU5;Q8C2P3;B1ATU6;B1ATU7	tRNA-dihydrouridine(16/17) synthase [NAD(P)(+)]-like	Dus1l	25.8526	NaN	25.8168	26.0434	26.119	26.0947	25.9968	25.9909	25.7104	26.2514	26.4708	26.2782	+	+			-0.251016	0.0497584	-0.434081	0.096081	0.0646849	0.975826	0.24775	0.40797
B1ATV0;Q9WVD4;B1ATV1;Q8K4W8;E9Q2I1;Q3TF45;Q61418;P51791-2;P51791	B1ATV0;Q9WVD4	Chloride channel protein;H(+)/Cl(-) exchange transporter 5	Clcn5	NaN	25.5785	25.0316	24.7871	25.059	25.3356	24.2906	NaN	25.4119	24.9364	24.4923	24.7388					0.244463	0.543674	0.128772	0.920808	-0.453765	0.910539	-0.338074	0.532131
B1ATZ0;B1ATZ1;Q3UMA3;Q99LI8;B1ATY9;F6VV02	B1ATZ0;B1ATZ1;Q3UMA3;Q99LI8;B1ATY9	Hepatocyte growth factor-regulated tyrosine kinase substrate	Hgs	27.8089	28.0022	28.0034	28.0897	28.0261	27.9588	27.7577	27.8971	27.8934	27.6135	27.6829	27.6744					-0.0866566	0.637232	0.192426	0.2864	-0.0888106	0.929229	-0.367893	0.144414
B1AU25;Q9Z0X1	B1AU25;Q9Z0X1	Apoptosis-inducing factor 1, mitochondrial	Aifm1	31.2407	31.5214	31.4142	31.2511	31.1661	31.2932	31.5079	31.7185	31.8533	31.2493	31.3372	31.2606		+			0.15528	0.378707	0.41088	0.0947947	0.30116	0.705764	0.0455602	0.874591
B1AU74;Q9CWP6-2;Q9CWP6-3;Q9CWP6;Q9CWP6-4	B1AU74;Q9CWP6-2;Q9CWP6-3;Q9CWP6;Q9CWP6-4	Motile sperm domain-containing protein 2	Mospd2	26.4959	26.9535	26.9469	26.5405	26.6514	26.6707	26.6799	26.7653	26.5177	26.576	26.7659	26.7202					0.17788	0.47388	-0.0330531	0.946663	-0.14447	0.921351	0.0664635	0.837875
B1AU75;Q99MD9	B1AU75;Q99MD9	Nuclear autoantigenic sperm protein	Nasp	31.0622	31.0841	31.2653	31.1918	31.3629	31.3592	30.8357	30.9218	31.3971	31.2653	31.3179	31.382					-0.167412	0.321725	-0.270198	0.440187	-0.0856775	0.968522	0.0171076	0.973894
B1AUD1;P51576	B1AUD1;P51576	P2X purinoceptor;P2X purinoceptor 1	P2rx1	NaN	NaN	NaN	NaN	25.8584	25.7495	25.0604	NaN	NaN	NaN	NaN	25.7436					NaN	1	-0.68327	1	NaN	0.984366	-0.0603209	0.998254
B1AUN3;Q3UKV0;B1AUN2	B1AUN3;Q3UKV0;B1AUN2		Eif2b3	29.1926	29.4467	29.2144	29.1475	29.1885	29.0398	29.3248	29.313	29.4081	29.255	29.2001	29.33					0.15928	0.371449	0.0869204	0.687716	0.0640539	0.974486	0.136414	0.614631
G8JL47;B1AUR6-2;B1AUR6;G3UXR9	G8JL47;B1AUR6-2;B1AUR6;G3UXR9	Protein MMS22-like	Mms22l	NaN	NaN	NaN	NaN	24.8592	NaN	NaN	NaN	NaN	24.5732	NaN	NaN					NaN	1	NaN	1	0	1	-0.28595	0.998028
Q8BR10;B1AUW6;B1AUW8;B1AUW9;Q62406;Q62406-2;F6THK7;F6ZGQ1;F6TQF4;B1AUW1;F7CUT1	Q8BR10;B1AUW6;B1AUW8;B1AUW9;Q62406;Q62406-2;F6THK7	Interleukin-1 receptor-associated kinase 1	Irak1	24.9333	24.9634	NaN	NaN	24.8043	24.539	25.1132	NaN	24.9785	24.8628	24.3873	24.3392					0.276754	0.240603	0.516066	0.206729	0.097455	0.924106	-0.141856	0.827823
B1AUY7;Q9QY36;B1AUY8;B1AUZ1	B1AUY7;Q9QY36;B1AUY8;B1AUZ1	N-alpha-acetyltransferase 10	Naa10	30.1143	30.3578	30.2738	30.4734	30.2279	30.4164	30.3323	30.1147	30.3513	30.0592	30.423	30.0114					-0.12394	0.543576	0.101574	0.820433	0.0174834	0.994022	-0.20803	0.637865
Q8BR70;B1AV66;B1AV65	Q8BR70;B1AV66;B1AV65	Protein YIPF6;Protein YIPF	Yipf6	NaN	NaN	NaN	NaN	NaN	NaN	NaN	24.7225	NaN	NaN	NaN	NaN					0	1	NaN	1	NaN	0.984118	0	1
B1AVY7	B1AVY7	Kinesin-like protein KIF16B	Kif16b	NaN	NaN	NaN	24.0428	NaN	NaN	NaN	NaN	NaN	24.0005	NaN	NaN					NaN	1	NaN	1	0	1	-0.0422707	0.997803
B1AVZ0	B1AVZ0	Uracil phosphoribosyltransferase homolog	Uprt	NaN	NaN	NaN	26.319	NaN	26.5378	NaN	26.5187	NaN	NaN	NaN	NaN					NaN	1	NaN	1	NaN	0.98387	NaN	0.997578
B1AW21;Q9Z2C5	B1AW21;Q9Z2C5	Myotubularin	Mtm1	NaN	25.3358	NaN	NaN	NaN	NaN	NaN	NaN	NaN	NaN	NaN	NaN					NaN	1	0	1	NaN	0.983622	0	1
B1AWE0;Q6PFA2;B1AWE1;B1AWD8;B1AWD9;O08585	B1AWE0;Q6PFA2;B1AWE1;B1AWD8;B1AWD9;O08585	Clathrin light chain A	Clta	29.381	29.407	29.6659	29.5681	29.8228	30.0176	29.1696	31.0114	29.3454	29.2852	29.4657	30.053					-0.318207	0.158998	0.24087	0.863292	0.35755	0.923901	-0.201527	0.770729
Q3U269;B1AWH1;B1AWH2	Q3U269;B1AWH1;B1AWH2	Thiosulfate sulfurtransferase/rhodanese-like domain-containing protein 2	Tstd2	NaN	NaN	NaN	25.1509	NaN	25.0592	NaN	NaN	NaN	NaN	NaN	NaN					NaN	1	0	1	0	1	NaN	0.997352
B1AXI9;J3QMP9;Q62036	B1AXI9;J3QMP9;Q62036	Centrosomal protein of 131 kDa	Cep131	NaN	NaN	NaN	NaN	NaN	NaN	NaN	NaN	NaN	NaN	24.2906	24.4488					0	1	NaN	1	0	1	NaN	0.997127
B1AXP6-2;B1AXP6;B1AXP6-3;B1AXP6-4	B1AXP6-2;B1AXP6;B1AXP6-3;B1AXP6-4	Mitochondrial import receptor subunit TOM5 homolog	Tomm5	NaN	NaN	NaN	26.4087	25.012	26.5665	NaN	26.1794	NaN	26.4814	26.1473	NaN					NaN	1	-0.13499	1	NaN	0.983374	0.318653	0.82594
B1AXS7;Q9JLM4;B1AXS6;B1AXS8;B0R077;Q8CG95;Q32P02;B1AXS9	B1AXS7;Q9JLM4;B1AXS6;B1AXS8	Zinc finger MYM-type protein 3	Zmym3	27.5583	27.6151	27.1276	26.7714	26.9225	26.295	27.3011	27.0055	27.8675	27.4365	26.8656	26.9537	+				0.770683	0.0218494	0.306097	0.585227	-0.0422827	0.992067	0.422304	0.513071
B1AY10;B1AY10-2;B1AY10-3	B1AY10;B1AY10-2;B1AY10-3	Transcriptional repressor NF-X1	Nfx1	26.6903	26.6938	26.1167	27.7676	27.7948	27.6234	27.0898	NaN	26.4425	27.8328	27.6663	27.7108	+	+			-1.22831	0.00201739	-0.970476	0.0555973	0.26588	0.906218	0.00804965	0.991945
E9PV45;B1AY13;B1AY13-2	E9PV45;B1AY13	Ubiquitin carboxyl-terminal hydrolase;Ubiquitin carboxyl-terminal hydrolase 24	Usp24	28.7846	29.1547	29.0409	29.0085	29.0743	29.0579	28.7645	28.5017	28.9497	28.6895	28.9069	28.6995					-0.0535107	0.847715	-0.0266806	0.974404	-0.2548	0.794234	-0.28163	0.327805
B1AYU7;Q8C5N3-2;Q8C5N3;B1AYU4;A2AK44;A2AK42;B1AYU8;B1AYU9;J3QNR0;J3QM48	B1AYU7;Q8C5N3-2;Q8C5N3;B1AYU4;A2AK44;A2AK42	Pre-mRNA-splicing factor CWC22 homolog	Cwc22	28.8387	29.0967	29.3134	28.7682	28.7635	28.7687	28.6973	29.2402	29.0288	28.5081	28.5929	28.812					0.31612	0.12929	0.351139	0.297403	-0.0941505	0.967724	-0.129169	0.711152
B1AZ46;Q8BKX1-3;Q8BKX1-2;Q8BKX1;Q8BKX1-4	B1AZ46;Q8BKX1-3;Q8BKX1-2;Q8BKX1;Q8BKX1-4	Brain-specific angiogenesis inhibitor 1-associated protein 2	Baiap2	NaN	NaN	30.1136	29.93	29.5378	30.0049	NaN	NaN	NaN	29.8933	29.7652	29.9829					0.289351	1	NaN	1	NaN	0.983126	0.0562102	0.916518
B1AZI6;Q8C690;F6SBF2;F6VK25;B8A4C2;F6RBN0;F6W2C7;B1AZI7	B1AZI6	THO complex subunit 2	Thoc2	30.1573	30.0738	29.9893	29.9446	29.8283	29.7494	30.094	29.9334	30.0313	29.8596	30.031	29.8899					0.232677	0.129293	0.0927296	0.723433	-0.053894	0.967871	0.0860532	0.799695
B1AZP2-3;E9PUF2;B7ZNS2;B1AZP2-2;B1AZP2;I1E4X0;F6YMR0;H3BJW9;H3BL90;H3BKJ0;H3BJD4	B1AZP2-3;E9PUF2;B7ZNS2;B1AZP2-2;B1AZP2;I1E4X0;F6YMR0;H3BJW9	Disks large-associated protein 4	Dlgap4	NaN	NaN	NaN	NaN	NaN	25.1886	NaN	NaN	NaN	NaN	NaN	25.0728					NaN	1	NaN	1	0	1	-0.11582	0.996902
Q9D773;B1B1D8;B1B1D7	Q9D773;B1B1D8;B1B1D7	39S ribosomal protein L2, mitochondrial	Mrpl2	28.6304	29.0732	28.3158	28.6474	28.6628	28.827	28.8573	28.1684	28.4025	28.4301	28.327	28.35					-0.0392736	0.957541	0.107014	0.852021	-0.197107	0.929499	-0.343394	0.201048
Q3TCF3;B1B507;P18337	Q3TCF3;B1B507;P18337	L-selectin	Sell	26.1399	NaN	NaN	NaN	27.0138	NaN	NaN	NaN	NaN	26.3522	NaN	26.3506					-0.87389	1	NaN	1	NaN	0.982878	-0.662436	0.996677
B2KF50	B2KF50		Uhrf1bp1	NaN	NaN	NaN	NaN	NaN	NaN	NaN	NaN	NaN	NaN	NaN	NaN					0	1	0	1	0	1	0	1
G3UXK5;B2KG46;Q8BR07-3;Q8BR07;Q8BR07-4;Q8BR07-2;G3UY88	G3UXK5;B2KG46;Q8BR07-3;Q8BR07;Q8BR07-4	Protein bicaudal D homolog 1	Bicd1	24.9044	NaN	NaN	25.5764	25.3765	24.8091	25.1037	25.5298	NaN	25.0736	25.377	24.8893					-0.349551	1	0.203422	0.696242	0.412286	0.98263	-0.140687	0.838879
B2KGA7;Q505B7;Q505B7-2;A8Y5E9;F7BCB7	B2KGA7;Q505B7;Q505B7-2;A8Y5E9	Protein archease	Zbtb8os	28.2375	NaN	28.9817	27.9611	27.781	27.6348	NaN	28.0587	NaN	27.9504	NaN	27.2729	+				0.81727	0.0408659	0.447034	1	-0.550911	0.982383	-0.180675	0.807373
E9QAI5;B2RQC6;G3UWN2;B2RQC6-2;E9QAT6	E9QAI5;B2RQC6;G3UWN2;B2RQC6-2	CAD protein;Glutamine-dependent carbamoyl-phosphate synthase;Aspartate carbamoyltransferase;Dihydroorotase	Cad	33.1876	33.174	32.7479	33.493	33.5288	33.5008	33.2252	33.1964	33.0876	33.5359	33.5382	33.5521	+	+			-0.471048	0.0374509	-0.372354	0.0403922	0.13323	0.922868	0.0345357	0.876853
B2RQG2;A0A087WRR9;A0A087WS81	B2RQG2		Phf3	27.6892	27.7307	27.3598	27.5311	27.4512	27.3508	27.8175	27.546	27.6293	27.5084	27.3083	27.5631					0.148816	0.509234	0.204343	0.444703	0.0710602	0.972667	0.0155334	0.981455
B2RQS1;Q9ERG2	B2RQS1;Q9ERG2	Striatin-3	Strn3	28.7036	28.6106	27.6282	28.4736	28.5877	28.6968	27.8899	28.6818	28.5773	28.4346	28.4799	28.1668					-0.271901	0.549414	0.0225722	0.997072	0.0688769	0.99127	-0.225596	0.548433
B2RR83	B2RR83	Probable ATP-dependent RNA helicase YTHDC2	Ythdc2	27.0399	27.6316	27.394	27.0848	27.4336	27.4942	26.6701	26.5853	27.5029	27.5062	27.1293	27.0572					0.0176563	1	-0.31148	0.592846	-0.43574	0.785902	-0.106604	0.845434
B2RRE7;G3UXQ0;G3UXM1	B2RRE7	OTU domain-containing protein 4	Otud4	28.0723	28.4414	28.4252	28.544	28.3517	28.6181	28.391	28.4472	28.6302	28.121	28.2738	28.2992					-0.191669	0.40592	0.25812	0.259336	0.17651	0.863033	-0.273279	0.425176
F7CVW0;B2RRI2;Q689Z5;Q689Z5-2;A0A0G2JGC7;A0A0G2JEM3;Q3TMM7;A0A0G2JF11;A0A0G2JFU7;A0A0G2JG63;A0A0G2JDL6;Q7TNB8-3	F7CVW0;B2RRI2;Q689Z5;Q689Z5-2;A0A0G2JGC7;A0A0G2JEM3	Protein strawberry notch homolog 1	Sbno1	28.2857	28.5961	28.135	28.5237	28.673	28.5583	28.507	28.5338	28.4546	28.6716	28.6337	28.7657					-0.246117	0.25537	-0.191874	0.268149	0.15955	0.874255	0.105307	0.717446
E9PWI6;B2RSU7;Q8CHG3;E0CYI9;F6UT01;E0CY89	E9PWI6;B2RSU7;Q8CHG3;E0CYI9	GRIP and coiled-coil domain-containing protein 2	Gcc2	26.7546	26.9446	27.039	26.8119	26.9272	26.7403	26.3847	26.9892	26.8401	26.8417	26.6373	26.7832					0.0862605	0.691467	-0.0160166	0.998061	-0.17469	0.905867	-0.0724131	0.834428
B2RT41	B2RT41		Zfc3h1	NaN	NaN	26.8466	26.2528	26.0195	26.1787	26.3138	NaN	24.8633	NaN	NaN	26.5935					0.696246	1	-1.00496	1	-1.25808	0.982135	0.443127	0.996452
B2RUP0;Q8C5L7	B2RUP0;Q8C5L7	RNA-binding protein 34	Rbm34	26.7127	27.0159	26.8686	26.7421	26.9495	27.2604	26.8785	25.9398	26.0966	26.9376	27.0432	25.674					-0.118323	0.691508	-0.24668	0.826418	-0.56074	0.673867	-0.432383	0.674665
B2RUP2;B2RUP2-2;A2A858;A2A855	B2RUP2;B2RUP2-2	Protein unc-13 homolog D	Unc13d	28.0705	28.2328	27.4956	28.0878	27.8958	27.7136	28.078	27.4747	27.9854	27.8968	28.0356	27.9499					0.0339235	0.977147	-0.114744	0.825857	-0.0869535	0.990884	0.0617135	0.889137
B2RUR8;D3YYZ8;D3Z210	B2RUR8	OTU domain-containing protein 7B	Otud7b	25.1439	NaN	24.7301	25.6679	25.7027	25.4293	25.412	25.9122	NaN	25.0524	25.1283	25.7962	+				-0.662962	0.0285023	0.336445	0.60651	0.72507	0.671578	-0.274336	0.671073
B2RV77	B2RV77		Gm5483	29.5222	30.0609	30.9686	30.6695	30.8421	30.7342	31.5858	NaN	31.4092	32.0341	31.9211	32.5257				+	-0.564704	0.222618	-0.662793	0.136698	1.31362	0.620083	1.41171	0.039
B2RWS6;A0A087WPR8	B2RWS6	Histone acetyltransferase p300	Ep300	26.6497	27.0395	26.7052	26.5792	26.6557	26.5495	26.5299	26.6448	27.2769	26.7411	26.433	26.8178					0.203306	0.322397	0.153276	0.806429	0.0191269	0.998013	0.0691566	0.873594
B2RXC1;B2RXC1-2	B2RXC1	Trafficking protein particle complex subunit 11	Trappc11	28.0926	28.1657	27.9433	27.5835	27.7376	27.5004	27.9603	26.447	27.8497	27.7547	27.7577	27.6089	+				0.46	0.01856	-0.288157	0.756116	-0.64822	0.753633	0.0999362	0.773076
B2RXC6	B2RXC6	DNA-directed RNA polymerase	Polr3a	25.9509	26.8291	26.6192	26.2524	26.2696	26.3657	26.0495	26.7165	26.8977	26.5516	26.1856	26.2461					0.170493	0.662339	0.226763	0.683332	0.0881793	0.990809	0.0319099	0.955176
B2RXQ2;B2RXW8;S4R1I7	B2RXQ2;B2RXW8		Ppfia1	27.3142	26.7107	NaN	27.1603	27.11	27.3021	26.4395	27.1343	27.1816	27.1762	26.7532	26.8931					-0.178317	0.624007	-0.0223605	0.996619	-0.0940294	0.990572	-0.249986	0.547266
B2RXR6;E9QNQ2;J3QK13;J3QK37	B2RXR6;E9QNQ2;J3QK13	Serine/threonine-protein phosphatase 6 regulatory ankyrin repeat subunit B	Ankrd44	29.3048	29.4307	29.3591	28.511	28.4801	28.5351	29.8859	29.3934	29.8304	29.0432	28.9731	28.8212	+	+			0.856124	0.00552381	0.757411	0.0304724	0.33839	0.70327	0.437103	0.139185
B2RY04	B2RY04	Dedicator of cytokinesis protein 5	Dock5	28.7344	28.8674	28.8379	28.3026	28.1614	28.2494	28.8465	28.2943	28.817	28.2159	28.3367	28.3945	+				0.57547	0.0042619	0.33688	0.329465	-0.160644	0.911221	0.0779463	0.806214
B2RY56;S4R2B0;S4R2A4;S4R2J1;S4R1X9;S4R2F7	B2RY56;S4R2B0	RNA-binding protein 25	Rbm25	30.5739	30.917	30.6832	30.685	30.7147	30.7082	30.8776	30.7981	31.0204	30.6908	30.6589	30.6467					0.0220445	0.967392	0.233253	0.23832	0.174013	0.838699	-0.0371965	0.869273
Q6P7T9;B5B2N7;B5B2N2;Q9DBQ6;O88942-3;O88942-2;O88942;Q8K120-2;Q8K120	Q6P7T9;B5B2N7;B5B2N2;Q9DBQ6;O88942-3;O88942-2;O88942	Nuclear factor of activated T-cells, cytoplasmic 1	Nfatc1	25.3779	NaN	NaN	25.3276	25.8343	25.6604	NaN	NaN	NaN	24.9177	25.0994	25.2016					-0.229551	1	NaN	1	NaN	0.981888	-0.534544	0.234177
B7FAU9;Q8BTM8;B7FAV1;F6XC15;J3JS91;F6Z2C0;Q8BTM8-2;F7AVL7	B7FAU9;Q8BTM8;B7FAV1	Filamin-A	Flna	33.3961	33.3069	33.2063	33.8203	33.5553	33.6759	33.7407	33.4771	33.461	33.7353	33.7547	33.6329	+				-0.380746	0.0357831	-0.148014	0.586605	0.256523	0.719061	0.023791	0.966769
B7ZCR6;Q6PHP4;F6R5G3;B7ZCR8	B7ZCR6;Q6PHP4		Znf512b	26.3323	26.3914	26.4184	25.8741	26.8061	25.8115	26.9381	NaN	27.2558	26.0133	26.2247	26.1898		+			0.216773	0.624778	0.954354	0.0128814	0.716262	0.490444	-0.0213191	0.99113
B7ZCT1;Q9CX84;Q8BFU4;B7ZCT0;F6WK59;B7ZCS8;F8WH97;Q8C5J7;G5E8E0;E9Q720;Q9QZB0;Q9QZB1	B7ZCT1;Q9CX84;Q8BFU4	Regulator of G-protein signaling 19	Rgs19	27.1213	NaN	NaN	27.0314	26.5767	27.0394	27.3734	27.2303	27.8092	26.6833	NaN	27.2638					0.238801	1	0.49746	0.341731	0.34971	0.981641	0.0910508	0.91476
B7ZCU4;B7ZCU3;B7ZCU0;J3QNK8;Q8CBW3-2;Q8CBW3-4;Q8CBW3-3;Q8CBW3;B7ZCU2;B7ZCU5;Q8CBW3-5	B7ZCU4;B7ZCU3;B7ZCU0;J3QNK8;Q8CBW3-2;Q8CBW3-4;Q8CBW3-3;Q8CBW3;B7ZCU2;B7ZCU5;Q8CBW3-5	Abl interactor 1	Abi1	28.5112	28.3688	28.4131	28.111	28.2819	28.1902	28.2787	28.8155	28.8115	28.3766	28.3643	27.9352					0.23672	0.103297	0.40985	0.29788	0.20417	0.860891	0.0310402	0.969727
B7ZMP1;B7ZMP1-2;E9Q1R1	B7ZMP1;B7ZMP1-2	Probable Xaa-Pro aminopeptidase 3	Xpnpep3	25.8478	26.5109	26.2583	25.7876	25.684	25.6427	25.8152	NaN	NaN	25.7783	25.7979	25.5315	+				0.500867	0.0595066	0.112594	1	-0.390479	0.981394	-0.00220617	1
B7ZNH2;O70237	B7ZNH2;O70237	Zinc finger protein Gfi-1b	Gfi1b	27.4324	26.191	26.7111	NaN	25.9163	NaN	26.5799	NaN	NaN	26.4002	26.8051	26.2298					0.861837	1	0.101506	1	-0.198287	0.981147	0.562044	0.996227
Q91VU7;B7ZNL8;F6XMS4;F7CG42	Q91VU7;B7ZNL8		Pus7	29.6382	29.3866	29.863	30.0132	30.1215	29.9498	29.6819	29.5491	29.6643	29.9512	29.8238	29.7184	+				-0.398886	0.0677619	-0.19938	0.364359	0.00249036	0.999816	-0.197016	0.540946
B7ZNL9;F8VQE6;F6W3K2	B7ZNL9;F8VQE6		Tatdn2	NaN	NaN	NaN	25.1542	25.1877	25.2702	NaN	NaN	NaN	25.2653	NaN	25.0548					NaN	1	NaN	1	0	1	-0.0439841	0.914577
B7ZP47;Q65Z40;F6YCH1;G3UXQ2	B7ZP47;Q65Z40	Wings apart-like protein homolog	Wapal	30.1158	30.1166	30.0233	30.1261	29.9457	29.9825	30.348	29.9553	30.113	30.2765	30.0641	29.8986					0.0671132	0.71173	0.0590305	0.920772	0.0535603	0.986228	0.061643	0.890975
B7ZP57;O54972;Q3UQX8;B1AXH8;Q61909	B7ZP57;O54972	Protein CBFA2T3	Cbfa2t3	27.6887	27.8582	28.0817	28.2764	28.1688	28.2432	27.2678	27.9513	27.7864	28.0376	28.4158	28.4441	+				-0.35325	0.0676769	-0.630707	0.123621	-0.207734	0.895609	0.0697238	0.883351
Q8BJ37;B8JJC1;D3Z075	Q8BJ37;B8JJC1	Tyrosyl-DNA phosphodiesterase 1	Tdp1	27.4914	28.1138	28.0124	27.7437	27.8047	28.0205	27.6562	28.0796	28.2884	27.7334	27.5915	28.0468					0.0162398	1	0.21747	0.638638	0.135514	0.966592	-0.0657164	0.901463
B8JJX8;H3BJN0	B8JJX8		Zfp738	NaN	NaN	NaN	NaN	NaN	NaN	23.6806	NaN	NaN	NaN	NaN	NaN					0	1	NaN	1	NaN	0.9809	0	1
B8ZXI1;Z4YJE9;B8ZXI1-2	B8ZXI1;Z4YJE9;B8ZXI1-2	Queuine tRNA-ribosyltransferase subunit QTRTD1	Qtrtd1	26.8208	26.9044	27.0261	26.7132	26.8854	26.9111	NaN	NaN	25.8736	26.9328	27.418	26.9404					0.0805168	0.69111	-1.22346	1	-1.04346	0.980654	0.260513	0.59129
B9EI21;O54836	B9EI21;O54836	Zinc finger matrin-type protein 3	Zmat3	NaN	NaN	NaN	24.9844	24.5814	NaN	NaN	NaN	NaN	NaN	25.3188	24.7185					NaN	1	NaN	0.999773	0	1	0.235724	0.800427
B9EIX0;Q3U564-2;Q3U564	B9EIX0;Q3U564-2;Q3U564	mRNA-decapping enzyme 1B	Dcp1b	25.1973	25.9641	25.1709	25.1001	NaN	NaN	NaN	NaN	NaN	25.0628	25.2874	NaN					0.343953	1	NaN	0.999532	NaN	0.980407	0.0749445	0.996003
B9EJ22;P54279;F6TK25;E9QLM4	B9EJ22;P54279;F6TK25	Mismatch repair endonuclease PMS2	Pms2	25.6646	25.443	25.4826	25.5181	25.3477	25.0869	25.8158	NaN	26.3595	25.4201	24.9861	25.2564		+			0.212543	0.339449	0.866827	0.0782738	0.557604	0.67319	-0.0966797	0.85802
B9EJ54;E9Q880	B9EJ54		Nup205	30.9097	31.0648	31.018	30.8465	30.6982	30.837	31.0571	30.6441	30.8979	30.9506	30.8298	30.8367					0.20359	0.161352	-0.00598653	1	-0.131126	0.908661	0.0784505	0.798674
B9EJ80	B9EJ80		Pdzd8	27.9653	28.2265	28.1712	28.3054	28.3137	27.8433	28.1675	27.6331	28.0361	28.2141	28.2865	27.6875					-0.0331739	0.957364	-0.11714	0.859207	-0.1754	0.888785	-0.0914338	0.894789
B9EJ86;G3X9N6	B9EJ86;G3X9N6	Oxysterol-binding protein	Osbpl8	29.5891	29.8377	29.6833	29.8066	29.6278	29.6948	29.4915	29.3745	29.3955	29.8392	29.8832	29.4893					-0.00638644	1	-0.316753	0.245121	-0.282823	0.656836	0.0275434	0.968952
B9EJR8;B2RY24	B9EJR8;B2RY24	Dynein assembly factor 5, axonemal	Dnaaf5	28.3474	28.349	28.3691	28.5378	28.7328	28.4976	28.3848	27.5602	28.5748	28.6003	28.2787	28.4784					-0.23425	0.122632	-0.279184	0.640937	-0.181883	0.941153	-0.13695	0.732427
B9EJX5;Q8C176	B9EJX5;Q8C176	Transcription initiation factor TFIID subunit 2	Taf2	26.6886	26.8804	27.2201	26.0551	26.2946	26.1553	26.9095	26.4193	26.9067	26.5031	26.5049	26.6536	+				0.761347	0.00989227	0.191274	0.608334	-0.184546	0.90965	0.385527	0.203837
B9EKI3;D6RJK7	B9EKI3;D6RJK7	TATA element modulatory factor	Tmf1	NaN	NaN	NaN	25.6547	25.2796	25.9937	NaN	NaN	NaN	25.6048	24.8856	25.7677					NaN	1	NaN	0.999292	0	1	-0.22327	0.791162
B9EKI5;Q3TTA7-2;Q3TTA7	B9EKI5;Q3TTA7-2;Q3TTA7	E3 ubiquitin-protein ligase CBL-B	Cblb	25.493	25.765	NaN	24.8332	NaN	NaN	NaN	NaN	25.9458	NaN	24.3968	24.9499					0.79581	1	1.27239	0.999051	0.316751	0.980161	-0.15983	0.995778
B9EKS2;Q6ZPY7;Q6ZPY7-2	B9EKS2;Q6ZPY7;Q6ZPY7-2	Lysine-specific demethylase 3B	Kdm3b	29.2368	29.283	29.343	29.1813	29.2953	29.371	29.1318	29.1227	29.6377	29.3633	29.2859	28.9911					0.00506655	1	0.0839736	0.89801	0.00981712	0.999098	-0.0690899	0.877268
D3YTQ3;F6VQH5;F6ZKM7	D3YTQ3;F6VQH5		Hnrnpdl	29.5916	29.2573	30.156	30.1021	30.4174	30.24	29.9586	29.507	30.1877	30.1141	29.9784	29.9239	+				-0.584864	0.0796664	-0.121057	0.826011	0.21611	0.9274	-0.247697	0.507464
D3YTR6;Q8R0G7;D3YWA9;D3YWU4;D6REG2	D3YTR6;Q8R0G7;D3YWA9;D3YWU4	Protein spinster homolog 1	Spns1	NaN	NaN	25.109	24.9933	24.9056	24.7513	25.1088	NaN	NaN	25.1466	NaN	25.0367					0.225614	1	0.0171461	0.998811	-0.000240326	0.979915	0.208227	0.568538
D3YWT0;D3Z569;D3YTS1;Q9R0P6	D3YWT0;D3Z569;D3YTS1;Q9R0P6	Signal peptidase complex catalytic subunit SEC11;Signal peptidase complex catalytic subunit SEC11A	Sec11a	29.1024	28.9864	28.9355	28.5607	28.5522	28.5738	NaN	29.4264	NaN	28.8205	28.7168	NaN	+				0.44584	0.00897826	0.65772	0.998571	0.418259	0.979668	0.206379	0.419776
D3YTT4;Q9D7B6	D3YTT4;Q9D7B6	Isobutyryl-CoA dehydrogenase, mitochondrial	Acad8	27.9374	28.0793	27.8693	26.9598	26.9792	26.9047	28.3016	28.0375	27.4613	27.5564	27.4664	27.2457	+				1.01409	0.00527273	0.510633	0.239065	-0.0285435	0.994599	0.474909	0.141247
D3YTT6;D3YVF7	D3YTT6	Oxysterol-binding protein	Osbpl3	27.0232	27.2884	26.7949	27.2341	27.0634	27.0915	27.4839	27.0996	27.2532	26.904	26.9591	27.0114					-0.09419	0.745465	0.32071	0.211408	0.2434	0.808294	-0.1715	0.543685
D3YTU2;Q3U0K8-2;Q3U0K8-3;Q3U0K8	D3YTU2;Q3U0K8-2;Q3U0K8-3;Q3U0K8	Prolyl 3-hydroxylase OGFOD1	Ogfod1	26.3923	26.6583	27.0173	26.4078	26.3051	25.9971	26.68	NaN	25.7968	26.3173	26.0841	24.945					0.452607	0.108078	0.456319	0.677073	-0.450844	0.808295	-0.454557	0.633454
D3YU12;Q8K2T1;G5E8S7;Q8K2T1-2;Q8K2T1-3	D3YU12;Q8K2T1;G5E8S7;Q8K2T1-2;Q8K2T1-3	NmrA-like family domain-containing protein 1	Nmral1	29.2325	29.2012	29.3515	28.955	29.002	29.0061	29.2846	29.3095	28.7524	29.0525	29.2915	29.1396	+				0.274023	0.0419944	-0.0456638	0.95582	-0.146216	0.926299	0.173471	0.563509
Q8VCM8;D3YU17;F6S731	Q8VCM8;D3YU17	Nicalin	Ncln	29.2278	29.0783	29.1708	29.3634	29.4365	29.0931	29.3269	28.9403	28.661	29.2743	29.4782	29.1791					-0.138733	0.50925	-0.33441	0.382094	-0.182867	0.898796	0.0128098	0.989554
D3Z5E5;D3YU88;E9PUQ3;D3YWF5	D3Z5E5;D3YU88;E9PUQ3;D3YWF5		AU019823	NaN	NaN	NaN	24.0783	NaN	NaN	NaN	NaN	NaN	24.1966	23.9748	NaN					NaN	1	NaN	0.998331	0	1	0.00742435	0.995554
D3YUM1;Q91YT0;D3Z1U9;D3Z0K1;D3YXX5;D6RG60	D3YUM1;Q91YT0;D3Z1U9	NADH dehydrogenase [ubiquinone] flavoprotein 1, mitochondrial	Ndufv1	30.1467	29.1072	30.4568	30.2799	30.2693	30.0599	30.0698	30.1777	29.7508	30.2142	30.3938	30.3202					-0.29946	0.567695	-0.309934	0.27522	0.0958862	0.991224	0.10636	0.7631
F8WI64;D3YUP0;Q0P5W1-3;Q0P5W1;Q0P5W1-2;D3Z5P1;F6ZLN8;D3YU67;D3Z2G2	F8WI64;D3YUP0;Q0P5W1-3;Q0P5W1;Q0P5W1-2;D3Z5P1;F6ZLN8	Vacuolar protein sorting-associated protein 8 homolog	Vps8	24.8484	25.2776	NaN	24.2235	NaN	24.4047	25.5743	NaN	NaN	NaN	24.8768	24.4063	+				0.748944	0.0500106	0.93273	0.998091	0.511235	0.979422	0.32745	0.635629
D3YUP1;Q9WVG6-2;Q9WVG6;D6RFA7	D3YUP1;Q9WVG6-2;Q9WVG6	Histone-arginine methyltransferase CARM1	Carm1	28.8094	28.8765	28.8385	29.1612	29.3937	28.9662	28.3897	28.3282	28.6324	29.0057	29.0587	29.1201	+	+			-0.332223	0.0941969	-0.611406	0.0168767	-0.391363	0.624314	-0.11218	0.797751
D3YUW8;D3YUX1;Q0VGT3;Q8BZH4;F7D0L1	D3YUW8;D3YUX1;Q0VGT3;Q8BZH4	Pogo transposable element with ZNF domain	Pogz	27.5843	27.583	27.8537	27.3941	27.3783	27.2279	27.7943	26.8647	27.7607	27.2576	27.0819	27.0386	+				0.3402	0.0624975	0.347176	0.520692	-0.200413	0.931666	-0.20739	0.527385
D3YV00;P98195-2;P98195	D3YV00;P98195-2;P98195	Phospholipid-transporting ATPase;Probable phospholipid-transporting ATPase IIB	Atp9b	24.9496	NaN	NaN	NaN	NaN	25.2807	24.8706	NaN	24.9716	25.1812	NaN	24.5164					-0.3311	1	0.0722647	0.955602	-0.0285492	0.979177	-0.431914	0.995329
D3YVK5;D3YVK4;Q9WV96;D3YVK6	D3YVK5;D3YVK4;Q9WV96	Mitochondrial import inner membrane translocase subunit Tim10 B	Timm10b	NaN	NaN	NaN	NaN	NaN	NaN	NaN	NaN	NaN	NaN	NaN	NaN					0	1	0	1	0	1	0	1
E9PW39;D3YVL0;P23249	E9PW39;D3YVL0;P23249	Putative helicase MOV-10	Mov10	28.8744	29.2422	28.798	28.538	28.5223	28.8828	28.7495	28.8577	29.6156	28.4132	28.6301	28.6308					0.3238	0.188607	0.516233	0.258692	0.102746	0.98367	-0.0896861	0.840852
D3YVM2;Q9QY73;D6RI96;D3Z0H8	D3YVM2;Q9QY73	Transmembrane protein 59	Tmem59	26.6476	26.467	26.3458	NaN	NaN	26.103	26.2516	26.4006	26.9063	26.302	26.2379	NaN					0.383777	1	0.249583	0.627377	0.0327269	0.990298	0.166921	0.995105
O55102;D3YVM8;D3Z4L7	O55102;D3YVM8	Biogenesis of lysosome-related organelles complex 1 subunit 1	Bloc1s1	25.7382	NaN	25.886	NaN	NaN	NaN	25.798	NaN	NaN	25.5455	NaN	NaN					NaN	1	0.252529	0.997852	-0.0140553	0.978931	NaN	0.994881
Q8BXA1;D3YVW2;F6RUD1	Q8BXA1;D3YVW2	Golgi integral membrane protein 4	Golim4	25.6566	26.3211	25.8641	26.8794	27.031	26.7079	26.8859	26.5349	26.9496	26.8136	26.4674	26.9861	+				-0.925476	0.00991753	0.034427	0.971749	0.842863	0.472	-0.11704	0.823449
D3YVZ9;P58059	D3YVZ9;P58059	28S ribosomal protein S21, mitochondrial	Mrps21	NaN	NaN	26.8841	NaN	26.2983	NaN	NaN	26.4286	NaN	NaN	NaN	NaN					0.585781	1	NaN	0.997612	-0.455481	0.978685	NaN	0.994657
D3YW42;G3X927;Q8VC31;G3UXR7;D3Z1Q6;G3UYE3	D3YW42;G3X927;Q8VC31	Coiled-coil domain-containing protein 9	Ccdc9	25.6758	NaN	26.4204	25.8263	26.3968	26.318	25.5857	27.471	26.8675	25.8959	25.9275	26.3434					-0.132225	0.824326	0.585837	0.501011	0.593295	0.875537	-0.124767	0.838954
D3YW48;O88456;Q9D7J7	D3YW48;O88456	Calpain small subunit 1	Capns1	30.0154	29.1464	28.9464	29.6011	29.4479	29.7695	29.1705	30.6304	28.6115	29.1967	29.6247	29.6578					-0.236757	0.603424	-0.02226	1	0.10139	0.990971	-0.113106	0.828008
H7BWZ1;D3YW97;P61961	H7BWZ1;D3YW97;P61961	Ubiquitin-fold modifier 1	Ufm1	28.4733	28.1927	28.0579	27.7798	NaN	NaN	NaN	NaN	29.1271	28.2695	28.2218	27.7584					0.461467	1	1.04389	0.997372	0.885853	0.97844	0.303431	0.994433
D3YWH4;D3Z6X7;Q9DBU0;D3Z279;D3YYW1	D3YWH4;D3Z6X7;Q9DBU0;D3Z279	Transmembrane 9 superfamily member 1	Tm9sf1	25.9926	26.1138	26.3048	26.0721	26.0969	26.0366	26.1521	25.6575	26.3069	26.523	26.4211	26.3					0.0684973	0.761164	-0.37582	0.303783	-0.0981636	0.966189	0.346154	0.199465
D3YWJ5;D3Z325;D3Z312;Q921Z5;J3QNA5;Q921Z5-2;D3Z205;D3Z0Q1	D3YWJ5;D3Z325;D3Z312;Q921Z5;J3QNA5	Tumor necrosis factor alpha-induced protein 8	Tnfaip8	27.7244	27.9888	27.9692	27.3949	27.416	27.1012	27.8744	27.1012	28.3834	27.8163	27.7345	27.9454	+				0.590069	0.0137367	-0.0457363	0.979877	-0.10777	0.990982	0.528036	0.142127
D3YWS8;D3YXV8;Q8CBY3;D3Z042;D3YY84;Q8CBY3-3	D3YWS8;D3YXV8;Q8CBY3	Leukocyte receptor cluster member 8 homolog	Leng8	25.2211	24.879	25.1728	NaN	NaN	24.3641	NaN	24.9	25.0338	NaN	NaN	NaN					0.72684	1	NaN	0.997133	-0.124055	0.929876	NaN	0.994209
D3Z3N4;D3YWT1;D3Z6Y3	D3Z3N4;D3YWT1		Hnrnph3	27.4524	27.2059	27.8178	26.8843	27.3015	27.7554	27.5018	27.8171	27.1584	26.9744	26.4258	27.2755					0.178313	0.687313	0.600526	0.220378	0.000400543	0.999892	-0.421813	0.597568
D3YWX2;F6YTL8;E9Q803;Q9R0I7	D3YWX2;F6YTL8;E9Q803;Q9R0I7	YLP motif-containing protein 1	Ylpm1	28.3458	28.3573	28.6086	28.5078	28.3184	28.6149	28.7504	28.77	28.3681	28.3479	28.1521	28.1423					-0.0431163	0.895096	0.415427	0.152683	0.19229	0.859098	-0.266253	0.481403
D3YX49;E9QAR4;E9QAR1;E9QAR6;E9Q1A5	D3YX49;E9QAR4;E9QAR1;E9QAR6;E9Q1A5		Zfp384	26.1493	26.0756	NaN	26.3955	25.9084	26.2058	26.2315	25.9729	NaN	26.2813	NaN	26.0055					-0.0574458	0.893327	-0.041235	0.963721	-0.0102844	0.99737	-0.0264953	0.981942
D3YXG2;Q9D997;Q9QZ08	D3YXG2;Q9D997;Q9QZ08	N-acetyl-D-glucosamine kinase	Nagk	27.3794	28.3288	27.7756	NaN	26.8676	26.3172	27.4404	27.7253	27.4871	27.2335	26.5127	26.7208	+	+			1.2355	0.0228852	0.728596	0.0781695	-0.27699	0.864454	0.229916	0.792463
D3YXK1	D3YXK1	Atherin	Samd1	25.8001	25.6693	25.8066	25.5241	25.8626	25.7763	25.8123	25.7626	26.4666	25.6878	25.6338	25.2748					0.0376428	0.908709	0.481714	0.26194	0.255214	0.845395	-0.188857	0.697407
S4R1M2;D3YXK2;S4R2Q5;S4R1W0	S4R1M2;D3YXK2	Scaffold attachment factor B1	Safb	27.3391	27.9994	27.5977	27.7864	27.8311	28.2564	28.1184	28.4899	27.6673	27.3978	27.7398	28.0339					-0.312583	0.316579	0.368073	0.473992	0.446489	0.753694	-0.234167	0.704504
D3YXP6;Q9D1G2;Q9D1G2-2;Q9D1G2-3	D3YXP6;Q9D1G2;Q9D1G2-2	Phosphomevalonate kinase	Pmvk	27.298	27.1289	27.0947	27.4598	27.5194	27.6317	27.0089	27.5258	27.3701	27.6619	27.8499	27.481	+				-0.363114	0.031909	-0.362666	0.289002	0.127774	0.932968	0.127326	0.752733
D3YXW1;Q9D945-2;Q9D945	D3YXW1;Q9D945-2;Q9D945	Protein LLP homolog	Llph	NaN	NaN	NaN	27.6015	27.3438	NaN	NaN	NaN	NaN	27.3454	NaN	NaN					NaN	1	NaN	0.996894	0	1	-0.127311	0.993985
D3YXZ3;Q91YS4;O88448;D3Z5Y7	D3YXZ3;Q91YS4;O88448	Kinesin light chain 2	Klc2	26.9267	26.8964	27.4495	27.0395	27.2431	27.269	27.1181	27.0886	26.9495	27.3913	26.8675	27.2646					-0.0929832	0.793415	-0.122414	0.777528	-0.0387936	0.990524	-0.00936254	0.996938
D3YXZ5;Q91WT8;Q91WT8-2;D3Z113;Q5YD48-3;Q5YD48-2;Q5YD48	D3YXZ5;Q91WT8;Q91WT8-2	RNA-binding protein 47	Rbm47	NaN	NaN	NaN	NaN	NaN	25.6555	26.6988	NaN	NaN	25.9317	NaN	NaN					NaN	1	0.76708	0.996655	NaN	0.978194	0.276209	0.993761
F6T9K1;D3YY09;Q9D6N5;D3YYC2;G3UXH5	F6T9K1;D3YY09;Q9D6N5;D3YYC2;G3UXH5	Dr1-associated corepressor	Drap1	28.6017	28.7119	28.6437	27.9293	28.1216	28.6579	28.5019	27.8833	28.5679	28.2596	28.3014	28.0824					0.416127	0.137882	0.103224	0.871421	-0.334733	0.764924	-0.0218302	0.987351
D3YY41;P42337	D3YY41;P42337	Phosphatidylinositol 4,5-bisphosphate 3-kinase catalytic subunit alpha isoform	Pik3ca	25.5625	25.2333	NaN	NaN	NaN	NaN	NaN	NaN	25.7337	24.7282	NaN	NaN					NaN	1	1.00557	0.996415	0.335805	0.977949	NaN	0.993538
D3YY50;Q9D8X1;F8WHX2	D3YY50;Q9D8X1;F8WHX2	Copper homeostasis protein cutC homolog	Cutc	26.8125	27.2255	27.0641	26.3772	NaN	NaN	27.5702	NaN	27.1125	NaN	26.7734	26.0242					0.656867	1	0.94248	0.223627	0.307244	0.803789	0.0216312	0.993314
D3YYC3;O88974-4;O88974-3;O88974-6;O88974-2	D3YYC3;O88974-4;O88974-3	Histone-lysine N-methyltransferase SETDB1	Setdb1	NaN	25.4741	NaN	25.7761	25.7329	25.5118	25.891	NaN	NaN	25.7924	NaN	26.0139					-0.199477	1	-0.0121651	0.996176	0.416849	0.977704	0.229537	0.594879
D3YYD1;Q3UTQ7;Q3UTQ7-2	D3YYD1;Q3UTQ7	PR domain zinc finger protein 10	Prdm10	25.228	NaN	25.2446	25.4188	25.6909	25.0808	25.778	25.7268	NaN	25.5581	NaN	25.3176					-0.160582	0.65125	0.31452	0.313451	0.516115	0.488833	0.0410131	0.969481
D3YYR5;Q9Z256;D3Z5U5;Q9Z257;Q9JJX6-4;Q9JJX6-2;Q9JJX6-3;Q9JJX6;A0A0G2JEP2	D3YYR5;Q9Z256;D3Z5U5;Q9Z257;Q9JJX6-4;Q9JJX6-2;Q9JJX6-3;Q9JJX6	P2X purinoceptor;P2X purinoceptor 4	P2rx4	26.2246	26.9225	NaN	NaN	NaN	NaN	NaN	NaN	26.1299	NaN	NaN	NaN					NaN	1	NaN	0.995938	-0.443706	0.977459	0	1
D3YYT1;Q922P9	D3YYT1;Q922P9	Putative oxidoreductase GLYR1	Glyr1	28.7578	29.0391	28.8742	28.3694	28.5846	28.4064	29.0408	28.4738	29.0159	28.4794	28.7661	28.8497	+				0.436897	0.0259031	0.145086	0.778264	-0.0468769	0.994038	0.244933	0.543017
D3YYW8;Q91V81;Q91V81-2	D3YYW8;Q91V81;Q91V81-2	RNA-binding protein 42	Rbm42	26.2603	NaN	NaN	26.0448	NaN	25.4343	NaN	NaN	NaN	NaN	NaN	26.1402					0.520716	1	NaN	0.995699	NaN	0.977214	0.400675	0.993091
D3YZ08;O35144;O35144-2;E9QM06;F6VIR4	D3YZ08;O35144;O35144-2;E9QM06	Telomeric repeat-binding factor 2	Terf2	27.0999	27.2427	27.0557	26.5585	26.5838	26.5474	26.6705	26.8798	27.1245	26.9043	26.2704	26.6827	+				0.569533	0.00411494	0.272449	0.5265	-0.24119	0.786259	0.0558936	0.932058
D3YZ20;Q6PI63;O08740;D3YZ19	D3YZ20;Q6PI63;O08740;D3YZ19	DNA-directed RNA polymerase II subunit RPB11	Polr2j	27.0762	27.2592	27.5803	27.1023	27.649	27.2486	NaN	27.4613	27.5856	27.4707	27.4495	27.5821					-0.0280762	0.983713	0.0226844	0.966585	0.218195	0.862194	0.167434	0.734577
D3YZ54;Q9QXE0;E9PWM4;D6RDE9;E9Q0K0;E9Q7H7;E9Q9L4	D3YZ54;Q9QXE0;E9PWM4	2-hydroxyacyl-CoA lyase 1	Hacl1	27.5751	27.5394	27.4589	26.8682	26.4183	26.2887	27.4212	27.4069	27.2308	26.7363	26.6838	26.3706	+	+			0.999386	0.00397778	0.75603	0.0129915	-0.171503	0.779414	0.071853	0.911443
D3YZC7;D3YZC8;Q8R3B7;Q8R3B7-2	D3YZC7;D3YZC8;Q8R3B7;Q8R3B7-2	Bromodomain-containing protein 8	Brd8	26.9225	26.7871	26.5772	26.4914	27.0129	26.4897	NaN	27.0254	27.2377	26.5684	27.1101	26.8448					0.0975831	0.785579	0.290446	0.495285	0.369307	0.676064	0.176444	0.779522
D3YZC9;D3YZD0;Q64213;Q64213-2;Q64213-3;D3YVH4;F8WHF9;F6YR19;D6RDB7	D3YZC9;D3YZD0;Q64213;Q64213-2;Q64213-3;D3YVH4	Splicing factor 1	Sf1	30.4263	30.6205	30.4241	30.3242	30.5692	30.4565	30.4936	30.5751	30.3669	30.5566	30.2698	30.4185					0.0403538	0.887057	0.0636024	0.871912	-0.0117531	0.99855	-0.0350018	0.942977
D3YZE7;E9Q9F9;Q6GQV7;H3BJF7	D3YZE7;E9Q9F9;Q6GQV7;H3BJF7	Erythroid differentiation-related factor 1	Edrf1	NaN	NaN	NaN	NaN	23.7352	23.8836	NaN	NaN	NaN	NaN	NaN	NaN					NaN	1	0	1	0	1	NaN	0.992868
D3YZN4;D3Z1Z1;Q3ULF4;D3YXB7;D3Z342;F6W695;G3UX97;F6VTG4	D3YZN4;D3Z1Z1;Q3ULF4;D3YXB7	Paraplegin	Spg7	NaN	NaN	NaN	NaN	NaN	NaN	NaN	NaN	NaN	NaN	NaN	NaN					0	1	0	1	0	1	0	1
D3YZP9;F6SXB0;F7B4D5	D3YZP9	Coiled-coil domain-containing protein 6	Ccdc6	28.8777	28.167	30.6284	30.3767	31.5538	30.9312	30.2425	31.2848	29.9599	29.5412	30.3256	30.2065	+				-1.72956	0.0380661	0.471287	0.531091	1.2714	0.692846	-0.92945	0.275579
E9Q7G1;D3YZZ5	E9Q7G1;D3YZZ5		Tmed7	26.8661	27.2493	27.2383	26.9364	27.3073	26.5888	27.3141	NaN	26.6929	27.0046	26.9344	26.4338					0.173737	0.627911	0.212553	0.761344	-0.1144	0.972726	-0.153217	0.828306
D3Z041;P41216;D3Z457;D3YVF6;F6WNZ2	D3Z041;P41216	Long-chain-fatty-acid--CoA ligase 1	Acsl1	28.5259	28.5222	28.7142	28.0442	27.8686	27.823	28.4598	27.8123	28.6145	28.0269	27.5063	27.5321	+				0.675529	0.0039799	0.607096	0.199331	-0.29191	0.828175	-0.223477	0.661398
O88545;D3Z0F5;F6QK86	O88545;D3Z0F5	COP9 signalosome complex subunit 6	Cops6	30.1892	30.386	29.8713	29.7726	29.8011	29.9328	29.9316	29.8645	30.3359	30.0309	29.8374	29.903					0.313332	0.163287	0.12023	0.773848	-0.104843	0.972017	0.0882594	0.792865
D3Z0I5;Q922Y2	D3Z0I5;Q922Y2	Tripartite motif-containing protein 59	Trim59	NaN	NaN	NaN	NaN	27.5042	NaN	NaN	27.7327	NaN	NaN	NaN	NaN					NaN	1	NaN	0.99546	NaN	0.976969	NaN	0.992645
D3Z0K6;A0A0G2JEI9	D3Z0K6;A0A0G2JEI9		Rsbn1l	27.1554	27.8763	27.8069	27.3672	27.4122	27.8775	27.2387	27.7803	27.5654	27.8666	27.481	27.3201					0.0605431	0.926877	-0.0278002	0.985971	-0.08476	0.990733	0.00358327	1
J3QMN4;D3Z0K8;J3QMQ8;Q9JLT4-2;Q9JLT4-4;Q9JLT4;Q9JLT4-3	J3QMN4;D3Z0K8;J3QMQ8;Q9JLT4-2;Q9JLT4-4;Q9JLT4;Q9JLT4-3	Thioredoxin reductase 2, mitochondrial	Txnrd2	27.9426	28.5514	28.1593	27.685	27.7021	27.6376	28.5492	28.0697	28.1668	27.6179	27.6998	27.5488	+	+			0.5429	0.0359343	0.639688	0.0476846	0.0440934	0.990825	-0.0526943	0.853576
D3Z6E0;D3Z0M2;D3Z191;Q80X71	D3Z6E0;D3Z0M2;D3Z191;Q80X71	Transmembrane protein 106B	Tmem106b	NaN	24.8083	NaN	NaN	NaN	NaN	NaN	NaN	23.9571	NaN	NaN	NaN					NaN	1	NaN	0.995222	-0.8512	0.976724	0	1
D3Z0M4;E9PXK7;Q9Z210;D6RFQ2	D3Z0M4;E9PXK7;Q9Z210;D6RFQ2	Peroxisomal membrane protein 11B	Pex11b	25.1633	NaN	25.1453	NaN	24.9496	24.9247	NaN	NaN	25.4548	25.3018	NaN	25.0883	+				0.217125	0.0825618	0.259706	0.994983	0.300481	0.97648	0.2579	0.536661
D3Z0M9;E0CXN3	D3Z0M9		Ddx23	29.2827	29.5662	29.6119	28.8616	29.1276	29.0613	29.5268	29.6914	29.7004	29.1882	29.3155	29.1769	+	+			0.47009	0.0310201	0.412644	0.0604582	0.152604	0.865329	0.21005	0.532648
E9PWB1;D3Z4N0;D3Z0X5;Q6PDH0;Q6PDH0-2;F6RUK9;F6RYD0;E9Q307;E9PWW4;F7B296;D3YVQ3;F7AWU3;E9Q340	E9PWB1;D3Z4N0;D3Z0X5;Q6PDH0;Q6PDH0-2;F6RUK9;F6RYD0	Pleckstrin homology-like domain family B member 1	Phldb1	NaN	NaN	NaN	NaN	23.9084	23.9407	NaN	NaN	NaN	NaN	NaN	NaN					NaN	1	0	1	0	1	NaN	0.992422
Q9CQX0;D3Z0Y8;F6SXD2	Q9CQX0;D3Z0Y8	Ubiquitin thioesterase OTUB2	Otub2	NaN	NaN	NaN	24.8876	25.4182	NaN	NaN	NaN	25.1365	NaN	25.011	24.6608					NaN	1	0.300594	0.994745	NaN	0.976235	-0.317025	0.704575
D3Z111;P97823;J3QP56;P97823-2;D3Z269;D3YUG4;J3QQ63	D3Z111;P97823;J3QP56;P97823-2	Acyl-protein thioesterase 1	Lypla1	29.4794	29.396	29.1928	NaN	29.0569	29.4443	29.867	NaN	28.8997	28.8311	29.4017	NaN					0.105529	0.752314	0.267025	0.835632	0.0273155	0.997461	-0.13418	0.889381
D3Z118;P97411-2;P97411;D3Z376;S4R217;D3Z119;D3Z020;F7BG11	D3Z118;P97411-2;P97411;D3Z376;S4R217;D3Z119	Islet cell autoantigen 1	Ica1	25.2415	NaN	NaN	25.9307	25.8001	25.4804	26.0294	NaN	NaN	25.6269	25.6493	25.4671					-0.495583	1	0.448294	0.994507	0.78792	0.975991	-0.155956	0.732312
D3Z131;D3Z132;Q5U4D9;F6S2T7;D3YUL7	D3Z131;D3Z132;Q5U4D9;F6S2T7	THO complex subunit 6 homolog	Thoc6	28.393	28.5281	28.1801	28.0551	28.1952	28.0066	28.0498	28.0452	27.9715	27.9551	27.7602	28.0522					0.281453	0.136968	0.0996806	0.734271	-0.344883	0.642623	-0.163111	0.655461
D3Z197;D3Z357;Q6P2L6-4;Q6P2L6-2;Q6P2L6	D3Z197;D3Z357;Q6P2L6-4;Q6P2L6-2;Q6P2L6	Histone-lysine N-methyltransferase;Histone-lysine N-methyltransferase NSD3	Whsc1l1	25.0879	NaN	25.661	25.5497	NaN	25.3269	NaN	NaN	NaN	26.1309	25.4164	25.4513					-0.0639257	0.937221	NaN	0.994269	NaN	0.975747	0.227868	0.772506
Q9JL62;D3Z1H9;D3Z1H8	Q9JL62;D3Z1H9;D3Z1H8	Glycolipid transfer protein	Gltp	26.428	NaN	NaN	NaN	NaN	25.5406	NaN	NaN	25.8926	25.85	25.7414	26.0077					0.887409	1	0.0262369	0.994031	-0.53546	0.975503	0.325713	0.992199
D3Z1M3;Q6ZQI3	D3Z1M3;Q6ZQI3	Malectin	Mlec	29.4776	29.6728	29.3831	29.1198	29.3293	29.3036	29.8687	29.8533	29.4182	29.5492	29.3029	29.5784					0.260291	0.151786	0.236513	0.499478	0.202183	0.856648	0.22596	0.539283
D3Z1N2;Q3UIW5;H7BX06;Q3UIW5-2;F7AN16	D3Z1N2;Q3UIW5;H7BX06;Q3UIW5-2;F7AN16	RING finger protein 10	Rnf10	25.0386	25.6081	NaN	27.3048	27.0108	27.1	NaN	NaN	25.6033	26.6769	26.3487	26.6357	+				-1.81519	0.00241667	-0.950443	0.993793	0.279995	0.975259	-0.584753	0.142457
D3Z1N4;E9Q4Y5;F8VQD1;E9Q7L3;E9Q7L2;Q8BSQ9-2;Q8BSQ9;D3Z1W6;D3YYF2;F6THL5;D6RIL0;D6RI94;D3Z3R4;D3YYG4;D3Z1M8	D3Z1N4;E9Q4Y5;F8VQD1;E9Q7L3;E9Q7L2;Q8BSQ9-2;Q8BSQ9;D3Z1W6;D3YYF2;F6THL5;D6RIL0;D6RI94;D3Z3R4	Protein polybromo-1	Pbrm1	29.038	29.1619	28.9489	28.7701	28.7958	28.6108	29.0283	28.2259	28.9578	29.0101	28.8271	28.8939	+				0.32403	0.0501609	-0.173084	0.765348	-0.31229	0.811271	0.184823	0.548441
D3Z1Y1;Q9DBY1;E9QQ99;Q9DBY1-2;D3YZH4	D3Z1Y1;Q9DBY1;E9QQ99;Q9DBY1-2	E3 ubiquitin-protein ligase synoviolin	Syvn1	26.8362	27.4006	27.4525	NaN	26.9158	26.5076	27.0544	25.9335	NaN	26.0535	26.7124	26.6447					0.518052	0.155305	0.0237761	1	-0.735777	0.729184	-0.241501	0.758609
D3Z224;Q07279	D3Z224;Q07279	Transcription factor NF-E2 45 kDa subunit	Nfe2	NaN	NaN	NaN	NaN	NaN	NaN	NaN	NaN	25.2468	24.1462	NaN	NaN					0	1	1.10057	0.993556	NaN	0.975015	NaN	0.991976
D3Z2Z1;F8WIA1;Q922J3;Q922J3-2;D3Z3M7;F6RCU2;Q8C0S5;F6RAY2	D3Z2Z1;F8WIA1;Q922J3;Q922J3-2;D3Z3M7;F6RCU2;Q8C0S5	CAP-Gly domain-containing linker protein 1	Clip1	27.6138	27.4611	27.2213	28.5547	28.5588	28.4321	27.4727	27.6772	28.0434	28.4558	28.503	28.22	+	+			-1.08311	0.00374194	-0.661803	0.0727072	0.299067	0.786578	-0.122237	0.735348
D3Z380;O55060;D3Z217;D3YWK6;D6RIK3;D3Z0R1	D3Z380;O55060;D3Z217;D3YWK6;D6RIK3;D3Z0R1	Thiopurine S-methyltransferase	Tpmt	NaN	NaN	NaN	NaN	NaN	NaN	25.4296	NaN	NaN	NaN	24.7978	25.3504					0	1	0.355499	0.993318	NaN	0.974771	NaN	0.991753
D3Z3F4;F7C846;P47802;G3XA75;G3XA66;G3UXX9;G3UXB5	D3Z3F4;F7C846;P47802;G3XA75;G3XA66	Metaxin-1	Mtx1	28.2903	28.7054	28.8357	28.2276	28.3365	28.1417	28.4344	28.1628	NaN	28.1304	28.3928	28.5123					0.375203	0.118963	-0.0465708	0.951919	-0.311881	0.80511	0.109893	0.79974
D3Z3Y1;D3Z4I0;D3YTQ6	D3Z3Y1;D3Z4I0;D3YTQ6		Pigg	25.33	25.77	25.6234	25.263	25.2343	25.3679	25.6973	25.1025	25.8118	25.2404	25.3721	25.5093					0.286057	0.163445	0.1633	0.755534	-0.037241	0.991589	0.085516	0.806837
D3Z442;D3YZD8;Q8R0P4;D3Z1Q3;D3YWY5;Q8R0P4-2;D3YX09;Q8CF11;D3YY39	D3Z442;D3YZD8;Q8R0P4;D3Z1Q3;D3YWY5;Q8R0P4-2	Mth938 domain-containing protein	Aamdc	25.4258	25.549	25.5476	NaN	NaN	NaN	26.0308	25.4321	NaN	NaN	25.1905	NaN					NaN	1	0.54093	0.993081	0.22401	0.876912	NaN	0.99153
D3Z4L9;Q61333;G3XA62;G3UWJ7;G3UXC6	D3Z4L9;Q61333	Tumor necrosis factor alpha-induced protein 2	Tnfaip2	24.8421	NaN	NaN	NaN	NaN	NaN	24.7764	NaN	NaN	NaN	NaN	NaN					NaN	1	NaN	0.992843	-0.0657501	0.974528	0	1
D3Z4S3	D3Z4S3	Putative peptidyl-tRNA hydrolase PTRHD1	Ptrhd1	27.434	NaN	NaN	NaN	26.9662	NaN	27.2559	NaN	26.4907	26.8977	26.497	NaN					0.46784	1	0.175965	0.872267	-0.560735	0.974284	-0.26886	0.991308
D3Z4U0;B2RRT9;Q9R020;E9PUD0;Q9R020-2;A0A0G2JGE3;V9GX51	D3Z4U0;B2RRT9;Q9R020;E9PUD0;Q9R020-2	Zinc finger Ran-binding domain-containing protein 2	Zranb2	NaN	28.6722	28.6674	28.0969	27.9769	28.2028	28.284	NaN	28.5493	28.7649	28.2383	28.484	+				0.577555	0.0106266	-0.0790672	0.91554	-0.253125	0.786102	0.403497	0.36454
D3Z4U5;Q8BVL9;G3UYZ9;D3Z555;G3UXP3;G3UXP1;G3UY22	D3Z4U5;Q8BVL9;G3UYZ9	Janus kinase and microtubule-interacting protein 1	Jakmip1	NaN	NaN	NaN	24.567	NaN	NaN	NaN	25.123	NaN	NaN	NaN	NaN					NaN	1	NaN	0.992606	NaN	0.974041	NaN	0.991085
Q922V4;D3Z4V1;F8WI31	Q922V4;D3Z4V1;F8WI31	Pleiotropic regulator 1	Plrg1	29.8676	29.9721	29.9432	30.2193	30.0897	29.9968	30.2869	29.3028	30.0683	30.0237	29.8871	30.2251					-0.1743	0.254217	-0.159286	0.831876	-0.0416196	0.991862	-0.056633	0.896936
D3Z4Z0;D3YW26	D3Z4Z0;D3YW26		Tada2b	24.8583	NaN	NaN	NaN	NaN	NaN	NaN	NaN	25.4135	NaN	NaN	NaN					NaN	1	NaN	0.992369	0.555151	0.973798	0	1
P56542;D3Z512;D3Z5U3	P56542;D3Z512;D3Z5U3	Deoxyribonuclease-2-alpha	Dnase2	27.3226	NaN	NaN	26.2862	26.0322	26.358	27.0965	27.4199	NaN	26.9213	26.6898	26.1702					1.09714	1	0.664421	0.203577	-0.064415	0.973555	0.3683	0.54202
D3Z5I1;Q3UPF5;Q3UPF5-2;G3X9X5	D3Z5I1;Q3UPF5;Q3UPF5-2;G3X9X5	Zinc finger CCCH-type antiviral protein 1	Zc3hav1	29.8194	29.7603	29.8654	29.8725	29.9471	29.6951	29.9299	29.5315	29.4248	29.8611	29.8728	30.0314					-0.0232499	0.950939	-0.293063	0.364303	-0.186273	0.859653	0.0835406	0.814098
D3Z5I9;Q9CXK9;F6RNF9;D3YV48;Q9CXK9-2;F6Y0Q7	D3Z5I9;Q9CXK9	RNA-binding protein 33	Rbm33	26.4119	27.114	27.4412	27.0027	26.8074	27.2226	27.6905	27.2297	27.3746	26.9424	26.8796	27.1231					-0.0218576	1	0.449933	0.136266	0.442574	0.765789	-0.0292174	0.969267
D3Z5K6;Q9CQV7;G3X8S1;Q9CQV7-3;Q9CQV7-2	D3Z5K6;Q9CQV7;G3X8S1;Q9CQV7-3;Q9CQV7-2	Mitochondrial import inner membrane translocase subunit TIM14	Dnajc19	26.9942	NaN	NaN	27.013	26.8336	27.2973	NaN	27.1924	NaN	NaN	26.4787	NaN					-0.0537535	1	0.71361	0.992132	0.198141	0.973312	-0.569222	0.990863
D3Z600;O09012-2;O09012	D3Z600;O09012-2;O09012	Peroxisomal targeting signal 1 receptor	Pex5	27.078	27.0383	27.323	27.3124	27.2428	27.0516	27.3043	26.9295	27.6689	27.185	27.2822	27.0354					-0.0558637	0.845138	0.13343	0.818194	0.154504	0.93482	-0.03479	0.942567
D3Z645;Q9QZ88;Q9QZ88-2;D3YYD5;D3YW98	D3Z645;Q9QZ88;Q9QZ88-2;D3YYD5	Vacuolar protein sorting-associated protein 29	Vps29	30.7507	31.1545	30.6628	30.8124	30.604	30.5973	30.8418	30.6979	30.6444	30.7285	30.7048	30.6751					0.184806	0.473882	0.025233	0.954954	-0.127973	0.931476	0.0316003	0.934389
D3Z656;Q8CHC4;E9Q7S0;F7BQW7;D3Z1M7;F6VSS8;F7CD11	D3Z656;Q8CHC4;E9Q7S0;F7BQW7;D3Z1M7	Synaptojanin-1	Synj1	27.6333	27.4048	26.9938	26.9911	27.0689	26.8002	27.2084	27.7498	27.3197	26.972	27.1082	26.7802					0.39058	0.141051	0.472514	0.169631	0.0820134	0.988815	7.94729e-05	1
D3Z684;Q9CWY4	D3Z684;Q9CWY4	Gem-associated protein 7	Gemin7	26.8195	27.0201	26.516	27.0118	27.1131	26.7261	27.0198	26.4377	26.6402	27.1348	26.6549	27.2146					-0.165157	0.573156	-0.30217	0.49761	-0.085947	0.980464	0.0510661	0.943423
D3Z687;Q9DCT6;Q9DCT6-2;F6XN97;H3BJI0;F6S0D5;F8WH46	D3Z687;Q9DCT6;Q9DCT6-2;F6XN97;H3BJI0	Chromatin complexes subunit BAP18	0610010K14Rik	27.3564	27.5195	27.7186	27.3228	NaN	NaN	NaN	NaN	NaN	NaN	NaN	27.2393					0.208728	1	NaN	0.991895	NaN	0.973069	-0.0834999	0.990641
D3Z6H3;Q9WUB4;D3Z4E5;F6XWI6	D3Z6H3;Q9WUB4;D3Z4E5;F6XWI6	Dynactin subunit 6	Dctn6	27.1085	27.573	NaN	27.3074	26.8654	27.2572	NaN	27.0554	NaN	27.5433	26.8067	27.5					0.19741	0.595455	-0.227944	0.991658	-0.28535	0.972826	0.140004	0.843994
D3Z6Q3;P58462;D3Z6Q4;H3BLF2;E2S038;P58462-4;P58462-2;H3BJM1;H3BL33;H3BJ24;P58462-3;H3BJR8;D3Z0J5;D3Z2T4;H3BJ68;D3Z6Q5;D3Z454;H3BKT4;H3BJZ5	D3Z6Q3;P58462;D3Z6Q4;H3BLF2;E2S038;P58462-4;P58462-2;H3BJM1;H3BL33;H3BJ24;P58462-3;H3BJR8	Forkhead box protein P1	Foxp1	27.2619	27.4922	27.6264	27.8091	27.3544	27.6777	28.0069	27.582	28.0424	27.9451	27.5554	27.8046					-0.153552	0.582373	0.108751	0.832717	0.41692	0.669506	0.154617	0.765474
S4R270;D3Z6Q9;S4R2J8;S4R1B8;S4R171;S4R1Q1	S4R270;D3Z6Q9;S4R2J8;S4R1B8	Bridging integrator 2	Bin2	28.5628	29.4512	28.9816	28.8959	29.2934	29.0956	28.9219	29.1896	29.233	28.5415	28.7028	28.5938		+			-0.096433	0.847781	0.502137	0.0607799	0.11633	0.96558	-0.48224	0.190151
D3Z6S1;Q8BM55;Q8BM55-2;Q8BM55-3	D3Z6S1;Q8BM55	Transmembrane protein 214	Tmem214	27.985	28.3308	27.9314	28.9991	28.8741	28.8654	28.6141	27.6978	27.669	29.0098	28.9963	28.8303	+	+			-0.830453	0.00428108	-0.951841	0.0725792	-0.0887807	0.990322	0.0326068	0.933489
D3Z6Z7;Q8C2K5;Q8C2K5-2	D3Z6Z7;Q8C2K5;Q8C2K5-2	RAS protein activator like-3	Rasal3	26.7995	26.7073	25.8964	27.8076	27.4975	27.792	26.6179	27.3008	27.1672	27.0132	27.491	27.6113	+				-1.23131	0.0074772	-0.3432	0.477384	0.560907	0.722309	-0.327203	0.543531
D3Z774;Q61188;Q6AXH7;Q61188-2;F6T3Z0;E9PWK3;F7AQX0	D3Z774;Q61188;Q6AXH7;Q61188-2	Histone-lysine N-methyltransferase EZH2	Ezh2	26.897	26.3696	26.3328	27.7951	27.9892	27.6502	25.8635	26.8919	25.8714	27.704	27.2596	27.7916	+	+			-1.27839	0.00212844	-1.37611	0.0242979	-0.324184	0.876547	-0.22646	0.675874
D3Z780;Q61749;Q61749-2;F7CPG6	D3Z780;Q61749;Q61749-2	Translation initiation factor eIF-2B subunit delta	Eif2b4	28.8229	28.7727	28.729	28.9536	28.8719	28.689	28.8064	28.7002	29.0199	28.769	28.8612	28.8201					-0.0632699	0.767381	0.02539	0.968318	0.0672468	0.973609	-0.0214132	0.969172
H7BWX9;D3Z794;P61957;G3UZX6	H7BWX9;D3Z794;P61957	Small ubiquitin-related modifier 2	Sumo2	32.0871	31.6766	32.5799	27.8497	NaN	NaN	32.2116	NaN	32.5717	NaN	32.2909	NaN					4.26489	1	0.100748	0.991421	0.2771	0.905902	4.44124	0.990418
D3Z7A7;Q6ZPF4;Q6ZPF4-2	D3Z7A7;Q6ZPF4;Q6ZPF4-2	Formin-like protein 3	Fmnl3	NaN	NaN	NaN	NaN	NaN	NaN	NaN	NaN	23.2723	NaN	NaN	NaN					0	1	NaN	0.991185	NaN	0.972584	0	1
Q8BWY9;D3Z7B5;D6RGL3	Q8BWY9;D3Z7B5	Protein CIP2A	Kiaa1524	27.3989	26.9916	27.0938	27.8621	27.9889	28.0527	26.9274	27.7796	27.597	27.9451	27.7881	27.9387	+				-0.806491	0.00567742	-0.45593	0.295548	0.273233	0.865892	-0.0773271	0.811771
D3Z7C0;Q9Z2Q5	D3Z7C0;Q9Z2Q5	39S ribosomal protein L40, mitochondrial	Mrpl40	25.1213	25.088	NaN	NaN	25.7509	25.8899	25.081	NaN	25.499	NaN	NaN	25.4905	+				-0.715785	0.0109958	-0.200564	0.990948	0.185335	0.919808	-0.329885	0.990196
D3Z7D3;F8WI56;Q8BWT5	D3Z7D3;F8WI56;Q8BWT5	Disco-interacting protein 2 homolog A	Dip2a	25.1737	25.3941	25.4932	25.2987	25.1444	25.1879	NaN	NaN	25.5975	24.9616	25.2352	NaN					0.14333	0.470915	0.499049	0.990712	0.243806	0.972341	-0.111913	0.794052
D3Z7I0;D3Z2L1;D3YY96	D3Z7I0		Gtf3c2	27.434	27.644	27.2513	27.4671	27.3013	26.8154	27.5495	27.2398	27.7268	27.3295	27.4452	27.1716					0.248503	0.421216	0.18991	0.600589	0.0622571	0.989626	0.120851	0.837502
Q9CPT5;D3Z7M5;D6RDE0	Q9CPT5;D3Z7M5	Nucleolar protein 16	Nop16	27.814	28.313	28.5557	29.1022	29.2355	29.1569	28.584	28.6988	28.4329	28.8316	28.9735	29.1509	+				-0.937313	0.00986667	-0.413427	0.119567	0.34435	0.75957	-0.179537	0.602532
D3Z7P0;Q8K3W0;Q8K3W0-1;E9Q0U3;Q8K3W0-5;Q8K3W0-6;E9Q8Q1;Q8K3W0-4	D3Z7P0;Q8K3W0;Q8K3W0-1;E9Q0U3;Q8K3W0-5;Q8K3W0-6	BRCA1-A complex subunit BRE	Bre	27.9942	27.7566	NaN	27.573	27.7336	27.4635	27.8606	26.9678	27.8988	27.8644	27.6948	27.555					0.285343	0.185856	-0.128977	0.872019	-0.299656	0.906309	0.114664	0.779341
D3Z7P3;D3Z7P4;F7B327	D3Z7P3;D3Z7P4	Glutaminase kidney isoform, mitochondrial	Gls	30.8486	30.5019	30.995	30.8605	30.7335	30.8429	30.7875	31.1602	30.7138	30.8278	30.8527	30.874					-0.0304801	0.957716	0.0356108	0.958108	0.105303	0.973155	0.0392125	0.890457
D3Z7P3-2;F6RDM4	D3Z7P3-2	Glutaminase kidney isoform, mitochondrial	Gls	NaN	NaN	NaN	28.0896	28.0055	28.2064	NaN	28.2083	NaN	NaN	28.3847	28.2869					NaN	1	-0.127481	0.990476	NaN	0.972099	0.235333	0.502624
D3Z7V3;H7BX64;Q3URD3-2;Q3URD3;F8WIH0;F6UV57;F6YCM8;Q3URD3-5;D3YV81;Q3URD3-4;Q3URD3-3;D3Z0N1;F6WY34	D3Z7V3;H7BX64;Q3URD3-2;Q3URD3;F8WIH0;F6UV57;F6YCM8;Q3URD3-5	Sarcolemmal membrane-associated protein	Slmap	26.195	NaN	NaN	26.2492	NaN	NaN	26.3979	26.15	26.3467	25.8843	NaN	NaN					-0.0541992	1	0.413938	0.99024	0.103196	0.971856	-0.364941	0.989974
G3X922;D4AFX7;A0A087WS25;A0A087WRC9	G3X922;D4AFX7		Dnajc13	29.4193	29.3967	29.3683	29.0236	28.9125	28.9609	29.5113	29.0314	29.0426	29.2741	29.076	29.0891	+				0.42909	0.00568493	0.0487124	0.941718	-0.199687	0.845363	0.180691	0.545489
D5MCW4;Q9CQ89	D5MCW4;Q9CQ89	Protein CutA	Cuta	NaN	NaN	27.2185	NaN	NaN	NaN	NaN	NaN	NaN	NaN	NaN	NaN					NaN	1	0	1	NaN	0.971614	0	1
D6RCK1;Q08297;A3KGI2;F7AT35	D6RCK1;Q08297;A3KGI2	DNA repair protein RAD51 homolog 1	Rad51	NaN	NaN	NaN	26.1429	26.5395	26.1942	NaN	NaN	NaN	26.1674	26.0313	26.3301					NaN	1	NaN	0.990004	0	1	-0.115969	0.806236
Q9DBM1;D6RET6;D6RJ67	Q9DBM1;D6RET6	G patch domain-containing protein 1	Gpatch1	26.3619	26.3952	26.4747	26.4441	26.5233	26.3038	26.6006	27.018	26.4206	26.6292	26.4811	26.2071					-0.0131461	0.99279	0.240583	0.575733	0.269116	0.784395	0.0153872	0.987844
D6RHA2;P82343-2;P82343;G3XA46	D6RHA2;P82343-2;P82343	N-acylglucosamine 2-epimerase	Renbp	26.067	NaN	NaN	NaN	NaN	NaN	NaN	NaN	NaN	NaN	NaN	NaN					NaN	1	0	1	NaN	0.971372	0	1
E0CX20;Q6PGH1	E0CX20;Q6PGH1	Protein BUD31 homolog	Bud31	27.4646	NaN	27.7412	27.597	27.4584	27.287	27.6742	NaN	27.5984	27.6969	27.8092	27.5336					0.155445	0.558208	-0.043589	0.933507	0.0334101	0.991461	0.232444	0.546996
E0CZ04;E0CX39;Q923B0;Q923B0-2	E0CZ04;E0CX39;Q923B0;Q923B0-2	Gamma-glutamylaminecyclotransferase	Ggact	25.4456	NaN	NaN	NaN	NaN	25.2853	NaN	NaN	NaN	NaN	NaN	25.6864					0.16032	1	NaN	0.989768	NaN	0.97113	0.40115	0.989753
E0CX52;Q9WVF9-3;Q9WVF9;Q9WVF9-2;Q9WVF9-4;Q8C1T8	E0CX52;Q9WVF9-3;Q9WVF9;Q9WVF9-2;Q9WVF9-4	C-type lectin domain family 2 member I	Clec2i	24.0408	NaN	NaN	NaN	24.6987	NaN	NaN	NaN	NaN	24.689	NaN	NaN					-0.65799	1	NaN	0.989532	NaN	0.970889	-0.00972939	0.989531
E0CX98;Q9D2C7;E0CZE8;E0CXR0	E0CX98;Q9D2C7;E0CZE8;E0CXR0	Bax inhibitor 1	Tmbim6	26.5624	26.5876	27.082	27.0222	26.5368	26.3621	27.1851	NaN	26.4313	26.8891	27.3259	26.5899					0.103657	0.817529	-0.126825	0.91176	0.0641473	0.992007	0.294629	0.680615
E0CXB5;F6TFF2;Q8R143	E0CXB5;F6TFF2;Q8R143	Pituitary tumor-transforming gene 1 protein-interacting protein	Pttg1ip	NaN	25.83	NaN	NaN	24.9353	NaN	25.6417	NaN	26.3193	NaN	NaN	25.2508					0.89476	1	0.72968	0.989296	0.150489	0.970647	0.315569	0.989309
E0CXM2;Q91YI0;E0CY49;F7D439;E0CYV3	E0CXM2;Q91YI0;E0CY49	Argininosuccinate lyase	Asl	29.7095	29.8206	29.6195	29.3211	29.2311	29.3483	29.8318	29.4918	29.7308	29.4921	29.2521	29.3762	+				0.416387	0.0147264	0.311341	0.238867	-0.0317593	0.993474	0.0732867	0.827188
F6TWM7;F8WJA1;E0CXN1;P97808;E0CYX7;E0CXM5	F6TWM7;F8WJA1;E0CXN1;P97808;E0CYX7;E0CXM5	FXYD domain-containing ion transport regulator 5	Fxyd5	NaN	NaN	NaN	29.6509	29.5149	29.4619	NaN	NaN	NaN	29.3817	29.5211	NaN					NaN	1	NaN	0.989061	0	1	-0.091149	0.804209
E0CXQ0;E0CZ77;Q7TN05	E0CXQ0;E0CZ77;Q7TN05	AP-1 complex subunit sigma-3	Ap1s3	NaN	25.4379	NaN	NaN	25.9236	NaN	26.193	NaN	NaN	26.1509	25.7794	26.3432					-0.485641	1	0.101774	0.988826	0.755041	0.970406	0.167626	0.989088
E0CXT7;B2LVG5;B2LVG6;F7B6Z5;Q8BQZ5-3;Q8BQZ5-2;Q8BQZ5;M0QWM8	E0CXT7;B2LVG5;B2LVG6;F7B6Z5;Q8BQZ5-3;Q8BQZ5-2;Q8BQZ5	Cleavage and polyadenylation specificity factor subunit 4	Cpsf4	26.9687	NaN	26.9756	26.8394	NaN	26.7363	26.9327	NaN	26.679	26.6818	26.9691	26.699					0.1843	0.229093	0.0225665	0.985071	-0.166355	0.875843	-0.00462119	1
E0CYJ7;E0CXX6;Q3TV65;F7BJW2;B8JJA2;F7BQ76	E0CYJ7;E0CXX6;Q3TV65;F7BJW2	MPN domain-containing protein	Mpnd	NaN	NaN	NaN	NaN	NaN	24.6098	NaN	NaN	NaN	25.2306	NaN	24.9453					NaN	1	NaN	0.98859	0	1	0.47814	0.988866
E0CY07;Q9CR64-2;Q9CR64	E0CY07;Q9CR64-2;Q9CR64	Protein kish;Protein kish-A	Tmem167	28.2031	NaN	NaN	NaN	NaN	NaN	NaN	NaN	NaN	NaN	NaN	NaN					NaN	1	0	1	NaN	0.970164	0	1
E0CY81;Q62511;Q62511-2	E0CY81;Q62511;Q62511-2	E3 ubiquitin-protein ligase ZFP91	Zfp91	26.3643	NaN	NaN	26.5096	NaN	26.2144	NaN	NaN	NaN	25.9486	26.1039	27.0335					0.00224495	1	NaN	0.988355	NaN	0.969923	-2.47955e-05	1
E0CYH0;Q9ER69;F7CCI4;Q9ER69-2;E0CZF5	E0CYH0;Q9ER69	Pre-mRNA-splicing regulator WTAP	Wtap	26.9598	NaN	NaN	NaN	26.8054	26.8023	26.6512	26.8953	NaN	27.0101	26.8592	26.9128					0.155971	1	-0.154175	0.60184	-0.186596	0.969682	0.12355	0.676377
E0CYH4;Q8C6G8;F8WH48	E0CYH4;Q8C6G8	WD repeat-containing protein 26	Wdr26	29.3534	29.5742	29.6428	29.2529	29.3072	29.1309	29.5575	29.136	29.1401	29.3094	29.251	29.2463	+				0.293147	0.0984734	0.00899061	1	-0.245586	0.801577	0.0385698	0.902717
Q5DU57;E9Q3I3;E0CYU0;Q5DU57-2;F6SRZ4;A0A0G2JEU6;A0A0G2JEH1;E0CX56;B1AXI6;B1AXI4;E9PYK8;B1AXI2;A0A0G2JE35;A0A0G2JFA1;S4R1K5;Q7TNR9;Q3UTH8-2;Q3UTH8;Q3UTH8-4;Q3UTH8-3	Q5DU57;E9Q3I3;E0CYU0;Q5DU57-2	Spermatogenesis-associated protein 13	Spata13	25.6224	25.5683	NaN	24.9027	NaN	24.9409	25.2482	25.0231	25.9314	24.9134	NaN	NaN	+				0.673565	0.00637736	0.487497	0.98812	-0.194453	0.94985	-0.00838566	0.988645
F7D432;E9PWE0;E0CYV0;P23506;P23506-2;F6V9F1;F6TXE3;E0CYF2	F7D432;E9PWE0;E0CYV0;P23506;P23506-2;F6V9F1	Protein-L-isoaspartate O-methyltransferase;Protein-L-isoaspartate(D-aspartate) O-methyltransferase	Pcmt1	30.2702	30.3474	30.4466	29.9764	29.8611	29.7423	30.452	30.3809	30.5578	30.2197	30.1874	30.1382	+				0.494794	0.0111308	0.281787	0.12946	0.10885	0.886701	0.321857	0.260545
E0CYX9;Q3TC33;E0CYP1;Q3TC33-2	E0CYX9;Q3TC33;E0CYP1;Q3TC33-2	Coiled-coil domain-containing protein 127	Ccdc127	26.1393	26.2508	27.0676	NaN	NaN	26.3785	26.6435	NaN	26.1357	25.9268	26.5909	26.8353					0.107401	1	-0.0614147	0.971562	-0.0963249	0.990506	0.0724907	0.988423
G3XA21;E0CZ22;D3Z624;E9PYI5;F6UUF6;E0CYC5	G3XA21;E0CZ22;D3Z624		Mroh1	27.0287	27.1199	26.4926	26.388	26.3276	26.269	27.2816	26.819	27.3169	26.5789	26.4533	26.3644	+	+			0.552209	0.0418959	0.673623	0.0540405	0.258764	0.86307	0.13735	0.65593
E0CZ26;E9Q945;E0CXJ5;E9PYP3	E0CZ26;E9Q945;E0CXJ5		Kctd18	NaN	25.0693	NaN	NaN	NaN	NaN	25.1503	NaN	NaN	NaN	NaN	NaN					NaN	1	NaN	0.987885	0.0809498	0.969441	0	1
E0CZ72;P28740;P28740-1;P28740-2;F8VQ42;Q9D481;F6SUU5;F6RLL5	E0CZ72;P28740;P28740-1;P28740-2;F8VQ42	Kinesin-like protein;Kinesin-like protein KIF2A	Kif2a	29.1349	29.1439	29.6559	29.524	29.4608	29.4256	29.4367	29.493	29.0559	29.3607	29.3241	29.4107					-0.15859	0.571665	-0.0366402	0.957127	0.0169608	0.998291	-0.104989	0.676723
G3X8U7;E0CZ78;P48453-2;P48453;E9Q6P2	G3X8U7;E0CZ78;P48453-2;P48453;E9Q6P2	Serine/threonine-protein phosphatase;Serine/threonine-protein phosphatase 2B catalytic subunit beta isoform	Ppp3cb	26.1151	NaN	25.6855	26.1642	26.8661	26.3804	25.7224	26.5542	26.1418	26.1083	27.02	26.6126					-0.569903	0.135096	-0.440837	0.4436	0.23915	0.921915	0.110084	0.901876
E0CZB3;E0CY91;E0CYW1;E0CY38;E9QJZ1;Q9EPV8;G3UWR6	E0CZB3;E0CY91;E0CYW1;E0CY38;E9QJZ1;Q9EPV8	Ubiquitin-like protein 5	Ubl5	27.5068	NaN	27.4954	NaN	27.7974	27.6427	27.6885	NaN	NaN	27.7653	28.4231	28.3572					-0.218965	0.222827	-0.493408	0.98765	0.187349	0.9692	0.461792	0.509492
E2JF22;E9PUQ9;F7AC58;F6PYU5;F6QY99	E2JF22;E9PUQ9;F7AC58;F6PYU5	Piezo-type mechanosensitive ion channel component 1;Piezo-type mechanosensitive ion channel component	Piezo1	NaN	NaN	NaN	24.6959	25.1819	NaN	NaN	NaN	NaN	25.278	24.9631	24.9414					NaN	1	NaN	0.987415	0	1	0.121947	0.849037
E9PU87;Q6P4S6;F6S7W6;F6U6U5;F6U8X4;Q6P4S6-2	E9PU87;Q6P4S6;F6S7W6;F6U6U5;F6U8X4;Q6P4S6-2	Serine/threonine-protein kinase SIK3	Sik3	26.6637	27.0502	26.7392	26.205	26.107	26.3988	26.5479	26.8671	27.1419	26.6471	26.0809	26.0881	+				0.580779	0.018	0.580289	0.166739	0.0346266	0.992055	0.0351168	0.969108
E9PU93;Q91X20;D3YYA0;D6RI55;D6RET1	E9PU93;Q91X20;D3YYA0	Set1/Ash2 histone methyltransferase complex subunit ASH2	Ash2l	28.0101	28.3591	28.2129	28.2873	28.3229	28.2825	28.3384	28.12	27.9834	28.3099	28.4309	28.279					-0.103576	0.624714	-0.192677	0.481862	-0.0467339	0.990654	0.0423673	0.889286
E9PU96;Q571H0;Q571H0-2	E9PU96;Q571H0	Nucleolar pre-ribosomal-associated protein 1	Urb1	30.1464	30.6177	30.6198	30.1595	30.2112	30.0803	30.395	29.253	30.3346	30.2591	30.2577	30.1007					0.31096	0.175006	-0.211634	0.78843	-0.467096	0.802365	0.0554975	0.86105
E9PUA5;G3UX22	E9PUA5	Kinesin-like protein	Kifc5b	27.1521	27.3699	27.7924	27.9576	27.9777	27.9557	27.3901	27.9097	27.5767	27.6218	27.8116	27.7803	+				-0.525553	0.0449162	-0.112449	0.804034	0.187367	0.918495	-0.225737	0.406933
E9PUB7;Q2YDW2;Q2YDW2-2;D3YX87	E9PUB7;Q2YDW2;Q2YDW2-2;D3YX87	Protein misato homolog 1	Msto1	28.2664	28.1481	28.3132	28.2306	28.5097	28.1236	28.419	28.3829	28.7079	28.3917	28.2716	28.3274					-0.0454267	0.888842	0.173036	0.527888	0.260707	0.723514	0.042244	0.933005
Q8BSI6;E9PUE1;A0A0A6YVT3	Q8BSI6;E9PUE1;A0A0A6YVT3	R3H and coiled-coil domain-containing protein 1	R3hcc1	25.7808	25.6849	25.6338	NaN	25.3151	NaN	25.5212	25.1675	25.8591	25.8249	25.3526	25.8314					0.384717	1	-0.15366	0.799968	-0.183863	0.899748	0.354514	0.988202
E9PUE7;Q5SSL4-4;Q5SSL4;Q5SSL4-2;Q5SSL4-3;H3BJY3;H3BKV6;Z4YN68;H3BKT3	E9PUE7;Q5SSL4-4;Q5SSL4;Q5SSL4-2;Q5SSL4-3	Active breakpoint cluster region-related protein	Abr	26.5177	26.3422	26.7591	26.4258	26.0891	26.3981	26.6664	26.745	26.8868	26.2479	26.271	26.2126		+			0.23534	0.323448	0.522224	0.0158849	0.226377	0.789633	-0.0605068	0.888829
E9PUF7;Q61210;Q61210-2;Q61210-4;Q61210-3;F6ZN61;D3YVJ9	E9PUF7;Q61210;Q61210-2;Q61210-4;Q61210-3;F6ZN61	Rho guanine nucleotide exchange factor 1	Arhgef1	30.9188	30.7479	30.8363	30.6906	30.7351	30.7631	30.8967	30.6884	31.0992	30.7849	30.7233	30.7502					0.104747	0.483969	0.141969	0.649418	0.0604331	0.980125	0.0232105	0.934524
F6SMY7;E9PUJ6;Q7TPH6-2;Q7TPH6;F6T4V9;F7CZG3	F6SMY7;E9PUJ6;Q7TPH6-2;Q7TPH6	E3 ubiquitin-protein ligase MYCBP2	Mycbp2	28.4405	28.5585	28.487	28.3372	28.2497	28.1281	28.6018	28.1092	28.4586	28.1805	28.1846	28.0123	+				0.257016	0.086045	0.264077	0.407521	-0.105473	0.949029	-0.112533	0.736225
E9PUK6;A2A8V9;Q52KI8;A2A8V8;E9QKA4;Q52KI8-2;F6UK16;A2A983;F7BWM1;F6T4M4	E9PUK6;A2A8V9;Q52KI8;A2A8V8;E9QKA4;Q52KI8-2	Serine/arginine repetitive matrix protein 1	Srrm1	29.3392	29.365	29.5622	28.7492	28.9333	29.0781	NaN	29.1322	29.4435	29.0474	29.0558	28.8606	+				0.50195	0.0204154	0.299902	0.325538	-0.134312	0.922019	0.0677363	0.872625
E9PUM4;Q71LX4	E9PUM4;Q71LX4	Talin-2	Tln2	NaN	NaN	NaN	24.9856	24.6738	24.4178	NaN	NaN	24.1794	24.7958	24.3102	24.3085					NaN	1	-0.292103	0.987181	NaN	0.968959	-0.220893	0.715543
E9PUQ1;Q9CQ33;F6VJI5;Q9CQ33-2	E9PUQ1;Q9CQ33;F6VJI5;Q9CQ33-2	Leucine-zipper-like transcriptional regulator 1	Lztr1	NaN	NaN	NaN	NaN	NaN	NaN	NaN	NaN	NaN	NaN	NaN	25.2349					0	1	NaN	0.986946	0	1	NaN	0.987981
E9PUQ5;Q921M4;A2AN45;A2AN48;A2AN42	E9PUQ5;Q921M4	Golgin subfamily A member 2	Golga2	28.4146	28.5598	28.657	28.5261	28.5779	28.4701	28.6833	28.9091	28.8845	28.6288	28.5845	28.3679					0.0190926	0.969174	0.298573	0.226598	0.28183	0.672921	0.00235049	1
E9Q1M6;E9PUR0;F7DE17;F6RRY0;F6YYD3;F7C545;F6SI14;F7DD37	E9Q1M6;E9PUR0		Ankhd1	27.3672	26.1439	27.185	27.5722	27.3292	27.3859	27.6017	27.335	27.4974	27.5781	27.5417	27.1831					-0.530406	0.216954	0.0437202	0.944071	0.57933	0.726589	0.00520325	1
E9PUU4	E9PUU4		Gemin5	28.8701	29.0269	28.9293	29.4779	29.4736	29.3794	29.165	29.0235	28.5933	29.6138	29.4536	29.2426	+				-0.501544	0.00610294	-0.509403	0.153076	-0.0148328	0.998252	-0.00697327	0.997365
E9PUZ5;Q62083	E9PUZ5;Q62083	PRKCA-binding protein	Pick1	26.1378	NaN	26.1266	25.4902	25.6205	25.6311	25.8197	25.4567	NaN	25.5933	NaN	25.478	+				0.551584	0.00819101	0.1025	0.863101	-0.494025	0.681984	-0.0449409	0.900799
E9PV21;G3X8X1;Q8VE09	E9PV21;G3X8X1;Q8VE09	Tetratricopeptide repeat protein 39C	Ttc39c	26.0068	NaN	NaN	NaN	25.4519	NaN	26.318	26.0668	26.2033	25.9306	25.319	NaN					0.55488	1	0.571224	0.192955	0.189243	0.968718	0.172899	0.98776
E9PV38;Q6PDB7;Q91WG0;Q08ED5;Q9D998;Q6AW46	E9PV38	Carboxylic ester hydrolase	Ces2g	31.4077	31.4475	31.4115	30.9199	30.7006	30.6609	31.3839	31.2783	31.2524	30.6909	30.7968	30.8673	+	+			0.661783	0.00423669	0.519876	0.0161168	-0.117367	0.829055	0.0245393	0.967834
E9PXV7;E9PV41;O08808;Q6NS79;D3Z074	E9PXV7;E9PV41;O08808;Q6NS79;D3Z074	Protein diaphanous homolog 1	Diap1	32.2962	32.2053	32.3532	32.3118	32.118	32.1411	32.0437	32.3208	32.1642	31.8385	31.9356	31.9173					0.0945638	0.599119	0.279093	0.206443	-0.10869	0.908142	-0.293219	0.293991
E9PV69;Q8R0X2;Q8R0X2-2	E9PV69;Q8R0X2;Q8R0X2-2	CDK2-associated and cullin domain-containing protein 1	Cacul1	NaN	25.6381	NaN	25.3124	NaN	25.7121	25.4652	NaN	26.2689	25.5472	NaN	NaN					0.125814	1	0.31983	0.986712	0.228981	0.968478	0.0349655	0.987539
Q61026;E9PV80;D3Z4F6	Q61026;E9PV80	Nuclear receptor coactivator 2	Ncoa2	26.1145	26.7426	26.7202	25.6742	26.1345	25.7742	26.5881	27.0446	26.6221	25.9843	26.0267	26.4557	+				0.66486	0.038284	0.59604	0.112286	0.225791	0.883568	0.29461	0.585018
E9PV87;E9Q0E2;F7BDN4	E9PV87;E9Q0E2	Protein TALPID3	Talpid3	NaN	NaN	NaN	24.5979	25.0322	NaN	NaN	NaN	NaN	NaN	NaN	NaN					NaN	1	0	1	0	1	NaN	0.987319
E9PVA2;Q9DB85	E9PVA2;Q9DB85	Ribosomal RNA-processing protein 8	Rrp8	NaN	NaN	NaN	NaN	26.246	26.4221	NaN	NaN	NaN	26.6158	26.3607	NaN					NaN	1	NaN	0.986477	0	1	0.154216	0.766337
E9PVA6;Q9JLQ2;Q80XR8;J3QK07;D3Z1I2;F7BIK4;F6U8T2;F6SLJ2;F6WV69;D3Z409	E9PVA6;Q9JLQ2;Q80XR8;J3QK07;D3Z1I2;F7BIK4	ARF GTPase-activating protein GIT2	Git2	28.8542	28.8234	28.739	28.6025	28.4668	28.5085	29.0872	28.7614	28.3641	28.9855	29.0053	28.6687	+				0.279629	0.0447096	-0.14893	0.789986	-0.0680027	0.989739	0.360556	0.312779
E9PVA8;Q8BIX2	E9PVA8		Gcn1l1	31.7249	31.7474	31.9592	31.8418	31.8019	31.7645	31.7365	31.5859	31.7927	31.7162	31.7372	31.6056					0.00774638	1	0.0186691	0.974556	-0.105444	0.922975	-0.116367	0.659856
E9PVC6;E9Q9E1;Q6NZJ6;Q6NZJ6-2	E9PVC6;E9Q9E1;Q6NZJ6;Q6NZJ6-2	Eukaryotic translation initiation factor 4 gamma 1	Eif4g1	31.2506	31.546	31.4094	32.4271	32.2957	32.304	31.3635	32.0463	31.1638	32.0718	32.3189	32.3624	+				-0.940235	0.003625	-0.726462	0.11614	0.12255	0.968589	-0.0912221	0.807317
E9PVV1;E9PWE4;E9PWE2;D3Z037	E9PVV1;E9PWE4;E9PWE2		Tcf3	NaN	25.7874	NaN	NaN	26.6768	26.2318	NaN	26.3625	NaN	26.1213	26.1221	26.6975					-0.66693	1	0.0488828	0.986243	0.57518	0.968237	-0.140633	0.858916
E9PVX6	E9PVX6		Mki67	31.19	31.2597	31.4204	31.5128	31.6706	31.7994	31.4099	31.8842	31.6479	31.5976	31.466	31.6683	+				-0.370923	0.0475086	0.0700493	0.893485	0.357329	0.674141	-0.083643	0.825805
E9QAH1;E9PVZ8;E9Q028;Q9CTU9	E9QAH1;E9PVZ8		Golgb1	28.7686	28.7504	28.7689	28.8531	28.7684	28.9374	28.8872	28.9683	28.9294	28.8676	28.7742	28.8009					-0.0903301	0.548539	0.114037	0.524765	0.165644	0.701202	-0.0387236	0.902316
E9PW03;Q9WTK3;E9QA52;F6T7Y8;E9Q4I5	E9PW03;Q9WTK3	Glycosylphosphatidylinositol anchor attachment 1 protein	Gpaa1	27.8908	27.8122	27.724	27.067	27.1535	26.9806	27.2699	27.2465	27.6486	NaN	27.1028	26.7048	+				0.741986	0.00266667	0.484577	0.236451	-0.420636	0.636291	-0.163227	0.744818
E9PW20;Q9CY57-5;Q9CY57-4;Q9CY57-3;Q9CY57-2;Q9CY57;D3YZA1;D3Z7T7	E9PW20;Q9CY57-5;Q9CY57-4;Q9CY57-3;Q9CY57-2;Q9CY57;D3YZA1;D3Z7T7	Chromatin target of PRMT1 protein	Chtop	NaN	NaN	NaN	26.8763	27.0617	26.8544	NaN	26.9223	NaN	26.6849	NaN	26.5247					NaN	1	0.317525	0.986009	NaN	0.967997	-0.326008	0.371956
E9PWD3;Q3UUW5;Q61458;E9QA43;F7D1U6	E9PWD3;Q3UUW5;Q61458;E9QA43	Cyclin-H	Ccnh	27.3829	27.6445	27.4177	27.3	27.5657	27.1469	27.8672	NaN	26.8123	27.3776	27.4563	27.4675					0.144171	0.566926	-0.0940851	0.938615	-0.141972	0.977235	0.0962842	0.819723
H3BKS8;E9PWD4;Q3TX08;D3Z413;H3BL70;H3BKB8;H3BK68;H3BKV3;G3V019;D6RFC0;D6RG86;H3BL74	H3BKS8;E9PWD4;Q3TX08;D3Z413;H3BL70;H3BKB8	tRNA (guanine(26)-N(2))-dimethyltransferase	Trmt1	27.8301	27.9689	27.8602	27.9376	28.0516	27.948	27.9975	28.0608	28.2072	27.9133	27.8856	27.8773					-0.0926933	0.556459	0.196427	0.313993	0.20211	0.737678	-0.0870101	0.734717
E9PWD9;Q8BKF1;E0CY15;F6TLB0	E9PWD9;Q8BKF1;E0CY15;F6TLB0	DNA-directed RNA polymerase;DNA-directed RNA polymerase, mitochondrial	Polrmt	25.3653	NaN	26.0265	25.9899	26.2719	26.264	25.4786	25.4285	NaN	25.8314	26.404	25.6599					-0.479358	0.16247	-0.511532	0.297802	-0.242331	0.921768	-0.210156	0.737763
E9PWG2;E9PY51	E9PWG2;E9PY51		Trappc8	28.5948	28.9833	28.7518	28.5452	28.5693	28.6208	28.9495	28.7486	28.7048	28.6971	28.5742	28.806					0.198154	0.30914	0.108533	0.724557	0.0243587	0.99054	0.113979	0.71574
E9PWG6	E9PWG6		Ncapg	29.008	29.2024	29.0924	29.265	29.2621	29.6544	29.0538	28.6559	29.3203	29.1999	29.3165	29.3237					-0.292861	0.16467	-0.270023	0.477903	-0.0909367	0.968414	-0.113774	0.79822
E9PWN0;Q99PI5;Q99PI5-2;D6RH34	E9PWN0;Q99PI5;Q99PI5-2	Phosphatidate phosphatase LPIN2	Lpin2	26.6852	26.575	26.3623	26.1816	25.9998	25.782	26.9594	26.7791	26.4574	26.3434	26.6484	25.7579	+				0.553067	0.0221969	0.482	0.313903	0.191067	0.868776	0.262134	0.710554
E9PWV3;Q505N6;F6RQA2;F6Q8A4;P18653;G3UZI3;Q9WUT3;A2CEE8;B1B0X1	E9PWV3;Q505N6;F6RQA2;F6Q8A4;P18653;G3UZI3	Ribosomal protein S6 kinase;Ribosomal protein S6 kinase alpha-1	Rps6ka1	28.5126	28.87	28.1705	28.64	28.2647	28.2073	29.1092	28.4019	28.0733	28.8755	28.5898	28.7097					0.14704	0.69427	-0.19689	0.769259	0.0104332	1	0.354363	0.433511
E9PWW6;E9Q8M5;E9Q0D3;F6X2N3;D3YZY2	E9PWW6;E9Q8M5		Zc3h7a	26.071	26.2358	25.5942	26.0193	26.3045	26.0805	26.0273	NaN	NaN	26.4018	26.4593	26.5973					-0.167777	0.600953	-0.458819	0.985775	0.0603244	0.967757	0.351367	0.292413
E9PWW9;E9Q4Y2	E9PWW9;E9Q4Y2		Rsf1	NaN	NaN	25.4097	24.7864	25.1938	25.3483	25.2612	25.3524	NaN	25.0719	25.2882	25.592					0.300183	1	-0.0105807	1	-0.102844	0.967517	0.207919	0.72791
Q8C0C7;E9PWY9;D6RIJ2	Q8C0C7;E9PWY9	Phenylalanine--tRNA ligase alpha subunit	Farsa	31.5186	30.9234	31.5054	31.3746	31.4352	31.5054	30.5501	31.1823	30.2889	31.4094	31.2721	31.2375					-0.122529	0.714147	-0.632579	0.147224	-0.64208	0.676577	-0.13203	0.654111
E9PX30;Q8BPM2;E9Q1T3;Q8BPM2-2	E9PX30;Q8BPM2;E9Q1T3;Q8BPM2-2	Mitogen-activated protein kinase kinase kinase kinase;Mitogen-activated protein kinase kinase kinase kinase 5	Map4k5	26.014	NaN	NaN	NaN	26.1155	NaN	NaN	26.6271	26.3105	NaN	NaN	26.202					-0.101501	1	0.266785	0.985541	0.454855	0.967277	0.0865688	0.987098
E9PX53;E9QPR5;Q8K2V1;Q8K2V1-2;F6V294;E0CYV2;F6TLH3;E0CXK8;E0CX37	E9PX53;E9QPR5;Q8K2V1;Q8K2V1-2	Serine/threonine-protein phosphatase 4 regulatory subunit 1	Ppp4r1	26.6927	26.8415	26.6287	26.494	26.7549	26.622	26.9153	27.1763	27.0225	26.4007	26.8972	26.7464					0.0973161	0.640804	0.356564	0.260285	0.317064	0.671578	0.0578162	0.917175
E9PX68;E9Q585;E9Q1Q0	E9PX68;E9Q585;E9Q1Q0		Slc4a1ap	28.537	28.1429	28.4042	28.537	28.3953	28.3393	28.4238	28.4419	27.9324	28.5553	28.552	28.5339					-0.0624898	0.832654	-0.281043	0.392638	-0.0953401	0.96786	0.123213	0.674922
E9Q705;E9PX89;Q8CEI1	E9Q705;E9PX89;Q8CEI1	BolA-like protein 3	Bola3	26.4516	25.5661	NaN	NaN	NaN	25.0758	25.8766	NaN	NaN	NaN	NaN	NaN					0.933104	1	NaN	0.985307	-0.132275	0.967037	NaN	0.986877
E9PXB7;Q8CFI0-3;Q8CFI0	E9PXB7;Q8CFI0-3;Q8CFI0	E3 ubiquitin-protein ligase NEDD4-like	Nedd4l	29.4016	28.9103	NaN	29.1741	29.6616	29.3016	27.4284	28.7812	29.3283	29.2593	29.3031	NaN					-0.223163	0.554561	-0.768599	0.487708	-0.643334	0.861552	-0.0978982	0.864027
E9PXG9;Q8CCB4;E9PYD3;Q8CCB4-2;E9PWD1;E9Q648;F6Z4G7	E9PXG9;Q8CCB4;E9PYD3;Q8CCB4-2;E9PWD1	Vacuolar protein sorting-associated protein 53 homolog	Vps53	27.2943	27.4126	27.2407	26.8398	26.8872	26.7676	27.3403	27.0653	27.3675	26.7501	27.1426	26.7814	+				0.484343	0.00821408	0.366301	0.233269	-0.0581926	0.976979	0.0598501	0.897671
G3X9T5;E9PXW3;Q9CSP9-4;Q9CSP9;A0A0G2JE97;A0A0G2JF90;A0A0G2JEX0;A6H6N9;Q9CSP9-2;A0A0G2JGX7;Q9CSP9-3;A0A0G2JEQ6;A0A0G2JFH4	G3X9T5;E9PXW3;Q9CSP9-4;Q9CSP9;A0A0G2JE97;A0A0G2JF90;A0A0G2JEX0;A6H6N9;Q9CSP9-2;A0A0G2JGX7;Q9CSP9-3	Tetratricopeptide repeat protein 14	Ttc14	NaN	24.953	NaN	24.2138	NaN	NaN	NaN	NaN	NaN	NaN	NaN	NaN					0.739208	1	0	1	NaN	0.966797	NaN	0.986657
E9PXX7;Q91W90	E9PXX7;Q91W90	Thioredoxin domain-containing protein 5	Txndc5	30.1518	28.6169	28.9084	30.3396	30.0784	30.365	27.2409	30.1012	29.2393	30.1455	30.2494	30.3334	+				-1.03532	0.0474655	-1.38232	0.219298	-0.365224	0.972736	-0.0182203	0.979827
E9PY16	E9PY16		Adap1	26.9866	27.5122	26.7239	26.6852	26.5273	26.3379	27.338	26.5414	26.7206	26.7375	26.6815	26.4543	+				0.557433	0.0748178	0.242243	0.627109	-0.20756	0.931879	0.10763	0.806061
E9PY39;B7ZBY7;Q9CZY3;Q9CZY3-2;B7ZBY6;D3Z6R2	E9PY39;B7ZBY7;Q9CZY3;Q9CZY3-2	Ubiquitin-conjugating enzyme E2 variant 1	Gm20431	29.629	29.5571	NaN	29.9717	29.6609	29.5115	NaN	29.7356	30.0377	30.0339	30.0628	29.7983					-0.12166	0.694142	-0.0783281	0.878488	0.293645	0.776521	0.250313	0.584894
E9PY43	E9PY43		Erich1	25.5812	NaN	25.675	25.5416	25.5561	25.4825	25.4192	25.3533	25.3869	25.5162	25.6556	24.9586					0.101362	0.489071	0.00968742	1	-0.241625	0.658168	-0.149951	0.802861
E9PY46;E9Q682;E9Q925	E9PY46;E9Q682		Ift140	NaN	NaN	NaN	NaN	NaN	NaN	NaN	24.6128	NaN	NaN	NaN	NaN					0	1	NaN	0.985074	NaN	0.966558	0	1
E9PYD1;D3YXS7;F6ZXW2;F6S0H0;D3Z100;F7AR27	E9PYD1;D3YXS7;F6ZXW2;F6S0H0		Fam98c	28.7126	28.8656	29.0325	28.6099	28.6228	28.3696	28.7868	28.0244	28.9873	28.6584	28.383	28.3084	+				0.336147	0.0888946	0.149551	0.844811	-0.27075	0.87509	-0.0841535	0.851218
E9PYG5;Q9ERD8;A6PW97;F2Z401;F2Z489	E9PYG5;Q9ERD8	Gamma-parvin	Parvg	29.0977	29.0665	28.8214	28.7006	28.4955	28.4262	28.7818	27.7596	28.4558	29.0329	28.9707	28.6782	+				0.454417	0.0288483	-0.561514	0.261832	-0.662817	0.670299	0.353114	0.373561
E9PYG6	E9PYG6		Rasa1	28.2771	28.465	28.2693	27.9948	27.9275	27.9293	28.1274	27.4984	27.9473	27.8434	27.7869	27.7274	+				0.386642	0.0202518	0.0717945	0.913864	-0.479442	0.67281	-0.164594	0.512753
E9PYH6;D3YUD4;D3YX07;D3YXL2;G3UZ56	E9PYH6	Histone-lysine N-methyltransferase	Setd1a	26.607	27.2077	27.0139	26.3857	26.4574	26.4182	26.5696	26.8606	26.8885	26.2146	26.5413	26.2619	+				0.522427	0.0403262	0.433662	0.135466	-0.169914	0.915661	-0.0811494	0.835012
Q0VGV0;E9PYI1	Q0VGV0;E9PYI1		Zfp568	24.2754	24.9732	NaN	25.8587	24.4294	25.2588	25.7229	25.8911	NaN	24.876	NaN	NaN					-0.557948	0.412786	0.931046	0.98484	1.18268	0.624342	-0.306314	0.986436
E9PYI8;Q9JMA1	E9PYI8;Q9JMA1	Ubiquitin carboxyl-terminal hydrolase;Ubiquitin carboxyl-terminal hydrolase 14	Usp14	30.621	30.3109	30.7511	30.7777	30.9116	30.878	30.3212	30.8134	30.4215	30.5791	30.6392	30.5159					-0.294787	0.154268	-0.059337	0.919449	-0.0422802	0.992832	-0.27773	0.268741
E9PYK3	E9PYK3		Parp4	25.3947	25.924	25.5955	25.6714	25.6198	25.2584	25.6374	25.3059	NaN	25.6236	25.4576	25.7444					0.12155	0.719914	-0.136864	0.744325	-0.166434	0.930388	0.09198	0.849035
E9PYL2	E9PYL2		Prr12	NaN	NaN	NaN	NaN	NaN	24.9627	NaN	NaN	NaN	24.776	NaN	24.7431					NaN	1	NaN	0.984607	0	1	-0.203156	0.986216
E9PYN2;E9Q7N8;Q9R0B7;E0CYH6;E0CZ32;E0CYN4;E0CXP1;E0CY94;F7CTY2	E9PYN2;E9Q7N8;Q9R0B7;E0CYH6;E0CZ32;E0CYN4;E0CXP1;E0CY94;F7CTY2	Zinc finger protein 346	Zfp346	26.2399	NaN	NaN	NaN	NaN	NaN	NaN	NaN	NaN	NaN	NaN	NaN					NaN	1	0	1	NaN	0.966318	0	1
F8VQK6;E9PYR1	F8VQK6;E9PYR1		Fbxl18	NaN	NaN	NaN	NaN	24.7334	NaN	NaN	NaN	NaN	24.6256	NaN	NaN					NaN	1	NaN	0.984373	0	1	-0.10784	0.985996
E9PYT0;P97393	E9PYT0;P97393	Rho GTPase-activating protein 5	Arhgap5	26.4639	26.8218	26.288	26.6818	26.8267	26.741	26.6214	26.1728	26.5851	26.4167	26.6468	26.3596					-0.225277	0.350585	-0.0146103	0.997927	-0.0647869	0.991144	-0.275454	0.418782
E9PZ00;Q8BFQ1;K3W4L3;J3QPG5;Q61207	E9PZ00;Q8BFQ1;K3W4L3;J3QPG5;Q61207	Prosaposin	Psap	31.0994	30.9562	31.1759	29.9972	30.4887	30.1604	30.9533	30.497	30.5739	30.6728	30.4015	30.213	+				0.861686	0.00592531	0.245607	0.52563	-0.402426	0.655379	0.213652	0.69196
E9PZ21;Q91W59-2;Q91W59-3;Q91W59;G3UZJ9;Q8BWL5-4;Q8BWL5-6;Q8BWL5-3;Q8BWL5-2;Q8BWL5;Q8BWL5-5	E9PZ21;Q91W59-2;Q91W59-3;Q91W59	RNA-binding motif, single-stranded-interacting protein 1	Rbms1	26.0708	26.702	26.4112	27.0334	26.6866	27.0114	26.6862	26.9153	25.6657	26.655	26.678	26.2108	+				-0.51579	0.0656206	-0.0922203	0.941702	0.0277335	0.998283	-0.395837	0.432832
E9PZ26;G5E8P1;E9Q412	E9PZ26;G5E8P1;E9Q412		Brd1	25.551	25.8384	25.799	NaN	25.2774	25.2157	25.634	25.7115	25.2327	25.6508	25.6232	25.4767	+				0.482938	0.0318303	-0.0575066	0.925016	-0.203397	0.859995	0.337048	0.277643
E9PZ91;O89106;E9PVU9;F6SV10;E9Q3M6	E9PZ91;O89106;E9PVU9;F6SV10	Bis(5-adenosyl)-triphosphatase	Fhit	26.1017	26.5441	26.4453	25.669	25.7075	25.8291	26.3758	26.5512	26.7098	26.1854	25.6534	25.8373	+	+			0.628469	0.0127238	0.653561	0.0719093	0.181927	0.872198	0.156836	0.749373
E9PZ97;O88700	E9PZ97;O88700	Bloom syndrome protein homolog	Blm	NaN	24.8992	24.7233	25.5995	25.9838	25.269	NaN	NaN	NaN	25.646	25.4879	25.3351	+				-0.806169	0.035288	NaN	0.98414	NaN	0.966079	-0.127757	0.83655
E9PZF0;Q01768;Q5NC79	E9PZF0;Q01768	Nucleoside diphosphate kinase;Nucleoside diphosphate kinase B	Gm20390	33.4717	33.102	32.878	33.5295	33.3812	33.3815	33.4693	33.3329	33.0967	33.6021	33.525	33.7537					-0.280182	0.261084	-0.327319	0.226571	0.149063	0.930316	0.1962	0.540449
E9Q5H2;E9PZF5	E9Q5H2;E9PZF5		Anp32e	NaN	26.5308	NaN	NaN	NaN	25.9279	26.4063	NaN	NaN	NaN	NaN	NaN					0.60288	1	NaN	0.983907	-0.12442	0.96584	NaN	0.985776
E9QKG2;E9PZI6;Q9WV86;G3UWK1;G3UX83	E9QKG2;E9PZI6;Q9WV86	Katanin p60 ATPase-containing subunit A1	Katna1	27.1089	NaN	NaN	27.0177	27.8794	NaN	27.5281	26.9603	NaN	NaN	NaN	NaN					-0.33964	1	NaN	0.983674	0.1353	0.9656	NaN	0.985556
E9PZJ8;E9PZJ8-2	E9PZJ8	Activating signal cointegrator 1 complex subunit 3	Ascc3	29.4137	29.4279	29.2822	29.4227	29.4886	29.2822	29.5218	28.7199	29.3281	29.6866	29.438	29.4186					-0.0232633	0.949483	-0.324463	0.476494	-0.18465	0.924083	0.116549	0.761066
E9PZM4;A0A0G2JEZ3;F7CDZ7;G3UXJ4;A0A0G2JES5;A0A0G2JEP1;G3UZG2	E9PZM4	Chromodomain-helicase-DNA-binding protein 2	Chd2	28.4183	28.7681	28.89	27.946	28.0339	28.0165	28.8366	28.3139	29.0532	27.8806	28.0075	27.9259	+	+			0.693313	0.00980241	0.796554	0.0548418	0.0424042	0.991531	-0.0608368	0.824989
E9PZM7	E9PZM7		Scaf11	25.7723	NaN	NaN	25.7763	25.5049	26.2966	26.2323	25.754	25.2418	25.5853	NaN	25.9211					-0.0869274	1	-0.0104354	1	-0.0295995	0.965361	-0.106091	0.904566
E9PZP8;F6RXM1	E9PZP8		Herc1	27.353	NaN	26.7826	27.4542	27.4243	27.1748	26.7393	27.4354	27.2715	27.0292	27.2943	27.1446					-0.283345	0.39139	-0.00729752	1	0.0809711	0.990039	-0.195076	0.601897
E9PZS5;Q8C163	E9PZS5;Q8C163	Nuclease EXOG, mitochondrial	Exog	NaN	NaN	NaN	NaN	NaN	NaN	NaN	NaN	25.6495	NaN	NaN	NaN					0	1	NaN	0.983441	NaN	0.965122	0	1
E9PZS8;Q61387;F7B257	E9PZS8;Q61387	Cytochrome c oxidase subunit 7A-related protein, mitochondrial	Cox7a2l	NaN	NaN	27.4264	25.9143	NaN	NaN	26.3249	NaN	27.0343	NaN	NaN	26.0338					1.51205	1	0.645816	0.983209	-0.746755	0.964884	0.11948	0.985336
E9PZY1;Q91VB4	E9PZY1;Q91VB4	Hermansky-Pudlak syndrome 3 protein homolog	Hps3	NaN	NaN	23.9054	NaN	NaN	NaN	23.807	NaN	NaN	23.4368	NaN	NaN					NaN	1	0.37014	0.982976	-0.0984001	0.964645	NaN	0.985116
E9Q035;P47758	E9Q035;P47758	Signal recognition particle receptor subunit beta	Gm20425	28.1483	28.254	28.2246	27.7905	27.6436	28.2763	27.869	27.3606	27.6085	27.8689	28.275	27.946					0.305513	0.239755	-0.417277	0.229444	-0.596251	0.449862	0.12654	0.838912
E9Q066;G3X9Q6;Q8BWW4	E9Q066;G3X9Q6;Q8BWW4	La-related protein 4	Larp4	27.1784	NaN	27.2512	28.8158	28.8018	28.6546	27.5916	27.7203	27.3559	28.4451	28.4911	28.377	+	+			-1.54265	0.00773333	-0.881767	0.0064	0.341198	0.701002	-0.319689	0.233214
E9Q0J2;Q8BQZ4;F8WHN4;A2ACC6;A2ACC7;Q8BQZ4-2	E9Q0J2;Q8BQZ4;F8WHN4;A2ACC6;A2ACC7	Ral GTPase-activating protein subunit beta	Ralgapb	27.4923	27.746	28.0514	26.9802	27.0999	27.0092	27.8686	27.6295	28.0892	27.3168	26.9284	27.0684	+	+			0.733453	0.0103385	0.757901	0.0316727	0.0991974	0.967813	0.0747496	0.858521
E9Q0Y4	E9Q0Y4		Sipa1	27.6199	27.7586	27.7219	27.6104	27.2865	27.2718	27.5611	27.4745	27.7009	27.8606	27.4184	27.4016					0.310556	0.106027	0.0186564	0.992841	-0.121264	0.873208	0.170636	0.748916
E9Q137	E9Q137		Tex264	26.9365	27.4771	28.0035	27.1643	27.3379	27.1786	27.6506	NaN	27.8749	27.2947	26.9588	27.2038		+			0.24545	0.557125	0.610282	0.0793626	0.290349	0.916004	-0.0744832	0.857163
E9Q156;Q9EP82;F6YNC4;F7CM37;F6VLT8;E9Q1H7	E9Q156;Q9EP82	tRNA (guanine-N(7)-)-methyltransferase non-catalytic subunit Wdr4;tRNA (guanine-N(7)-)-methyltransferase non-catalytic subunit WDR4	Wdr4	26.1624	26.0464	25.8335	26.1949	25.9979	25.5408	26.3031	25.6209	26.166	25.9085	25.7125	26.1513					0.102936	0.784972	0.10589	0.872905	0.0158736	0.996689	0.0129197	0.996229
E9Q166	E9Q166		Atad2b	27.7742	27.5727	28.0274	27.4507	27.4337	27.3405	28.1576	27.7312	28.455	27.9558	27.871	27.5039	+				0.38313	0.0674074	0.337706	0.447422	0.323177	0.802375	0.368601	0.363143
E9Q179;Q8C5Q4	E9Q179;Q8C5Q4	G-rich sequence factor 1	Grsf1	27.7239	27.5934	27.8544	28.3528	28.2019	28.3367	27.5089	27.115	27.632	28.1077	28.2157	28.1133	+	+			-0.573197	0.00814076	-0.726987	0.0305561	-0.305307	0.745922	-0.151517	0.593673
E9Q1A8;Q8R316;E9Q469;Q8R316-2;H3BKV0;H3BJQ4;H3BKQ9;H3BKS6;H3BJW8	E9Q1A8;Q8R316;E9Q469;Q8R316-2;H3BKV0;H3BJQ4	HMG box-containing protein 1	Hbp1	26.078	26.5347	NaN	NaN	NaN	NaN	25.8817	NaN	NaN	NaN	NaN	NaN					NaN	1	NaN	0.982743	-0.424666	0.964407	0	1
E9Q9F5;E9Q1G8;O55131;S4R2P6;Q8C650-2;Q9DA97;Q8C650	E9Q9F5;E9Q1G8;O55131	Septin-7	2007-09-01	31.5147	31.7197	31.4403	31.4405	31.3554	31.2805	31.5343	31.3709	31.121	31.4393	31.4846	31.4124					0.19946	0.251593	-0.103357	0.773861	-0.216217	0.803114	0.0866	0.758542
E9Q1J7;Q99MN9;D3YZC1;A0A087WQV1	E9Q1J7;Q99MN9	Propionyl-CoA carboxylase beta chain, mitochondrial	Pccb	28.5872	28.9799	29.0851	27.8272	27.7342	27.8993	28.444	28.1823	29.0042	27.9818	27.2981	27.8205	+	+			1.06383	0.00203509	0.8434	0.0952319	-0.340527	0.800403	-0.120092	0.839122
E9Q1P8	E9Q1P8	Interferon regulatory factor 2-binding protein 2	Irf2bp2	29.2008	28.711	28.8186	29.7165	29.5018	29.6396	28.7759	28.9096	28.6777	29.9699	29.9676	29.7821	+	+			-0.709173	0.0112337	-1.11881	0	-0.122384	0.935267	0.287253	0.361704
E9Q1S3;Q01405	E9Q1S3;Q01405	Protein transport protein Sec23A	Sec23a	29.1405	28.6155	28.8041	28.6447	28.1391	28.5867	29.2876	29.2544	28.4598	28.8606	28.7789	28.5832					0.396556	0.15813	0.259696	0.627265	0.147217	0.971515	0.284077	0.557739
E9Q236;E9Q467	E9Q236;E9Q467		Abcc4	26.4263	26.68	27.2743	26.0384	26.3343	26.0528	26.5901	NaN	26.7646	25.746	26.3325	25.7591	+				0.651726	0.0493761	0.731496	0.119675	-0.116217	0.98021	-0.195986	0.734118
E9Q246;Q3U1T9-2;Q3U1T9-4;A0A0G2JH11;Q3U1T9-3;Q3U1T9	E9Q246;Q3U1T9-2;Q3U1T9-4	DENN domain-containing protein 1B	Dennd1b	25.2409	25.1577	25.0302	NaN	24.4268	24.477	NaN	NaN	24.7595	24.2148	24.2516	NaN	+				0.691072	0.00584848	0.52639	0.982511	-0.383396	0.964168	-0.218715	0.423675
Q8R0F3;E9Q265;E9Q0Z7	Q8R0F3;E9Q265	Sulfatase-modifying factor 1	Sumf1	NaN	NaN	NaN	26.4981	NaN	26.6549	26.3071	26.1383	NaN	27.2713	26.8083	26.4737					NaN	1	-0.628441	0.219736	NaN	0.96393	0.274666	0.717313
E9Q286	E9Q286	Little elongation complex subunit 1	Ice1	NaN	NaN	NaN	NaN	25.2668	25.3699	24.7186	NaN	NaN	25.4055	25.0541	25.0846					NaN	1	-0.462783	0.982279	NaN	0.963692	-0.137012	0.774508
E9Q2A6;Q9QVP9;Q3UDE9;F7CCX1	E9Q2A6;Q9QVP9;Q3UDE9	Protein-tyrosine kinase 2-beta	Ptk2b	29.2077	29.5927	29.371	29.4585	29.247	29.3597	29.2638	28.8765	29.3137	29.1796	28.9108	28.9054					0.0353769	0.929394	0.152709	0.697557	-0.239154	0.808735	-0.356486	0.297639
E9Q2E4;E9PX61;Q6GQX8	E9Q2E4;E9PX61		Gm15800	26.9452	27.1419	26.8277	26.1576	26.4057	NaN	26.8054	26.808	26.5767	26.9182	26.4786	25.9917	+				0.689993	0.0154434	0.267184	0.608799	-0.241603	0.755224	0.181205	0.839268
E9Q2H1;Q80TP3	E9Q2H1;Q80TP3	E3 ubiquitin-protein ligase UBR5	Ubr5	29.6107	29.7279	29.7359	30.1001	30.1424	30.0963	29.4645	29.4533	30.0145	30.1649	30.0148	29.8319	+				-0.421443	0.00955381	-0.35976	0.33271	-0.0473773	0.992371	-0.10906	0.769939
E9Q2H8;G5E8T9;Q99KB8-2;Q99KB8;E9PYA3;D3YWI0;D3YUX8	E9Q2H8;G5E8T9;Q99KB8-2;Q99KB8;E9PYA3;D3YWI0	Hydroxyacylglutathione hydrolase, mitochondrial	Hagh	28.09	28.6622	28.1869	27.8729	28.3583	27.5837	28.5763	28.3707	28.0179	27.9455	27.988	28.1393					0.374754	0.281705	0.297353	0.374764	0.00854301	1	0.0859439	0.89859
E9Q2I4	E9Q2I4		Elmsan1	26.6041	26.874	26.7017	26.5593	26.5503	26.3954	26.699	NaN	27.1738	26.4417	26.1767	26.3827					0.224973	0.188734	0.602675	0.125433	0.209758	0.875824	-0.167944	0.617855
E9Q2M9;E9PV60;F6X8K3;E0CXD5	E9Q2M9;E9PV60		Wdfy4	29.4181	29.389	29.42	29.284	29.3098	29.1881	29.583	29.2659	29.3361	29.2253	29.3244	29.0536					0.14841	0.224798	0.193926	0.504918	-0.014047	0.997109	-0.059564	0.871674
E9Q2U6	E9Q2U6		Csnk1a1	27.2232	27.5703	27.4312	27.5119	27.2709	27.0969	27.3675	26.7459	27.1963	27.4327	27.4362	27.8573					0.11503	0.678394	-0.472183	0.233294	-0.30504	0.789306	0.282173	0.571826
E9Q2V5;Q3UTZ3;A0A0G2JDC3;E9Q6X8	E9Q2V5;Q3UTZ3;A0A0G2JDC3	Uncharacterized protein C7orf43 homolog	BC037034	NaN	NaN	NaN	NaN	NaN	NaN	NaN	NaN	NaN	24.9243	25.4701	NaN					0	1	NaN	0.982046	0	1	NaN	0.984897
Q8VC91;E9Q2Y3;Q7TSS3;O88522;A3KG41;A3KG38;A3KG44;A3KG40;A3KG39;A3KG37	Q8VC91;E9Q2Y3;Q7TSS3;O88522;A3KG41;A3KG38;A3KG44;A3KG40	NF-kappa-B essential modulator	Ikbkg	27.7889	27.5173	27.9081	27.5889	27.3741	27.2478	27.5383	27.7257	28.3082	27.4069	27.967	27.8135					0.33446	0.131747	0.128223	0.861742	0.119313	0.970078	0.325549	0.529103
E9Q309;D3YTP2	E9Q309		Cep350	NaN	NaN	NaN	NaN	NaN	NaN	24.1806	NaN	NaN	NaN	NaN	NaN					0	1	NaN	0.981814	NaN	0.963454	0	1
E9Q317;O55128;D3YY73;D3YY55;D3Z2N9	E9Q317;O55128;D3YY73;D3YY55;D3Z2N9	Histone deacetylase complex subunit SAP18	Gm10094	29.3425	29.7227	30.1268	29.3168	29.2817	29.5804	29.9845	29.8349	29.7783	29.2264	29.5056	29.6354					0.337726	0.27587	0.41012	0.140746	0.135251	0.954953	0.0628567	0.902399
E9Q361;Q8K2A7;E9Q360	E9Q361;Q8K2A7;E9Q360	Integrator complex subunit 10	Ints10	27.4483	27.62	27.5835	26.9304	27.1413	27.0186	27.2024	27.3075	27.8673	26.9756	27.4196	27.143	+				0.52048	0.0101955	0.27962	0.53763	-0.0915604	0.972421	0.149299	0.735857
E9Q368	E9Q368		Gm17296	29.1189	28.979	28.7955	29.3899	29.5182	29.2695	29.1666	27.6245	28.9193	29.461	29.3185	29.3952	+				-0.428044	0.0357283	-0.82145	0.233183	-0.39432	0.874316	-0.00091362	1
F8VPM0;E9Q374;Q91YE5-2;Q91YE5;Q91YE5-3	F8VPM0;E9Q374;Q91YE5-2;Q91YE5;Q91YE5-3	Bromodomain adjacent to zinc finger domain protein 2A	Baz2a	NaN	NaN	25.182	25.5067	24.9847	NaN	24.8161	24.9518	NaN	25.5032	NaN	24.6534					-0.0637255	1	-0.194365	0.857142	-0.298064	0.963216	-0.167425	0.895882
E9Q394;E9Q474;F6VCM8;F6RPP1;E9PVD4;F7CVS3	E9Q394;E9Q474		Akap13	27.731	28.012	27.6344	27.1192	27.2471	27.1248	27.9898	27.1976	27.5762	27.0255	27.0749	27.0661	+				0.62872	0.00989781	0.532374	0.172909	-0.204566	0.909875	-0.10822	0.681201
E9Q3B5;P62876	E9Q3B5;P62876	DNA-directed RNA polymerases I, II, and III subunit RPABC5	Usp50	28.2555	NaN	NaN	28.4514	28.6319	28.44	28.1437	NaN	27.4086	28.5795	28.4616	28.3889					-0.252251	1	-0.700525	0.149691	-0.479395	0.962978	-0.0311203	0.942412
E9Q3G7;P98197;F6Z4J2;D6RII8;F6QJS5;F6Z063	E9Q3G7;P98197	Phospholipid-transporting ATPase;Probable phospholipid-transporting ATPase IH	Atp11a	25.5768	NaN	26.5547	25.7129	25.3284	NaN	25.9061	NaN	26.2702	25.4567	25.3241	25.2143		+			0.545095	0.404773	0.756468	0.0476765	0.0224047	0.999261	-0.188968	0.710637
E9Q3G8	E9Q3G8		Nup153	28.815	28.4872	29.0667	29.5534	29.1875	29.4058	29.2954	28.7125	29.379	29.0073	29.1632	29.149	+				-0.59257	0.0339979	0.0224393	0.992881	0.339307	0.805647	-0.275703	0.480037
E9Q3L2;F6XSW4;F6Y9T6;D6RJ66;F6WIX7	E9Q3L2		Pi4ka	28.9133	29.0287	29.1098	28.5351	28.4691	28.5473	28.7715	28.4217	28.9897	28.5865	28.6114	28.5953	+				0.500127	0.00641772	0.129913	0.756341	-0.289644	0.775609	0.0805702	0.725193
E9Q586;E9Q3M3;O08788-2;O08788;D3YX34;D3Z2M9;D3YYG9	E9Q586;E9Q3M3;O08788-2;O08788;D3YX34	Dynactin subunit 1	Dctn1	29.6318	29.7456	29.5142	29.6258	29.5095	29.6271	29.6914	30.1016	29.4028	29.6246	29.516	29.4923					0.0430705	0.854999	0.187627	0.670154	0.101397	0.969772	-0.0431595	0.89044
E9Q3P4;E9PY14;F6V6F0;E9Q776	E9Q3P4		Cenpf	NaN	NaN	NaN	26.3313	27.2228	26.8085	NaN	NaN	NaN	26.2345	26.6954	26.3953					NaN	1	NaN	0.981582	0	1	-0.345784	0.607904
E9Q444;E9Q3R9;G3X9A3	E9Q444;E9Q3R9;G3X9A3		Zbtb21	NaN	NaN	NaN	24.6194	24.6228	24.4611	NaN	NaN	NaN	NaN	NaN	NaN					NaN	1	0	1	0	1	NaN	0.984677
E9Q3T3;L0N7N1	E9Q3T3;L0N7N1	Kinesin-like protein;Kinesin-like protein KIF14	Kif14	25.6665	NaN	25.9008	25.9764	26.2462	26.25	NaN	25.9734	25.076	25.708	25.9544	25.7634					-0.373885	0.104149	-0.283905	0.668812	-0.25894	0.946722	-0.34892	0.334559
E9Q3V6;F6UKN5;G3UYQ0	E9Q3V6		2002-09-01	31.0247	31.2272	30.0367	31.3904	31.2661	30.9967	28.8883	31.1712	31.2586	31.0522	31.2475	30.9991					-0.454863	0.29969	-0.660214	0.583524	-0.32346	0.971482	-0.118109	0.797049
E9Q3X0;Q9EQK5;D3Z2N7	E9Q3X0;Q9EQK5	Major vault protein	Mvp	28.2485	28.3832	28.6468	28.0583	28.0495	27.9963	28.1313	28.3624	28.3172	28.141	28.3484	28.1391	+				0.391507	0.0476743	0.0608133	0.873994	-0.15589	0.878357	0.174803	0.558143
E9Q3Y4;A0A0A6YXL6;A0A0A6YXX3;Q9ESE1;Q9ESE1-2;Q9ESE1-3;Q8BSM6	E9Q3Y4;A0A0A6YXL6;A0A0A6YXX3;Q9ESE1;Q9ESE1-2;Q9ESE1-3	Lipopolysaccharide-responsive and beige-like anchor protein	Lrba	28.6856	28.9673	28.7568	28.5521	28.2715	28.3772	28.9585	28.973	28.8966	28.4364	28.418	28.3198	+	+			0.40299	0.0417289	0.551317	0.00517647	0.139463	0.860975	-0.00886345	0.992134
E9Q3Y7;E9Q5L4;Q5PR69-2;Q5PR69;F7BFN2	E9Q3Y7;E9Q5L4;Q5PR69-2;Q5PR69	Uncharacterized protein KIAA1211	C530008M17Rik	NaN	NaN	NaN	NaN	24.3649	23.7375	NaN	NaN	NaN	NaN	NaN	NaN					NaN	1	0	1	0	1	NaN	0.984457
E9Q411	E9Q411		Nbas	26.5942	26.897	26.8431	26.4741	26.5672	26.6161	26.6929	26.5317	26.9475	26.6558	26.4636	26.5784					0.225617	0.201959	0.15806	0.626971	-0.0540905	0.98947	0.0134665	0.981118
E9Q446;Q9QZR0;D3YXC4;D3Z7S2;F6Z123	E9Q446;Q9QZR0	E3 ubiquitin-protein ligase RNF25	Rnf25	27.1096	27.2932	27.2388	27.0099	27.2875	27.0466	27.0843	27.1479	27.2061	26.8754	26.8694	26.8491		+			0.0991961	0.641353	0.281477	0.0894367	-0.067756	0.952381	-0.250037	0.446066
E9Q481;Q6P2K6;Q6P2K6-2;Q5RJB9	E9Q481;Q6P2K6	Serine/threonine-protein phosphatase 4 regulatory subunit 3A	Smek1	27.9174	27.8315	28.2426	28.4647	28.2502	28.4032	28.4633	28.2963	28.0318	28.1133	28.1821	28.3347	+				-0.375511	0.0776012	0.0537376	0.925346	0.266621	0.785694	-0.162628	0.622904
E9Q496;Q9CQ56;D3Z6D3;Q9CQ56-2	E9Q496;Q9CQ56;D3Z6D3	Vesicle transport protein USE1	Use1	NaN	NaN	NaN	25.1943	NaN	25.096	24.8075	NaN	25.0629	24.854	25.3372	NaN					NaN	1	-0.160404	0.822612	NaN	0.96274	-0.0495749	0.964187
E9Q4A5;Q3TL26	E9Q4A5;Q3TL26	Dimethyladenosine transferase 2, mitochondrial	Gm1818	NaN	NaN	NaN	25.3459	NaN	NaN	NaN	NaN	NaN	25.2861	NaN	NaN					NaN	1	NaN	0.98135	0	1	-0.0598488	0.984238
E9Q4K7;A2AKI2;Q3V3Y9	E9Q4K7	Kinesin-like protein	Kif13b	26.6168	26.0812	26.8741	25.9728	26.1261	26.3463	26.2352	26.2376	27.4494	25.964	26.1581	25.4027					0.375617	0.234395	0.799114	0.233071	0.116693	0.990273	-0.306803	0.611054
E9Q4N7;E9Q6R4;E9Q4N6	E9Q4N7;E9Q6R4;E9Q4N6		Arid1b	27.3621	27.4598	27.4046	27.1502	26.7646	27.1614	27.3416	27.0506	26.9944	26.765	26.5373	27.1615	+				0.383483	0.0653837	0.307627	0.432932	-0.27996	0.703205	-0.204103	0.734116
E9Q4P1;D3YWG9;A0A087WPX9;D3Z057;Q9DAD3	E9Q4P1		Wdfy1	25.8106	NaN	25.836	NaN	25.6701	25.6259	26.0915	25.0585	25.8875	26.0837	25.7665	25.4102					0.175276	0.16948	-0.0742931	0.954074	-0.144145	0.976787	0.105424	0.886821
E9Q4R1;Q8BQS4	E9Q4R1;Q8BQS4	Protein FAM102B	Fam102b	26.7912	26.3673	NaN	25.7482	NaN	25.5089	26.5832	NaN	NaN	26.2163	26.0803	NaN	+				0.950675	0.0299842	0.434901	0.981119	0.00395107	0.962502	0.519725	0.293958
E9Q4S3;Q61043-2;Q61043	E9Q4S3;Q61043-2;Q61043	Ninein	Nin	29.8611	30.1059	29.42	28.658	28.5701	NaN	31.6849	28.896	29.579	29.5958	28.8195	29.6625	+				1.1816	0.00982609	0.694006	0.608449	0.257636	0.979756	0.745229	0.356193
E9Q4T0;E9QKG8;Q6PG16-3;Q6PG16-2;Q6PG16;D6RI36	E9Q4T0;E9QKG8;Q6PG16-3;Q6PG16-2;Q6PG16	Holliday junction recognition protein	Hjurp	NaN	NaN	25.5588	26.1733	25.7708	26.2295	NaN	NaN	NaN	26.205	26.2416	26.0478					-0.49907	1	NaN	0.980887	NaN	0.962265	0.10695	0.825233
E9Q4T1;Q8BRH3-2;Q8BRH3;H3BJ36	E9Q4T1;Q8BRH3-2;Q8BRH3;H3BJ36	Rho GTPase-activating protein 19	Arhgap19	NaN	NaN	NaN	26.1669	26.7497	26.2624	NaN	NaN	NaN	26.1178	26.324	26.2154					NaN	1	NaN	0.980655	0	1	-0.173923	0.746776
E9Q4V9;Q8BH74	E9Q4V9;Q8BH74	Nuclear pore complex protein Nup107	Nup107	29.9632	29.9924	30.0825	29.723	29.7761	29.7098	29.9492	29.844	30.2792	29.8319	29.857	29.6393	+				0.276347	0.0357175	0.248063	0.422226	0.0114632	0.997277	0.0397472	0.911772
E9Q4Y4	E9Q4Y4		Cep192	25.3592	25.2477	NaN	25.1768	25.5584	25.8361	25.5386	25.6582	25.7191	25.2945	25.5823	25.4085					-0.220265	0.543357	0.210219	0.389773	0.335155	0.646206	-0.0953293	0.876094
E9Q512;H3BJG4;H3BJH8;H3BJU5	E9Q512;H3BJG4		Trip11	26.9107	26.1515	27.4437	27.6646	27.613	27.9789	27.1471	27.0228	26.3893	27.4763	27.5176	27.8156	+	+			-0.916863	0.0408435	-0.75009	0.0872842	0.0177867	0.999227	-0.148987	0.756105
E9Q555;F7A6H4;Q3U0U2	E9Q555;F7A6H4	E3 ubiquitin-protein ligase RNF213	Rnf213	29.7969	29.8251	29.8082	29.5161	29.2722	29.2495	29.8402	29.2797	29.5427	29.3515	29.4475	29.3176	+				0.46413	0.0142169	0.181984	0.62467	-0.255849	0.792004	0.0262966	0.963276
E9Q559	E9Q559	Calcium-transporting ATPase	Atp2a3	NaN	NaN	NaN	NaN	NaN	NaN	NaN	25.8524	NaN	NaN	24.8754	24.8919					0	1	0.968764	0.980424	NaN	0.962028	NaN	0.984019
E9Q5C9	E9Q5C9		Nolc1	29.502	29.3606	30.1383	30.1975	30.119	30.96	29.8753	30.4543	30.2769	29.9526	30.0266	30.3183	+				-0.758567	0.0647604	0.103043	0.857692	0.53521	0.695736	-0.326399	0.635111
E9Q5D6;P69566;P69566-2	E9Q5D6;P69566;P69566-2	Ran-binding protein 9	Ranbp9	28.0136	28.3227	28.1482	28.3449	28.3011	28.2792	27.6206	27.9614	28.0763	27.9925	28.2515	28.0202					-0.146861	0.41844	-0.201974	0.56252	-0.275409	0.766753	-0.220296	0.506803
E9Q5E0;Q921S6;Q63943;E9QKT0;Q63943-2	E9Q5E0;Q921S6;Q63943;E9QKT0;Q63943-2	Myocyte-specific enhancer factor 2D	Mef2d	25.1031	NaN	NaN	25.4513	25.1817	25.9791	NaN	NaN	NaN	NaN	NaN	NaN					-0.434317	1	0	1	NaN	0.96179	NaN	0.9838
E9Q5F9-2;E9Q5F9;A0A0G2JH06;A0A0G2JEZ4;A0A0G2JDZ6;A0A0G2JEW8;A0A0G2JDY1	E9Q5F9-2;E9Q5F9;A0A0G2JH06	Histone-lysine N-methyltransferase SETD2	Setd2	26.9684	26.9267	26.6224	26.9406	27.5743	27.1099	27.2677	27.06	27.7093	27.3382	27.2522	26.9768					-0.369067	0.186352	0.15657	0.756387	0.506503	0.659574	-0.0191339	0.987561
E9Q5G3	E9Q5G3	Kinesin-like protein KIF23	Kif23	NaN	27.1859	26.9613	27.9936	27.9008	27.5043	26.9249	27.13	26.3256	27.5376	27.3345	27.6728	+	+			-0.725932	0.0266539	-0.721447	0.0964667	-0.280145	0.881138	-0.28463	0.557314
F6YBY4;G5E8F1;E9Q604;E9Q5K8;Q3U1U4;P05555;P05555-2	F6YBY4;G5E8F1;E9Q604;E9Q5K8;Q3U1U4;P05555;P05555-2	Integrin alpha-M	Itgam	25.5513	NaN	26.0554	25.2804	NaN	NaN	25.8824	NaN	25.8202	26.3328	26.7577	NaN					0.522985	1	-0.694005	0.143521	0.0479202	0.990747	1.26491	0.98358
E9Q5K9-3;E9Q5K9-2;E9Q5K9;D6RG95	E9Q5K9-3;E9Q5K9-2;E9Q5K9;D6RG95	YTH domain-containing protein 1	Ythdc1	27.5595	27.8225	27.7533	27.5924	27.667	27.5424	27.8016	27.9107	27.7409	27.7265	27.5427	27.6466					0.11116	0.556781	0.179137	0.402266	0.105947	0.920203	0.0379696	0.912257
E9Q5L3;Q9DBL1	E9Q5L3;Q9DBL1	Short/branched chain specific acyl-CoA dehydrogenase, mitochondrial	Acadsb	27.7739	28.0574	NaN	27.354	27.1508	27.1878	27.6789	27.697	27.4647	27.5178	27.1956	27.6611	+				0.684782	0.0127725	0.155371	0.673976	-0.302098	0.726869	0.227313	0.602096
E9QNL8;E9Q5M7;P24063;D3Z627;D3YW95	E9QNL8;E9Q5M7;P24063;D3Z627;D3YW95	Integrin alpha-L	Itgal	27.6624	28.1786	28.0588	27.4784	27.3815	27.2915	28.2277	28.7515	28.3105	27.9259	28.1354	28.0026	+			+	0.582807	0.0227716	0.408569	0.210044	0.463249	0.672832	0.637487	0.0347368
E9Q5W5;Q5SSH7;Q5SSH7-2	E9Q5W5;Q5SSH7;Q5SSH7-2	Zinc finger ZZ-type and EF-hand domain-containing protein 1	Zzef1	28.3702	28.112	28.3149	27.8551	27.7834	27.7558	28.4391	27.6257	28.4701	28.0355	27.9284	27.7739	+				0.467564	0.0134695	0.265763	0.622494	-0.0873667	0.990104	0.114434	0.734385
E9Q605;E9QNL4;Q60680;Q60680-2;Q60680-3	E9Q605;E9QNL4;Q60680;Q60680-2;Q60680-3	Inhibitor of nuclear factor kappa-B kinase subunit alpha	Chuk	27.0531	27.2255	27.1554	27.2548	27.3607	27.1865	27.3112	26.4656	27.2121	27.084	26.8351	27.2079					-0.12267	0.459407	-0.0460262	0.971065	-0.14836	0.956788	-0.225004	0.55732
E9Q6H8	E9Q6H8		Plekha5	28.2684	28.7917	28.6409	27.8678	27.6685	27.6497	28.408	28.8339	28.9919	28.0138	27.7402	28.1413	+	+			0.838314	0.00654194	0.779527	0.0503018	0.177616	0.923195	0.236403	0.569422
E9Q6J5	E9Q6J5		Bod1l	26.5671	26.7071	NaN	26.8021	26.7799	26.7876	26.6116	26.6618	26.8368	26.685	26.695	26.4829					-0.152723	0.286161	0.0824401	0.81252	0.0662635	0.967296	-0.1689	0.570312
E9Q6K1;O08811;F6YA33;D3Z700	E9Q6K1;O08811;F6YA33;D3Z700	TFIIH basal transcription factor complex helicase XPD subunit	Ercc2	26.5695	26.8237	26.6676	25.595	26.1064	25.7338	26.6713	26.0382	25.7537	26.1654	26.2562	26.2611	+				0.875201	0.00591571	-0.0731398	0.93434	-0.53253	0.672112	0.415811	0.328182
E9Q6K3	E9Q6K3		Pibf1	NaN	NaN	24.1194	NaN	NaN	NaN	NaN	NaN	NaN	NaN	NaN	24.2062					NaN	1	NaN	0.980193	NaN	0.961553	NaN	0.983361
E9Q6Q8;E0CX53;Q8BYJ6;Q8BYJ6-2;Q8BYJ6-4;Q8BYJ6-3;H7BX82;F6SUV7;Q8BYJ6-5	E9Q6Q8;E0CX53;Q8BYJ6;Q8BYJ6-2;Q8BYJ6-4;Q8BYJ6-3;H7BX82;F6SUV7	TBC1 domain family member 4	Tbc1d4	25.6343	25.8838	26.1391	25.7358	25.6588	25.5848	25.9592	25.8705	25.9215	25.9069	25.6592	25.8031					0.225936	0.325248	0.12733	0.600323	0.0313365	0.990906	0.129943	0.698819
E9Q6R7	E9Q6R7		Utrn	24.9227	NaN	NaN	NaN	NaN	NaN	25.2201	24.7213	NaN	NaN	NaN	NaN					NaN	1	NaN	0.979961	0.048049	0.961316	0	1
E9Q6T9;Q5M956;Q5M956-2	E9Q6T9;Q5M956;Q5M956-2	BTB/POZ domain-containing protein KCTD1	Kctd1	25.4259	NaN	NaN	NaN	NaN	NaN	NaN	25.3468	25.8053	NaN	NaN	NaN					NaN	1	NaN	0.97973	0.150095	0.961079	0	1
E9Q6U4;Q3UWL8;Q6P0X1;E9Q4Q8;E9Q8R1	E9Q6U4;Q3UWL8;Q6P0X1	Prefoldin subunit 4	Pfdn4	NaN	NaN	NaN	NaN	26.9465	NaN	NaN	NaN	27.5863	27.641	27.3251	NaN					NaN	1	0.103235	0.979499	NaN	0.960843	0.536566	0.983142
E9Q774;E9Q777	E9Q774;E9Q777		Akap11	NaN	25.8324	NaN	26.3897	26.5344	NaN	NaN	NaN	26.4361	NaN	NaN	25.1651					-0.629655	1	1.27102	0.979268	0.603701	0.960606	-1.29698	0.982924
E9Q784	E9Q784		Zc3h13	27.1491	27.1396	27.163	27.1497	27.3635	27.4323	27.5019	26.9177	27.4578	27.0393	27.0806	27.3346					-0.164619	0.331551	0.140993	0.780649	0.14193	0.929514	-0.163682	0.689954
E9Q7C1;G3X8S4;Q924H2	E9Q7C1;G3X8S4;Q924H2	Mediator of RNA polymerase II transcription subunit 15	Med15	25.4716	NaN	25.5809	26.3868	26.2644	26.0277	25.8309	25.7797	NaN	26.1556	26.186	26.4254	+				-0.700019	0.0135385	-0.450387	0.105954	0.279015	0.683297	0.0293827	0.968744
E9Q7C4;F6RN94	E9Q7C4		Prr14l	NaN	NaN	NaN	NaN	24.5881	NaN	24.3344	NaN	NaN	NaN	NaN	NaN					NaN	1	NaN	0.979037	NaN	0.960369	NaN	0.982705
Q5UE59;E9Q7C9;Q7TNF4;Q8CD76;O88447	Q5UE59;E9Q7C9;Q7TNF4;Q8CD76;O88447	Kinesin light chain 1	Klc1	27.8791	27.7347	27.8738	27.85	27.8251	27.5361	27.8452	28.2408	27.8842	27.7662	27.7244	27.4477					0.0921237	0.688096	0.343933	0.267199	0.16087	0.872656	-0.0909398	0.841307
E9Q7E2;Q9D982	E9Q7E2		Arid2	28.0543	27.9828	27.5869	28.1197	28.2979	27.9501	28.2759	27.6353	28.2626	28.4236	28.0166	28.2461					-0.247853	0.325277	-0.170863	0.748376	0.183223	0.923918	0.106234	0.825031
E9Q7F2	E9Q7F2	E3 ubiquitin-protein ligase RNF169	Rnf169	24.8655	NaN	24.5447	NaN	24.685	NaN	24.8688	NaN	26.0245	24.8706	NaN	NaN					0.0200691	1	0.57612	0.978807	0.7416	0.792486	0.185549	0.982486
E9Q7G0	E9Q7G0		Numa1	31.0572	31.0007	31.0898	30.8523	30.9405	31.0277	31.0761	31.3634	31.166	31.003	30.9807	30.8085					0.109086	0.471946	0.271107	0.265206	0.15261	0.83248	-0.00941022	0.990148
E9Q7K1;Q564G0;Q64520;G3UYV3	E9Q7K1;Q564G0;Q64520	Guanylate kinase	Guk1	26.883	26.8406	NaN	NaN	NaN	26.9345	26.7878	NaN	NaN	NaN	27.2336	NaN					-0.0727043	1	-0.445801	0.978576	-0.0739861	0.960133	0.29911	0.982268
E9Q7K9;Q3U2U7;F7AGB5;E9Q0X9	E9Q7K9;Q3U2U7;F7AGB5	Methyltransferase-like protein 17, mitochondrial	Mettl17	25.0581	25.6662	25.9294	24.9729	25.1879	NaN	25.1135	NaN	25.1726	25.0401	NaN	24.5739					0.470841	0.25172	0.336035	0.486204	-0.408197	0.804374	-0.273391	0.702005
E9Q7L1;G3UX45	E9Q7L1;G3UX45		Urb2	27.8206	28.0748	28.2384	27.8928	27.8822	27.726	28.0011	27.7255	27.8874	27.7652	27.9576	27.6082					0.210924	0.319708	0.0942669	0.817831	-0.173283	0.864234	-0.0566266	0.895615
E9Q7N5;Q8R2Q4-2;Q8R2Q4;Q8C1C2;Q8R2Q4-3;E0CY79;E0CXH2	E9Q7N5;Q8R2Q4-2;Q8R2Q4;Q8C1C2;Q8R2Q4-3	Ribosome-releasing factor 2, mitochondrial	Gfm2	26.3994	26.2275	26.2743	26.6783	26.2408	26.0572	26.5779	26.0705	26.1488	26.1237	NaN	26.5048					-0.025053	0.984536	-0.0484692	0.963406	-0.0346298	0.991221	-0.0112136	0.998526
E9Q7Q3;D3Z6I8	E9Q7Q3;D3Z6I8		Tpm3	NaN	NaN	NaN	25.9133	NaN	NaN	NaN	NaN	NaN	NaN	NaN	NaN					NaN	1	0	1	0	1	NaN	0.982049
Q8CGU1;E9Q7U2;F6Q5V4	Q8CGU1;E9Q7U2	Calcium-binding and coiled-coil domain-containing protein 1	Calcoco1	25.3874	26.2283	NaN	NaN	24.7728	NaN	NaN	25.284	24.9729	24.8667	NaN	24.8164					1.03507	1	0.28688	0.435051	-0.679455	0.763202	0.0687389	0.981831
E9Q855;Q3UXS0;O35609	E9Q855;Q3UXS0;O35609	Secretory carrier-associated membrane protein 3	Scamp3	NaN	NaN	NaN	26.4573	NaN	NaN	NaN	NaN	NaN	NaN	27.1374	24.8632					NaN	1	NaN	0.978346	0	1	-0.457056	0.981613
E9Q8D0;F6QYD2	E9Q8D0;F6QYD2		Dnajc21	25.1982	25.6687	25.7693	26.3297	26.2672	26.3843	NaN	25.8905	NaN	26.2755	26.3636	26.5129	+				-0.781673	0.0100231	-0.493493	0.978115	0.345077	0.959897	0.0568968	0.868948
E9Q8F1;Q3UXZ9	E9Q8F1;Q3UXZ9	Lysine-specific demethylase 5A	Kdm5a	NaN	25.6492	NaN	NaN	NaN	24.9776	25.4214	25.2164	25.1941	24.9584	NaN	NaN					0.671541	1	0.318897	0.977885	-0.371854	0.95966	-0.0192089	0.981395
E9Q8I7;E9PZN0;E9Q3K1	E9Q8I7;E9PZN0		Nfxl1	26.0066	25.8821	NaN	25.6374	25.901	25.6565	NaN	NaN	26.233	26.0487	NaN	25.8134					0.212747	0.300912	0.301925	0.977655	0.288639	0.959424	0.199461	0.654412
E9Q8L9;Q9D620;G3UW57;G3XA57;G3XA57-2	E9Q8L9;Q9D620	Rab11 family-interacting protein 1	Rab11fip1	25.8683	25.4611	26.3457	26.1952	26.0793	26.269	25.9317	26.1296	25.7925	26.3184	26.3076	26.2393					-0.289513	0.392564	-0.33716	0.153722	0.0595894	0.993251	0.107236	0.715571
E9Q8N5;Q08EB6;F7DCH5;Q8BRT1;Q8BRT1-6	E9Q8N5;Q08EB6;F7DCH5;Q8BRT1	CLIP-associating protein 2	Clasp2	27.9172	27.6468	27.9748	28.2652	28.112	28.2999	28.2732	28.4408	28.0989	27.8241	28.0817	28.2472	+				-0.379407	0.050424	0.219933	0.514186	0.42466	0.6334	-0.17468	0.686986
E9Q8R5;Q99JY4;E9Q7A5;E9PXM1	E9Q8R5;Q99JY4;E9Q7A5	TraB domain-containing protein	Trabd	NaN	NaN	NaN	25.4925	NaN	NaN	NaN	NaN	NaN	26.0155	NaN	25.5443					NaN	1	NaN	0.977425	0	1	0.287445	0.981177
E9Q8S5;Q3U214;Q8C0P0-2	E9Q8S5;Q3U214	Microtubule-associated serine/threonine-protein kinase 3	Mast3	NaN	NaN	NaN	NaN	NaN	NaN	27.4905	NaN	NaN	27.8048	27.4626	NaN					0	1	-0.143175	0.977195	NaN	0.959188	NaN	0.980959
E9Q8V6	E9Q8V6		Dennd4a	NaN	26.1661	25.1734	25.126	24.7077	NaN	NaN	NaN	25.4977	NaN	25.2253	NaN					0.75293	0.244468	0.272341	0.976965	-0.1721	0.958953	0.308489	0.980741
E9Q983;Q8K4L3;Q8K4L2;E9Q3Z5;F6R6A4;F6TBK9;D3Z2X9	E9Q983;Q8K4L3;Q8K4L2;E9Q3Z5	Supervillin	Svil	28.3758	28.3037	28.4871	28.5021	28.4622	28.3711	28.4399	28.2807	28.0964	28.2374	28.2351	28.1366					-0.0562172	0.77253	0.0692806	0.857964	-0.116586	0.918289	-0.242084	0.331322
E9Q9B3	E9Q9B3		Spryd3	24.9116	25.3012	25.3234	25.1521	NaN	24.6406	25.2138	25.619	25.3552	NaN	NaN	NaN					0.282372	0.419548	NaN	0.976735	0.217297	0.840764	NaN	0.980523
E9Q9B7	E9Q9B7		Kidins220	26.4273	26.1492	26.5295	26.76	26.7004	26.7425	26.5764	26.1755	26.4855	26.5439	26.6851	26.5442	+				-0.365667	0.0575051	-0.178586	0.564909	0.0438366	0.991504	-0.143244	0.593916
E9Q9D5;E9Q9D5-1;E9Q9D5-3;E9Q473;E9Q8G6;E9Q0F8;E9PZU3	E9Q9D5;E9Q9D5-1;E9Q9D5-3	Rab-like protein 2A	Rabl2	24.7752	NaN	NaN	NaN	NaN	NaN	NaN	24.4524	NaN	NaN	NaN	NaN					NaN	1	NaN	0.976506	-0.322819	0.958717	0	1
E9Q9H3;P54103;E9Q9H2;Q3TRX6	E9Q9H3;P54103;E9Q9H2	DnaJ homolog subfamily C member 2;DnaJ homolog subfamily C member 2, N-terminally processed	Dnajc2	28.9339	29.1604	28.4697	29.1234	29.2772	29.3722	28.2303	28.7538	29.0938	28.6561	28.8201	29.0612					-0.402936	0.144345	-0.153173	0.820291	-0.16202	0.960884	-0.411783	0.290966
E9Q9J4;Q6ZQB6-3;Q6ZQB6;Q6ZQB6-2;A0A087WPZ7	E9Q9J4;Q6ZQB6-3;Q6ZQB6;Q6ZQB6-2	Inositol hexakisphosphate and diphosphoinositol-pentakisphosphate kinase 2	Ppip5k2	27.2644	27.2712	27.3342	27.223	27.1245	26.8567	27.3953	27.3638	27.7559	27.0934	27.4488	26.9385					0.221867	0.235491	0.344783	0.333723	0.215083	0.794499	0.0921663	0.869352
E9Q9M1;G3X9J6;Q3V1L4	E9Q9M1;G3X9J6;Q3V1L4	Cytosolic purine 5-nucleotidase	Nt5c2	30.8237	30.9028	30.6439	30.4169	30.6464	30.4367	30.7956	30.6398	30.9915	30.7935	30.5042	30.8683					0.290158	0.110314	0.0869605	0.853996	0.0188128	0.992908	0.22201	0.594364
E9Q9Q2;Q80ZH9;A0A087WPF0;A0A087WQF6;A0A087WP65;A0A087WQI5;A0A087WRE1;F6TDX7	E9Q9Q2;Q80ZH9;A0A087WPF0;A0A087WQF6		R3hdm1	26.5462	26.7972	26.4747	26.8976	26.6259	26.7459	26.3885	26.2238	26.8357	26.8682	26.7419	27.0509					-0.1504	0.495171	-0.404337	0.261331	-0.123377	0.955747	0.130561	0.748256
Q6ZPL9;E9Q9T6;A0A0G2JG82	Q6ZPL9;E9Q9T6	ATP-dependent RNA helicase DDX55	Ddx55	25.5028	NaN	25.5422	25.2135	24.9167	25.2151	25.287	24.92	24.878	NaN	25.0854	NaN	+				0.40738	0.064124	-0.0570628	0.976276	-0.494194	0.655495	-0.0297508	0.980305
E9QA05;Q8C405;E9Q4Y0;O35892;D6RIJ4;Q3U5P2;O35892-2;F6WL90	E9QA05;Q8C405;E9Q4Y0;O35892;D6RIJ4;Q3U5P2;O35892-2	Nuclear autoantigen Sp-100	Sp100	25.9541	NaN	26.4342	NaN	NaN	NaN	26.5598	26.9741	26.4778	NaN	NaN	25.4704					NaN	0.999859	1.2002	0.976047	0.476423	0.721085	NaN	0.980088
E9QA22;E9Q624;Q3UMJ0;D3YY78;E9PXI9;D3Z3E3;D3Z1E4;D3Z7X8	E9QA22;E9Q624		Zfp644	24.9189	NaN	25.3404	24.6777	NaN	24.8848	25.4389	24.5926	NaN	25.3354	25.0937	24.8683					0.34843	0.30694	-0.0833801	0.943363	-0.11393	0.990321	0.31788	0.543986
E9QA46;Q9QXY9;D3Z6X3;D3Z6X4	E9QA46;Q9QXY9;D3Z6X3;D3Z6X4	Peroxisomal biogenesis factor 3	Pex3	NaN	NaN	NaN	25.3357	25.2849	25.7711	NaN	NaN	26.1782	25.1631	25.1137	NaN					NaN	0.999619	1.03982	0.975818	NaN	0.958481	-0.325513	0.54793
E9QA83;F6V6S1;Q9CYC3	E9QA83;F6V6S1;Q9CYC3	Transmembrane protein 39A	Tmem39a	26.606	NaN	NaN	NaN	NaN	NaN	26.856	NaN	NaN	26.5953	NaN	NaN					NaN	0.999379	0.260689	0.975589	0.250059	0.958246	NaN	0.97987
E9QAB6	E9QAB6		Ptar1	26.096	NaN	26.0387	26.2106	25.9691	26.2114	NaN	25.6158	26.1099	NaN	25.7208	25.9726					-0.0630042	0.809322	0.01612	1	-0.20453	0.920749	-0.283654	0.527052
E9QAD4;Q7TQK5	E9QAD4;Q7TQK5	Coiled-coil domain-containing protein 93	Ccdc93	28.7925	28.5178	28.5985	28.4337	28.5006	28.5576	28.6244	29.315	29.2921	28.3104	28.3755	28.0264		+			0.138941	0.445935	0.839713	0.0605276	0.440922	0.705537	-0.25985	0.502207
E9QAE3	E9QAE3		Btaf1	29.5302	29.6511	29.2807	29.2016	29.4051	29.3119	29.4139	29.3229	29.4414	29.2348	29.2378	29.1681					0.181183	0.386411	0.179207	0.292267	-0.0946153	0.94254	-0.0926399	0.761087
E9QAF8;Q7TQK0	E9QAF8;Q7TQK0		Ccnt2	NaN	NaN	NaN	NaN	NaN	NaN	NaN	25.3328	NaN	NaN	NaN	NaN					0	1	NaN	0.975359	NaN	0.95801	0	1
E9QAP7;F6W8W7	E9QAP7;F6W8W7		Taf4a	26.9898	27.3205	27.203	27.1792	27.0946	26.859	27.4162	27.4114	27.6915	27.5223	26.8076	26.8628					0.12686	0.603242	0.442136	0.285809	0.335246	0.675395	0.0199699	0.988081
E9QAQ3;Q6ZQ82;F6XTB7;D3Z1X5;F7D661;F6Q7M1;Q3U860	E9QAQ3;Q6ZQ82	Rho GTPase-activating protein 26	Arhgap26	27.8773	27.7606	27.8141	27.4307	27.3178	27.3577	28.7548	28.0161	27.9698	28.3071	28.5935	27.6475	+				0.44861	0.00745455	0.064223	0.963608	0.4296	0.723182	0.813987	0.197491
E9QAQ5;Q9WV60	E9QAQ5;Q9WV60	Glycogen synthase kinase-3 beta	Gsk3b	27.6022	27.724	27.3622	28.4451	28.131	28.3292	27.7235	27.4674	27.7966	27.8839	28.3222	28.3716	+				-0.73895	0.006725	-0.53005	0.119867	0.0996933	0.956104	-0.109207	0.837854
E9QAS4;Q6PDQ2;F6WR45	E9QAS4;Q6PDQ2	Chromodomain-helicase-DNA-binding protein 4	Chd4	32.1698	32.4262	32.435	32.4387	32.3979	32.4384	32.4288	32.3313	32.3193	32.4627	32.4575	32.4975					-0.0813026	0.691292	-0.112782	0.531363	0.0161018	0.993799	0.0475807	0.833596
Q9CZM2;E9QAZ2;B8JKK2	Q9CZM2;E9QAZ2	60S ribosomal protein L15;Ribosomal protein L15	Rpl15	32.5222	32.1542	32.1113	32.5205	32.4456	32.4622	32.2897	31.5598	32.0896	32.4918	32.5634	32.6706					-0.213571	0.310727	-0.59554	0.122484	-0.282829	0.833857	0.0991402	0.73255
Q68FL6;E9QB02;F6W0G8	Q68FL6;E9QB02	Methionine--tRNA ligase, cytoplasmic	Mars	32.0851	32.1128	32.199	32.1066	32.1964	32.2015	32.1643	32.1046	32.197	31.9719	32.0711	31.9663					-0.0358315	0.853388	0.152225	0.388822	0.0230064	0.993369	-0.16505	0.526827
E9QJS0;G5E8U8;G5E8U5;Q80ZK0;D3Z6K5	E9QJS0;G5E8U8;G5E8U5;Q80ZK0	28S ribosomal protein S10, mitochondrial	Mrps10	NaN	NaN	NaN	27.9695	28.0922	NaN	NaN	NaN	NaN	NaN	28.1913	NaN					NaN	0.99914	NaN	0.975131	0	1	0.160437	0.979653
E9QJS1;Q9R117	E9QJS1;Q9R117	Tyrosine-protein kinase;Non-receptor tyrosine-protein kinase TYK2	Tyk2	NaN	25.21	25.7382	NaN	24.8424	NaN	NaN	NaN	26.0173	NaN	NaN	NaN					0.63169	0.9989	NaN	0.974902	0.54318	0.957775	NaN	0.979436
E9QJT2;Q3UMQ8	E9QJT2;Q3UMQ8	H/ACA ribonucleoprotein complex non-core subunit NAF1	Naf1	NaN	NaN	NaN	26.2132	NaN	26.499	NaN	NaN	NaN	26.201	26.2846	26.3853					NaN	0.998661	NaN	0.974673	0	1	-0.0658092	0.889981
E9QJT5;P56376	E9QJT5;P56376	Acylphosphatase;Acylphosphatase-1	Acyp1	29.7145	NaN	NaN	29.0936	29.1343	29.3413	NaN	29.7721	NaN	29.6621	29.6557	29.2347					0.524776	0.998422	0.254628	0.974444	0.0575714	0.95754	0.32772	0.486479
E9QJV4;Q8K2Z2;Q8K2Z2-2;D6RDR5	E9QJV4;Q8K2Z2	Pre-mRNA-processing factor 39	Prpf39	27.7144	27.6879	27.7851	27.539	27.7279	27.5647	27.7202	27.4344	27.9086	27.7511	27.5176	27.3665					0.118557	0.460049	0.142697	0.740633	-0.04135	0.992587	-0.0654901	0.888692
Q9QXJ2;E9QJX9;Q9WVL2	Q9QXJ2;E9QJX9;Q9WVL2	Signal transducer and activator of transcription;Signal transducer and activator of transcription 2	Stat2	26.5665	NaN	26.5995	26.2945	26.3042	26.3975	26.7817	27.2174	27.4209	26.4849	26.4621	26.6713	+	+			0.250914	0.0674646	0.600587	0.0964972	0.557027	0.666277	0.207354	0.509588
E9QK36;Q3U3T8-3;Q3U3T8;F6R9F0;E9PUI7;Q3U3T8-2;F6SP69	E9QK36;Q3U3T8-3;Q3U3T8;F6R9F0	WD repeat-containing protein 62	Wdr62	NaN	NaN	NaN	25.2468	25.7903	25.594	NaN	NaN	NaN	25.7235	25.2772	25.5504					NaN	0.998183	NaN	0.974216	0	1	-0.0266736	0.979574
E9QK48;Q7TNG5;Q7TNG5-2;D3YWS2;D6RGM3	E9QK48;Q7TNG5;Q7TNG5-2;D3YWS2;D6RGM3	Echinoderm microtubule-associated protein-like 2	Eml2	29.6059	30.0563	29.795	29.3525	29.2758	29.2431	29.8108	29.5871	29.6514	29.7355	29.5188	29.5211	+				0.528603	0.0216119	0.0913029	0.777035	-0.135987	0.920447	0.301313	0.303341
E9QK83;Q5XG71	E9QK83;Q5XG71	Small subunit processome component 20 homolog	Utp20	29.8584	30.0523	29.971	29.8833	29.9244	29.9231	29.792	29.3269	29.4697	29.9319	29.9299	29.8347					0.0503305	0.790859	-0.369297	0.196092	-0.431057	0.637759	-0.0114295	0.981404
Q5PSV9;E9QK89;G3UX64	Q5PSV9;E9QK89	Mediator of DNA damage checkpoint protein 1	Mdc1	27.6554	28.1935	28.2999	27.9377	28.3141	28.4301	28.1323	26.702	28.509	28.0566	27.9885	27.9891					-0.177684	0.627012	-0.23027	0.850672	-0.268503	0.956766	-0.215916	0.614822
E9QKD1;Q3UHX0;Q3UHX0-2	E9QKD1;Q3UHX0	Nucleolar protein 8	Nol8	28.0387	28.2094	28.4032	28.5849	28.6262	28.6429	28.2709	28.5694	28.4671	28.4857	28.4039	28.2995	+				-0.400901	0.0357637	0.0394624	0.934384	0.218716	0.804249	-0.221647	0.409794
G3X8R4;E9QKD9;Q9DBA9;E9PWY2;D6RJL7	G3X8R4;E9QKD9;Q9DBA9	General transcription factor IIH subunit 1	Gtf2h1	26.0322	25.9704	NaN	26.3706	26.4359	NaN	26.6006	NaN	26.1079	26.6915	26.3053	26.2815	+				-0.40201	0.0296735	-0.071902	0.935522	0.35296	0.806547	0.0228516	0.98222
E9QKG3;Q9CWH5;Q9CWH5-2	E9QKG3;Q9CWH5	tRNA (guanine(10)-N2)-methyltransferase homolog	Trmt11	26.5776	26.6827	26.6826	26.6006	26.8457	26.894	26.9441	26.5118	27.1025	26.6842	26.9479	26.2945					-0.132458	0.492248	0.210614	0.687801	0.205182	0.863159	-0.13789	0.809412
E9QKK1;Q6RT24;A0A0G2JG58	E9QKK1;Q6RT24	Kinesin-like protein;Centromere-associated protein E	Cenpe	NaN	NaN	25.9052	27.0283	26.9059	26.9143	NaN	NaN	26.0855	26.3359	26.4875	27.2046					-1.04435	0.997943	-0.590534	0.973987	0.180319	0.957305	-0.2735	0.686547
Q99NG0;E9QKL0;A0A087WP96	Q99NG0;E9QKL0	Helicase ARIP4	Rad54l2	26.0429	26.095	25.9582	26.4004	25.7856	25.9991	25.7072	25.6062	26.1302	26.5008	25.8049	26.1901					-0.0296459	0.97109	-0.35076	0.435155	-0.217527	0.828398	0.103587	0.889314
E9QKQ3;Q9Z2Q2;K4DI66;Q9Z2Q2-2;F6ZLH4;H7BX94;Q9Z2Q2-3;D3Z5V3	E9QKQ3;Q9Z2Q2;K4DI66;Q9Z2Q2-2	Lysine-rich nucleolar protein 1	Knop1	NaN	NaN	NaN	26.03	26.3329	26.3651	25.1774	25.2335	NaN	25.7576	26.2133	26.0306		+			NaN	0.997705	-0.795078	0.0433433	NaN	0.95707	-0.242137	0.603366
E9QKQ5;Q91ZP3-2;Q91ZP3	E9QKQ5;Q91ZP3-2;Q91ZP3	Phosphatidate phosphatase LPIN1	Lpin1	25.3773	NaN	26.069	25.6828	25.8783	25.8054	NaN	NaN	25.7781	26.5245	26.0645	NaN					-0.0657117	0.911657	-0.516391	0.973759	0.0549841	0.956835	0.505663	0.320993
E9QKX5;Q80TY5	E9QKX5;Q80TY5	Vacuolar protein sorting-associated protein 13B	Vps13b	NaN	NaN	NaN	NaN	24.6595	24.669	NaN	24.8171	NaN	NaN	24.6854	24.6563					NaN	0.997466	0.146196	0.973531	NaN	0.9566	0.00658989	0.989828
E9QL65	E9QL65		Cog3	27.6243	27.6588	27.5841	26.9681	27.4134	27.4944	27.5827	27.1631	27.7889	27.481	27.3914	27.4368					0.330457	0.15394	0.075133	0.905562	-0.110863	0.958883	0.144461	0.774063
E9QLB2;Q3UFF7	E9QLB2;Q3UFF7	Lysophospholipase-like protein 1	Lyplal1	27.1092	27.4875	27.4997	27.1264	27.3842	27.0206	27.43	26.7321	27.813	27.6865	27.1891	27.3444					0.188396	0.467983	-0.0816307	0.940469	-0.040453	0.995171	0.229574	0.652369
E9QLB8;Q566J8	E9QLB8;Q566J8	AarF domain-containing protein kinase 4	Adck4	26.4532	26.7858	26.7	25.825	26.0774	25.8091	26.6695	26.2595	26.7242	25.7539	26.0677	25.8945	+	+			0.74251	0.00592857	0.645697	0.0615301	-0.0952969	0.974246	0.00151698	1
E9QLH9	E9QLH9		D8Ertd82e	NaN	NaN	NaN	25.0358	25.3062	25.0894	NaN	24.0474	NaN	NaN	25.2761	24.8538					NaN	0.997227	-1.01753	0.973303	NaN	0.956366	-0.0788469	0.894654
E9QLK3;Q8C3R1;Q8C3R1-2;D6RE40	E9QLK3;Q8C3R1;Q8C3R1-2	BRCA1-associated ATM activator 1	Brat1	26.2472	26.5832	26.2607	26.0979	26.0282	26.2203	26.5281	NaN	25.9564	26.4075	26.0028	26.3185					0.248264	0.20418	-0.000673294	1	-0.121461	0.972327	0.127476	0.773665
E9QLK7;E9PZA7;E9PWT1;F7CGG2;Q80YV3	E9QLK7;E9PZA7;E9PWT1;F7CGG2;Q80YV3	Transformation/transcription domain-associated protein	Trrap	29.4035	29.524	29.4076	29.0711	29.1128	29.0631	29.4588	29.0237	29.6401	29.0729	29.2066	29.0689	+				0.362726	0.0135423	0.258046	0.486339	-0.0708402	0.98583	0.0338395	0.912932
E9QLL2;Q8BZ98-2;Q8BZ98;F2Z460;E0CXZ8	E9QLL2;Q8BZ98-2;Q8BZ98	Dynamin-3	Dnm3	27.21	NaN	26.66	26.5878	NaN	26.4593	27.3591	26.7326	NaN	26.687	26.4421	26.7997					0.411495	0.290221	0.402912	0.398635	0.11082	0.991064	0.119404	0.801978
E9QLN8;O70338	E9QLN8;O70338	Ribonuclease H1	Rnaseh1	NaN	NaN	NaN	NaN	NaN	NaN	NaN	NaN	NaN	NaN	25.7756	NaN					0	1	NaN	0.973075	0	1	NaN	0.979219
E9QLQ3;Q61409	E9QLQ3;Q61409	cGMP-inhibited 3,5-cyclic phosphodiesterase B	Pde3b	27.4359	26.9891	27.8	26.3564	26.2148	26.5312	27.4645	27.1008	27.8109	26.5478	26.3715	26.1998	+	+			1.04086	0.00946809	1.08566	0.0122087	0.0503972	0.991892	0.00559616	1
E9QLS6;Q6PF93-2;Q6PF93;D3YZ98;E9Q824	E9QLS6;Q6PF93-2;Q6PF93;D3YZ98;E9Q824	Phosphatidylinositol 3-kinase;Phosphatidylinositol 3-kinase catalytic subunit type 3	Pik3c3	26.3362	26.0776	26.3439	26.4327	26.2598	26.3763	NaN	26.8115	27.0601	26.6362	26.1913	26.1793					-0.103677	0.623406	0.600237	0.136106	0.683251	0.485909	-0.0206629	0.981911
E9QM14;Q9JIY2	E9QM14;Q9JIY2	E3 ubiquitin-protein ligase Hakai	Cbll1	27.5201	27.4781	27.5739	27.1614	27.3166	27.1787	27.5741	26.976	27.7957	27.4076	27.4583	27.6759	+				0.305097	0.0356041	-0.0653534	0.940291	-0.0754496	0.989346	0.295001	0.370809
E9QM75;Q9WUU8-2;Q9WUU8	E9QM75;Q9WUU8-2;Q9WUU8	TNFAIP3-interacting protein 1	Tnip1	NaN	NaN	24.987	24.8724	24.6497	24.9588	NaN	NaN	25.0757	24.9134	NaN	24.784					0.160053	0.996989	0.227066	0.972847	0.0887604	0.956131	0.0217476	0.978442
E9QM77;O70305;O70305-2;F6U2C2;O70305-3;F6V8M6;F7B6X4	E9QM77;O70305;O70305-2;F6U2C2;O70305-3;F6V8M6	Ataxin-2	Atxn2	26.848	27.0254	26.7193	26.9781	27.2072	26.8085	26.8226	26.6065	26.7589	27.1405	26.9942	26.6978					-0.133687	0.597446	-0.214825	0.498215	-0.134909	0.881043	-0.0537707	0.932047
E9QMA2;Q3TNH5-3;Q3TNH5;Q3TNH5-2	E9QMA2;Q3TNH5-3;Q3TNH5;Q3TNH5-2	Protein FAM172A	Fam172a	NaN	NaN	27.0122	26.0416	26.2794	26.0202	26.7893	26.6695	26.9651	26.5259	NaN	26.3168					0.898496	0.99675	0.386637	0.19389	-0.204253	0.955897	0.307606	0.486417
E9QMB7;Q8CES0;Q8CES0-2	E9QMB7;Q8CES0	N-alpha-acetyltransferase 30	Naa30	NaN	NaN	NaN	26.0846	NaN	NaN	NaN	NaN	NaN	NaN	NaN	NaN					NaN	0.996512	0	1	0	1	NaN	0.979002
E9QME5;E9QP19;Q99PP7-2;Q99PP7;A0A0G2JFC3;A0A0G2JGY5;A0A0G2JE09	E9QME5;E9QP19;Q99PP7-2;Q99PP7	E3 ubiquitin-protein ligase TRIM33	Trim33	27.857	27.6495	27.9181	27.4397	27.5691	27.5571	27.602	27.9137	27.9072	27.8217	27.3817	27.6951	+				0.286257	0.0894514	0.174774	0.64089	-0.000573476	0.999642	0.11091	0.806489
H3BJQ3;H3BKE5;E9QMH1;H3BJ44;H3BJL0;Q99J72-3;Q99J72-4;Q99J72-2;Q99J72;Q3TI69;H3BL97;H3BJJ6;H3BKS1;H3BJD1	H3BJQ3;H3BKE5;E9QMH1;H3BJ44;H3BJL0;Q99J72-3;Q99J72-4;Q99J72-2;Q99J72;Q3TI69	DNA dC->dU-editing enzyme APOBEC-3	Apobec3	26.143	NaN	26.0708	25.7808	25.3131	26.2084	26.4426	NaN	24.9281	25.865	26.0566	26.0526					0.339396	0.427991	-0.305983	0.788482	-0.42147	0.941253	0.22391	0.738068
E9QN63;Q9QWY8;H3BJY2;Q9QWY8-3;Q9QWY8-4;H3BL41;E9QMJ1;Q9QWY8-2;E9QMI7;H3BKD4;H3BKE6;H3BK40;E9PX52;D3YX85;Q7SIG6;Q7SIG6-2;H3BJM7	E9QN63;Q9QWY8;H3BJY2;Q9QWY8-3;Q9QWY8-4;H3BL41;E9QMJ1;Q9QWY8-2;E9QMI7;H3BKD4;H3BKE6	Arf-GAP with SH3 domain, ANK repeat and PH domain-containing protein 1	Asap1	27.2675	27.4228	27.4939	26.5813	26.7288	26.7235	27.3211	26.9928	27.3399	26.5314	26.8743	26.4851	+	+			0.716827	0.00265672	0.587627	0.0777995	-0.176813	0.851662	-0.0476131	0.925821
E9QMK9;Q8BH86;Q8BH86-2;F7CUW7	E9QMK9;Q8BH86;Q8BH86-2	UPF0317 protein C14orf159 homolog, mitochondrial	9030617O03Rik	29.7844	30.3252	30.3782	29.3745	29.1576	29.3836	29.6864	29.2721	30.0933	29.0193	29.2108	28.7696	+				0.85739	0.00996226	0.684047	0.121164	-0.478657	0.72792	-0.305314	0.494922
E9QML5;Q61464-4;Q61464-7;Q61464-3	E9QML5;Q61464-4;Q61464-7	Zinc finger protein 638	Zfml	28.8902	28.8058	28.7025	28.9122	29.0667	28.7943	29.0937	29.2564	28.2219	29.0483	28.9007	28.9154					-0.1249	0.520427	-0.0974865	0.920663	0.0578334	0.990574	0.0304197	0.948899
E9QMN5;Q8CHY6	E9QMN5;Q8CHY6	Transcriptional repressor p66 alpha	Gatad2a	27.5587	27.8738	27.6878	28.0634	27.9736	28.0408	27.5408	28.3636	28.5143	27.8867	28.1695	28.1301	+				-0.31917	0.0659602	0.0774867	0.938471	0.43279	0.760519	0.0361334	0.934338
Q05512;E9QMP6;Q05512-4;Q05512-3;F6ZS70;Q05512-2;Q3T9A3;E9PYX3;E9Q9N6;F7CVZ7;F6ZEX4;F7A3Q3;F6UY70;E9Q2J6;F7CRG8;E9Q8H5;E9Q2G8;F6Z4Q6;E9PZ55	Q05512;E9QMP6;Q05512-4;Q05512-3;F6ZS70;Q05512-2;Q3T9A3;E9PYX3;E9Q9N6	Serine/threonine-protein kinase MARK2	Mark2	26.229	26.8644	NaN	27.3598	26.9971	27.0977	27.5073	NaN	27.1534	27.1722	26.9975	27.1671	+				-0.604842	0.0863179	0.218032	0.524119	0.783601	0.67181	-0.0392729	0.938616
E9QMV2;Q4KML4	E9QMV2;Q4KML4	Costars family protein ABRACL	Abracl	NaN	28.7238	NaN	NaN	32.1265	32.1781	NaN	32.0467	NaN	NaN	NaN	32.4795					-3.42855	0.996273	-0.432789	0.972619	3.32294	0.955663	0.327179	0.978785
E9QMX4;Q8BLK9;Q8BLK9-2;Q8BLK9-3	E9QMX4;Q8BLK9;Q8BLK9-2;Q8BLK9-3	Ribosomal protein S6 kinase delta-1	Rps6kc1	25.612	25.8652	26.2525	25.4515	25.5147	NaN	NaN	25.6646	25.7918	25.2513	25.2492	25.244		+			0.426798	0.173585	0.480038	0.0280412	-0.181672	0.924139	-0.234913	0.286518
E9QMX7;Q640N3-2;Q640N3;A6X8Z5;Q811P8-2;Q811P8	E9QMX7;Q640N3-2;Q640N3	Rho GTPase-activating protein 30	Arhgap30	26.8054	26.9517	26.7607	26.6881	26.7918	26.7294	26.6611	26.565	26.534	26.9528	26.7626	26.5912					0.102849	0.533173	-0.182177	0.506447	-0.252563	0.674778	0.0324624	0.950405
E9QN31;Q922K7	E9QN31;Q922K7	Probable 28S rRNA (cytosine-C(5))-methyltransferase	Nop2	30.5625	30.604	30.5166	30.9952	30.9258	31.1004	30.6332	30.7103	30.3624	30.9614	30.8764	30.7442	+				-0.44608	0.00987379	-0.291983	0.271054	0.00762685	0.998869	-0.14647	0.652534
E9QN39;Q4FJU9;E9Q667;F7DCS9;E9Q6I9	E9QN39;Q4FJU9;E9Q667;F7DCS9;E9Q6I9	Transmembrane protein 40	Tmem40	NaN	NaN	25.6495	NaN	NaN	24.9543	NaN	NaN	NaN	NaN	NaN	NaN					0.695259	0.996035	0	1	NaN	0.955429	NaN	0.978568
E9QN44;Q8CIM3	E9QN44;Q8CIM3	D-2-hydroxyglutarate dehydrogenase, mitochondrial	D2hgdh	26.9293	26.9618	27.3356	26.0501	26.0301	26.2596	26.986	26.3325	25.8107	26.3629	26.1637	25.9538	+				0.962283	0.00248951	0.216247	0.770743	-0.699183	0.678638	0.0468534	0.931757
E9QN99;Q8VCR7;A0A087WPF8;A0A087WQN8;A0A087WSR2;A0A087WP24;A0A087WRJ2	E9QN99;Q8VCR7;A0A087WPF8;A0A087WQN8;A0A087WSR2;A0A087WP24;A0A087WRJ2	Alpha/beta hydrolase domain-containing protein 14B	Abhd14b	NaN	NaN	NaN	NaN	25.7861	NaN	26.8251	26.7982	27.1188	26.3112	26.8552	26.0915					NaN	0.995797	0.494764	0.233332	NaN	0.955195	0.633209	0.978351
E9QNG1;Q9Z0R6;Q9Z0R6-2	E9QNG1;Q9Z0R6;Q9Z0R6-2	Intersectin-2	Itsn2	28.9265	28.9265	28.7919	28.8655	28.7153	28.6779	28.9379	28.8932	28.877	28.9846	28.8816	28.9084					0.12869	0.438577	-0.0221265	0.952499	0.0211264	0.99345	0.171943	0.550045
E9QNN1;Q3UR42	E9QNN1;Q3UR42		Dhx9	33.2735	33.4411	33.2359	33.2262	33.3456	33.346	33.4129	33.3256	33.5117	33.2148	33.2594	33.3383					0.0109177	1	0.145907	0.492813	0.0998942	0.918544	-0.0350952	0.913336
E9QNR6;Q8VD62	E9QNR6;Q8VD62	UPF0696 protein C11orf68 homolog	AI837181	28.8885	29.5036	28.6636	28.2045	28.3308	28.1367	29.1581	27.9276	29.3489	28.3459	28.4379	27.9789	+				0.794554	0.0221146	0.557363	0.435249	-0.20702	0.973659	0.0301704	0.969304
E9QNT5;Q8VE65	E9QNT5;Q8VE65	Transcription initiation factor TFIID subunit 12	Taf12	NaN	NaN	NaN	NaN	25.7503	25.5806	NaN	25.6745	NaN	25.8828	26.1079	25.8148					NaN	0.995559	-0.26062	0.972391	NaN	0.954961	0.269679	0.528718
F8WJB0;E9QNV2;Q80YQ2;Q80YQ2-2;H3BK33;H3BLE0;H3BJ66;Q80YQ2-3	F8WJB0;E9QNV2;Q80YQ2;Q80YQ2-2;H3BK33	Mediator of RNA polymerase II transcription subunit 23	Med23	26.7992	26.8517	26.5855	26.6693	26.844	27.0566	26.7717	26.9186	27.3818	26.9761	26.9575	26.6437					-0.111137	0.661655	0.164897	0.734275	0.278514	0.804269	0.00247955	1
Q8VDG7;E9QNW6;D3Z3Q4	Q8VDG7;E9QNW6	Platelet-activating factor acetylhydrolase 2, cytoplasmic	Pafah2	26.9502	NaN	27.1294	NaN	26.4468	26.0976	27.0207	26.6657	27.4397	26.8932	26.9586	26.6488	+				0.767573	0.0356066	0.208513	0.673032	0.00228024	1	0.561341	0.267275
E9QNX9;Q60751;Q9WTL4	E9QNX9;Q60751	Tyrosine-protein kinase receptor;Insulin-like growth factor 1 receptor;Insulin-like growth factor 1 receptor alpha chain;Insulin-like growth factor 1 receptor beta chain	Igf1r	29.6012	29.8704	30.1544	30.0462	30.0079	30.0701	29.8998	29.1334	29.7931	30.1194	30.097	30.1559					-0.166065	0.521208	-0.515323	0.20344	-0.26654	0.873242	0.0827185	0.716206
E9QNY8;Q9JLC8-3;Q9JLC8;Q9JLC8-2;B2RRL5;D3Z3H1	E9QNY8;Q9JLC8-3;Q9JLC8;Q9JLC8-2	Sacsin	Sacs	27.3122	27.3882	NaN	NaN	NaN	NaN	26.757	NaN	26.4905	26.9493	NaN	NaN					NaN	0.995322	-0.325541	0.972164	-0.726456	0.551077	NaN	0.978134
E9QNZ2;Q7TPV2-2;Q7TPV2;F6Z1P8;Q7TPV2-3	E9QNZ2;Q7TPV2-2;Q7TPV2	E3 ubiquitin-protein ligase DZIP3	Dzip3	NaN	NaN	NaN	NaN	NaN	NaN	NaN	NaN	25.6183	25.2609	24.9424	25.2362					0	1	0.471783	0.971936	NaN	0.954727	NaN	0.977918
E9QP00;Q6PFR5	E9QP00;Q6PFR5	Transformer-2 protein homolog alpha	Tra2a	NaN	NaN	NaN	NaN	NaN	NaN	NaN	NaN	NaN	NaN	NaN	25.3737					0	1	NaN	0.971709	0	1	NaN	0.977701
E9QP49;Q99MS7;Q99MS7-3;Q99MS7-2;G5E8Y6;Q99MS7-4;Q99MS7-5	E9QP49;Q99MS7;Q99MS7-3;Q99MS7-2;G5E8Y6;Q99MS7-4;Q99MS7-5	EH domain-binding protein 1-like protein 1	Ehbp1l1	26.5046	26.8831	26.3193	26.424	26.5978	26.6389	26.7898	26.1633	27.0196	26.5184	26.3135	26.5509					0.0154432	1	0.196614	0.726902	0.0885639	0.989608	-0.0926069	0.807262
E9QP84;G3UW74;Q6PGF3;E9QAH8;E9PZW4	E9QP84;G3UW74;Q6PGF3	Mediator of RNA polymerase II transcription subunit 16	Med16	NaN	26.3644	NaN	25.7986	26.239	26.5049	NaN	26.4221	NaN	NaN	25.9874	25.8647					0.183568	0.995084	0.496035	0.971482	0.0576687	0.954493	-0.254798	0.715313
E9QP99;P55937;P55937-1;D3Z0Q8	E9QP99;P55937;P55937-1	Golgin subfamily A member 3	Golga3	27.5912	27.7847	27.1952	27.6184	27.978	28.0829	27.7614	28.2468	27.8896	27.7961	27.9104	27.7577					-0.369443	0.192613	0.144524	0.700429	0.442231	0.694105	-0.071736	0.888973
E9QPA1;Q69ZJ7;F6S7U1;Q69ZJ7-2;F7DEJ0;Q69ZJ7-3	E9QPA1;Q69ZJ7;F6S7U1	RAB6A-GEF complex partner protein 1	Ric1	25.197	25.6319	25.469	25.5538	25.0506	25.1055	25.4541	NaN	24.6501	NaN	NaN	25.2752					0.196007	0.513931	-0.223146	0.971255	-0.380559	0.825995	0.0385946	0.977485
E9QPB3;P59328-3;P59328;P59328-2	E9QPB3;P59328-3;P59328	WD repeat and HMG-box DNA-binding protein 1	Wdhd1	28.1136	27.6576	26.3984	28.4563	28.5677	28.605	28.0979	28.691	28.3976	28.6374	28.6255	28.6807	+				-1.15319	0.040378	-0.252383	0.467835	1.00565	0.660766	0.104846	0.700572
E9QPD7;G5E8R3;Q05920	E9QPD7;G5E8R3;Q05920	Pyruvate carboxylase;Pyruvate carboxylase, mitochondrial	Pcx	31.4004	31.9514	31.8868	31.088	31.1358	30.9251	31.4864	31.3898	31.4885	30.9261	30.8574	30.7924	+	+			0.696603	0.0154936	0.596274	0.00577049	-0.2913	0.771329	-0.190971	0.530682
E9QPI5;Q6A026	E9QPI5;Q6A026	Sister chromatid cohesion protein PDS5 homolog A	Pds5a	31.6623	31.9062	31.8313	31.7031	31.6801	31.7027	31.7376	31.6903	31.8447	31.5996	31.6554	31.7086					0.104621	0.547927	0.103018	0.636706	-0.0424099	0.989958	-0.0408071	0.875909
E9QPK4	E9QPK4		Atr	26.6683	26.0114	26.8204	26.7903	27.1545	26.8552	26.9536	26.2843	26.7808	27.2546	26.9195	27.3804					-0.433287	0.184312	-0.511909	0.210196	0.172857	0.95109	0.251479	0.601096
Q64096;E9QPM7;D3Z3S7	Q64096;E9QPM7	Guanine nucleotide exchange factor DBS	Mcf2l	NaN	NaN	NaN	25.8882	26.05	25.7804	25.5135	NaN	25.9668	25.9193	25.9359	NaN					NaN	0.994847	-0.187445	0.731054	NaN	0.95426	0.0214361	0.974113
E9QPX3;Q9CXZ1	E9QPX3;Q9CXZ1	NADH dehydrogenase [ubiquinone] iron-sulfur protein 4, mitochondrial	Ndufs4	NaN	NaN	NaN	NaN	NaN	NaN	NaN	27.8486	NaN	28.1373	27.9245	NaN					0	1	-0.18233	0.971028	NaN	0.954026	NaN	0.977268
E9QQ30;Q9Z2B5	E9QQ30;Q9Z2B5	Eukaryotic translation initiation factor 2-alpha kinase 3	Eif2ak3	NaN	NaN	NaN	NaN	NaN	24.7594	NaN	NaN	NaN	NaN	NaN	NaN					NaN	0.994609	0	1	0	1	NaN	0.977052
F2Z3X6;Q9Z2A0;Q3TRL2;F2Z400;F2Z3Z9;F2Z4A5;F2Z3V6;F2Z3X9	F2Z3X6;Q9Z2A0;Q3TRL2;F2Z400;F2Z3Z9	3-phosphoinositide-dependent protein kinase 1	Pdpk1	27.5609	27.702	28.1382	27.5627	27.8845	27.5635	27.6759	27.5834	27.7213	27.9832	27.9836	27.7482					0.13016	0.694138	-0.244776	0.27503	-0.140174	0.927659	0.234763	0.563925
F2Z402;Q7TMV3	F2Z402;Q7TMV3	FAST kinase domain-containing protein 5	Ubox5	NaN	NaN	NaN	NaN	NaN	NaN	NaN	NaN	NaN	NaN	25.1462	NaN					0	1	NaN	0.970801	0	1	NaN	0.976836
Q9R059;F2Z455;D6RJ68	Q9R059;F2Z455	Four and a half LIM domains protein 3	Fhl3	27.1643	27.1466	NaN	27.8768	27.848	28.0081	26.9519	NaN	26.9653	27.4849	27.512	27.6998	+	+			-0.755513	0.00389474	-0.606936	0.0294416	-0.196819	0.68576	-0.345396	0.259655
F2Z4A9;H3BLH0;Q6DIC0;H3BJK2;E9QAB8;H3BK47;H3BLI4;Q9D007;H3BKJ3;H3BJI1;H3BJM2;H3BKN5;H3BKD2;Q99KH6	F2Z4A9;H3BLH0;Q6DIC0;H3BJK2;E9QAB8	Probable global transcription activator SNF2L2	Smarca2	26.2976	26.3448	NaN	NaN	26.0462	26.2086	26.0758	26.8573	26.3809	26.0322	25.5414	25.9584					0.193806	0.302272	0.593997	0.180288	0.116802	0.9742	-0.283389	0.605623
F2Z4B3;O35207;Q9CPY4;G3UYI1	F2Z4B3;O35207;Q9CPY4	Cyclin-dependent kinase 2-associated protein 1;Cyclin-dependent kinase 2-associated protein 2	Cdk2ap1	25.4087	26.2204	NaN	26.1983	NaN	26.4617	NaN	NaN	NaN	25.6467	NaN	25.5751					-0.515389	0.339647	NaN	0.970574	NaN	0.953793	-0.719079	0.181647
F6PWU6;Q64705;F8WI12;E9PXC2;Q64705-2	F6PWU6;Q64705;F8WI12;E9PXC2;Q64705-2	Upstream stimulatory factor 2	Usf2	NaN	NaN	NaN	NaN	25.0002	NaN	NaN	NaN	24.7679	NaN	NaN	NaN					NaN	0.994372	NaN	0.970347	NaN	0.95356	NaN	0.97662
F6Q8D3;Q9QZW0;E9QKK8;Q9QZW0-2	F6Q8D3;Q9QZW0;E9QKK8;Q9QZW0-2	Phospholipid-transporting ATPase;Phospholipid-transporting ATPase 11C	Atp11c	27.3927	27.5362	27.9086	26.8735	26.6551	26.8446	27.9029	26.9585	27.9331	26.9789	26.341	26.4873	+	+			0.821409	0.00725697	0.995767	0.0867346	-0.0143096	0.998969	-0.188667	0.734888
F6QKK2;Q8VEH3	F6QKK2;Q8VEH3	ADP-ribosylation factor-like protein 8A	Arl8a	30.3157	30.0673	30.4675	30.1614	30.3983	30.2068	30.1413	28.857	29.9316	30.1591	29.9794	30.3521					0.0280431	0.959369	-0.52022	0.414689	-0.640227	0.718059	-0.0919635	0.834095
F6QP10;Q91WC9	F6QP10;Q91WC9	Sn1-specific diacylglycerol lipase beta	Daglb	24.6639	NaN	NaN	NaN	25.3324	NaN	NaN	NaN	NaN	25.1299	25.2003	NaN					-0.66843	0.994135	NaN	0.970121	NaN	0.953327	-0.167311	0.976404
F6QX82;Q5HZJ0	F6QX82;Q5HZJ0	Ribonuclease 3	Drosha	26.215	25.5619	NaN	26.2178	26.2969	26.1643	25.8554	25.3289	26.4379	26.1114	26.5289	25.8559					-0.337844	0.302133	-0.29134	0.669927	-0.0144291	0.999923	-0.0609334	0.92673
F6RDI8;F6XR65	F6RDI8			28.5353	NaN	NaN	28.7512	28.1738	28.3091	28.1886	28.2145	28.4733	28.8927	28.1478	28.4241					0.123948	0.993897	-0.1961	0.689841	-0.243188	0.953094	0.0768604	0.926457
F6RJV6;Q9JJK2	F6RJV6;Q9JJK2	LanC-like protein 2	Lancl2	27.0631	26.5935	26.888	NaN	26.2205	NaN	26.9295	NaN	26.4128	26.6326	NaN	26.7629					0.627714	0.99366	-0.0265846	0.994138	-0.177028	0.931661	0.47727	0.976188
F6RN19;Q8CIV2;Q8CIV2-2	F6RN19;Q8CIV2;Q8CIV2-2	Membralin	Tmem259	NaN	NaN	24.9081	25.1422	25.0232	25.4459	25.4022	NaN	25.1227	24.9345	NaN	24.8675					-0.295664	0.993424	0.361385	0.292031	0.354311	0.952861	-0.302738	0.530686
F6RPJ9;Q9JHR7	F6RPJ9;Q9JHR7	Insulin-degrading enzyme	Ide	32.1525	32.4506	32.2941	32.5383	32.4809	32.538	32.3608	32.3521	32.3864	32.6253	32.5754	32.609		+			-0.219994	0.182014	-0.236786	0.0956262	0.0673447	0.971641	0.084137	0.711332
F6SVV1;P62082	F6SVV1;P62082	40S ribosomal protein S7	Gm9493	32.6519	NaN	32.2174	33.03	32.9573	32.8889	32.4896	31.6793	32.1378	33.1287	32.8583	33.0271	+	+			-0.524096	0.0476307	-0.902419	0.0433916	-0.332386	0.862175	0.0459366	0.904769
F6SZ47;P28028-2	F6SZ47		Braf	26.0412	NaN	NaN	NaN	NaN	NaN	26.0504	NaN	NaN	25.8563	NaN	NaN					NaN	0.993187	0.194149	0.969894	0.00918961	0.952628	NaN	0.975973
F6TCF9;Q60739-2;Q60739	F6TCF9;Q60739-2;Q60739	BAG family molecular chaperone regulator 1	Bag1	NaN	NaN	NaN	NaN	25.6789	NaN	NaN	NaN	NaN	NaN	NaN	25.2997					NaN	0.99295	NaN	0.969668	0	1	-0.3792	0.975757
F6TLV3;Q8BX90;E0CXY0;F7BWH4	F6TLV3;Q8BX90	Fibronectin type-III domain-containing protein 3A	Fndc3a	28.7962	29.4536	28.9851	29.2533	28.9399	28.9353	29.6392	28.8855	29.0659	29.4142	29.254	29.0416					0.035443	0.967077	-0.0397364	0.971813	0.118563	0.971095	0.193743	0.671792
F6TVX7;F7C386;E9PX91;Q8BSF4;D3YY63;D3Z0X7;A0A0G2JEL6	F6TVX7;F7C386;E9PX91;Q8BSF4;D3YY63	Phosphatidylserine decarboxylase proenzyme;Phosphatidylserine decarboxylase alpha chain;Phosphatidylserine decarboxylase beta chain	Gm20671	26.3584	26.5335	NaN	26.1232	26.3081	25.5728	NaN	25.6072	26.5764	26.0977	NaN	NaN					0.444589	0.218798	-0.00587845	0.969441	-0.354115	0.920146	0.0963529	0.975541
F6UIS1;Q9CQE7;Q9CQE7-2;F6RK81	F6UIS1;Q9CQE7;Q9CQE7-2;F6RK81	Endoplasmic reticulum-Golgi intermediate compartment protein 3	Ergic3	NaN	27.339	27.3634	26.9179	27.1615	NaN	NaN	27.0872	NaN	27.1858	27.1454	NaN					0.311521	0.168566	-0.0784197	0.969215	-0.264025	0.952396	0.125916	0.78179
F6UK66;Q810U5-3;Q810U5;Q810U5-2	F6UK66;Q810U5-3;Q810U5;Q810U5-2	Coiled-coil domain-containing protein 50	Ccdc50	27.2618	27.4589	27.5159	27.5568	27.7739	28.0164	27.6101	27.4696	27.3064	27.9123	27.561	27.346	+				-0.3702	0.0970617	-0.144373	0.745019	0.0498702	0.99098	-0.175957	0.762739
F6UR10	F6UR10		Spcs1	28.2602	NaN	NaN	28.4879	27.785	NaN	28.0444	NaN	28.286	27.835	NaN	27.5853					0.12376	0.992714	0.45505	0.243875	-0.0949955	0.952163	-0.426285	0.65177
G3UYT4;F6V6B6;Q8VBU8-4;Q8VBU8-3;Q8VBU8-2;Q8VBU8	G3UYT4;F6V6B6;Q8VBU8-4;Q8VBU8-3;Q8VBU8-2;Q8VBU8	Protein BANP	Banp	NaN	25.1754	25.2814	NaN	NaN	NaN	24.3752	NaN	24.7494	NaN	NaN	NaN					NaN	0.992477	NaN	0.968989	-0.66611	0.641806	0	1
Q9R0Q3;F6V6T4;Q8BPI2	Q9R0Q3;F6V6T4;Q8BPI2	Transmembrane emp24 domain-containing protein 2	Tmed2	29.0927	28.9035	NaN	29.342	29.5528	29.5927	29.5021	29.2129	NaN	28.8348	28.5518	29.1557	+				-0.497703	0.031343	0.510105	0.24578	0.359395	0.742592	-0.648413	0.173469
G3UVU9;F6VRF7;F6VMC4;Q9ERI5-2;Q9ERI5;F7BDP4	G3UVU9;F6VRF7;F6VMC4;Q9ERI5-2;Q9ERI5	Bifunctional arginine demethylase and lysyl-hydroxylase JMJD6	Jmjd6	28.2663	28.1429	28.0581	28.0813	28.1491	28.4126	27.6392	26.1121	27.988	27.9977	28.2627	27.6147					-0.0585728	0.834431	-0.7119	0.418176	-0.909337	0.6991	-0.25601	0.647482
F6VW30;P68254;F6YY69;P68254-2	F6VW30;P68254;F6YY69;P68254-2	14-3-3 protein theta	Ywhaq	30.761	31.0389	30.5661	30.8	30.6259	30.976	31.0219	30.9333	31.0014	31.0037	30.9701	30.9191					-0.0119871	1	0.021246	0.955464	0.1969	0.829458	0.163667	0.654832
V9GXJ9;F6WIU1;Q8VDQ9	V9GXJ9;F6WIU1;Q8VDQ9	Protein KRI1 homolog	Kri1	26.1588	NaN	25.5621	26.704	26.3972	26.659	NaN	26.5184	NaN	26.6249	26.5735	26.2284	+				-0.726248	0.0396335	0.0428473	0.968763	0.657995	0.951931	-0.111101	0.815256
F6WMJ3;Q8K4I3;A2AFJ8;H3BJ53;H3BKQ0	F6WMJ3;Q8K4I3;A2AFJ8	Rho guanine nucleotide exchange factor 6	Arhgef6	29.0026	29.2457	29.1037	28.6261	28.7287	28.2765	29.4931	28.7632	29.1953	29.0341	28.8704	28.7504	+				0.573558	0.0214634	0.265547	0.539188	0.0331834	0.989847	0.341194	0.45901
F6X5P5;Q6PE15-2;Q6PE15	F6X5P5;Q6PE15-2;Q6PE15	Mycophenolic acid acyl-glucuronide esterase, mitochondrial	Abhd10	25.3614	25.5396	25.1752	NaN	24.5888	NaN	NaN	NaN	24.6153	24.7987	NaN	24.762					0.770002	0.992241	-0.16503	0.968537	-0.743433	0.951698	0.191599	0.975326
F6XYI9;F8WJ67;Z4YMT0;P29037;Q6SJ95;Q91YM5	F6XYI9;F8WJ67;Z4YMT0;P29037;Q6SJ95;Q91YM5	TATA-box-binding protein;TATA box-binding protein-like protein 2	Tbp	24.7924	24.5133	24.9302	24.5239	25.0369	25.0673	25.0324	NaN	NaN	25.3117	24.8349	25.08					-0.13073	0.707453	-0.0431175	0.968311	0.287066	0.951466	0.199453	0.735586
F6Y616;Q8VE62;D3Z3J6;G3UYE5;G3UZ67;G3UZH8;G3UZS6	F6Y616;Q8VE62;D3Z3J6;G3UYE5;G3UZ67	Polyadenylate-binding protein-interacting protein 1	Paip1	26.1715	NaN	NaN	26.3056	NaN	26.5368	NaN	25.9353	26.2389	26.1395	NaN	26.1017					-0.249725	0.992005	-0.0335598	0.970525	-0.0844049	0.951234	-0.30057	0.513498
F6YRW4;P59997;A0A087WP68;P59997-2;P59997-3;H3BLD4;H3BL82;A0A087WQL9;REV__A0A0G2JEX6;H3BKJ9;REV__Q3UR03	F6YRW4;P59997;A0A087WP68;P59997-2	Lysine-specific demethylase 2A	Kdm2a	28.0044	28.1597	28.1879	28.1376	28.1258	28.2048	28.6808	27.9811	28.4239	28.4461	28.344	28.1085					-0.0387497	0.858579	0.0623436	0.935745	0.2446	0.838781	0.143507	0.701857
P62270;F6YVP7;S4R1N6	P62270;F6YVP7;S4R1N6	40S ribosomal protein S18	Rps18	33.5646	33.2425	33.4745	33.8825	33.7264	34.0126	33.2555	34.0791	33.3266	33.5804	33.872	33.7857	+				-0.44664	0.0351303	-0.192294	0.742946	0.12654	0.970874	-0.127806	0.75574
F6YYP1;Q3TD14;Q9QYT7;F7BU94;D3Z0A4	F6YYP1;Q3TD14;Q9QYT7;F7BU94	Phosphatidylinositol N-acetylglucosaminyltransferase subunit Q	Pigq	25.1894	NaN	25.4385	NaN	NaN	NaN	25.5215	NaN	25.0062	24.7941	NaN	25.1365					NaN	0.991769	0.29857	0.634287	-0.0500851	0.991445	NaN	0.975111
F6Z9A1;Q6P7W0;Q6P7W0-2;H3BK32;H3BKR4;H3BK20;H3BJS8	F6Z9A1;Q6P7W0;Q6P7W0-2;H3BK32	Sentrin-specific protease 6	Senp6	NaN	NaN	NaN	24.1823	24.5691	24.515	NaN	NaN	NaN	23.775	NaN	NaN					NaN	0.991533	NaN	0.968086	0	1	-0.6472	0.974895
F6ZBR8;O88286-2;G5E8J8	F6ZBR8;O88286-2;G5E8J8	Protein Wiz	Wiz	26.9664	27.2363	27.0323	26.9736	27.1775	27.1435	NaN	27.1891	27.4382	27.0134	26.7118	26.9812					-0.0198339	0.976789	0.411494	0.203935	0.235271	0.792397	-0.196057	0.601932
F6ZFT1;F8WJ64;Q9CR21	F6ZFT1;F8WJ64;Q9CR21	Acyl carrier protein;Acyl carrier protein, mitochondrial	Ndufab1	NaN	28.735	29.0481	28.6303	28.5187	28.8046	NaN	29.2325	28.2075	28.3916	NaN	28.4362					0.240343	0.325615	0.306101	0.775951	-0.17153	0.983426	-0.237287	0.532942
F7A092;Q9QYP6-2;Q9QYP6;D3Z7S3	F7A092;Q9QYP6-2;Q9QYP6;D3Z7S3	5-azacytidine-induced protein 2	Azi2	NaN	NaN	NaN	23.5144	23.4934	NaN	22.5867	NaN	NaN	23.8172	23.8841	NaN					NaN	0.991297	-1.26401	0.96786	NaN	0.951002	0.34679	0.249974
F7ACR9;E9QNP1;Q9QXZ0-4;F6Q750;F6XCT0;F6SHS0	F7ACR9;E9QNP1;Q9QXZ0-4;F6Q750	Microtubule-actin cross-linking factor 1	Macf1	NaN	NaN	NaN	NaN	NaN	NaN	NaN	25.7212	NaN	NaN	NaN	25.3652					0	1	0.356079	0.967635	NaN	0.95077	NaN	0.97468
Q9CWV0;F7ASG0;D3Z186	Q9CWV0;F7ASG0;D3Z186	Mitochondrial assembly of ribosomal large subunit protein 1	Malsu1	NaN	26.4331	NaN	NaN	NaN	NaN	NaN	NaN	NaN	NaN	25.8231	NaN					NaN	0.991061	NaN	0.967409	NaN	0.950539	NaN	0.974465
F7BGR7;Q8C7Q4;J3QPA9;Q8VE92;F6TBN8;B0LM42;Q5CZX8;S4R1A6;Q8C7Q4-2	F7BGR7;Q8C7Q4;J3QPA9;Q8VE92;F6TBN8;B0LM42	RNA-binding protein 4;RNA-binding protein 4B	Gm21992	27.1352	27.4866	27.6687	27.2315	27.3742	27.3975	27.4084	27.9401	27.6964	27.1149	27.4443	27.3412					0.0957801	0.756375	0.38155	0.257323	0.251499	0.836636	-0.0342706	0.944773
F7BJB9	F7BJB9		Morc3	27.2028	27.1149	27.16	27.0701	27.0881	27.0434	27.6175	26.9858	27.4187	27.1817	26.9589	27.2901					0.09202	0.459432	0.197093	0.657425	0.181423	0.887906	0.0763499	0.838699
F7DEU6;P50096;E0CYE2;E0CXK0;F6XXH9	F7DEU6;P50096;E0CYE2	Inosine-5-monophosphate dehydrogenase;Inosine-5-monophosphate dehydrogenase 1	Impdh1	29.3206	29.5658	29.151	29.606	29.7206	29.6193	29.1703	29.2256	29.2818	29.5276	29.514	29.6987		+			-0.302849	0.126799	-0.354187	0.0853047	-0.119895	0.924932	-0.0685571	0.832476
F8VPK0	F8VPK0		Ttc37	28.7171	28.6953	28.5896	28.6914	28.5252	28.4541	28.4269	28.559	28.8038	28.5022	28.6147	28.4318					0.11045	0.543714	0.0803636	0.845697	-0.0707664	0.97031	-0.0406799	0.918342
F8VPK3;P56671	F8VPK3;P56671	Myc-associated zinc finger protein	Maz	NaN	NaN	NaN	NaN	NaN	25.5513	NaN	NaN	24.8682	NaN	NaN	NaN					NaN	0.990825	NaN	0.967184	NaN	0.950307	NaN	0.97425
V9GXP8;F8VPM7;V9GXF0;Q99MI1;V9GXH3;Q99MI1-2;V9GWT6;V9GX53;Q99MI1-4;V9GXL1;Q6PH08-4	V9GXP8;F8VPM7;V9GXF0;Q99MI1;V9GXH3;Q99MI1-2;V9GWT6;V9GX53	ELKS/Rab6-interacting/CAST family member 1	Erc1	27.55	27.1731	27.1587	27.8154	28.0245	28.0496	27.4022	27.8428	27.9321	27.7094	27.8457	27.5174	+				-0.669263	0.0112033	0.0348396	0.971369	0.431766	0.672208	-0.272336	0.495178
F8VPN4;A0A0G2JGI9;F6XXE6;E0CYU6;E0CX86;F7CSZ6	F8VPN4;A0A0G2JGI9;F6XXE6		Agl	28.0241	28.2961	27.4241	29.0819	29.171	29.2106	28.6433	27.5259	28.8519	28.951	29.0065	29.021	+				-1.23975	0.00573023	-0.652464	0.285746	0.425576	0.862317	-0.161709	0.526637
F8VPP8	F8VPP8		Zc3h7b	NaN	25.4302	24.9556	25.4554	25.1723	25.1847	NaN	NaN	NaN	25.2901	24.8702	24.7185					-0.0778666	0.854957	NaN	0.966959	NaN	0.950076	-0.311187	0.544519
F8VPQ2;E9Q9V1;Q8BY40	F8VPQ2;E9Q9V1		Arid4a	25.5789	25.6836	26.2838	25.604	NaN	25.7871	26.2436	25.7482	25.7984	25.9491	25.4875	NaN					0.153217	0.737874	0.21175	0.709221	0.0813033	0.990131	0.0227699	0.988297
F8VPV0;P48725;P48725-3;P48725-2	F8VPV0;P48725;P48725-3;P48725-2	Pericentrin	Pcnt	28.6848	28.1601	28.1343	28.694	28.5124	28.5342	28.5728	28.5076	28.5188	28.4766	28.5663	28.4745					-0.253796	0.3362	0.0272433	0.936204	0.206667	0.863278	-0.0743726	0.807478
F8VPX1;E9PXY8;Q6A4J8;Q6A4J8-2;Q6A4J8-3;G3UWR8;E0CY04	F8VPX1;E9PXY8;Q6A4J8;Q6A4J8-2;Q6A4J8-3	Ubiquitin carboxyl-terminal hydrolase;Ubiquitin carboxyl-terminal hydrolase 7	Usp7	31.1606	31.1226	31.1028	30.9817	30.8065	30.955	31.0796	31.1214	31.1829	30.8843	30.9917	30.9923					0.214289	0.120247	0.171833	0.330435	-0.000716527	1	0.0417398	0.901117
F8VPY2;Q8C092	F8VPY2;Q8C092	Transcription initiation factor TFIID subunit 5	Taf5	27.0265	27.0912	27.0594	26.6858	26.6366	26.8662	27.0816	27.3689	27.0885	27.1673	27.0294	26.7598	+				0.329541	0.0376781	0.194207	0.570971	0.12063	0.899011	0.255964	0.541437
F8VPZ3;G3UXQ4;G3UX31;F6XDW8	F8VPZ3	Ubiquitin carboxyl-terminal hydrolase	Usp32	NaN	NaN	NaN	NaN	23.8443	23.8569	24.6971	NaN	NaN	NaN	NaN	NaN					NaN	0.99059	NaN	0.966734	NaN	0.949844	NaN	0.974035
F8VPZ9	F8VPZ9		Gltscr1	NaN	NaN	24.6663	24.5905	NaN	24.6836	NaN	25.123	NaN	NaN	NaN	NaN					0.0292101	0.990355	NaN	0.966509	0.45673	0.949613	NaN	0.973821
F8VQ05;F6Q1V8	F8VQ05		Fryl	28.7167	28.6805	28.6724	28.7852	28.7376	28.5186	28.7722	28.5523	28.8996	28.951	28.9304	28.7055					0.00939941	1	-0.1209	0.731955	0.0514901	0.983639	0.181789	0.623239
F8VQ28;Q8VI36;Q8VI36-2	F8VQ28;Q8VI36;Q8VI36-2	Paxillin	Pxn	27.3829	27.3836	27.6299	27.3051	27.4281	27.2216	27.3777	27.4139	27.0975	27.3512	27.4562	27.306					0.147203	0.449325	-0.074756	0.848559	-0.169106	0.864115	0.0528533	0.880409
F8VQ29;Q3UQP1;A0A0A6YXJ2	F8VQ29;Q3UQP1		Iqgap3	24.7838	NaN	NaN	26.8123	26.6051	27.1317	NaN	NaN	NaN	26.4611	27.0923	26.5356					-2.06588	0.990119	NaN	0.966284	NaN	0.949382	-0.15339	0.814741
F8VQ54;Q8R418;Q8R418-2	F8VQ54;Q8R418;Q8R418-2	Endoribonuclease Dicer	Dicer1	26.4413	26.4813	27.0396	27.2724	27.3534	27.4141	27.147	26.6277	27.2382	27.4454	27.5216	27.3693	+				-0.69257	0.0197329	-0.44115	0.209416	0.350227	0.793589	0.098807	0.735755
F8VQ70	F8VQ70		Scaper	NaN	NaN	26.4199	26.1207	26.0376	26.4123	26.4863	26.1779	NaN	25.9827	26.2143	26.0339					0.22968	0.989884	0.255195	0.426454	-0.0877352	0.949151	-0.11325	0.800003
F8VQ93;Q8VDD9;A0A087WR26;A0A087WP89	F8VQ93;Q8VDD9	PH-interacting protein	Phip	27.7509	27.6157	27.6947	27.0104	27.5667	27.6563	27.9112	27.7459	28.0335	27.7662	27.4167	27.9506					0.275941	0.321748	0.185743	0.631569	0.209806	0.756805	0.300004	0.629801
F8VQ95;Q6Y685;Q6Y685-2;Q9JJG0-4;Q9JJG0-3;E9QL08;E9Q9Z4	F8VQ95;Q6Y685;Q6Y685-2	Transforming acidic coiled-coil-containing protein 1	Tacc1	26.3844	26.4251	26.5106	26.0591	25.9962	NaN	26.3564	26.6002	NaN	26.1116	26.1994	NaN	+				0.412386	0.0171721	0.32283	0.313644	0.0382751	0.990362	0.127831	0.682642
F8VQC1;E9Q740	F8VQC1;E9Q740	Signal recognition particle subunit SRP72	Srp72	30.4638	30.5277	30.4437	30.3603	30.3774	30.2875	30.6331	30.3776	30.4329	30.3182	30.2122	30.3439					0.136663	0.265777	0.189774	0.416809	0.00281334	0.999827	-0.0502974	0.860501
F8VQC7;A0A087WP85;A0A087WPX0;A0A087WQ25;A0A087WP14;A0A087WRS1;A0A087WQD0;A0A087WP48;A0A087WPW5	F8VQC7;A0A087WP85;A0A087WPX0;A0A087WQ25;A0A087WP14;A0A087WRS1;A0A087WQD0;A0A087WP48;A0A087WPW5		Ktn1	29.4585	29.3274	29.2751	29.5637	29.7134	29.7737	29.1427	29.6996	29.5293	29.4277	29.4185	29.3373	+				-0.329936	0.0462747	0.0626869	0.91956	0.103507	0.964138	-0.289117	0.293138
F8VQC9;Q8BTY2-2;B1AWV9;Q5DTL9-2;Q5DTL9	F8VQC9;Q8BTY2-2	Anion exchange protein;Sodium bicarbonate cotransporter 3	Slc4a7	26.3223	NaN	27.0777	27.3562	27.1908	27.0871	25.5529	NaN	26.4089	27.2444	27.0817	27.4142		+			-0.511333	0.162625	-1.26591	0.0480289	-0.719154	0.790599	0.0354207	0.949204
F8VQE9;Q8VHH5;A0A0G2JER6;E9Q3K3;A0A087WRF2;Q8BXK8	F8VQE9;Q8VHH5	Arf-GAP with GTPase, ANK repeat and PH domain-containing protein 3	Agap3	25.9095	25.612	26.5213	NaN	NaN	26.032	26.0942	NaN	26.2422	NaN	25.6904	26.238					-0.0177434	0.989649	0.204004	0.753955	0.153922	0.972235	-0.0678253	0.973606
F8VQG7;E9Q9B2	F8VQG7;E9Q9B2		N4bp2	28.8745	28.8153	28.5626	28.8038	29.1354	29.0133	29.0086	29.0528	29.3309	28.989	28.7735	28.8038					-0.233367	0.270145	0.27535	0.297464	0.379981	0.673542	-0.128736	0.750075
F8VQJ3;P02468;F6SFQ3;F6TLW1	F8VQJ3;P02468	Laminin subunit gamma-1	Lamc1	NaN	NaN	NaN	NaN	24.7105	25.5169	NaN	NaN	NaN	NaN	NaN	NaN					NaN	0.989414	0	1	0	1	NaN	0.973391
F8VQL9;E9Q9V3;F6Z4B2	F8VQL9;E9Q9V3;F6Z4B2		Ncor2	25.2716	NaN	25.3225	27.4063	27.5422	27.2626	NaN	27.0506	26.7646	27.4401	27.5692	27.4765	+	+			-2.10667	0	-0.587651	0.061025	1.61058	0.113143	0.0915629	0.799183
F8WGB3;Q9CZB0	F8WGB3;Q9CZB0	Succinate dehydrogenase cytochrome b560 subunit, mitochondrial	Sdhc	30.4361	30.5468	NaN	29.5864	29.7095	29.5489	29.9684	NaN	29.2213	30.3875	29.7622	29.4739	+				0.876533	0.0019661	-0.27965	0.747814	-0.89659	0.656191	0.259593	0.704648
F8WGT1;Q68FL4;H3BKT5;F8WI65;Q68FL4-2;D3YYM7;E9PX77;H3BL31;D3YX97	F8WGT1;Q68FL4;H3BKT5;F8WI65;Q68FL4-2	Adenosylhomocysteinase;Putative adenosylhomocysteinase 3	Ahcyl2	27.4138	27.5881	27.284	27.1743	27.4101	27.1921	27.5193	NaN	27.8908	27.2948	27.2468	27.2185					0.169816	0.40562	0.451671	0.143771	0.276422	0.793056	-0.0054334	0.999158
F8WGW3;Q497V5;Q497V5-2	F8WGW3;Q497V5;Q497V5-2	S1 RNA-binding domain-containing protein 1	Srbd1	28.0893	28.0808	28.0138	27.914	27.4942	27.6441	28.2525	27.8215	28.2566	27.9555	28.0257	27.8065	+				0.377172	0.0603125	0.180957	0.613042	0.0489171	0.990663	0.245133	0.553736
F8WGX5;Q6PNC0	F8WGX5;Q6PNC0	DmX-like protein 1	Dmxl1	NaN	26.1786	25.7533	25.8642	25.6038	25.7163	25.5329	NaN	NaN	25.4536	25.4522	25.2446					0.237792	0.390706	0.149453	0.96606	-0.432985	0.94892	-0.344646	0.296223
S4R293;F8WH69;Q09014	S4R293;F8WH69;Q09014	Neutrophil cytosol factor 1	Ncf1	29.4692	29.364	29.3712	29.0168	28.8184	28.8319	29.1239	28.8994	28.6723	28.8572	28.9987	28.7439	+				0.512457	0.00888172	0.0319068	0.968684	-0.50295	0.559402	-0.0223999	0.968904
F8WHL1;Q5IRJ6;Q5IRJ6-2	F8WHL1;Q5IRJ6;Q5IRJ6-2	Zinc transporter 9	Slc30a9	26.5224	27.1464	26.8813	26.1147	26.1789	26.3539	26.5568	26.6378	26.6096	25.6481	25.5399	26.103	+	+			0.63419	0.0241427	0.83773	0.0167949	-0.24861	0.800575	-0.45215	0.343243
F8WHP8;P56135	F8WHP8;P56135	ATP synthase subunit f, mitochondrial	Atp5j2	NaN	NaN	NaN	30.8159	30.9053	30.7732	NaN	NaN	NaN	NaN	31.0666	NaN					NaN	0.989179	NaN	0.965835	0	1	0.23509	0.973177
F8WHT3;Q7TPM1;F7AYW2;Q7TPM1-2;F6V431;F6Q3E1	F8WHT3;Q7TPM1;F7AYW2	Protein PRRC2B	Prrc2b	NaN	NaN	27.3787	28.3477	28.3623	28.3847	27.4797	27.8651	NaN	28.3125	28.5782	28.1231					-0.986149	0.988944	-0.665579	0.117921	0.293659	0.948689	-0.0269108	0.968992
F8WI30;F6RSR4;Q9CY18;F7D3B8	F8WI30;F6RSR4;Q9CY18	Sorting nexin-7	Snx7	26.1037	25.8754	25.9277	26.0665	25.9996	25.822	26.4567	26.0502	25.8596	26.3138	26.3223	26.1505					0.00623767	1	-0.140024	0.754693	0.153253	0.92151	0.299514	0.347668
F8WI37;Q8BRH4;Q8BRH4-2;G3UZC8;G3UWZ3;G3UY45;G3UWI5	F8WI37;Q8BRH4;Q8BRH4-2	Histone-lysine N-methyltransferase;Histone-lysine N-methyltransferase 2C	Kmt2c	NaN	NaN	NaN	24.0837	NaN	NaN	NaN	NaN	NaN	NaN	NaN	NaN					NaN	0.98871	0	1	0	1	NaN	0.972962
F8WIE1;Q91W89;E9PZ88;E9PYM7;E0CYW2;E0CZB0;E0CXM6;E0CXI0;F6TFL1	F8WIE1;Q91W89;E9PZ88;E9PYM7	Alpha-mannosidase;Alpha-mannosidase 2C1	Man2c1	27.393	27.8174	27.9523	27.5198	27.2427	27.4885	27.9304	27.9321	27.8617	27.5327	27.4385	27.3571		+			0.30389	0.235413	0.465287	0.0166864	0.187164	0.870786	0.0257664	0.966485
F8WIE5;Q69ZR2	F8WIE5;Q69ZR2	E3 ubiquitin-protein ligase HECTD1	Hectd1	29.207	28.5523	29.2518	29.8798	29.88	29.7422	29.3139	29.2127	29.4232	29.8023	29.783	29.7544	+	+			-0.8303	0.0142238	-0.463306	0.0259579	0.312883	0.795951	-0.0541102	0.84862
F8WIG5;Q9Z207	F8WIG5;Q9Z207	Protein diaphanous homolog 3	Diap3	25.7018	NaN	25.6102	27.2806	27.4701	27.1699	25.7222	26.2564	NaN	27.5001	27.0972	27.344	+	+			-1.65091	0.00644444	-1.32445	0.0137008	0.333325	0.832701	0.00686963	0.999773
F8WIP8;P10923;D3Z4N2;D3Z513	F8WIP8;P10923;D3Z4N2;D3Z513	Osteopontin	Spp1	NaN	NaN	NaN	29.1688	28.7269	28.748	NaN	24.0889	NaN	NaN	28.8895	28.7596					NaN	0.988475	-4.73562	0.96561	NaN	0.948458	-0.056687	0.933866
F8WIT2	F8WIT2	Annexin	Anxa6	31.6765	31.9563	32.147	31.3755	31.133	31.3395	31.7952	31.6235	31.4735	31.2554	31.3553	31.1186	+				0.643923	0.0142729	0.387639	0.129452	-0.295854	0.742915	-0.0395699	0.931731
F8WIU1;Q9D1K7;H7BXB9;Q6IR22	F8WIU1;Q9D1K7;H7BXB9	UPF0687 protein C20orf27 homolog	1700037H04Rik	25.1923	25.5341	25.4023	NaN	NaN	24.9729	25.0103	25.3588	NaN	24.8762	NaN	25.0765					0.403276	0.988241	0.208165	0.657483	-0.191676	0.877481	0.00343418	0.972748
F8WIU7;Q3U3W5;Q3U3W5-2	F8WIU7;Q3U3W5	Putative protein arginine N-methyltransferase 9	Prmt10	26.813	26.6946	27.097	26.8103	26.902	26.7648	27.0038	26.3454	26.5826	26.9149	27.0075	27.0406					0.0424868	0.899704	-0.34374	0.33545	-0.224239	0.872235	0.161987	0.54743
F8WIX8;Q64523;Q6GSS7	F8WIX8;Q64523;Q6GSS7	Histone H2A;Histone H2A type 2-C;Histone H2A type 2-A	Hist1h2al	NaN	32.1232	NaN	31.2336	NaN	29.9874	30.6757	30.3745	31.2937	30.4453	NaN	30.8102					1.5127	0.988007	0.153594	0.871255	-1.34189	0.948228	0.0172138	1
F8WJ31;Q5RJ54;Q5RJ54-2	F8WJ31;Q5RJ54	Zinc finger and SCAN domain-containing protein 26	Zscan26	NaN	26.0745	NaN	NaN	NaN	NaN	NaN	NaN	NaN	25.6606	NaN	25.0868					NaN	0.987772	NaN	0.965386	NaN	0.947997	NaN	0.972534
Q9Z1X9;F8WJ72;D3Z0L5	Q9Z1X9;F8WJ72	Cell division control protein 45 homolog	Cdc45	25.7027	NaN	25.9755	26.3267	26.6561	25.806	25.5917	25.7461	NaN	26.0239	26.5145	26.4019					-0.423839	0.299824	-0.644508	0.101725	-0.170196	0.899965	0.0504729	0.964413
F8WJ93;Q3UMY5;Q3UMY5-3;Q3UMY5-2;Q3UMY5-4;D6RII3;D3Z4J9;Q05BC3-2;Q05BC3;Q05BC3-3	F8WJ93;Q3UMY5;Q3UMY5-3;Q3UMY5-2;Q3UMY5-4	Echinoderm microtubule-associated protein-like 4	Eml4	29.5865	29.9401	30.0262	29.7046	29.6986	29.6205	29.8956	28.9873	29.8973	29.6319	29.4877	29.5727					0.176373	0.439182	0.0293204	0.992581	-0.257519	0.902218	-0.110467	0.686338
F8WJA0;Q9ESV0	F8WJA0;Q9ESV0	ATP-dependent RNA helicase DDX24	Ddx24	27.3476	28.0363	28.1753	29.0616	28.8691	29.0401	27.6812	27.3911	27.8234	28.296	28.8857	28.8835	+	+			-1.13719	0.00678261	-1.0565	0.0153185	-0.221156	0.908289	-0.301854	0.571238
F8WJD4;Q80X82;S4R2Q3;D3Z2M2;F6UJ99	F8WJD4;Q80X82	Symplekin	Sympk	30.4918	30.6124	30.3829	30.4358	30.3643	30.2875	30.5961	29.7869	30.5492	30.4157	30.3675	30.245					0.13316	0.438639	-0.0319875	0.984507	-0.184954	0.925772	-0.0198065	0.969274
F8WJE0;Q60710	F8WJE0;Q60710	Deoxynucleoside triphosphate triphosphohydrolase SAMHD1	Samhd1	30.9022	30.6586	31.0019	30.6557	30.5713	30.5613	30.9837	30.7272	30.8934	30.7672	30.684	30.8545					0.258133	0.152235	0.0995363	0.73532	0.0139198	0.998108	0.172517	0.531217
F8WJF7;Q8C2K8;H3BK82;H3BLQ3;H3BJD9;H3BJF9;H3BJU4;H3BKZ1	F8WJF7;Q8C2K8		Traf7	NaN	NaN	25.2332	25.0606	NaN	25.2895	25.1255	NaN	25.3294	25.5501	25.2162	25.535					0.0581102	0.987538	-0.206291	0.570467	-0.00567055	0.947767	0.25873	0.595566
Q8R3Q6;F8WJI3;E9Q4B5	Q8R3Q6;F8WJI3;E9Q4B5	Coiled-coil domain-containing protein 58	Ccdc58	28.3252	28.601	28.5595	28.3748	28.3679	28.3929	28.1578	28.6265	28.4348	28.0232	28.4468	27.9634					0.116703	0.529034	0.261873	0.507254	-0.0888735	0.97284	-0.234044	0.598786
FLT3_WT;FLT3_JMD;FLT3_TKD;H3BKY7;Q3UEW6;Q00342	FLT3_WT;FLT3_JMD;FLT3_TKD			28.3658	27.8622	27.7771	28.5982	28.607	28.2477	29.3703	29.3608	29.1782	29.8213	29.3149	29.2633	+		+	+	-0.482643	0.0859884	-0.163377	0.705782	1.30145	0.0266667	0.982187	0.0501053
G3UVU2;D3YW09;Q62203;D3Z5A6	G3UVU2;D3YW09;Q62203	Splicing factor 3A subunit 2	Sf3a2	30.0142	30.3206	29.6303	29.624	29.6659	29.7322	30.033	29.466	28.8849	29.8902	29.7593	29.9289					0.314304	0.239795	-0.398174	0.474469	-0.527081	0.761447	0.185397	0.513466
G3UW46;Q9CWQ3	G3UW46;Q9CWQ3	Mitochondrial inner membrane protease ATP23 homolog	Xrcc6bp1	25.3139	NaN	26.1523	NaN	25.3264	NaN	25.6516	NaN	24.6886	25.0766	24.6537	NaN					0.406695	0.987304	0.305016	0.781469	-0.562949	0.869085	-0.461269	0.97232
G3UW58;Q0VG62;A0A087WNL9;A0A087WNR7	G3UW58;Q0VG62;A0A087WNL9;A0A087WNR7	Uncharacterized protein C8orf59 homolog	1810022K09Rik	NaN	NaN	NaN	NaN	24.3281	24.0306	NaN	NaN	NaN	24.402	NaN	24.5877					NaN	0.987071	NaN	0.965162	0	1	0.315506	0.562551
Q6NZL6;G3UW83;E9Q2M2	Q6NZL6;G3UW83;E9Q2M2	Tonsoku-like protein	Tonsl	NaN	NaN	24.1455	NaN	NaN	NaN	NaN	NaN	NaN	24.2722	24.684	NaN					NaN	0.986837	NaN	0.964938	NaN	0.947536	NaN	0.972106
G3UW85	G3UW85		Erh	28.2981	29.2541	28.8689	29.4065	28.9813	29.4724	29.0909	29.8158	30.1756	29.0146	28.8139	29.1703					-0.479677	0.190192	0.69451	0.178709	0.88707	0.64567	-0.287116	0.562311
G3UW86;G3UWQ7;Q99K43;G3UXT4;G3UXB1;G3UYX6;G3UZL8;G3UYZ3	G3UW86;G3UWQ7;Q99K43	Protein regulator of cytokinesis 1	Prc1	26.468	27.3435	27.4041	27.7535	28.1047	27.5644	26.9652	27.1042	27.42	27.5261	27.8715	27.3748	+				-0.735643	0.0616787	-0.427666	0.228919	0.0912361	0.989088	-0.216741	0.707596
G3UWD2;Q3UM65;Q03347;Q03347-4;Q03347-5;G3X9W7;Q03347-2;Q03347-3;A0A087WR05	G3UWD2;Q3UM65;Q03347;Q03347-4;Q03347-5;G3X9W7;Q03347-2	Runt-related transcription factor 1	Runx1	27.8715	NaN	NaN	26.293	27.0479	26.2452	27.8454	28.0597	27.7655	27.1659	26.7103	27.6166					1.3428	0.986603	0.725934	0.109618	0.0186869	0.947306	0.635557	0.43229
G3UWG1;P62897;CON__P62894;P00015	G3UWG1;P62897	Cytochrome c, somatic	Gm10108	28.8734	NaN	NaN	29.5286	29.2332	29.4212	28.6336	NaN	28.4753	29.1358	29.0735	29.5058		+			-0.520931	0.98637	-0.683926	0.078	-0.318979	0.947076	-0.155984	0.746558
G3UWG2;Q60610;E9Q2Y4;E9Q1R7	G3UWG2;Q60610;E9Q2Y4	T-lymphoma invasion and metastasis-inducing protein 1	Tiam1	25.4515	NaN	NaN	NaN	25.1254	25.0532	26.0902	25.5743	NaN	NaN	25.593	NaN					0.362206	0.986136	0.239245	0.964713	0.380725	0.946846	0.503686	0.971892
G3UWH9;Q8R1U1;Q7TSQ9;G3UYW8;G3UWX2;G3UWY4;G3UX78;G3UZ15	G3UWH9;Q8R1U1;Q7TSQ9	Conserved oligomeric Golgi complex subunit 4	Cog4	27.7545	27.7708	27.6425	27.7969	27.6841	27.455	28.0275	27.1892	27.8009	27.6517	27.4856	27.5592					0.0772228	0.749413	0.107076	0.876645	-0.05001	0.993128	-0.0798632	0.839609
G3UWY0;Q8C3X4;Q8C3X4-2;F6ZM03	G3UWY0;Q8C3X4;Q8C3X4-2	Translation factor Guf1, mitochondrial	Guf1	26.2384	26.5381	26.2781	25.5293	25.8176	25.7685	NaN	25.4319	26.794	26.0685	25.4972	NaN	+				0.646413	0.00986916	0.33008	0.841999	-0.23862	0.96437	0.077713	0.915791
G3UWZ0;O88379;G3UWK3;G3UZ82;G3UZD1;G3UXR5;G3UYS9	G3UWZ0;O88379	Bromodomain adjacent to zinc finger domain protein 1A	Baz1a	27.5442	27.5846	27.5	28.1137	27.7862	27.9925	27.4985	27.4213	27.1614	27.9226	27.8888	27.9858	+	+			-0.42122	0.0265036	-0.571983	0.0331154	-0.182526	0.801731	-0.0317637	0.948333
G3UX44;P50171;P50171-2	G3UX44;P50171;P50171-2	Estradiol 17-beta-dehydrogenase 8	H2-Ke6	NaN	NaN	NaN	NaN	NaN	NaN	NaN	24.8524	NaN	NaN	NaN	NaN					0	1	NaN	0.964489	NaN	0.946617	0	1
G3UX50;Q3UKR0;O35613;G3UWJ9	G3UX50;Q3UKR0;O35613	Death domain-associated protein 6	Daxx	25.7219	NaN	NaN	26.3614	26.1253	25.6715	NaN	26.9425	25.9399	25.8291	NaN	25.5284					-0.330863	0.985903	0.762469	0.384189	0.719299	0.946387	-0.374033	0.598609
Q3U308;G3UXB4;D3Z2M0	Q3U308;G3UXB4;D3Z2M0	Cytoplasmic tRNA 2-thiolation protein 2	Ctu2	24.7887	NaN	NaN	24.8076	NaN	24.8202	NaN	25.0795	NaN	24.8466	NaN	25.1087					-0.0251303	0.98567	0.10185	0.964266	0.29073	0.946157	0.16375	0.722516
G3UXL2;Q9D7G0	G3UXL2;Q9D7G0	Ribose-phosphate pyrophosphokinase 1	Prps1l3	28.4207	NaN	28.3039	28.6383	28.6002	28.4406	28.3792	NaN	NaN	29.3178	28.4042	28.7177					-0.197433	0.261428	-0.434076	0.964042	0.0169106	0.945928	0.253553	0.711993
G3UXP8;Q3TWJ1;P28704;Q8VCR0;P28704-2;Q6LC96;P28700;E9Q9V9;P28705;G3UZ09;A2AJP2	G3UXP8;Q3TWJ1;P28704;Q8VCR0;P28704-2	Retinoic acid receptor RXR-beta	Rxrb	25.6833	25.741	25.8279	25.8481	25.8285	25.606	25.5842	25.3836	25.8865	25.727	25.8699	25.1355					-0.0101369	1	0.0406532	0.97324	-0.13262	0.922623	-0.18341	0.774274
G3UXW9;Q3MIA8;Q99LD4;B1ATU4;Q99LD4-2	G3UXW9;Q3MIA8;Q99LD4;B1ATU4;Q99LD4-2	COP9 signalosome complex subunit 1	Gps1	29.9966	30.3687	29.7638	30.1197	29.9553	30.2276	30.3203	29.5497	29.89	29.9098	29.822	29.8431					-0.05782	0.892999	0.0616938	0.935957	-0.123	0.967523	-0.242514	0.453309
G3UXX3;Q91XH5;Q64105;G3UZ79	G3UXX3;Q91XH5;Q64105	Sepiapterin reductase	Spr	29.3178	28.5503	28.7815	28.8972	28.8401	28.6519	28.9889	29.2989	29.11	28.8715	28.9186	28.7231					0.0867964	0.845317	0.294893	0.232504	0.24942	0.859575	0.0413227	0.921598
G3UXZ5;P97371;G3UXY0;G3X9K9;G3UWN9;G3UXR1	G3UXZ5;P97371;G3UXY0;G3X9K9;G3UWN9	Proteasome activator complex subunit 1	Psme1	31.904	31.954	31.902	31.841	31.7274	31.7436	31.8132	32.1357	31.9335	31.6069	31.8252	31.5476					0.149308	0.225163	0.300893	0.262447	0.0407861	0.990109	-0.110799	0.75814
G3UY42;Q8CCS6-2;Q8CCS6;D3YUB9;D3Z5F7;D3Z055;G3UWS5;G3UWY6	G3UY42;Q8CCS6-2;Q8CCS6;D3YUB9;D3Z5F7;D3Z055;G3UWS5	Polyadenylate-binding protein 2	Pabpn1	29.7211	29.0952	29.2145	29.5529	29.4979	29.6772	29.6917	30.2591	29.3809	29.555	29.6365	29.6546					-0.2324	0.413065	0.161873	0.782924	0.43363	0.762591	0.0393562	0.904553
P24860;G3UY65;Q68EM3	P24860;G3UY65;Q68EM3	G2/mitotic-specific cyclin-B1	Ccnb1	NaN	NaN	NaN	26.9255	27.1054	26.4825	NaN	NaN	26.2682	26.714	26.6278	26.9859					NaN	0.985437	-0.507657	0.963818	NaN	0.945698	-0.0618998	0.931678
G3UYB1;O35280-2;O35280;G3UYC5	G3UYB1;O35280-2;O35280;G3UYC5	Serine/threonine-protein kinase Chk1	Chek1	26.0281	25.4992	NaN	27.3336	27.5322	27.5822	25.8856	26.0802	25.6764	27.0245	27.2185	26.8352	+	+			-1.71903	0.00246809	-1.14536	0.00674286	0.117108	0.970793	-0.456563	0.248831
G3UYJ7;G3UX05;G3UZN1;G3UYL6;G3UX71	G3UYJ7;G3UX05		Gm20441	28.8875	NaN	27.8567	28.374	28.9254	NaN	28.94	28.7134	29.7733	28.5322	28.684	NaN					-0.277616	0.740306	0.534153	0.433094	0.770173	0.754423	-0.0415955	0.974687
G3UYU5;Q8R1F9	G3UYU5;Q8R1F9	Ribonuclease P protein subunit p40	Rpp40	27.3028	27.7215	27.9876	27.5575	27.5675	27.91	27.7972	27.785	28.0491	27.4091	27.417	27.7229					-0.00773303	1	0.360779	0.193289	0.206506	0.879258	-0.162006	0.732592
G3UYV7;P62858;J3QNN8	G3UYV7;P62858	40S ribosomal protein S28	Rps28	31.8183	31.3383	31.4355	32.4029	32.1735	32.8382	31.3335	32.4495	30.9478	31.7369	32.3242	31.1392	+				-0.940823	0.0105812	-0.156536	0.919629	0.0462106	0.994504	-0.738076	0.37246
G3UYW1;Q6VNB8;Q6VNB8-2;G3UYV1;G3UWK9	G3UYW1;Q6VNB8;Q6VNB8-2	WD repeat and FYVE domain-containing protein 3	Wdfy3	24.219	NaN	NaN	23.7724	24.0842	NaN	NaN	NaN	23.7838	NaN	NaN	NaN					0.290634	0.985204	NaN	0.963595	-0.4352	0.945469	NaN	0.971678
G3UZ26;G3UYY1;G3UZZ9	G3UZ26;G3UYY1	Serine hydroxymethyltransferase	Shmt1	30.5201	30.6067	30.3755	30.6733	30.6129	30.6742	30.9466	30.5734	30.453	30.8406	30.6198	30.8556					-0.152674	0.325358	-0.114326	0.803845	0.156888	0.901997	0.11854	0.7158
G3UZ63;G3X961;Q921I2;G3UZG5;G3UZF2	G3UZ63;G3X961;Q921I2;G3UZG5	Kelch domain-containing protein 4	Klhdc4	27.7032	27.0117	26.8942	28.2306	27.7619	27.8803	27.1607	27.4354	27.5759	28.1264	28.2165	28.1083	+	+			-0.754597	0.0358002	-0.759762	0.0104779	0.187607	0.930311	0.192772	0.663355
G3UZM9;Q8BWW9;G3UXH4;Q8BWW9-2;Q8BWW9-3;G3UYD6	G3UZM9;Q8BWW9;G3UXH4;Q8BWW9-2;Q8BWW9-3	Serine/threonine-protein kinase N2	Pkn2	NaN	NaN	26.3829	26.4168	26.5764	26.0648	NaN	NaN	26.5936	26.4241	26.2538	26.1364					0.0301876	0.984971	0.322186	0.963371	0.210739	0.94524	-0.0812594	0.882604
G3UZT5;P14404;O35700;G3UZ13;Q8CCA6;G3UWJ0;G3UYK2;G3UWT0;G3UYY9;A2A934;A2A930;A2A931;A2A933;A2A935-2;A2A935;A2A935-3	G3UZT5;P14404;O35700;G3UZ13;Q8CCA6;G3UWJ0;G3UYK2;G3UWT0;G3UYY9	MDS1 and EVI1 complex locus protein EVI1	Mecom	26.8957	27.1005	27.5955	27.0695	27.0727	27.0522	26.754	26.5751	26.9909	26.6259	26.5201	26.8011					0.13247	0.692565	0.124313	0.744342	-0.423917	0.722543	-0.415761	0.169011
G3UZY2;P97493;G3UX99;A2A439	G3UZY2;P97493	Thioredoxin, mitochondrial	Txn2	28.033	28.0271	27.8758	27.8787	28.4843	27.5833	NaN	NaN	27.8717	28.1197	NaN	28.0712					-0.00344276	1	-0.223761	0.963148	-0.106944	0.945011	0.113373	0.900767
G3X8Q0;O89090;O89090-2;E9Q2V3;E9Q113;E9Q0S7	G3X8Q0;O89090;O89090-2	Transcription factor Sp1	Sp1	26.1506	26.7148	27.2911	26.3906	NaN	26.3822	26.2218	NaN	NaN	25.6618	25.8938	26.9627					0.332435	0.539433	0.0490456	0.962924	-0.49703	0.944782	-0.213641	0.860766
G3X8Q1	G3X8Q1		Cabin1	25.6172	NaN	25.7097	NaN	25.5923	25.7829	25.6741	25.2843	26.013	25.332	25.6041	25.672					-0.0241451	0.966854	0.121093	0.845103	-0.00631142	1	-0.15155	0.753192
G3X8R1;Q8VCX6	G3X8R1;Q8VCX6	Kaptin	Kptn	26.5049	26.3027	26.5966	26.2169	26.5474	26.1252	NaN	26.1038	26.9796	26.4755	26.5081	26.1314					0.171577	0.49066	0.170021	0.845895	0.0735973	0.993384	0.0751527	0.89337
G3X8R2;Q80VJ2	G3X8R2;Q80VJ2	Steroid receptor RNA activator 1	Sra1	28.1016	27.6318	27.8895	28.144	28.2533	28.2332	27.8567	28.1056	28.7062	27.9939	28.247	28.0341					-0.33588	0.111982	0.13118	0.846386	0.348541	0.805592	-0.118519	0.727677
G3X8R5;Q3UA37;Q8BUN3;A0A0A6YVQ2;A0A0A6YXK0;A0A0A6YXK2;A0A0A6YWT7;A0A0A6YY13;A0A0A6YWV5;A0A0A6YXZ6	G3X8R5;Q3UA37;Q8BUN3	Glutamine-rich protein 1	Qrich1	26.7407	26.4163	NaN	26.9357	26.6949	NaN	26.6694	26.2592	27.0781	26.6295	26.8692	NaN					-0.236791	0.46127	-0.0804539	0.936644	0.0903769	0.990973	-0.0659599	0.912491
H3BIW0;G3X8T2;Q0P678;Q0P678-2;H3BKL4;H3BJJ9;H3BJN4	H3BIW0;G3X8T2;Q0P678	Zinc finger CCCH domain-containing protein 18	Zc3h18	27.9672	NaN	27.8131	27.8261	27.8317	27.8469	27.8139	28.3822	28.0183	27.8174	27.3801	28.1402					0.0552298	0.769607	0.292203	0.563048	0.18133	0.918127	-0.0556437	0.939071
G3X8T3;P16675;A2A5J9;A2A5J8	G3X8T3;P16675	Carboxypeptidase;Lysosomal protective protein;Lysosomal protective protein 32 kDa chain;Lysosomal protective protein 20 kDa chain	Ctsa	29.5104	29.884	29.8767	28.9939	29.0074	28.7189	30.4236	29.636	29.7845	29.6458	29.4029	29.4323	+				0.850307	0.00590083	0.454386	0.281744	0.190983	0.923924	0.586903	0.127538
G3X8U8;O88622-2;O88622;E9Q088;E9Q954;E9Q7T9;E9Q3C4	G3X8U8;O88622-2;O88622	Poly(ADP-ribose) glycohydrolase	Parg	27.0751	27.1969	26.8064	26.9088	27.1685	27.314	26.9463	26.5869	26.5862	27.0705	27.299	27.1047					-0.104343	0.728137	-0.45162	0.119053	-0.319653	0.722826	0.0276241	0.9692
G3X8V5;Q8K2Y0;Q8K2Y0-3;Q8K2Y0-2	G3X8V5;Q8K2Y0	RING finger protein 219	Rnf219	27.5667	NaN	NaN	NaN	26.9276	27.0626	25.4518	26.8152	26.1731	28.2197	NaN	26.9954					0.57156	0.984738	-1.46083	0.143596	-1.41997	0.944553	0.612415	0.674325
G3X8X0;Q05BH3;G3UXT5	G3X8X0;Q05BH3		Dhx16	28.0875	27.6736	27.9205	27.6122	27.7996	27.6719	27.8717	27.4538	27.8092	27.9402	27.8129	27.5932					0.199307	0.350733	-0.0705204	0.903442	-0.18228	0.876851	0.0875473	0.83143
G3X8X7;Q920Q4;Q920Q4-2;A2BI90	G3X8X7;Q920Q4;Q920Q4-2	Vacuolar protein sorting-associated protein 16 homolog	Vps16	27.6431	28.1255	27.7725	27.4765	27.595	27.3775	28.0151	27.3679	28.3437	27.6812	27.5274	27.3809					0.36403	0.109534	0.379024	0.452632	0.0618305	0.993678	0.0468369	0.91454
G3X8Y3;Q80UM3;A0A0A6YW80;A0A0A6YX86;A0A0A6YXF4	G3X8Y3;Q80UM3;A0A0A6YW80	N-alpha-acetyltransferase 15, NatA auxiliary subunit	Naa15	30.9934	31.0885	31.207	31.4517	31.408	31.5054	31.1476	31.3529	31.1328	31.1724	31.3248	31.3649	+				-0.35874	0.0254501	-0.0762672	0.824287	0.114787	0.902062	-0.167686	0.55832
G3X908;Q8K2D6;G3UYS1;Q3UUA6	G3X908;Q8K2D6	Deoxycytidylate deaminase	Dctd	26.0191	25.8921	NaN	25.8623	25.9683	26.2164	25.6358	NaN	NaN	25.5277	NaN	26.3881					-0.0600437	0.856035	-0.322095	0.962701	-0.31977	0.944324	-0.0577186	0.96741
G3X920;Q9DBR3;Q9DBR3-2;Q9DBR3-3	G3X920;Q9DBR3;Q9DBR3-2;Q9DBR3-3	Armadillo repeat-containing protein 8	Armc8	27.8297	27.5618	27.7603	27.7967	27.7756	27.6219	28.4281	27.7966	27.8009	27.9846	28.0259	27.8839					-0.0141398	0.995633	0.0437501	0.962329	0.291276	0.804556	0.233386	0.429267
G3X926;Q9JJ80;S4R1Y5;S4R2H5;S4R2R2	G3X926;Q9JJ80;S4R1Y5;S4R2H5	Ribosome production factor 2 homolog	Rpf2	28.8692	29.1665	29.5453	29.1709	29.4095	29.2699	28.8298	28.588	28.6935	29.1186	29.1867	29.4003		+			-0.0897865	0.815022	-0.531438	0.0479286	-0.489934	0.673853	-0.0482826	0.912565
G3X928;Q6NZC7	G3X928;Q6NZC7	SEC23-interacting protein	Sec23ip	28.7393	28.6766	28.3206	28.9683	29.0373	29.0617	28.9033	29.208	28.928	28.9097	29.2331	28.9017	+				-0.443623	0.0388492	-0.00173378	1	0.434256	0.655583	-0.00763321	0.997741
G3X934;Q3TWF6	G3X934;Q3TWF6	WD repeat-containing protein 70	Wdr70	26.4585	26.448	26.563	26.5683	26.6991	26.8962	26.843	26.8146	26.9778	26.7383	26.7571	26.6271					-0.231363	0.191804	0.170964	0.402223	0.388657	0.458214	-0.0136706	0.987653
G3X940;Q8BZ21	G3X940;Q8BZ21	Histone acetyltransferase;Histone acetyltransferase KAT6A	Kat6a	24.7676	25.2803	25.0689	24.9439	24.9356	NaN	24.9068	NaN	NaN	24.7698	24.8358	NaN					0.0991685	0.779404	0.10403	0.962478	-0.132144	0.944096	-0.137005	0.600073
G3X956;Q920B9	G3X956;Q920B9	FACT complex subunit SPT16	Supt16	31.2476	31.1984	31.327	31.213	31.3263	31.3881	31.4675	31.2513	31.5449	31.2144	31.1566	31.128					-0.0514997	0.794977	0.254887	0.261176	0.163554	0.824172	-0.142832	0.600162
G3X963;Q8CDM1	G3X963;Q8CDM1	ATPase family AAA domain-containing protein 2	Atad2	27.2752	27.0627	27.3493	28.1771	28.4328	28.4546	27.6486	27.9478	27.8385	28.5194	28.4384	28.327	+	+			-1.1258	0.00414286	-0.616613	0.0165399	0.58262	0.528741	0.0734336	0.852267
G3X972	G3X972		Sec24c	29.5503	29.594	29.4454	29.3564	29.3624	29.3878	29.6985	29.5019	29.4732	29.262	29.3771	29.2099					0.161013	0.204894	0.274873	0.21468	0.0279668	0.994616	-0.085893	0.7597
G3X9B1	G3X9B1		Heatr1	31.4098	31.2278	31.4309	31.458	31.4859	31.4592	31.0585	31.1265	31.225	31.3567	31.4566	31.33					-0.111493	0.489411	-0.24444	0.204189	-0.219547	0.723954	-0.0866	0.73511
G3X9F4;Q8VD26-2;Q8VD26;S4R1U1;Q8VD26-3	G3X9F4;Q8VD26-2;Q8VD26;S4R1U1;Q8VD26-3	Transmembrane protein 143	Tmem143	NaN	25.633	24.9032	NaN	NaN	NaN	25.1984	NaN	NaN	NaN	24.6864	NaN					NaN	0.984506	0.51199	0.962255	-0.069726	0.943867	NaN	0.971464
G3X9H5;P42859;P42859-2	G3X9H5;P42859;P42859-2	Huntingtin	Htt	28.6662	28.9168	28.7001	28.4983	28.6115	28.3756	28.7568	28.4573	28.8408	28.687	28.6593	28.4955					0.265947	0.136751	0.0709712	0.873294	-0.0761331	0.966543	0.118843	0.734243
G3X9H7;Q8R1S4-2;Q8R1S4;Q6P9S0	G3X9H7;Q8R1S4-2;Q8R1S4	Metastasis suppressor protein 1	Mtss1	NaN	NaN	NaN	NaN	24.2878	NaN	NaN	NaN	NaN	NaN	NaN	NaN					NaN	0.984273	0	1	0	1	NaN	0.97125
G3X9I1;G5E911;Q91VU0;E9Q0W5;E9Q8C5;E9Q6F0	G3X9I1;G5E911;Q91VU0;E9Q0W5	Protein FAM3C	Fam3c	28.6211	28.7983	NaN	29.1744	29.1001	29.3371	28.4557	28.9455	28.6754	28.9595	28.7901	29.0138	+				-0.49413	0.0265589	-0.228939	0.488285	-0.0175457	0.997326	-0.282737	0.407551
G3X9J0;S4R2N4	G3X9J0		Sipa1l3	NaN	NaN	NaN	25.63	25.6704	NaN	24.779	NaN	NaN	NaN	NaN	NaN					NaN	0.984041	NaN	0.962032	NaN	0.943639	NaN	0.971037
G3X9J4;E9QM90;Q148V7;A0A087WSS1;Q148V7-2;Q148V7-3;A0A087WRM8	G3X9J4;E9QM90;Q148V7;A0A087WSS1;Q148V7-2;Q148V7-3	LisH domain and HEAT repeat-containing protein KIAA1468	2310035C23Rik	26.887	27.209	26.877	26.7197	26.9357	26.6349	26.8185	26.6707	26.9896	26.9879	26.7521	26.5138					0.227556	0.295816	0.0749791	0.892798	-0.164754	0.873797	-0.0121765	0.991864
G3X9K3	G3X9K3	Brefeldin A-inhibited guanine nucleotide-exchange protein 1	Arfgef1	28.8414	29.0705	28.4434	28.6834	28.7596	27.9014	29.2958	29.1645	29.0769	29.049	28.8918	29.023					0.336973	0.406511	0.191139	0.388949	0.393986	0.701701	0.53982	0.406914
G3X9K8;Q8QZZ7	G3X9K8;Q8QZZ7	EKC/KEOPS complex subunit Tprkb	Tprkb	27.9848	NaN	NaN	NaN	27.6167	27.7248	NaN	27.5579	NaN	27.724	27.7552	27.3649					0.314066	0.983808	-0.0568606	0.96181	-0.426981	0.943411	-0.0560544	0.925243
Q9DCX2;G3X9L6;B1ASE2	Q9DCX2;G3X9L6;B1ASE2	ATP synthase subunit d, mitochondrial	Atp5h	32.8677	32.9494	32.9837	32.3726	32.5451	32.5895	32.5895	32.5044	33.1277	32.4996	32.5462	32.5459	+				0.431204	0.0151475	0.209984	0.606429	-0.193061	0.880684	0.0281601	0.943076
G3X9M0;Q9ER88;Q9ER88-2;G3UWZ6;G3UWJ4;G3UZC0;G3UWM7;G3UWR5;G3UYM6;G3UYP3	G3X9M0;Q9ER88;Q9ER88-2;G3UWZ6	28S ribosomal protein S29, mitochondrial	Dap3	29.3361	28.9369	29.4199	29.4714	29.673	29.5319	29.4765	29.379	29.3618	29.4973	29.5019	29.4326					-0.327864	0.150204	-0.0715294	0.745289	0.174821	0.873138	-0.0815137	0.794729
G3X9Q3;Q3TBD2;D3Z7R7;Q3TBD2-2;Q3TBD2-3;Q3TBD2-4	G3X9Q3;Q3TBD2;D3Z7R7;Q3TBD2-2;Q3TBD2-3;Q3TBD2-4	Minor histocompatibility protein HA-1	Hmha1	28.2091	28.4042	28.295	27.8467	27.8193	27.6228	28.3857	28.0777	28.3205	28.1818	28.2719	27.6996	+				0.539824	0.0101053	0.210194	0.614784	-0.0414931	0.990285	0.288137	0.572196
G3X9U5;Q99J78;Q99J78-2;D3YWV3;D3Z5H7	G3X9U5;Q99J78;Q99J78-2	Differentially expressed in FDCP 8	Def8	25.1607	25.4809	NaN	NaN	24.8112	NaN	NaN	24.9063	NaN	24.7935	NaN	24.6854					0.509584	0.983576	0.1669	0.961587	-0.414434	0.943183	-0.0717497	0.970823
P97372;G3X9V0;E0CZ90	P97372;G3X9V0;E0CZ90	Proteasome activator complex subunit 2	Psme2	29.9361	30.1853	30.371	30.3519	30.4352	30.233	30.3916	30.0356	29.854	30.3269	30.5372	30.4108					-0.175917	0.444989	-0.33124	0.30383	-0.0703697	0.990154	0.0849533	0.806776
P49117;G3X9W4;Q3ZAR9	P49117;G3X9W4;Q3ZAR9	Nuclear receptor subfamily 2 group C member 2	Nr2c2	24.5636	25.1993	25.2688	NaN	NaN	24.7151	25.2278	24.6508	24.9739	NaN	NaN	24.2619					0.29544	0.983344	0.688944	0.961364	-0.0597165	0.993573	-0.45322	0.97061
G3X9Y5;E9Q735;E9Q442;D3YXR7;D6RGN7	G3X9Y5;E9Q735	Ubiquitin conjugation factor E4 A	Ube4a	28.6852	28.8145	28.4005	28.393	28.1952	28.2024	28.9636	28.7362	29.0217	28.4793	28.5697	28.4848	+	+			0.369891	0.07913	0.395864	0.0916098	0.27372	0.755903	0.247747	0.403041
G3X9Z0;H3BJ52;Q8R060;H3BKZ0;H3BKB9;H3BIZ1;D3Z6K4;H3BJF6	G3X9Z0;H3BJ52;Q8R060;H3BKZ0	Protein zwilch homolog	Zwilch	26.3029	26.4716	26.9714	26.8321	27.2226	26.6913	26.6192	25.6627	25.9047	27.2494	26.8742	27.1747		+			-0.333357	0.299742	-1.03726	0.0478691	-0.519753	0.734988	0.184147	0.734967
G3X9Z4;F6UFZ5	G3X9Z4;F6UFZ5		Pcf11	27.8879	27.8296	27.5186	27.8256	27.7207	27.8398	28.3013	28.1392	28.3108	27.8854	27.6992	27.8833		+			-0.0500437	0.870892	0.4278	0.0666667	0.505074	0.538105	0.0272299	0.948974
G3XA17;F7CBP1;F6TW20;F7DAB1;F6UU81;F7CHS2	G3XA17;F7CBP1		Eif4g2	30.4224	30.5389	30.6767	30.901	30.9846	30.8836	30.4611	30.3897	30.473	30.8025	30.8758	30.9374	+	+			-0.377052	0.0271784	-0.430634	0.0217877	-0.104748	0.903766	-0.0511659	0.858742
G3XA30;E0CY57	G3XA30;E0CY57		Nsmce4a	26.7958	26.9373	27.0638	26.638	26.8492	26.8827	26.8356	27.2875	26.4963	26.7695	26.7519	27.2677					0.142323	0.48413	-0.0565764	0.957399	-0.0591965	0.992092	0.139703	0.798867
G5E814;Q9D8B4	G5E814;Q9D8B4	NADH dehydrogenase [ubiquinone] 1 alpha subcomplex subunit 11	Ndufa11	27.5879	NaN	NaN	NaN	27.71	26.9983	NaN	NaN	27.5736	27.0842	27.5273	27.8367					0.233784	0.983112	0.0908902	0.961142	-0.0142994	0.942955	0.128594	0.89888
G5E829	G5E829	Plasma membrane calcium-transporting ATPase 1	Atp2b1	28.3937	28.7236	28.4191	28.0497	27.9275	28.201	28.1388	28.3978	28.2892	27.9051	27.8067	27.7038	+	+			0.45278	0.0355675	0.470041	0.0609716	-0.23694	0.762848	-0.2542	0.472516
G5E837;F6T088;Q9D968;F6T0G2	G5E837		Hcfc2	25.5993	NaN	26.0716	26.6776	26.6053	26.1694	NaN	NaN	26.4407	26.4137	26.3165	26.4663	+				-0.648634	0.0661001	0.041886	0.96092	0.605269	0.942727	-0.0852502	0.869139
G5E852;Q62120	G5E852;Q62120	Tyrosine-protein kinase;Tyrosine-protein kinase JAK2	Jak2	26.3616	NaN	NaN	NaN	NaN	NaN	26.5953	NaN	25.9957	NaN	NaN	NaN					NaN	0.98288	NaN	0.960698	-0.0661097	0.942499	0	1
Q99NB9;G5E866;A0A087WNS2	Q99NB9;G5E866	Splicing factor 3B subunit 1	Sf3b1	32.4341	32.3241	32.2436	32.4652	32.4349	32.3974	32.5045	32.2252	32.375	32.5357	32.4314	32.5571					-0.0985718	0.533732	-0.13983	0.590756	0.0342903	0.992444	0.0755488	0.779633
G5E870;A0A0B4J1N9	G5E870	E3 ubiquitin-protein ligase TRIP12	Trip12	30.5368	30.5834	30.2184	30.6536	30.4176	30.6023	30.7027	30.7519	30.3494	30.7093	30.7088	30.4679					-0.111654	0.654037	-0.0273571	0.973539	0.15514	0.907612	0.0708434	0.858813
G5E880;F6WLY0;Q60664;F6VUK8;E9Q2C8;D6RIN0	G5E880;F6WLY0;Q60664	Lymphoid-restricted membrane protein;Processed lymphoid-restricted membrane protein	Lrmp	26.8011	26.7064	27.0171	26.8136	26.5728	26.8055	26.8094	26.5247	26.4372	27.0739	26.7582	26.8385					0.110883	0.6333	-0.299747	0.311384	-0.25107	0.766877	0.15956	0.696235
G5E881;Q3TUH1;G3UWL8;Q3TUH1-2;D6RGT1;G3UYJ1	G5E881;Q3TUH1	Phosphatidate cytidylyltransferase, mitochondrial	Tamm41	25.275	25.7723	25.2679	25.0229	NaN	25.3316	25.7355	25.8693	25.1078	24.847	25.1988	25.4904					0.261163	0.446325	0.39214	0.435288	0.132483	0.972711	0.00150617	1
G5E889;Q923Z3;D6RCK0;F6WQ99	G5E889;Q923Z3	Protein MTO1 homolog, mitochondrial	Mto1	26.1948	25.7853	25.9597	26.0283	25.9452	25.8731	25.6928	NaN	25.7777	25.7852	25.7554	25.6457					0.0310364	0.945941	0.00649865	1	-0.244655	0.802092	-0.220117	0.430667
G5E895;D3Z494;S4R2G9	G5E895;D3Z494		Akr1b10	29.1287	29.9427	29.4866	28.7146	28.4193	28.2373	29.5696	28.5416	29.2682	28.8386	28.549	28.759	+				1.06226	0.00984988	0.410966	0.433677	-0.39283	0.832352	0.258464	0.575325
G5E896;Q3UJB9;Q3UJB9-2;D6RE33;F6ZJ27;F6V5I7	G5E896;Q3UJB9;Q3UJB9-2;D6RE33	Enhancer of mRNA-decapping protein 4	Edc4	30.6197	30.6546	30.7613	30.2692	30.3937	30.193	30.5915	30.6156	30.5968	30.5023	30.3293	30.1015	+				0.393253	0.0208982	0.290264	0.260288	-0.0772196	0.922209	0.0257696	0.969621
G5E8A0;Q8CI95	G5E8A0;Q8CI95	Oxysterol-binding protein;Oxysterol-binding protein-related protein 11	Osbpl11	27.3184	27.8141	27.8423	27.399	27.3656	27.3545	27.7296	27.078	26.9032	NaN	27.2283	27.3495					0.285243	0.232448	-0.0519686	0.970816	-0.42134	0.761658	-0.0841284	0.769856
G5E8B9	G5E8B9		Zbtb11	NaN	NaN	NaN	NaN	25.6264	NaN	25.3513	NaN	25.1377	25.248	NaN	NaN					NaN	0.982648	-0.00354004	0.960475	NaN	0.942271	-0.37833	0.970397
G5E8D8;Q2VPU4;F6UPM1;B2RQ56;Q2VPU4-2	G5E8D8;Q2VPU4	MLX-interacting protein	Mlxip	NaN	NaN	NaN	24.8027	NaN	24.8097	NaN	NaN	NaN	24.5878	24.5532	24.6519					NaN	0.982417	NaN	0.960253	0	1	-0.208585	0.407586
G5E8I8;Q8CGZ0	G5E8I8;Q8CGZ0	Calcium homeostasis endoplasmic reticulum protein	Cherp	30.0655	29.1483	29.3736	29.7077	29.6961	29.704	29.7351	29.7839	29.6721	29.8183	29.6802	29.637					-0.17346	0.66623	0.0185299	0.972057	0.201243	0.923912	0.00925318	0.987509
G5E8J0;O35516;O35516-2;Q01705-2	G5E8J0;O35516;O35516-2	Neurogenic locus notch homolog protein 2;Notch 2 extracellular truncation;Notch 2 intracellular domain	Notch2	26.1183	25.8553	26.0763	26.5461	26.6547	26.4222	26.541	26.5939	27.0949	26.742	26.6585	26.5444	+				-0.524371	0.0136655	0.0949465	0.861876	0.726624	0.494512	0.107307	0.761077
G5E8J3;Q8K1X1	G5E8J3;Q8K1X1	WD repeat-containing protein 11	Wdr11	27.8892	27.7166	28.0463	27.8201	27.7672	28.0665	27.7267	28.0601	28.1021	28.0408	27.8263	27.9413					-0.000559489	1	0.0268637	0.971579	0.0789591	0.966419	0.0515359	0.905023
G5E8J9;Q8CFE4-2;Q80UY7	G5E8J9		Scyl2	27.5866	27.9366	27.9727	27.9725	27.8296	27.7584	27.7281	28.156	27.8056	27.5065	27.7136	27.7511					-0.0215403	0.982081	0.239506	0.451718	0.0645936	0.990422	-0.196453	0.570873
Q8CII5;G5E8L2;Q80ZW7	Q8CII5;G5E8L2;Q80ZW7		Tia1	27.4499	27.2663	27.076	27.2195	26.9787	27.0202	27.9064	26.9173	27.379	27.6583	27.275	27.3024					0.191287	0.371015	-0.0110067	1	0.136834	0.971673	0.339127	0.423944
G5E8L8;Q61083	G5E8L8;Q61083	Mitogen-activated protein kinase kinase kinase 2	Map3k2	NaN	NaN	NaN	25.3658	24.8231	NaN	NaN	NaN	25.6857	24.9237	24.8691	NaN					NaN	0.982185	0.78928	0.960031	NaN	0.942043	-0.198025	0.797817
G5E8M9;P35330;B1ARJ2;G3UWJ5	G5E8M9;P35330;B1ARJ2;G3UWJ5	Intercellular adhesion molecule 2	Icam2	27.4757	27.3972	27.2584	26.8911	26.7316	26.5717	27.7951	27.2172	27.109	27.2741	27.1268	26.9167	+				0.645647	0.00743202	0.26786	0.550362	-0.00337664	0.99981	0.374411	0.342241
G5E8P0;E9Q6P4;F6ZAT3	G5E8P0;E9Q6P4		Tubgcp6	NaN	NaN	NaN	NaN	NaN	NaN	NaN	NaN	NaN	NaN	NaN	NaN					0	1	0	1	0	1	0	1
G5E8R2;E9Q453;E9Q456;E9Q450;E9Q448;Q8BP43;S4R261	G5E8R2;E9Q453;E9Q456;E9Q450;E9Q448;Q8BP43		Tpm1	28.2752	28.3757	28.3019	NaN	28.0296	NaN	NaN	NaN	28.3883	NaN	28.594	NaN					0.28796	0.981954	-0.2057	0.95981	0.0706902	0.941816	0.56435	0.970184
G5E8R4;Q922D4-2;Q922D4;Q922D4-3;Q922D4-4	G5E8R4;Q922D4-2;Q922D4;Q922D4-3;Q922D4-4	Serine/threonine-protein phosphatase 6 regulatory subunit 3	Ppp6r3	30.957	31.0712	30.96	30.8585	30.9146	30.896	30.8743	30.0208	31.2066	30.9943	30.9008	30.8791					0.10633	0.429767	-0.224196	0.754099	-0.295497	0.879668	0.0350297	0.900976
G5E8R8;Q6P5G6	G5E8R8;Q6P5G6	UBX domain-containing protein 7	Ubxn7	28.9398	29.0308	29.2234	28.4485	28.4395	28.8426	29.2372	28.459	28.5721	28.8718	28.5691	28.5654	+				0.48781	0.0389486	0.0873496	0.916364	-0.308584	0.808049	0.0918763	0.858252
Q9JJT9;G5E8V8;F6RPD4	Q9JJT9;G5E8V8	Phosphorylated adapter RNA export protein	Phax	26.733	26.6709	27.093	27.3947	27.5224	27.6449	26.917	27.1809	NaN	27.1708	27.1813	27.2013	+				-0.688387	0.0102484	-0.135523	0.638151	0.216666	0.865393	-0.336198	0.250039
G5E8V9;E9Q3G5	G5E8V9;E9Q3G5		Arfip1	29.3033	29.3269	29.3063	29.2908	29.192	29.1411	29.4477	29.1649	29.5361	29.2171	29.5663	29.4363					0.1042	0.456014	-0.0236797	0.980594	0.0707474	0.972107	0.198627	0.595318
G5E8W9;O88876;B1ARS9;O88876-2;H7BX54	G5E8W9;O88876;B1ARS9;O88876-2	Short-chain dehydrogenase/reductase 3	Dhrs3	NaN	NaN	NaN	NaN	NaN	NaN	NaN	25.4615	26.0614	NaN	NaN	NaN					0	1	NaN	0.959588	NaN	0.941589	0	1
G5E924;G3UY56;G3UYY3	G5E924		Hnrnpl	33.1157	33.2045	33.2204	32.8907	32.9254	32.771	33.2446	33.0108	33.0536	33.0429	32.9955	32.8443	+				0.317902	0.0314261	0.142059	0.59282	-0.0772425	0.945701	0.0985998	0.765693
G8JL42;Q8BW56-2;Q8BW56;A0A0A0MQI8;B1AY88;A0A0A0MQK2;B1AY87	G8JL42;Q8BW56-2;Q8BW56;A0A0A0MQI8;B1AY88;A0A0A0MQK2;B1AY87	Glycosyltransferase-like domain-containing protein 1	Gtdc1	NaN	23.6298	NaN	NaN	NaN	NaN	NaN	NaN	NaN	NaN	NaN	NaN					NaN	0.981722	0	1	NaN	0.941361	0	1
G8JL73;Q3V209-2;Q3V209	G8JL73;Q3V209-2;Q3V209	Transmembrane and ubiquitin-like domain-containing protein 2	Tmub2	25.3931	NaN	NaN	25.9755	NaN	NaN	NaN	NaN	NaN	NaN	NaN	NaN					-0.582399	0.981491	0	1	NaN	0.941134	NaN	0.969971
H3BJ07;Q8R088;H3BJ82;H3BJ12;K3W4Q3;Q8R088-3;H3BJN5;K3W4N3;H3BKI7;Q8R088-2;H3BJI3	H3BJ07;Q8R088;H3BJ82;H3BJ12;K3W4Q3;Q8R088-3;H3BJN5;K3W4N3;H3BKI7;Q8R088-2	Golgi phosphoprotein 3-like	Golph3l	26.5986	25.6184	NaN	25.9831	NaN	NaN	NaN	NaN	NaN	26.2713	26.1321	NaN					0.125364	0.98126	NaN	0.959366	NaN	0.940907	0.218569	0.969758
Q60875;Q60875-5;Q60875-4;H3BJ45;H3BJ40;H3BJU7;H3BJX8;H3BKH9;Q60875-3;Q60875-2;H3BL15;H3BLF9;H3BJ59;H3BIX8;H3BLJ1;H3BJM4;H3BJ48	Q60875;Q60875-5;Q60875-4;H3BJ45;H3BJ40;H3BJU7;H3BJX8;H3BKH9	Rho guanine nucleotide exchange factor 2	Arhgef2	30.0572	29.9607	29.7831	30.326	30.2528	30.1478	29.8237	29.7684	30.2041	30.2992	30.1877	30.1167	+				-0.30855	0.0751829	-0.269126	0.374491	-0.00161934	1	-0.041043	0.908055
H3BJ51;Q64FW2;H3BKK1;F7CW61	H3BJ51;Q64FW2;H3BKK1	All-trans-retinol 13,14-reductase	Retsat	NaN	NaN	NaN	NaN	NaN	24.654	NaN	NaN	NaN	NaN	NaN	NaN					NaN	0.981029	0	1	0	1	NaN	0.969545
H3BJW3;H3BJ30;Q6NVF9;H3BKW0;H3BLM9	H3BJW3;H3BJ30;Q6NVF9	Cleavage and polyadenylation specificity factor subunit 6	Cpsf6	30.5804	30.5288	30.6551	30.2247	30.413	30.3482	30.5728	30.4098	30.7792	30.2611	30.2034	30.0342	+				0.259496	0.0778015	0.421055	0.121276	-0.00080363	1	-0.162363	0.611444
K3W4L1;H3BK01;Q8R2K4;A0A087WQC4;H3BJR2;Q8R2K4-2	K3W4L1;H3BK01;Q8R2K4;A0A087WQC4;H3BJR2;Q8R2K4-2	TAF6-like RNA polymerase II p300/CBP-associated factor-associated factor 65 kDa subunit 6L	Taf6l	NaN	25.306	NaN	NaN	NaN	NaN	25.5859	NaN	25.9714	NaN	25.3781	NaN					NaN	0.980798	0.400565	0.959145	0.472604	0.94068	NaN	0.969332
H3BK24;P53564-3	H3BK24;P53564-3	Homeobox protein cut-like;Homeobox protein cut-like 1	Cux1	28.5698	28.6959	28.6084	28.6959	28.7575	28.6381	28.7895	28.9165	29.0617	28.7654	28.7476	28.7464					-0.0724525	0.648576	0.169427	0.454154	0.29785	0.675566	0.0559705	0.825884
H3BK73;Q8R1J9;Q8R1J9-2;P0C7W3	H3BK73;Q8R1J9;Q8R1J9-2;P0C7W3	Torsin-2A;Prosalusin;Salusin-beta	Tor2a	26.1349	NaN	NaN	NaN	NaN	NaN	NaN	NaN	NaN	NaN	NaN	NaN					NaN	0.980568	0	1	NaN	0.940453	0	1
H3BKH2;E9PY90;H3BK48;H3BJS0;H3BK44;E9Q3S2;Q8R311;H3BJI6;H3BL19;H3BKL6;H3BJ71;H3BJ35;H3BJS5;H3BJY7;H3BJ84	H3BKH2;E9PY90;H3BK48;H3BJS0;H3BK44;E9Q3S2;Q8R311;H3BJI6;H3BL19;H3BKL6;H3BJ71	cTAGE family member 5	Ctage5	26.6726	27.4747	26.8411	27.156	27.0668	26.9812	26.7959	26.9333	26.8401	27.2312	27.1276	26.8375					-0.0718861	0.887179	-0.20902	0.466613	-0.139711	0.956247	-0.00257683	1
H3BKH6;Q9R0P3;H3BJP2;H3BK43;H3BLJ9;H3BJL6;H3BJC6;H3BL99	H3BKH6;Q9R0P3;H3BJP2;H3BK43;H3BLJ9;H3BJL6	S-formylglutathione hydrolase	Esd	30.5285	NaN	30.8202	30.4399	30.4545	30.5411	31.0831	30.7385	30.175	30.5014	30.3312	30.5141					0.195863	0.340007	0.216637	0.690155	-0.00883993	0.999492	-0.0296141	0.938038
I1E4X4;H3BKK4;I1E4X6;Q4KWH5-2;Q4KWH5;H3BKE1;A0A0A0MQM2;Q4KWH5-4;Q4KWH5-3;Q4KWH5-5;E0CY47;F7C512;A0A087WSR3	I1E4X4;H3BKK4;I1E4X6;Q4KWH5-2;Q4KWH5;H3BKE1;A0A0A0MQM2;Q4KWH5-4;Q4KWH5-3	Phosphoinositide phospholipase C;1-phosphatidylinositol 4,5-bisphosphate phosphodiesterase eta-1	Plch1	NaN	NaN	23.6889	23.4007	23.6512	NaN	NaN	NaN	NaN	NaN	NaN	NaN					0.16298	0.980337	0	1	NaN	0.940227	NaN	0.969119
H3BKM2;Q80YV2;Q80YV2-2;D3Z3D0;D3Z0B2;D3Z5A4	H3BKM2;Q80YV2;Q80YV2-2;D3Z3D0	Nuclear-interacting partner of ALK	Zc3hc1	27.5765	27.7433	NaN	27.4139	27.6282	27.3183	NaN	26.7321	27.3532	27.3739	27.4569	27.1079					0.206461	0.353702	-0.270271	0.606178	-0.617259	0.720649	-0.140527	0.752752
H3BKT0;H3BJN3;P70403;H3BJ26	H3BKT0;H3BJN3;P70403;H3BJ26	Protein CASP	Cux1	26.1759	NaN	NaN	26.5289	26.3994	26.2784	26.4128	26.412	26.5045	26.7687	26.5943	26.3691					-0.226317	0.980106	-0.134296	0.670261	0.26717	0.94	0.175149	0.68626
H3BL37;O08784;Q05CS0;H3BIX0;H3BK88	H3BL37;O08784;Q05CS0;H3BIX0	Treacle protein	Tcof1	30.3877	30.722	30.805	30.5501	30.5011	30.347	30.6023	30.486	30.6362	30.1317	30.3211	30.0243		+			0.172153	0.461279	0.415763	0.0866638	-0.0634302	0.978403	-0.307041	0.37547
H3BL44;Q3UZR5;Q80XR2;Q8BMS7;H3BIX7;H3BLI6;H3BJ99;H3BK57;H3BJJ5;H3BJY0;H3BKB1;H3BLC2;A7L9Z8	H3BL44;Q3UZR5;Q80XR2;Q8BMS7;H3BIX7;H3BLI6	Calcium-transporting ATPase;Calcium-transporting ATPase type 2C member 1	Atp2c1	NaN	NaN	NaN	NaN	NaN	NaN	24.9896	NaN	NaN	25.1468	NaN	NaN					0	1	-0.15715	0.958923	NaN	0.939773	NaN	0.968907
Q8R0K4;H3BLI5;H3BJB7	Q8R0K4;H3BLI5;H3BJB7	Coiled-coil domain-containing protein 137	Ccdc137	25.5336	25.0511	24.9088	26.0285	26.2056	26.2492	25.0658	25.808	25.0336	25.8063	26.1105	25.8838	+				-0.996573	0.00578138	-0.631099	0.147127	0.137933	0.970463	-0.227541	0.541827
H3BLK9;Q3UYR4	H3BLK9;Q3UYR4	Espin-like protein	Espnl	NaN	NaN	23.5579	23.095	NaN	NaN	NaN	NaN	NaN	NaN	NaN	NaN					0.4629	0.979876	0	1	NaN	0.939547	NaN	0.968694
H3BLL2;Q811I0;H3BLD0;H3BJP9;V9GX21;H3BKR0;H3BK16	H3BLL2;Q811I0;H3BLD0;H3BJP9;V9GX21;H3BKR0;H3BK16	ATP synthase mitochondrial F1 complex assembly factor 1	Atpaf1	24.7543	25.2052	NaN	NaN	NaN	NaN	NaN	NaN	NaN	NaN	NaN	NaN					NaN	0.979646	0	1	NaN	0.939321	0	1
H3BLL3;Q921G6;H3BIX9;H3BK42;H3BL36;H3BLB4;H3BJU9	H3BLL3;Q921G6;H3BIX9	Leucine-rich repeat and calponin homology domain-containing protein 4	Lrch4	28.7276	28.7013	28.5152	28.5685	28.4249	28.592	28.216	27.563	28.5187	28.4518	28.4447	28.3166					0.119537	0.51276	-0.30512	0.552168	-0.548797	0.674352	-0.12414	0.68658
H7BWY2;Q9JKC8;D6RI63;D3YWU3;D3YXV9	H7BWY2;Q9JKC8	AP-3 complex subunit mu-1	Ap3m1	29.1031	29.3402	29.0004	28.7425	28.8559	28.4132	29.0358	28.3006	29.2071	28.8336	28.6454	28.4495	+				0.477393	0.0475872	0.204984	0.741021	-0.300073	0.852282	-0.0276642	0.97451
H7BWY8;Z4YL87;G3UWF3	H7BWY8;Z4YL87		Tsr2	NaN	NaN	NaN	NaN	27.323	27.1406	NaN	NaN	NaN	NaN	NaN	27.3784					NaN	0.979415	NaN	0.958702	0	1	0.14657	0.968482
H7BX02;Q4VGL6	H7BX02;Q4VGL6	Roquin-1	Rc3h1	26.1698	25.5917	NaN	26.176	26.1097	26.0375	25.6363	25.6558	26.3458	26.0474	26.1679	26.0181					-0.226995	0.481183	-0.19853	0.688398	-0.00147756	0.999839	-0.0299435	0.934074
H7BX14;Q8BMZ5;Q8BMZ5-2;D3YZ84;D3YY06;D3YWG5;D6RH65	H7BX14;Q8BMZ5;Q8BMZ5-2;D3YZ84;D3YY06;D3YWG5;D6RH65	tRNA-splicing endonuclease subunit Sen34	Tsen34	25.5381	NaN	25.6046	25.4607	25.2593	24.9427	NaN	25.2185	NaN	25.4128	25.4028	NaN					0.350462	0.197469	-0.18929	0.958481	-0.352826	0.939095	0.186926	0.735256
H7BX26;Q6A065;A0A0A6YXK7;Q6A065-3;A0A0A6YVZ3;Q6A065-2;A0A0A6YWV9;A0A0A6YXR9;A0A0A6YXT4;Q8BVZ1-2;Q8BVZ1	H7BX26;Q6A065;A0A0A6YXK7	Centrosomal protein of 170 kDa	Cep170	27.5455	27.895	27.6601	28.0976	27.554	27.8563	27.626	27.8182	28.0053	27.8843	27.6713	27.6304					-0.135736	0.656417	0.0878627	0.837462	0.116282	0.935659	-0.107316	0.837642
H7BX32;Q8K3Z9	H7BX32;Q8K3Z9	Nuclear envelope pore membrane protein POM 121	Pom121	NaN	26.1157	25.5635	NaN	25.9659	NaN	NaN	NaN	25.036	NaN	NaN	NaN					-0.126256	0.979185	NaN	0.95826	-0.803605	0.938869	NaN	0.968269
H7BX49;Q6ZPG2;Q6ZPG2-3;H3BKS4	H7BX49;Q6ZPG2	WD repeat-containing protein 90	Wdr90	NaN	NaN	NaN	24.1981	NaN	NaN	NaN	NaN	NaN	NaN	NaN	NaN					NaN	0.978955	0	1	0	1	NaN	0.968057
H7BX88;P47934;B7ZDD7;F7BF80;B7ZDD8;A2AWE5	H7BX88;P47934	Carnitine O-acetyltransferase	Crat	27.1693	27.2041	26.92	NaN	26.4765	25.3668	NaN	26.5466	26.4149	26.1281	26.1051	25.7513	+				1.17619	0.0314951	0.485922	0.148942	-0.617072	0.482583	0.0731974	0.964136
H7BX95;Q6PDM2;Q6PDM2-3;Q6PDM2-2;F7AI47	H7BX95;Q6PDM2;Q6PDM2-3;Q6PDM2-2	Serine/arginine-rich splicing factor 1	Srsf1	31.0721	31.1824	31.3014	31.2489	31.4094	31.435	31.7087	32.2258	31.7675	30.9675	31.3461	31.5413					-0.179143	0.291281	0.615663	0.122673	0.715329	0.477125	-0.0794767	0.888816
H9KV00;Q9QX47-3;Q9QX47;H9KV15;Q9QX47-2;H9KV02	H9KV00;Q9QX47-3;Q9QX47;H9KV15;Q9QX47-2	Protein SON	Son	29.811	29.9704	30.2709	30.061	30.0064	30.2005	29.9906	30.3385	30.0646	29.8691	29.9771	30.1271					-0.0718664	0.815117	0.140167	0.670997	0.11384	0.949962	-0.0981935	0.792431
H9KV05;Q99JN2;Q99JN2-2;D3YZH5;D3Z2R6;D3Z7N9	H9KV05;Q99JN2;Q99JN2-2	Kelch-like protein 22	Klhl22	26.4244	26.183	25.9727	26.922	26.8726	26.4875	26.9001	NaN	26.5327	26.9067	27.1473	26.9176	+				-0.567324	0.0357086	-0.274136	0.43953	0.523061	0.655684	0.229873	0.605671
P83093;I1E4X8;F6WBP9	P83093;I1E4X8;F6WBP9	Stromal interaction molecule 2	Stim2	27.0472	27.0762	26.5086	27.0126	26.8269	26.8105	26.9834	27.5141	27.2784	26.8539	27.0121	27.2147					-0.00601641	1	0.231727	0.539464	0.38128	0.74453	0.143537	0.725092
I3ITR1;Q9D924	I3ITR1;Q9D924	Iron-sulfur cluster assembly 1 homolog, mitochondrial	AK157302	NaN	NaN	NaN	NaN	NaN	NaN	NaN	NaN	NaN	NaN	NaN	NaN					0	1	0	1	0	1	0	1
I7HJQ9;Q9Z2C4;F6T9H9;I7HPV7;Q8CIU6;Q8CIU3;Q8CIU5	I7HJQ9;Q9Z2C4	Myotubularin-related protein 1	Mtmr1	NaN	NaN	NaN	26.1569	26.6154	26.1635	NaN	NaN	NaN	26.4407	NaN	NaN					NaN	0.978725	NaN	0.958039	0	1	0.128797	0.967845
I7HLV2;Q6ZWV3;P86048;B7FAU6	I7HLV2;Q6ZWV3;P86048	60S ribosomal protein L10;60S ribosomal protein L10-like	Rpl10	32.1999	32.2166	31.9117	32.2651	32.1301	32.2213	31.8794	31.6564	32.031	32.2318	32.0143	32.4765					-0.096089	0.662296	-0.385284	0.233806	-0.253807	0.764823	0.0353877	0.954509
J3JS23;Q8C827-2;Q8C827-3;Q8C827;J3JS22;I7HPA9;Q3UGK1;J3JS21	J3JS23;Q8C827-2;Q8C827-3;Q8C827	Zinc finger protein 62	Zfp62	25.6686	25.9473	25.7777	25.6902	25.6942	25.9029	25.6746	25.6302	25.8603	NaN	25.3613	NaN					0.03545	0.914075	0.360443	0.957818	-0.0761363	0.966518	-0.401129	0.967633
J3JS94;Q9CR70	J3JS94;Q9CR70	EKC/KEOPS complex subunit Lage3	Lage3	27.4647	NaN	NaN	27.5001	27.4562	27.5455	27.8795	28.2394	27.5347	27.0033	27.6046	27.486					-0.0358454	0.978495	0.519936	0.242624	0.419799	0.938643	-0.135983	0.801817
J3KMM5;O55143;O55143-2	J3KMM5;O55143;O55143-2	Calcium-transporting ATPase;Sarcoplasmic/endoplasmic reticulum calcium ATPase 2	Atp2a2	31.0648	31.0683	30.6401	31.119	31.0606	31.0073	30.8085	30.5207	30.6118	30.9387	31.0089	30.8151					-0.13794	0.584813	-0.27389	0.256214	-0.277387	0.763456	-0.141437	0.617643
Q9CYI0;J3KMQ6;B1AQG3	Q9CYI0;J3KMQ6	Protein Njmu-R1	5730455P16Rik	NaN	NaN	NaN	25.1985	25.1639	25.0441	25.0868	NaN	NaN	NaN	25.3757	NaN					NaN	0.978266	-0.28891	0.957597	NaN	0.938417	0.240244	0.967421
J3QK23;Q99M28-2;Q99M28	J3QK23;Q99M28-2;Q99M28	RNA-binding protein with serine-rich domain 1	Gm9825	28.9506	29.2399	29.3751	28.4545	28.5736	28.6796	29.0895	28.9128	29.4318	28.8617	28.5031	29.7633	+				0.619293	0.0138687	0.101951	0.934392	-0.0438461	0.994238	0.473496	0.571411
J3QK52;Q8BHX6	J3QK52;Q8BHX6		Noc2l	29.9134	30.4343	30.1759	30.1192	30.3435	30.3108	29.9359	29.6478	30.0619	30.1677	30.08	29.9611					-0.0832869	0.79637	-0.187773	0.550691	-0.292696	0.785409	-0.18821	0.575105
J3QM81;Q80UU1;J3QPB4;J3KMQ5;Q80UU1-2	J3QM81;Q80UU1	Ankyrin repeat and zinc finger domain-containing protein 1	Ankzf1	26.4897	NaN	NaN	26.3406	26.3294	26.1863	26.7619	26.5179	26.6535	26.3952	26.4822	26.359					0.204323	0.978036	0.232297	0.276943	0.1547	0.938191	0.126727	0.667455
J3QMM7;K3W4M4;Q9CZ42-3;Q9CZ42;J3QN06;Q9CZ42-2;J3QPU6	J3QMM7;K3W4M4;Q9CZ42-3;Q9CZ42;J3QN06;Q9CZ42-2	ATP-dependent (S)-NAD(P)H-hydrate dehydratase	Carkd	28.174	28.7097	28.4232	28.2358	27.9641	27.8476	28.7886	28.2524	28.8891	28.1011	28.1687	27.6446					0.41982	0.103622	0.671904	0.118904	0.207707	0.902906	-0.0443764	0.95467
J3QN89;Q3TJ22;A0A087WNM5	J3QN89;Q3TJ22		Aamp	25.8286	NaN	25.9984	26.5491	26.1985	26.2671	26.2688	26.2524	26.1889	26.3074	26.5219	26.4008	+				-0.424764	0.0759452	-0.173327	0.401166	0.323243	0.630929	0.0718066	0.869318
J3QNK5;Q8BIH0;Q8BIH0-2;Q8BIH0-3	J3QNK5;Q8BIH0;Q8BIH0-2	Histone deacetylase complex subunit SAP130	Sap130	27.5402	27.7985	27.3834	27.1376	27.4528	27.2403	27.4579	27.8574	27.9305	27.4651	27.4576	27.0717					0.29716	0.17917	0.417114	0.235706	0.17454	0.901615	0.0545864	0.921621
J3QNW4;Q3TIR1-3;Q3TIR1;Q3TIR1-2	J3QNW4;Q3TIR1-3;Q3TIR1;Q3TIR1-2	Trafficking protein particle complex subunit 13	Trappc13	25.0144	25.2085	NaN	25.386	25.1523	25.3606	25.6156	25.7723	25.8936	NaN	25.2823	NaN					-0.188226	0.371522	0.478207	0.957376	0.649066	0.476421	-0.0173664	0.967209
J3QPR1;P54254	J3QPR1;P54254	Ataxin-1	Atxn1	25.5317	25.5685	25.4125	24.5983	24.8367	NaN	NaN	24.8565	25.7495	25.4891	25.1656	25.1602	+				0.786732	0.006171	0.0313352	0.99465	-0.201202	0.941481	0.554195	0.259418
K3W4P2;Q6P4S8;A0A0G2JDG8;A0A0G2JFR3	K3W4P2;Q6P4S8	Integrator complex subunit 1	Ints1	29.5643	29.4924	29.5007	29.1852	29.2139	29.213	29.4105	29.1144	29.2329	29.2673	29.383	29.152	+				0.315104	0.0137263	-0.0148137	0.992878	-0.266541	0.673685	0.0633767	0.838654
K3W4P9;Q8CFE3	K3W4P9;Q8CFE3	REST corepressor 1	Rcor1	28.0015	27.8753	28.028	27.6411	27.949	28.0874	27.924	28.9634	28.3061	27.9256	28.3146	27.9135					0.0757809	0.794592	0.346597	0.545118	0.429576	0.774148	0.158759	0.768708
K3W4Q8;P18572-2;P18572;J3QP71	K3W4Q8;P18572-2;P18572;J3QP71	Basigin	Bsg	31.1993	31.3211	31.3529	31.3545	31.4155	31.6894	31.0377	31.1904	30.9356	31.093	31.1211	31.0775					-0.19535	0.31231	-0.0426159	0.914401	-0.236503	0.716578	-0.389237	0.261
K3W4Q9;Q8BH60-2;Q8BH60	K3W4Q9;Q8BH60-2;Q8BH60	Golgi-associated PDZ and coiled-coil motif-containing protein	Gopc	27.396	27.0167	26.7432	27.6424	27.897	27.5242	27.5702	27.572	27.4203	27.6711	27.7418	27.7186	+				-0.635923	0.0335155	-0.189706	0.30371	0.468847	0.670958	0.0226294	0.972423
K3W4R2;Q6URW6-2;Q6URW6;Q6URW6-3	K3W4R2;Q6URW6-2;Q6URW6;Q6URW6-3	Myosin-14	Myh14	NaN	NaN	NaN	27.6847	27.5562	NaN	28.0218	NaN	NaN	28.1754	NaN	NaN					NaN	0.977807	-0.15357	0.957156	NaN	0.937965	0.55491	0.966997
K3W4R5;Z4YL78;A2AGT5-3;A2AGT5;A2AGT5-2	K3W4R5;Z4YL78;A2AGT5-3;A2AGT5;A2AGT5-2	Cytoskeleton-associated protein 5	Ckap5	29.5169	29.6204	29.5981	30.5843	30.5925	30.6815	29.7958	29.7628	29.9445	30.4619	30.5118	30.3747	+	+			-1.04099	0	-0.615146	0.0076	0.255863	0.658152	-0.169984	0.527517
K3W4T3;Q9Z1G4-3;Q9Z1G4-2;Q9Z1G4;A2A599	K3W4T3;Q9Z1G4-3;Q9Z1G4-2;Q9Z1G4	V-type proton ATPase subunit a;V-type proton ATPase 116 kDa subunit a isoform 1	Atp6v0a1	NaN	NaN	NaN	NaN	25.6279	25.3363	NaN	25.6689	26.3549	26.0653	25.532	25.177					NaN	0.977577	0.420476	0.561161	NaN	0.93774	0.10932	0.906938
K4DI61;Q9D8M7-2;Q9D8M7;E9Q5L7	K4DI61;Q9D8M7-2;Q9D8M7;E9Q5L7	PHD finger protein 10	Phf10	NaN	NaN	NaN	26.6303	27.0023	26.736	NaN	26.6855	27.1335	26.7296	26.6387	26.4825					NaN	0.977348	0.292586	0.443851	NaN	0.937514	-0.172603	0.684756
Q6ZQK0;K4DI67;Q80W41	Q6ZQK0;K4DI67;Q80W41	Condensin-2 complex subunit D3	Ncapd3	27.3076	27.1041	27.1653	27.7345	27.7784	27.5119	27.5148	27.1684	27.6902	27.4439	27.7769	27.481	+				-0.482637	0.0174361	-0.109441	0.831826	0.265497	0.782913	-0.1077	0.806738
K4DI77;Q5ND34;Q5ND34-3;Q5ND34-2;F6XD87	K4DI77;Q5ND34;Q5ND34-3;Q5ND34-2	WD repeat-containing protein 81	Wdr81	26.3781	NaN	25.7887	25.5593	NaN	NaN	26.8124	25.3543	25.6704	25.4902	25.5525	25.7213					0.524145	0.977119	0.357681	0.644244	-0.137765	0.990236	0.0286999	0.966785
K7N5X2	K7N5X2		Zfp825	NaN	NaN	25.1144	24.3778	24.7628	24.9605	24.7723	NaN	NaN	NaN	NaN	25.3541					0.414073	0.97689	-0.58182	0.956935	-0.34214	0.937289	0.653753	0.966574
L7N451;Q80SU7	L7N451;Q80SU7	Interferon-induced very large GTPase 1	Gvin1	NaN	NaN	NaN	25.0795	NaN	NaN	24.4371	NaN	NaN	24.8473	25.1872	NaN					NaN	0.976661	-0.580194	0.956715	NaN	0.937064	-0.0622044	0.966362
L7N466;Q9D110;B2KF83;F6Q785;A0A087WPE2	L7N466;Q9D110;B2KF83	5-formyltetrahydrofolate cyclo-ligase	Mthfsl	NaN	NaN	25.8452	NaN	NaN	NaN	NaN	26.1767	NaN	NaN	NaN	NaN					NaN	0.976432	NaN	0.956495	0.331501	0.936839	0	1
M0QW65	M0QW65		Asnsd1	NaN	26.1785	25.9835	25.9175	26.1581	26.0009	26.0295	26.6929	26.5049	26.0114	26.2065	25.7859					0.0555064	0.848755	0.407807	0.303864	0.32806	0.807886	-0.0242405	0.974734
P59110;M0QWX4;M0QWV7	P59110;M0QWX4	Sentrin-specific protease 1	Senp1	26.1005	27.1439	26.7549	26.2611	26.2059	25.94	26.3921	26.7285	27.106	26.737	26.7353	26.6216					0.530797	0.148967	0.044227	0.960052	0.0757434	0.993117	0.562313	0.110583
M0QWZ1;Q8CGI1;M0QWS6	M0QWZ1;Q8CGI1	Protein FAM193A	Fam193a	NaN	NaN	25.3887	25.698	25.4669	25.7947	NaN	NaN	NaN	25.4524	25.5477	25.7838					-0.264456	0.976203	NaN	0.956274	NaN	0.936614	-0.0585639	0.903421
O08528;E9Q5B5;E9Q9M6	O08528;E9Q5B5	Hexokinase-2;Hexokinase	Hk2	31.9945	32.4605	32.1047	32.3485	32.2961	32.2684	32.3571	32.4027	32.1971	32.3959	32.3594	32.2734					-0.117793	0.64482	-0.023922	0.961574	0.132401	0.923272	0.0385297	0.893211
O08529	O08529	Calpain-2 catalytic subunit	Capn2	29.7157	29.9695	28.9237	30.036	29.6956	29.5432	30.0612	29.2702	30.1749	29.6865	29.8582	29.6674					-0.22195	0.637321	0.0980797	0.912057	0.29914	0.908498	-0.0208899	0.981679
O08538	O08538	Angiopoietin-1	Angpt1	25.7438	NaN	26.6733	26.4167	26.1053	26.2206	25.5291	NaN	25.4641	26.1354	NaN	25.9781		+			-0.0390091	0.987927	-0.560141	0.0776454	-0.711934	0.75504	-0.190803	0.658244
O08547;E9Q6R3;A0A0G2JF08;D6RES2	O08547;E9Q6R3	Vesicle-trafficking protein SEC22b	Sec22b	29.8073	29.8853	29.5809	29.5243	29.261	29.3041	29.6029	29.852	29.5323	29.3639	29.5623	29.34	+				0.394717	0.0480757	0.240327	0.372258	-0.0954692	0.952442	0.0589205	0.889671
O08553;Q6P1J1;P97427;Q3TT92;E9PWE8;Q62188	O08553	Dihydropyrimidinase-related protein 2	Dpysl2	31.3069	31.6219	31.3679	30.9895	31.1234	31.0703	31.2733	31.5024	31.383	31.2848	31.0814	31.1969	+				0.371171	0.045389	0.198524	0.392515	-0.045997	0.989107	0.12665	0.685344
O08579;I7HJS1;Q3THM8;B7FAU5	O08579;I7HJS1;Q3THM8	Emerin	Emd	27.0497	NaN	NaN	27.117	27.5101	27.284	NaN	28.1242	NaN	NaN	27.0904	NaN					-0.254046	0.975975	1.03378	0.956054	1.07453	0.936389	-0.213298	0.966151
O08582	O08582	GTP-binding protein 1	Gtpbp1	29.5351	29.2535	29.0639	29.3279	29.4471	29.2954	29.2284	29.3556	29.6837	29.4755	29.4361	29.5874					-0.0726535	0.811284	-0.0770938	0.87094	0.138387	0.933354	0.142827	0.609282
O08583;O08583-2;G3X9I4	O08583;O08583-2	THO complex subunit 4	Alyref	31.5123	31.2214	31.3631	31.0882	31.0654	31.1339	31.6701	31.3472	31.3236	31.3444	31.2845	31.2796	+				0.269716	0.0994733	0.14416	0.629751	0.0813904	0.973311	0.206947	0.333906
O08586	O08586	Phosphatidylinositol 3,4,5-trisphosphate 3-phosphatase and dual-specificity protein phosphatase PTEN	Pten	27.3129	27.3585	27.3764	26.5559	27.3065	26.8829	27.125	NaN	27.2253	26.8953	26.6573	26.0094					0.434176	0.120115	0.65446	0.242313	-0.174147	0.738695	-0.39443	0.605974
O08599;O08599-2	O08599;O08599-2	Syntaxin-binding protein 1	Stxbp1	25.9268	26.0287	26.4244	26.5315	26.0246	26.3549	26.4441	26.5545	26.8953	26.3954	26.0514	26.3111					-0.177044	0.580834	0.37869	0.239136	0.504663	0.647894	-0.0510705	0.934341
O08648-2;O08648	O08648-2;O08648	Mitogen-activated protein kinase kinase kinase 4	Map3k4	26.1545	26.4845	26.5549	NaN	26.3788	26.2662	NaN	26.2683	25.9587	26.2687	26.0205	26.1846					0.0754776	0.825789	-0.0444145	0.944273	-0.284498	0.804451	-0.164606	0.668486
Q3UI33;O08663;Q3TMN1;M0QWM9;M0QW69;M0QWX0	Q3UI33;O08663;Q3TMN1	Methionine aminopeptidase 2	Metap2	29.7432	29.6637	29.6543	30.5687	30.4708	30.8111	29.7067	30.2284	29.5105	30.6285	30.5972	30.7002	+	+			-0.929821	0.0029	-0.826793	0.0408527	0.128104	0.955194	0.0250759	0.969437
O08664;D3Z3W8;Q921K9-2;Q9CXE2-2	O08664	B-cell CLL/lymphoma 7 protein family member C	Bcl7c	NaN	NaN	NaN	27.3392	NaN	NaN	NaN	NaN	NaN	27.4327	NaN	27.1009					NaN	0.975746	NaN	0.955834	0	1	-0.0723906	0.96594
O08692	O08692	Neutrophilic granule protein	Ngp	26.8564	27.2338	NaN	NaN	25.1844	24.9648	28.5477	29.1	28.3674	27.4999	28.0135	27.638	+	+		+	1.97047	0.00438647	0.954533	0.043834	1.62659	0.3205	2.64252	0
O08709;Q6GT24;D3Z0Y2;Q8BG37;A0A0A6YXQ7	O08709;Q6GT24;D3Z0Y2	Peroxiredoxin-6	Prdx6	33.2899	32.9853	33.2477	33.3692	33.277	33.2511	33.6344	33.4527	34.1143	33.7208	33.5618	33.584					-0.124766	0.536863	0.111607	0.842301	0.559486	0.633736	0.323114	0.228899
O08715-4;O08715;O08715-6	O08715-4;O08715;O08715-6	A-kinase anchor protein 1, mitochondrial	Akap1	26.2472	NaN	26.6153	26.6528	26.6682	26.9159	26.1859	26.7131	26.468	26.4027	26.6427	26.442					-0.314402	0.215181	-0.0401427	0.958067	0.0243963	0.996933	-0.249863	0.510466
O08734;Q91WX5;F7CUQ1	O08734;Q91WX5	Bcl-2 homologous antagonist/killer	Bak1	28.5916	NaN	NaN	27.9608	27.6662	27.565	NaN	NaN	NaN	27.4937	27.4426	27.5136					0.86097	0.975518	NaN	0.955614	NaN	0.936164	-0.247357	0.526801
O08738	O08738	Caspase-6;Caspase-6 subunit p18;Caspase-6 subunit p11	Casp6	28.4509	28.1427	27.3978	27.5688	27.4642	27.5519	28.4611	NaN	27.6788	27.5408	27.5361	27.7033					0.468874	0.196649	0.47656	0.350939	0.0728197	0.991284	0.0651334	0.835258
O08739;D3YU73;F6XQD0;D3Z4N3	O08739	AMP deaminase 3	Ampd3	NaN	NaN	NaN	NaN	NaN	NaN	NaN	25.1025	NaN	NaN	24.1157	NaN					0	1	0.986771	0.955395	NaN	0.93594	NaN	0.965728
O08749	O08749	Dihydrolipoyl dehydrogenase, mitochondrial	Dld	30.4442	29.9754	30.9435	30.0589	30.1218	30.1466	30.4501	30.085	29.9428	30.2486	29.9955	30.0553					0.345273	0.318751	0.0594902	0.925389	-0.295069	0.864563	-0.00928624	0.990473
O08750	O08750	Nuclear factor interleukin-3-regulated protein	Nfil3	NaN	NaN	NaN	27.152	26.7	26.1381	NaN	NaN	NaN	26.6509	26.3271	26.0888					NaN	0.975289	NaN	0.955175	0	1	-0.307776	0.700998
O08759;O08759-2;O08759-3	O08759;O08759-2;O08759-3	Ubiquitin-protein ligase E3A	Ube3a	29.7603	29.7974	29.893	29.7258	29.667	29.8213	29.7362	29.333	29.7964	29.6768	29.7522	29.4911					0.0788498	0.639846	-0.0181395	0.994214	-0.195026	0.840886	-0.0980371	0.784177
O08760;G3UVT7	O08760	N-glycosylase/DNA lyase;8-oxoguanine DNA glycosylase;DNA-(apurinic or apyrimidinic site) lyase	Ogg1	25.1204	25.9993	NaN	NaN	NaN	25.2718	NaN	NaN	25.9586	25.1927	NaN	NaN					0.28806	0.975061	0.765869	0.954955	0.398759	0.935715	-0.0790501	0.965517
O08789	O08789	Max-binding protein MNT	Mnt	NaN	NaN	NaN	NaN	NaN	24.7689	NaN	NaN	NaN	NaN	NaN	25.1282					NaN	0.974833	NaN	0.954736	0	1	0.35927	0.965306
O08795-2;O08795	O08795-2;O08795	Glucosidase 2 subunit beta	Prkcsh	30.5262	30.0975	31.0377	30.9226	30.7975	30.7173	30.7366	31.2995	30.6309	30.8052	30.985	30.9482					-0.258666	0.481786	-0.0237865	0.991737	0.335226	0.853462	0.100346	0.768563
O08796;Q3UWZ1;D3Z088;F6ZEU2;D3Z1Y3	O08796;Q3UWZ1	Eukaryotic elongation factor 2 kinase	Eef2k	26.9714	NaN	27.2604	27.3958	26.8459	27.2308	26.9601	27.2474	27.022	26.9847	27.6682	27.1528					-0.0415837	0.957498	-0.192043	0.683373	-0.0393928	0.994131	0.111067	0.876571
O08807;B1AZS9	O08807;B1AZS9	Peroxiredoxin-4	Prdx4	30.7206	NaN	NaN	NaN	30.2712	30.3348	30.4538	30.9147	NaN	30.4365	30.3201	30.5033					0.417615	0.974605	0.264258	0.487595	-0.036375	0.935491	0.116982	0.717706
O08810	O08810	116 kDa U5 small nuclear ribonucleoprotein component	Eftud2	31.8025	31.8115	31.7145	31.7685	31.8311	31.5738	31.902	31.5828	31.6811	31.8235	31.7812	31.7995					0.0516974	0.823171	-0.0794532	0.819096	-0.0541999	0.976526	0.0769507	0.815616
O08848	O08848	60 kDa SS-A/Ro ribonucleoprotein	Trove2	27.5056	27.7665	27.7003	27.0126	27.0711	27.218	27.1011	26.2784	27.4397	26.9055	27.2146	27.2121	+				0.556917	0.00995413	-0.170977	0.838762	-0.717733	0.659498	0.0101598	0.991931
O08856	O08856	RNA polymerase II elongation factor ELL	Ell	25.6333	NaN	NaN	26.3349	26.1915	26.3737	NaN	NaN	NaN	26.0676	NaN	26.0402					-0.666717	0.974377	NaN	0.954517	NaN	0.935266	-0.246107	0.434875
O08908;F7CB91	O08908	Phosphatidylinositol 3-kinase regulatory subunit beta	Pik3r2	NaN	NaN	NaN	NaN	24.4456	NaN	NaN	NaN	NaN	NaN	NaN	24.4696					NaN	0.97415	NaN	0.954297	0	1	0.0239811	0.965095
O08911;D6RG58	O08911	Mitogen-activated protein kinase 12	Mapk12	28.5814	29.2868	29.0786	28.8927	28.5818	28.6453	29.4	29.2563	28.5823	28.8589	28.6903	28.7904					0.275613	0.365109	0.299687	0.522679	0.0972939	0.988857	0.0732199	0.855099
O08912;Q8CF93;Q8CF93-2;E9Q0U0	O08912	Polypeptide N-acetylgalactosaminyltransferase 1;Polypeptide N-acetylgalactosaminyltransferase 1 soluble form	Galnt1	27.2736	27.3115	27.4828	27.4631	27.645	27.5854	27.2602	26.5987	27.1846	27.5579	27.7961	27.2895					-0.208544	0.195313	-0.533264	0.206688	-0.34143	0.770975	-0.0167103	0.987581
O08914	O08914	Fatty-acid amide hydrolase 1	Faah	26.4635	26.6883	26.6141	26.289	26.5798	26.042	26.858	27.109	26.8681	26.6244	26.7572	26.3622					0.285107	0.229953	0.363793	0.206702	0.35638	0.643302	0.277693	0.594804
O08915;D3YW40	O08915;D3YW40	AH receptor-interacting protein	Aip	30.0514	29.3136	30.0176	29.7396	29.8262	29.9553	29.5946	29.7864	29.7436	29.8882	29.9058	29.7131					-0.046203	0.949029	-0.127513	0.620781	-0.0859865	0.986491	-0.00467618	1
O08917;G3UYU4;G3UZZ5;G3UWW8;G3XA73	O08917;G3UYU4;G3UZZ5;G3UWW8	Flotillin-1	Flot1	25.2774	25.9577	25.679	26.2598	25.9588	25.8222	25.6224	NaN	25.8518	25.5593	25.4025	25.3163					-0.375586	0.201685	0.311064	0.272473	0.0990874	0.980353	-0.587563	0.150098
Q3TMX0;O08992;H3BLG5;A2AKJ9;A2AKJ6;A2AKJ5	Q3TMX0;O08992;H3BLG5	Syntenin-1	Sdcbp	29.7011	29.8691	29.7554	29.3955	29.5106	29.597	29.6564	29.2688	30.0818	29.8726	29.5989	29.5384	+				0.274169	0.0790067	-0.000970205	1	-0.10622	0.96722	0.16892	0.675234
O08997	O08997	Copper transport protein ATOX1	Atox1	30.0797	NaN	NaN	30.05	30.2021	30.6477	29.6851	30.7749	NaN	30.0853	30.494	30.1011					-0.22027	0.973922	0.00321515	1	0.150345	0.935042	-0.0731398	0.914496
O09005;F6S3U4	O09005	Sphingolipid delta(4)-desaturase DES1	Degs1	27.6095	27.447	NaN	27.9881	28.1773	27.6128	28.2488	26.7899	NaN	28.0774	27.8192	28.0443					-0.397848	0.180009	-0.460913	0.623857	-0.00886536	0.999851	0.0541999	0.933622
O09043	O09043	Napsin-A	Napsa	28.8312	NaN	NaN	28.2703	28.1699	28.3394	29.3279	NaN	NaN	28.3001	28.01	27.8181					0.571323	0.973694	1.28518	0.954078	0.49674	0.934818	-0.217117	0.610262
Q9D3L3;O09044;B0R030;B0R029;E9Q8A1	Q9D3L3;O09044;B0R030;B0R029;E9Q8A1	Synaptosomal-associated protein;Synaptosomal-associated protein 23	Snap23	28.3219	28.1298	NaN	28.3915	28.4099	28.4683	NaN	28.203	28.039	28.3275	28.461	28.6738					-0.197412	0.227905	-0.366404	0.233699	-0.104801	0.945661	0.0641905	0.872343
O09053	O09053	Werner syndrome ATP-dependent helicase homolog	Wrn	26.3779	26.1029	25.8775	25.5158	25.7676	NaN	26.2782	NaN	26.3669	26.0188	25.9365	25.6243	+				0.47771	0.0984342	0.462665	0.158218	0.203105	0.874179	0.21815	0.683146
O09061	O09061	Proteasome subunit beta type-1	Psmb1	30.5349	30.4276	30.4016	30.3921	30.1154	30.4091	30.3337	30.5208	30.1367	30.3562	30.3579	30.2586					0.149153	0.447347	0.00618998	1	-0.12431	0.908775	0.0186532	0.978569
O09100;Q3UYJ1;E9PXW9;P97489;Q08369;P23772	O09100	Endothelial transcription factor GATA-2	Gata2	25.736	NaN	NaN	NaN	25.3606	NaN	NaN	NaN	NaN	NaN	NaN	NaN					0.37538	0.973467	0	1	NaN	0.934594	NaN	0.964884
O09106;D3YYI8	O09106;D3YYI8	Histone deacetylase 1;Histone deacetylase	Hdac1	30.6203	30.6053	30.2838	30.4816	30.2687	30.4566	30.204	30.5823	30.2073	30.4579	30.3759	30.7183					0.10084	0.684478	-0.186167	0.607074	-0.17195	0.880771	0.115057	0.784694
O09110;O09110-2;A2AGS2;P70236	O09110;O09110-2	Dual specificity mitogen-activated protein kinase kinase 3	Map2k3	27.7482	27.767	27.7826	26.9081	26.9841	27.1827	27.6599	28.3866	27.7708	27.2465	27.2465	27.3556	+	+			0.74094	0.00194958	0.656293	0.0965338	0.173206	0.921667	0.257853	0.431611
O09111	O09111	NADH dehydrogenase [ubiquinone] 1 beta subcomplex subunit 11, mitochondrial	Ndufb11	27.5488	27.2108	27.1517	26.9335	26.7491	NaN	27.6729	NaN	NaN	27.0085	NaN	27.4353	+				0.46253	0.075068	0.450999	0.953859	0.3691	0.93437	0.38063	0.562191
O09117-2;O09117;D6RFU9	O09117-2;O09117;D6RFU9	Synaptophysin-like protein 1	Sypl1	NaN	NaN	NaN	NaN	27.4477	NaN	NaN	NaN	NaN	NaN	NaN	27.1712					NaN	0.97324	NaN	0.95364	0	1	-0.27652	0.964674
O09126	O09126	Semaphorin-4D	Sema4d	26.7915	27.2683	27.2221	27.0354	27.2506	27.4917	26.626	26.5429	26.8689	27.3265	27.0844	27.1283		+			-0.165227	0.595469	-0.500427	0.0752718	-0.414716	0.671089	-0.0795167	0.873459
O09130	O09130	NFATC2-interacting protein	Nfatc2ip	26.1667	26.8314	26.2639	26.525	26.6017	26.1798	NaN	26.4293	26.4923	26.1716	26.1009	26.1573		+			-0.0148799	1	0.317557	0.0857607	0.0401831	0.992248	-0.292254	0.487927
O09131;D3Z1Q9;Q8K2Q2	O09131	Glutathione S-transferase omega-1	Gsto1	32.9913	33.3315	33.1879	32.9465	33.0355	33.064	33.6242	33.2009	32.9789	33.0968	32.9598	33.1037					0.154879	0.427122	0.214554	0.599609	0.0977567	0.9662	0.0380821	0.905831
O09159	O09159	Lysosomal alpha-mannosidase	Man2b1	31.6084	31.8664	31.5734	30.6737	30.8982	30.6161	31.81	31.4102	31.6199	31.2745	31.0931	31.042	+	+			0.953383	0.00225243	0.47683	0.0937854	-0.0693569	0.975507	0.407197	0.258304
Q9CQM8;O09167	Q9CQM8;O09167	60S ribosomal protein L21	Rpl21	30.8064	30.4633	31.1779	31.4026	31.3472	31.5215	30.8983	31.3659	NaN	31.4647	31.248	32.1191	+				-0.607883	0.0358607	-0.478495	0.449436	0.316238	0.862503	0.18685	0.789019
O09172;H3BJA3;A0A0G2JDI4;F6VNW5	O09172;H3BJA3;A0A0G2JDI4	Glutamate--cysteine ligase regulatory subunit	Gclm	30.7697	30.9386	30.9183	30.3079	30.0794	30.343	30.5647	29.5552	30.1112	30.2797	30.2234	30.2105	+				0.63208	0.00588652	-0.16086	0.818444	-0.798487	0.62604	-0.00554721	0.998868
O09174	O09174	Alpha-methylacyl-CoA racemase	Amacr	24.9948	25.3759	NaN	24.9711	25.149	25.2458	25.3647	25.395	24.9293	25.1728	25.316	NaN					0.063345	0.872517	-0.0147699	1	0.044295	0.990587	0.12241	0.771223
O35047;D6RFC4	O35047;D6RFC4	Homologous-pairing protein 2 homolog	Psmc3ip	NaN	NaN	25.4712	25.7894	25.9779	26.2181	25.106	25.9766	NaN	25.5229	25.6843	NaN					-0.523977	0.973012	-0.0623045	0.974475	0.0701361	0.934146	-0.391537	0.430873
O35114	O35114	Lysosome membrane protein 2	Scarb2	28.4338	NaN	NaN	NaN	NaN	NaN	28.5768	28.3797	NaN	28.1702	NaN	28.0897					NaN	0.972785	0.348305	0.238303	0.044445	0.933922	NaN	0.964463
O35126;D3YYE6	O35126	Atrophin-1	Atn1	25.0756	NaN	24.9213	25.0034	NaN	24.6864	NaN	NaN	NaN	25.1218	25.2008	25.361					0.15359	0.624414	NaN	0.953421	NaN	0.933699	0.382972	0.40134
O35129;F6QPR1;F6Q8V7	O35129;F6QPR1	Prohibitin-2	Phb2	32.0083	32.1388	32.4582	31.8644	31.8932	31.678	32.3038	32.2663	32.0437	31.8749	32.0255	32.2681	+				0.38991	0.0775542	0.148463	0.668183	0.00283559	1	0.244283	0.545686
O35130	O35130	Ribosomal RNA small subunit methyltransferase NEP1	Emg1	28.5749	28.6328	28.7674	28.6383	28.4208	28.345	28.7015	27.0261	28.1324	28.9188	28.1686	28.5379					0.19034	0.303854	-0.588423	0.471031	-0.70499	0.726781	0.0737731	0.915534
O35134	O35134	DNA-directed RNA polymerase I subunit RPA1	Polr1a	28.4402	28.3777	28.2696	29.0071	28.8416	28.9384	28.1993	28.3099	28.4086	29.0021	29.0485	28.8564	+	+			-0.566512	0.0059749	-0.663064	0.0072381	-0.0565643	0.9669	0.0399869	0.913547
O35177	O35177	Enhancer of filamentation 1	Nedd9	24.8885	25.3051	NaN	NaN	25.4401	NaN	25.8524	NaN	NaN	25.2767	25.1244	NaN					-0.343295	0.972558	0.651855	0.953202	0.755635	0.933475	-0.239515	0.964252
O35215	O35215	D-dopachrome decarboxylase	Ddt	30.1405	29.9467	29.8777	29.7395	29.8167	29.8511	30.0684	30.8409	30.0664	30.0819	30.1829	29.7296					0.185919	0.260019	0.327057	0.526269	0.336897	0.80342	0.195759	0.650481
O35218	O35218	Cleavage and polyadenylation specificity factor subunit 2	Cpsf2	30.4455	30.7969	30.6504	30.3959	30.4751	30.4125	30.4548	30.4972	30.6749	30.6135	30.4922	30.6133					0.203107	0.267193	-0.03066	0.946537	-0.0886002	0.956969	0.145166	0.570584
O35226-2;O35226-3;O35226-5;F7AI87	O35226-2;O35226-3;O35226-5;F7AI87	26S proteasome non-ATPase regulatory subunit 4	Psmd4	29.6645	29.5149	29.6757	29.7132	29.5566	29.7684	29.5728	30.1594	29.2394	29.8574	29.6804	29.5455					-0.0610231	0.77601	-0.0372238	0.978821	0.0388133	0.990992	0.015014	0.986247
O35239	O35239	Tyrosine-protein phosphatase non-receptor type 9	Ptpn9	25.9011	NaN	25.759	NaN	NaN	25.7265	25.6384	NaN	25.2684	NaN	25.4263	NaN					0.103515	0.972331	0.0270348	0.952984	-0.37667	0.752666	-0.30019	0.964042
O35242	O35242	Protein FAN	Nsmaf	26.2574	26.2367	26.1915	26.0796	26.3411	26.0946	26.4221	26.3357	26.351	26.2175	26.3334	26.2945					0.0567862	0.804846	0.0877794	0.669838	0.14107	0.77393	0.110077	0.758055
O35286;Q497W9;A0A0G2JG10;A0A0G2JGQ5	O35286;Q497W9;A0A0G2JG10	Pre-mRNA-splicing factor ATP-dependent RNA helicase DHX15	Dhx15	32.4522	32.4036	32.4036	32.2275	32.3456	32.2428	32.3972	31.8704	32.344	32.2487	32.1842	32.1968					0.147812	0.233765	-0.00601959	1	-0.215906	0.831162	-0.062074	0.814888
O35295	O35295	Transcriptional activator protein Pur-beta	Purb	27.7497	28.6204	27.7989	27.5417	27.9229	27.6044	NaN	27.8087	28.6718	27.5644	27.6331	27.7602					0.366647	0.321582	0.5877	0.276977	0.18393	0.967022	-0.0371227	0.947036
O35316	O35316	Sodium- and chloride-dependent taurine transporter	Slc6a6	NaN	NaN	25.8807	25.8767	25.9673	26.0741	NaN	NaN	24.6867	NaN	NaN	NaN					-0.0919902	0.972105	NaN	0.952765	-1.19406	0.933252	NaN	0.963832
Q9D8S5;O35326	Q9D8S5;O35326	Serine/arginine-rich splicing factor 5	Srsf5	29.435	30.6748	29.6722	30.032	30.0443	29.8172	NaN	30.362	30.3208	30.0044	29.8381	30.1977					-0.0371526	0.993022	0.328032	0.26632	0.414082	0.873206	0.0488974	0.919174
O35344	O35344	Importin subunit alpha-4	Kpna3	30.383	30.1185	29.997	30.2261	30.2145	30.2992	30.0945	30.2628	30.2056	30.1919	30.3485	30.1475					-0.0804303	0.749567	-0.0416508	0.919772	0.0214532	0.992764	-0.0173264	0.974165
O35345;Q4FJZ2;A2ADZ6	O35345;Q4FJZ2	Importin subunit alpha-7;Importin subunit alpha	Kpna6	26.5795	NaN	NaN	26.9272	26.2338	NaN	NaN	NaN	26.605	NaN	NaN	NaN					-0.00101471	0.971878	NaN	0.952547	0.0255203	0.933029	NaN	0.963621
O35350	O35350	Calpain-1 catalytic subunit	Capn1	31.3613	31.6399	31.1462	30.7889	30.7995	30.8184	31.7766	31.1363	31.5765	31.097	31.1056	30.9806	+				0.580203	0.0173558	0.435393	0.211328	0.11401	0.9737	0.25882	0.266979
O35379;E9Q1I5;D3YYJ6	O35379	Multidrug resistance-associated protein 1	Abcc1	28.7561	29.0688	29.169	28.9953	29.0885	28.8337	29.0993	28.5423	29.1087	28.9016	29.0088	28.6967					0.0255127	0.971347	0.0477333	0.955847	-0.08122	0.9854	-0.103441	0.801165
O35381;D3Z7M9;D3YYE1;F6UFG6;Q64G17	O35381;D3Z7M9;D3YYE1;F6UFG6	Acidic leucine-rich nuclear phosphoprotein 32 family member A	Anp32a	31.418	31.4843	31.3203	31.1469	30.9023	31.1742	31.5697	32.0334	32.0931	31.6138	31.416	31.1618	+				0.333092	0.0600593	0.501549	0.173121	0.491191	0.634346	0.322734	0.487219
O35382;Q8C391;Q9CXE1	O35382;Q8C391;Q9CXE1	Exocyst complex component 4	Exoc4	27.8065	27.4967	27.3825	27.7745	27.8141	27.8182	27.7846	27.69	27.8958	27.8678	27.9179	27.547					-0.24041	0.231374	0.0125434	0.998181	0.228233	0.79377	-0.0247199	0.969636
O35405	O35405	Phospholipase D3	Pld3	27.9363	27.9114	NaN	26.7934	26.6659	26.6235	28.4773	26.984	27.8956	27.1989	26.8463	26.5266	+				1.22962	0.00610526	0.92835	0.173637	-0.138266	0.990354	0.163006	0.773844
O35435;E9Q1V3;F6TCT7;D3YZY5;F6ZQJ5	O35435;E9Q1V3	Dihydroorotate dehydrogenase (quinone), mitochondrial	Dhodh	28.4796	28.8758	28.5601	28.6711	28.3595	28.1925	28.7203	28.3299	28.2245	28.1979	28.5759	28.4481					0.23083	0.386265	0.0176233	0.996805	-0.21361	0.861661	-0.000403722	1
O35459;F7B227	O35459;F7B227	Delta(3,5)-Delta(2,4)-dienoyl-CoA isomerase, mitochondrial	Ech1	28.6531	28.6455	28.445	28.2589	28.128	28.1742	28.4352	28.8276	28.4474	28.2581	28.3947	28.1724	+				0.39419	0.0220825	0.295004	0.312929	-0.0111338	0.995965	0.0880527	0.793272
O35465-2;O35465;F6WP10	O35465-2;O35465	Peptidyl-prolyl cis-trans isomerase FKBP8	Fkbp8	28.1314	28.6805	28.5651	28.7143	28.4821	28.6095	28.4394	27.2705	28.1191	28.4914	28.5646	28.1274					-0.142944	0.626933	-0.45148	0.450458	-0.515999	0.774082	-0.207464	0.641875
O35492	O35492	Dual specificity protein kinase CLK3	Clk3	27.5964	27.6058	27.6498	27.823	27.7782	27.6871	27.5821	27.4188	26.5722	27.5309	27.5911	27.862					-0.145466	0.254338	-0.47033	0.371416	-0.426304	0.761942	-0.10144	0.798496
O35495;E9PVC7;O35495-2;O35495-3;D3YV23;E9Q9M2;D6RHB2	O35495;E9PVC7;O35495-2;O35495-3	Cyclin-dependent kinase 14	Cdk14	24.2727	NaN	NaN	NaN	NaN	NaN	24.2706	NaN	NaN	NaN	NaN	NaN					NaN	0.971651	NaN	0.952328	-0.00214005	0.932806	0	1
O35551-3;O35551;O35551-6;O35551-2;O35551-5;J3QJV7;O35551-4;Q3U983	O35551-3;O35551;O35551-6;O35551-2;O35551-5;J3QJV7;O35551-4	Rab GTPase-binding effector protein 1	Rabep1	NaN	NaN	NaN	NaN	NaN	25.6067	NaN	25.2027	26.3174	26.0961	25.8286	NaN					NaN	0.971425	-0.202285	0.892962	NaN	0.932582	0.35567	0.963411
O35593	O35593	26S proteasome non-ATPase regulatory subunit 14	Psmd14	30.5576	30.3057	30.1937	30.2262	30.1738	30.0048	30.1392	29.9025	29.6706	30.1133	30.2449	30.2961					0.21743	0.286834	-0.31403	0.286534	-0.448247	0.657038	0.0832132	0.81106
O35598;E9PYF2;D3Z1E6	O35598;E9PYF2	Disintegrin and metalloproteinase domain-containing protein 10	Adam10	29.3521	29.5041	29.1152	28.7876	28.8749	29.0489	29.3118	29.032	29.4323	28.7752	28.7789	28.7465	+	+			0.42001	0.0480324	0.49182	0.0756598	-0.0651035	0.985586	-0.136913	0.671765
O35601;O35601-2;F6V072;E0CY17	O35601;O35601-2	FYN-binding protein	Fyb	27.4706	NaN	28.3124	27.7659	27.7369	28.049	27.2819	28.0263	27.6576	26.8148	27.0202	27.486					0.0408977	0.981554	0.548284	0.240419	-0.236184	0.941314	-0.74357	0.160484
O35604	O35604	Niemann-Pick C1 protein	Npc1	25.1275	24.8191	25.4756	NaN	NaN	NaN	25.0108	NaN	24.8986	24.0156	NaN	NaN					NaN	0.971198	0.939059	0.95211	-0.186067	0.924012	NaN	0.963201
O35615;H3BJR3	O35615	Zinc finger protein ZFPM1	Zfpm1	28.5933	28.6896	28.8566	28.5223	28.2447	28.5775	28.2036	28.9208	28.858	28.3951	28.5165	28.8377					0.264986	0.185956	0.0777162	0.930133	-0.0523701	0.995203	0.1349	0.792547
O35638	O35638	Cohesin subunit SA-2	Stag2	30.1137	30.5095	30.442	29.8899	30.238	30.1442	30.5291	29.7771	30.3856	29.9653	29.7731	29.731					0.26439	0.254661	0.407447	0.318927	-0.124484	0.974918	-0.267541	0.515299
O35639;Q3TET3;A0A0G2JGL7;A0A0G2JDV9	O35639	Annexin A3	Anxa3	28.2635	28.8367	28.4792	28.2562	28.7859	28.6103	30.1575	30.2199	30.1926	30.2352	30.336	30.0188			+	+	-0.0243301	0.993886	-0.00666746	1	1.66349	0	1.64583	0
O35643;Q5SVG5;Q5SVG4	O35643;Q5SVG5;Q5SVG4	AP-1 complex subunit beta-1	Ap1b1	31.3569	31.4961	31.295	30.995	31.0875	31.2506	31.3246	31.1189	31.8368	31.0885	31.2451	31.0205					0.271682	0.114907	0.308703	0.450548	0.0440604	0.991859	0.00703939	0.997331
O35648	O35648	Centrin-3	Cetn3	NaN	NaN	NaN	26.466	NaN	26.6546	26.2894	26.1165	NaN	26.4181	26.3104	NaN					NaN	0.970972	-0.161285	0.598396	NaN	0.93236	-0.196059	0.630213
O35654;A8Y5G7	O35654;A8Y5G7	DNA polymerase delta subunit 2	Pold2	29.273	29.1581	29.018	29.0956	29.1384	29.239	29.2491	29.1982	29.2478	29.3364	29.1447	29.0215					-0.00797653	1	0.0641537	0.861505	0.0819702	0.934822	0.00984001	0.9914
O35657	O35657	Sialidase-1	Neu1	NaN	NaN	NaN	NaN	NaN	NaN	NaN	NaN	25.0974	25.5724	NaN	NaN					0	1	-0.474918	0.951892	NaN	0.932137	NaN	0.962991
O35680;E9PUY1	O35680;E9PUY1	28S ribosomal protein S12, mitochondrial	Mrps12	NaN	NaN	NaN	26.5042	26.8271	27.0809	NaN	NaN	NaN	NaN	NaN	NaN					NaN	0.970746	0	1	0	1	NaN	0.962781
O35685	O35685	Nuclear migration protein nudC	Nudc	30.0398	30.2983	29.9947	30.9501	31.0229	31.1646	30.2732	30.876	30.2858	30.6628	30.6782	31.6167	+				-0.934907	0.00260674	-0.507557	0.381024	0.367387	0.737695	-0.0599632	0.957749
Q3TUQ5;O35691	Q3TUQ5;O35691	Pinin	Pnn	28.9921	28.491	28.8583	29.1332	28.9993	29.3117	28.8616	29.1681	29.206	28.9779	29.0292	29.2499					-0.367591	0.127778	-0.00705973	1	0.298091	0.765665	-0.0624402	0.88979
O35704	O35704	Serine palmitoyltransferase 1	Sptlc1	28.1042	27.8781	27.9789	28.4002	28.6062	28.071	28.5068	28.5618	28.1361	28.636	28.4144	28.3241					-0.372053	0.116423	-0.0566171	0.929754	0.414519	0.64775	0.0990829	0.854526
O35730;O35730-2;O35730-3	O35730;O35730-2	E3 ubiquitin-protein ligase RING1	Ring1	25.3356	NaN	NaN	25.9001	25.6787	25.6251	25.424	25.6957	NaN	25.5897	25.9068	25.877					-0.399066	0.97052	-0.231312	0.522287	0.224255	0.931914	0.0565001	0.904425
Q8C2Q7;O35737	Q8C2Q7;O35737	Heterogeneous nuclear ribonucleoprotein H;Heterogeneous nuclear ribonucleoprotein H, N-terminally processed	Hnrnph1	31.2671	31.0984	31.2193	30.7874	30.963	31.0213	31.0337	31.3341	31.0847	30.6645	30.8504	30.8043	+				0.271043	0.0981409	0.377777	0.126781	-0.0440636	0.989417	-0.150798	0.660168
O35740-3;O35740-2;O35740-4;O35740	O35740-3;O35740-2;O35740-4;O35740	Cbp/p300-interacting transactivator 2	Cited2	NaN	NaN	NaN	NaN	NaN	25.8274	NaN	NaN	NaN	NaN	25.0049	NaN					NaN	0.970294	NaN	0.951674	0	1	-0.822531	0.962571
O35841	O35841	Apoptosis inhibitor 5	Api5	30.3354	30.0715	30.1719	30.1163	30.1433	30.0535	30.2047	30.382	29.7548	30.103	29.9428	29.9488					0.0885544	0.641717	0.115604	0.826183	-0.0791372	0.980181	-0.106187	0.715593
O35855;O88374;D3Z7C8;D3Z3D7	O35855;O88374;D3Z7C8	Branched-chain-amino-acid aminotransferase, mitochondrial;Branched-chain-amino-acid aminotransferase	Bcat2	29.0262	29.1546	NaN	28.4445	28.626	28.5872	28.9111	29.1271	28.2771	28.3079	28.0456	27.6538	+				0.537823	0.0135882	0.769353	0.122745	-0.318597	0.863411	-0.550126	0.265904
O35857;F7C189	O35857	Mitochondrial import inner membrane translocase subunit TIM44	Timm44	30.0444	28.4515	30.0882	29.8762	29.6178	29.966	29.9556	30.167	29.4387	29.8103	29.8024	29.7157					-0.29197	0.676813	0.0776571	0.914591	0.325744	0.932221	-0.043883	0.921793
O35864;A0A087WQA8;A0A087WRH6;A0A087WQ60	O35864	COP9 signalosome complex subunit 5	Cops5	29.5429	29.6449	29.6764	29.393	29.565	29.452	29.7041	29.2623	29.2871	29.5062	29.4025	29.3582					0.15142	0.310174	-0.00450706	1	-0.203593	0.831159	-0.0476659	0.888534
Q5SSP3;O35874	Q5SSP3;O35874	Amino acid transporter;Neutral amino acid transporter A	Slc1a4	NaN	NaN	NaN	25.6243	26.3194	26.3343	NaN	NaN	26.0601	NaN	NaN	26.018					NaN	0.970068	0.0420799	0.951456	NaN	0.931691	-0.0746479	0.962361
O35900;O35901	O35900;O35901	U6 snRNA-associated Sm-like protein LSm2	Lsm2	27.6821	27.9247	28.0188	27.1932	27.4011	27.355	27.9293	NaN	28.2689	27.3644	27.4051	27.3979	+	+			0.558753	0.0135633	0.709951	0.0322783	0.223904	0.845826	0.0727062	0.810808
O35943;E9Q2P9	O35943	Frataxin, mitochondrial;Frataxin intermediate form;Frataxin mature form	Fxn	29.615	29.3567	29.5079	28.8302	28.8592	29.0176	NaN	29.9429	30.1738	28.9613	29.3317	28.7714	+	+			0.590869	0.00748083	1.0369	0.0313874	0.565172	0.533818	0.119139	0.814102
O35955	O35955	Proteasome subunit beta type-10	Psmb10	27.1794	27.1203	27.0853	26.6374	26.7562	26.6349	27.3493	27.451	27.627	26.4692	26.9741	26.4843	+	+			0.452147	0.00734328	0.833267	0.0216667	0.347474	0.629594	-0.0336463	0.968934
O35980	O35980	Endonuclease III-like protein 1	Nthl1	NaN	24.2314	NaN	NaN	NaN	NaN	NaN	NaN	NaN	NaN	NaN	NaN					NaN	0.969842	0	1	NaN	0.931469	0	1
O35984;Q3UR63;V9GXB8;G3UXL9;H3BK27;O35317-2;O35317;B2FDH2;D6RCU6;B2FDH3;D9J2V6;P41778-2;P41778	O35984;Q3UR63;V9GXB8	Pre-B-cell leukemia transcription factor 2	Pbx2	25.1953	25.1632	NaN	NaN	NaN	NaN	24.6337	NaN	NaN	25.1379	NaN	NaN					NaN	0.969617	-0.504169	0.951238	-0.545485	0.931246	NaN	0.962152
O54692	O54692	Centromere/kinetochore protein zw10 homolog	Zw10	27.9143	27.7372	28.0211	27.9439	28.1219	28.34	28.0378	28.0762	28.1335	28.0626	28.2953	28.1276					-0.24439	0.255492	-0.0793133	0.78094	0.191653	0.76684	0.0265764	0.96928
O54734	O54734	Dolichyl-diphosphooligosaccharide--protein glycosyltransferase 48 kDa subunit	Ddost	31.3297	31.292	31.1521	31.2241	31.147	31.0609	31.3309	31.1152	31.4379	30.8541	31.1304	31.164					0.11392	0.497959	0.245157	0.402209	0.0367133	0.990713	-0.0945231	0.807652
O54774	O54774	AP-3 complex subunit delta-1	Ap3d1	29.2045	29.3146	29.231	28.8555	29.0416	28.7377	29.4637	29.2449	29.4498	29.0623	28.7852	28.9182	+	+			0.37175	0.037743	0.464214	0.0754653	0.136106	0.853132	0.0436427	0.929842
O54781;Q6P5E1;A0A0G2JG74;A0A0G2JDY2;A0A0G2JEI1;A0A0G2JDT6;Q9Z0G2	O54781	SRSF protein kinase 2;SRSF protein kinase 2 N-terminal;SRSF protein kinase 2 C-terminal	Srpk2	25.6204	26.3157	NaN	NaN	26.158	25.5759	26.3227	25.9924	26.4802	25.5545	NaN	25.5913		+			0.10108	0.913847	0.692194	0.0779388	0.297067	0.874036	-0.294046	0.708074
O54782;F6TMZ3;F6Z025	O54782	Epididymis-specific alpha-mannosidase	Man2b2	29.2884	29.5927	29.6926	28.9808	28.6167	28.6162	30.0189	29.4426	29.2677	29.0103	29.172	28.8844	+				0.786689	0.0102727	0.554193	0.17047	0.0518004	0.992815	0.284297	0.520329
Q5NC03;O54785-2;O54785;O54785-3	Q5NC03;O54785-2;O54785;O54785-3	LIM domain kinase 2	Limk2	26.2796	26.5064	26.257	25.9668	25.8645	NaN	26.2049	26.5753	26.5439	25.7561	26.1414	NaN	+				0.431981	0.0389087	0.492614	0.210106	0.0936839	0.961731	0.0330505	0.973722
O54786	O54786	DNA fragmentation factor subunit alpha	Dffa	27.6742	28.0334	28.0162	27.1388	27.3716	27.3449	27.6863	27.9588	27.9779	27.135	27.3447	27.3947	+	+			0.622836	0.0128709	0.58287	0.0405385	-0.0336297	0.990276	0.00633621	0.99937
O54788	O54788	DNA fragmentation factor subunit beta	Dffb	25.8326	26.46	26.0669	NaN	24.8588	24.5308	25.8815	25.4453	NaN	NaN	NaN	NaN	+				1.42504	0.00564427	NaN	0.95102	-0.45641	0.748154	NaN	0.961942
O54790	O54790	Transcription factor MafG	Mafg	26.2156	NaN	NaN	NaN	NaN	NaN	NaN	NaN	26.6621	NaN	NaN	25.5071					NaN	0.969391	1.15498	0.950802	0.446449	0.931024	NaN	0.961733
O54824-2;O54824	O54824-2;O54824	Pro-interleukin-16;Interleukin-16	Il16	26.575	27.0509	27.4279	26.1054	26.1368	26.2153	26.575	27.0068	27.1005	NaN	26.456	25.7823	+				0.865451	0.0147754	0.774913	0.151461	-0.123866	0.966967	-0.0333281	0.978078
O54825	O54825	Bystin	Bysl	29.5348	29.5089	29.3549	29.6665	29.8379	29.5999	28.7965	29.3064	28.9461	29.4992	29.5749	29.8908		+			-0.235253	0.156754	-0.638587	0.0778505	-0.449837	0.645286	-0.0465031	0.932835
O54833	O54833	Casein kinase II subunit alpha	Csnk2a2	29.8349	29.8594	29.4254	29.8986	29.9278	29.5804	30.0431	29.7538	29.8363	29.7906	29.8236	29.7744					-0.0956732	0.769836	0.0814864	0.798601	0.17111	0.880621	-0.00604947	0.999257
O54834-3;O54834-4;O54834;G3UZI7;O54834-2;A2ALX7;A2ALX6	O54834-3;O54834-4;O54834	Rho GTPase-activating protein 6	Arhgap6	28.1614	28.426	28.0946	27.9156	28.0941	27.7138	28.1945	28.4184	28.0243	27.548	27.785	27.7078		+			0.31945	0.142969	0.532127	0.0729198	-0.0149136	0.997757	-0.22759	0.571478
O54879;A2AP78	O54879;A2AP78	High mobility group protein B3	Hmgb3	29.6127	29.7183	NaN	28.826	28.9772	28.7437	29.7721	30.1374	30.0372	29.1268	28.8594	28.9318	+	+			0.816534	0.00496154	1.00958	0.00561905	0.31669	0.723934	0.123646	0.74601
O54890	O54890	Integrin beta-3	Itgb3	26.0369	NaN	26.3848	NaN	NaN	NaN	26.3282	26.7246	27.5543	26.5596	NaN	NaN					NaN	0.969166	0.30943	0.950585	0.658186	0.763414	NaN	0.961523
O54910	O54910	NF-kappa-B inhibitor epsilon	Nfkbie	NaN	25.5009	NaN	24.9946	NaN	NaN	NaN	NaN	NaN	NaN	25.0852	NaN					0.50634	0.96894	NaN	0.950367	NaN	0.930802	0.0905704	0.961314
O54916;O54916-4;F7AB82	O54916;O54916-4	RalBP1-associated Eps domain-containing protein 1	Reps1	27.2393	NaN	27.1207	27.1558	26.6688	26.8812	26.8303	27.2319	26.6826	27.1992	27.0877	26.8272					0.278042	0.302957	-0.12314	0.816608	-0.265081	0.833584	0.1361	0.799323
O54918;O54918-3;O54918-2	O54918;O54918-3;O54918-2	Bcl-2-like protein 11	Bcl2l11	26.3613	26.4412	26.918	NaN	NaN	NaN	26.5962	NaN	26.7924	NaN	NaN	NaN					NaN	0.968715	NaN	0.95015	0.1208	0.972134	0	1
O54940;Q91VL0;G5E8U9;F6VF29;D6RE50;Q8BHE3	O54940;Q91VL0;G5E8U9	BCL2/adenovirus E1B 19 kDa protein-interacting protein 2	Bnip2	26.2159	NaN	26.1667	26.0842	25.6613	26.0271	25.6593	25.5808	25.79	NaN	26.1486	25.9255					0.267069	0.295991	-0.360327	0.184879	-0.514576	0.480923	0.11282	0.838768
O54941	O54941	SWI/SNF-related matrix-associated actin-dependent regulator of chromatin subfamily E member 1	Smarce1	28.579	28.8937	28.232	28.3845	28.3722	28.4634	28.5226	28.595	28.7292	28.6062	28.4128	28.4269					0.161523	0.592857	0.13365	0.605403	0.0473798	0.994026	0.0752532	0.810381
O54946;A0A0G2JER9;O54946-2;G3X8S5;F6YRQ2;A0A0G2JGN9;A0A0G2JEI3;A0A087WP03;Q5RL26;O35723;Q9QYI8	O54946;A0A0G2JER9;O54946-2	DnaJ homolog subfamily B member 6	Dnajb6	27.0186	26.796	26.6998	27.0146	27.0633	27.4373	27.0074	26.7674	26.9413	26.7108	26.4587	26.7283					-0.33361	0.148259	0.27275	0.284088	0.0672563	0.967109	-0.539103	0.202194
O54950	O54950	5-AMP-activated protein kinase subunit gamma-1	Prkag1	25.3908	NaN	NaN	25.8325	25.8197	25.4377	25.3561	NaN	25.0853	25.8521	25.6825	25.6771		+			-0.305756	0.96849	-0.516523	0.088225	-0.170116	0.93058	0.04065	0.942902
O54956	O54956	DNA polymerase epsilon subunit 2	Pole2	26.3792	NaN	NaN	26.8755	26.9974	26.8774	26.564	NaN	NaN	26.9335	26.6733	26.6775					-0.537603	0.968265	-0.197412	0.949933	0.184851	0.930358	-0.15534	0.6581
O54962	O54962	Barrier-to-autointegration factor;Barrier-to-autointegration factor, N-terminally processed	Banf1	32.4909	29.0621	NaN	32.3388	32.3314	32.3135	31.822	31.2852	32.4858	32.6597	32.3406	32.1107					-1.5514	0.221817	-0.506013	0.394701	1.0878	0.859361	0.0424207	0.944392
O54965;Q8C4F9;Q3UTG4;Q8CB78;O54965-2;A0A0G2JEM4	O54965;Q8C4F9;Q3UTG4;Q8CB78;O54965-2	E3 ubiquitin-protein ligase RNF13	Rnf13	26.0415	NaN	NaN	NaN	NaN	NaN	NaN	NaN	NaN	26.1802	NaN	NaN					NaN	0.96804	NaN	0.949716	NaN	0.930136	NaN	0.961105
O54984	O54984	ATPase Asna1	Asna1	30.252	29.9975	29.6807	30.0789	29.931	29.8768	30.0241	29.4534	29.7336	29.9639	30.0693	29.812					0.0145137	1	-0.2114	0.582362	-0.23974	0.861721	-0.0138257	0.987168
O54988-2;O54988	O54988-2;O54988	STE20-like serine/threonine-protein kinase	Slk	30.8125	30.9742	30.7878	31.0675	31.0446	31.1459	30.9049	31.4403	31.2817	30.9632	30.9149	31.116					-0.227843	0.118481	0.210926	0.560968	0.350786	0.704898	-0.0879828	0.779694
O55003	O55003	BCL2/adenovirus E1B 19 kDa protein-interacting protein 3	Bnip3	27.5031	27.077	NaN	NaN	NaN	NaN	27.7983	NaN	NaN	NaN	27.975	27.4331					NaN	0.967815	0.0942888	0.949499	0.508285	0.929914	NaN	0.960896
O55013	O55013	Trafficking protein particle complex subunit 3	Trappc3	27.6143	NaN	27.8192	27.8022	27.9901	28.0014	27.9102	28.0745	27.8927	27.6522	27.7323	NaN					-0.214452	0.282499	0.266891	0.241258	0.242342	0.745265	-0.239002	0.501228
O55022	O55022	Membrane-associated progesterone receptor component 1	Pgrmc1	29.1826	29.7968	29.5078	29.5985	29.185	29.1838	29.0093	29.2634	29.1077	29.2702	28.9233	29.2074					0.17332	0.606722	-0.00686773	1	-0.368947	0.719629	-0.188759	0.706767
O55028;D3Z7R0	O55028;D3Z7R0	[3-methyl-2-oxobutanoate dehydrogenase [lipoamide]] kinase, mitochondrial	Bckdk	27.0618	26.933	NaN	NaN	27.0504	NaN	27.0245	26.8846	27.0448	27.1129	26.5131	27.0235					-0.0530043	0.96759	0.101491	0.854806	-0.0127618	0.996545	-0.167257	0.960687
O55029	O55029	Coatomer subunit beta	Copb2	31.5489	31.6297	31.5214	31.4605	31.3107	31.3895	31.7318	31.068	31.5031	31.4785	31.4767	31.2699					0.179784	0.183289	0.0259762	0.985827	-0.132374	0.941521	0.0214335	0.969201
O55033	O55033	Cytoplasmic protein NCK2	Nck2	25.381	25.4652	NaN	25.5719	25.2833	25.5447	25.2335	24.9109	24.7245	25.4941	24.7234	NaN					-0.0435699	0.897012	-0.152488	0.860326	-0.466774	0.672779	-0.357855	0.633142
O55057;M0QWG6;M0QWR1	O55057;M0QWG6	Retinal rod rhodopsin-sensitive cGMP 3,5-cyclic phosphodiesterase subunit delta	Pde6d	28.1169	NaN	28.207	NaN	27.4727	27.7102	NaN	27.6388	27.267	28.0159	27.7624	27.5478	+				0.570456	0.0376402	-0.322443	0.448058	-0.709025	0.617549	0.183873	0.744523
O55098	O55098	Serine/threonine-protein kinase 10	Stk10	27.1999	27.5736	27.3704	27.1541	27.2482	27.1942	27.3736	27.4221	27.5913	27.0396	27.117	27.2756					0.182463	0.348384	0.318243	0.170075	0.0810102	0.970815	-0.0547695	0.871934
O55106;F8WH41;F6Z700	O55106;F8WH41	Striatin	Strn	29.4951	29.6667	29.3092	29.3435	29.0957	29.0788	29.563	29.8243	29.2931	29.369	29.1869	29.1865					0.317694	0.121832	0.312658	0.324401	0.0698001	0.985838	0.0748361	0.849082
O55125;Q5SVG6	O55125;Q5SVG6	Protein NipSnap homolog 1	Nipsnap1	28.1748	28.2127	28.0178	27.738	27.5474	27.6103	28.0424	27.8994	28.2415	27.3906	27.1286	26.9515	+	+			0.503173	0.0104071	0.904214	0.00915385	-0.0739822	0.974262	-0.475023	0.237268
O55126;Q7TMG8;A0A0G2JEV1	O55126;Q7TMG8;A0A0G2JEV1	Protein NipSnap homolog 2	Gbas	28.358	28.643	28.8052	27.9589	28.2006	27.6227	28.2164	28.2197	28.681	28.2004	28.0398	27.6269	+				0.67467	0.0236881	0.416633	0.291174	-0.229757	0.852588	0.0282803	0.981943
O55135;A6PWZ2;D6RG53;D6RJJ3;B1AZQ4	O55135	Eukaryotic translation initiation factor 6	Eif6	30.8129	30.5586	30.7668	30.8213	30.8971	30.7041	30.887	30.8206	30.5453	30.6548	30.6891	30.8305					-0.0947005	0.646988	0.0261364	0.970682	0.0381667	0.991306	-0.0826702	0.807779
O55142	O55142	60S ribosomal protein L35a	Rpl35a	31.1459	31.049	31.5987	31.1339	31.4679	31.5067	31.7678	30.202	31.4988	31.4683	31.1884	31.4162					-0.10498	0.769605	-0.2015	0.857737	-0.108356	0.990262	-0.0118364	0.991643
O55201;O55201-2	O55201;O55201-2	Transcription elongation factor SPT5	Supt5h	29.1752	29.2723	29.2967	29.2424	29.1289	28.8068	29.6356	29.2342	29.4152	29.1456	29.1516	29.4961					0.188737	0.392724	0.163903	0.665704	0.18026	0.834057	0.205093	0.683044
O55222;F6Q5Z1;D3YZA5	O55222	Integrin-linked protein kinase	Ilk	29.3132	29.5672	29.5384	29.0815	28.9715	28.9212	29.4122	29.2902	29.6007	29.3932	29.136	29.1698	+				0.481533	0.0145632	0.201343	0.476375	-0.0385666	0.99123	0.241624	0.48879
O55229;F6RRT7;F6SKI6	O55229	Choline/ethanolamine kinase	Chkb	26.9043	27.1662	27.132	26.3784	26.4748	26.3941	27.1363	26.7862	27.4057	26.3524	26.7383	25.9479	+				0.651751	0.0049378	0.76321	0.103929	0.0418924	0.992994	-0.0695674	0.921827
O55234	O55234	Proteasome subunit beta type-5	Psmb5	29.2778	29.8011	29.1367	29.8438	29.8533	30.0436	29.9123	29.4871	29.7783	29.743	29.9739	29.9438	+				-0.508369	0.0669327	-0.16102	0.640027	0.320673	0.791103	-0.0266762	0.963985
O55236;Q9DCC1	O55236;Q9DCC1	mRNA-capping enzyme;Polynucleotide 5-triphosphatase;mRNA guanylyltransferase	Rngtt	28.6214	28.9778	28.6924	28.4657	28.3559	28.392	28.7975	28.6849	28.7282	28.5443	28.5266	28.3682	+				0.359347	0.0591748	0.25718	0.186704	-0.0270131	0.99109	0.075154	0.807229
O55242;O55242-2	O55242;O55242-2	Sigma non-opioid intracellular receptor 1	Sigmar1	27.9392	NaN	NaN	27.9302	27.6278	27.8239	27.5455	27.4399	NaN	27.7053	27.6806	NaN					0.145244	0.967366	-0.200234	0.357394	-0.446481	0.929692	-0.101002	0.807238
O70126	O70126	Aurora kinase B	Aurkb	28.1992	28.4589	28.7564	29.6953	29.7172	29.6853	28.4484	28.2322	28.6404	29.5005	29.687	29.547	+	+			-1.22775	0.00331429	-1.13783	0	-0.0311464	0.991638	-0.12107	0.671416
O70145;A0A087WPH0	O70145	Neutrophil cytosol factor 2	Ncf2	29.1466	28.9369	28.7551	28.7024	28.5348	28.5387	29.4818	28.8585	28.3375	29.3652	29.094	28.5054	+				0.354186	0.0769424	-0.0955893	0.938607	-0.0535698	0.990743	0.396206	0.530369
O70152;A2BDX2;F8WII3	O70152;A2BDX2	Dolichol-phosphate mannosyltransferase subunit 1	Dpm1	28.2951	28.6629	28.6296	28.4076	28.3635	28.5035	28.6592	28.6798	28.192	28.7321	28.4822	28.8141					0.10432	0.662296	-0.16582	0.697335	-0.0189063	0.999135	0.251234	0.502397
O70172;F6RJE8;A2ASS3	O70172;F6RJE8	Phosphatidylinositol 5-phosphate 4-kinase type-2 alpha	Pip4k2a	27.3608	27.8718	27.938	27.2758	27.1744	27.1222	NaN	27.0419	27.2793	27.0562	27.3747	27.094	+				0.532776	0.041803	-0.0143547	0.998101	-0.562955	0.675451	-0.015824	0.983489
O70194	O70194	Eukaryotic translation initiation factor 3 subunit D	Eif3d	30.9262	31.0928	31.0475	31.1394	31.0752	31.0196	31.0904	30.7326	31.0395	31.1495	31.0994	31.2369					-0.0559133	0.765955	-0.207736	0.452264	-0.0679703	0.967068	0.0838528	0.771877
O70201;O70201-2;O70201-3	O70201;O70201-2	Baculoviral IAP repeat-containing protein 5	Birc5	26.1232	25.9899	26.6717	27.2595	27.1655	27.529	26.4643	NaN	NaN	27.0958	27.6021	27.196	+				-1.0564	0.00642424	-0.833686	0.949282	0.202674	0.929471	-0.0200361	0.987892
O70230-2;O70230;O70230-3;B2KF19;Q8BMU0-2;Q8BMU0	O70230-2;O70230;O70230-3	Zinc finger protein 143	Znf143	26.157	25.9043	NaN	NaN	NaN	26.5432	26.1687	25.9137	26.5284	26.3418	25.655	25.6532					-0.512546	0.967141	0.320287	0.533954	0.172969	0.931155	-0.659864	0.960478
O70250	O70250	Phosphoglycerate mutase 2	Pgam2	NaN	NaN	NaN	NaN	NaN	NaN	NaN	NaN	NaN	NaN	NaN	NaN					0	1	0	1	0	1	0	1
O70251;A0A087WS46;G3UX43;G3UZ47;M0QWK5;M0QWH8	O70251;A0A087WS46	Elongation factor 1-beta	Eef1b	33.5316	32.933	33.4455	33.7879	33.6643	33.6534	33.5881	33.2697	33.2813	33.7409	33.7293	33.4395					-0.398469	0.119954	-0.25688	0.390296	0.0763156	0.985692	-0.0652733	0.871897
O70252;D3YX62;D3YXN4;D3Z4A2	O70252;D3YX62	Heme oxygenase 2	Hmox2	30.4787	29.6812	30.4558	30.7256	30.6482	30.6647	29.4371	30.3895	30.1809	30.6777	30.8256	30.3128					-0.474274	0.135986	-0.602863	0.234244	-0.202717	0.951556	-0.0741272	0.887549
O70274;Q63739	O70274	Protein tyrosine phosphatase type IVA 2	Ptp4a2	27.6287	27.141	26.7123	27.158	27.6825	NaN	26.7353	26.4935	26.7637	27.955	27.3488	NaN		+			-0.259568	0.624853	-0.987783	0.051045	-0.49652	0.7058	0.231694	0.816628
O70293-2;Q9EP84;O70293	O70293-2;Q9EP84;O70293	G protein-coupled receptor kinase 6	Grk6	26.8585	NaN	26.2866	26.5905	26.553	26.3794	NaN	26.3583	27.189	26.5464	26.3782	26.4096					0.064908	0.89608	0.328888	0.57462	0.201079	0.966197	-0.0629005	0.85791
O70310	O70310	Glycylpeptide N-tetradecanoyltransferase 1	Nmt1	30.093	29.5404	29.7477	29.9417	29.5764	29.852	29.8341	29.5797	29.7868	29.8563	29.9313	29.8925					0.00364939	1	-0.15986	0.494745	-0.0601298	0.988938	0.10338	0.799365
O70311	O70311	Glycylpeptide N-tetradecanoyltransferase 2	Nmt2	27.4045	27.9756	27.8337	27.5576	27.2867	27.3295	28.2028	27.4283	28.0561	27.7345	27.4756	27.4317					0.346653	0.173327	0.348467	0.435139	0.157775	0.955402	0.155961	0.706671
O70318	O70318	Band 4.1-like protein 2	Epb41l2	29.1201	29.3449	29.2324	29.06	29.01	29.0494	29.2188	29.0999	29.2261	28.9994	28.9531	28.695					0.192666	0.18766	0.299057	0.214359	-0.0508995	0.975128	-0.15729	0.655536
Q76LV0;O70325-2;O70325;S4R1E5;Q91XR9	Q76LV0;O70325-2;O70325;S4R1E5;Q91XR9	Glutathione peroxidase;Phospholipid hydroperoxide glutathione peroxidase, mitochondrial;Phospholipid hydroperoxide glutathione peroxidase, nuclear	Gpx4	NaN	NaN	28.5618	27.6171	27.7839	27.6322	28.2717	27.5281	28.2425	28.1501	27.8297	27.5654					0.884053	0.966917	0.165688	0.812797	-0.547676	0.929249	0.170689	0.735324
O70348;G3UZ39;G3UWP7;G3UYE6;G3UX82;G3UWW3	O70348;G3UZ39	Decapping and exoribonuclease protein	Dxo	25.629	NaN	25.2808	25.153	25.2943	NaN	25.8957	NaN	25.7259	25.2237	25.2745	25.3068		+			0.231185	0.449153	0.542435	0.0324906	0.35593	0.773235	0.04468	0.893133
O70378;M0QWP2;M0QWY0;M0QWS0;M0QWI7;M0QWE2;M0QWC9	O70378;M0QWP2;M0QWY0	ER membrane protein complex subunit 8	Emc8	29.188	29.0796	29.0362	29.1411	29.3963	29.0703	29.147	28.5245	28.6646	29.0787	29.0782	29.1174					-0.101315	0.645025	-0.312724	0.377571	-0.32255	0.751403	-0.111141	0.767475
O70400;S4R1V0	O70400;S4R1V0	PDZ and LIM domain protein 1	Pdlim1	29.163	29.1487	29.2156	29.2824	29.1061	29.216	29.4143	29.5264	29.77	29.465	29.3045	29.3639					-0.0257295	0.919942	0.19243	0.486293	0.39445	0.652463	0.17629	0.54905
O70404	O70404	Vesicle-associated membrane protein 8	Vamp8	30.7057	30.9595	31.1131	30.8325	30.7227	31.2657	30.8268	31.2754	31.1	30.5156	30.8418	30.8504					-0.0141939	1	0.331505	0.305659	0.141326	0.925794	-0.204373	0.708497
O70422;E0CXV5;E0CY64;E0CYM3;E0CYK8	O70422	General transcription factor IIH subunit 4	Gtf2h4	NaN	26.4511	NaN	26.3488	26.4915	25.8981	NaN	NaN	NaN	26.3516	26.4545	26.3827					0.204947	0.966693	NaN	0.949065	NaN	0.929028	0.150126	0.774223
O70435;E0CX62;E0CZ34;F8WH02;E0CYL6	O70435;E0CX62	Proteasome subunit alpha type-3	Psma3	30.8864	30.6172	31.3997	31.2	30.9699	31.1877	30.7901	31.3983	30.561	31.1215	31.2078	31.2948					-0.151413	0.682306	-0.29154	0.532873	-0.0513064	0.991492	0.0888201	0.806236
Q8BH40;O70439	Q8BH40;O70439	Syntaxin-7	Stx7	NaN	NaN	NaN	25.7083	25.8995	NaN	NaN	NaN	NaN	NaN	NaN	25.5515					NaN	0.966468	NaN	0.948848	0	1	-0.252356	0.960269
O70445	O70445	BRCA1-associated RING domain protein 1	Bard1	NaN	NaN	NaN	25.3343	25.3521	25.0803	NaN	NaN	NaN	NaN	NaN	NaN					NaN	0.966244	0	1	0	1	NaN	0.96006
O70469	O70469	Docking protein 2	Dok2	27.7642	28.1151	28.2539	28.2222	28.1712	28.4536	27.5704	27.7966	28.6486	27.9196	27.7286	27.8891					-0.237933	0.334892	0.1594	0.842027	-0.039217	0.993664	-0.436551	0.193964
O70472;A0A0A0MQH8	O70472	Transmembrane protein 131	Tmem131	NaN	24.6828	NaN	25.4069	24.9088	25.3459	NaN	NaN	NaN	NaN	NaN	25.0046					-0.537737	0.96602	NaN	0.948631	NaN	0.928807	-0.215986	0.959851
O70475;D3Z3F7;D3YXP9;A0A0G2JGR2;F6ZQT4	O70475;D3Z3F7	UDP-glucose 6-dehydrogenase	Ugdh	28.9987	28.1963	28.2262	28.0013	27.6134	27.7811	28.6488	27.7546	28.3382	29.0234	28.7988	28.4511	+			+	0.675153	0.0505057	-0.510564	0.297502	-0.226504	0.9332	0.959213	0.057
O70481	O70481	E3 ubiquitin-protein ligase UBR1	Ubr1	27.8235	27.4922	27.1889	27.7749	27.7085	27.6614	27.5409	26.6661	27.3908	27.807	27.7071	27.3841					-0.21337	0.437802	-0.43348	0.374419	-0.30227	0.865789	-0.0821603	0.855291
O70494;O70494-3;O70494-2	O70494;O70494-3;O70494-2	Transcription factor Sp3	Sp3	27.3814	27.6323	27.5625	27.2742	27.1001	27.2852	28.0553	27.868	27.7781	27.7363	27.1157	27.4647	+				0.30559	0.0777431	0.46163	0.188948	0.375093	0.651257	0.219054	0.679552
O70496;E9PYL4	O70496;E9PYL4	H(+)/Cl(-) exchange transporter 7;Chloride channel protein	Clcn7	NaN	26.0818	26.2252	NaN	NaN	NaN	NaN	NaN	NaN	NaN	NaN	NaN					NaN	0.965797	0	1	NaN	0.928586	0	1
O70503;O70503-2	O70503;O70503-2	Very-long-chain 3-oxoacyl-CoA reductase	Hsd17b12	29.7015	29.6336	29.772	29.6628	29.5995	29.8217	29.6262	30.0159	29.3228	29.5204	29.8517	29.6663					0.00771014	1	-0.0245234	0.991501	-0.0474606	0.993494	-0.015227	0.986786
O70551;F8WGJ7;B2KF32	O70551	SRSF protein kinase 1	Srpk1	30.1619	30.1707	29.8871	30.2118	30.5726	30.1886	30.3376	29.878	30.18	30.4454	30.256	30.4114					-0.251087	0.273018	-0.23908	0.442286	0.0586135	0.990927	0.0466067	0.932187
Q6W4W7;O70566;E9Q4U7	Q6W4W7;O70566;E9Q4U7	Protein diaphanous homolog 2	Diap2	28.3241	28.9031	28.9364	28.7179	28.584	28.6615	28.2925	27.3974	28.1739	28.1996	28.4828	27.8436					0.0667604	0.874744	-0.220713	0.744561	-0.766621	0.646321	-0.479147	0.317794
O70579	O70579	Peroxisomal membrane protein PMP34	Slc25a17	24.9928	25.3573	26.0615	25.4111	25.071	25.6704	NaN	NaN	25.4599	25.4146	25.1566	25.3974					0.08638	0.899841	0.137082	0.948415	-0.0105705	0.928365	-0.0612729	0.92198
O70591;F8WJ30	O70591;F8WJ30	Prefoldin subunit 2	Pfdn2	29.7387	29.502	29.3568	29.4306	29.4462	29.5287	28.9033	29.9589	29.5687	29.575	29.6455	29.4544					0.0639604	0.811144	-0.0813026	0.934945	-0.055493	0.991361	0.08977	0.770898
O88271	O88271	Craniofacial development protein 1	Cfdp1	28.1356	28.2245	28.4194	28.3661	28.6938	28.5318	28.3915	28.8678	28.5839	28.5294	28.6306	28.7471					-0.270751	0.169959	-0.0213032	0.985548	0.354564	0.693516	0.105117	0.797063
O88291;D3YXQ7;O88291-2;D6RG92;O88291-3	O88291;D3YXQ7	DBIRD complex subunit ZNF326	Znf326	27.8149	28.1979	27.832	27.7971	28.0318	27.8917	28.1465	27.9058	28.0432	28.0162	28.0546	27.899					0.0414174	0.913974	0.0419064	0.921489	0.0835629	0.974641	0.0830739	0.806977
O88325	O88325		Naglu	29.3937	29.6557	29.2077	28.9926	29.1098	28.9881	29.8241	29.4792	30.0119	29.3696	29.4815	29.2544	+				0.388873	0.0652934	0.403263	0.208135	0.35273	0.73843	0.33834	0.261481
O88342	O88342	WD repeat-containing protein 1	Wdr1	33.0077	33.1377	32.7691	32.8292	32.7673	32.6139	33.158	32.9608	32.8416	32.8284	32.7766	32.7753					0.234674	0.239667	0.193398	0.423629	0.0152906	0.998789	0.0565669	0.860063
O88396	O88396	GrpE protein homolog 2, mitochondrial	Grpel2	NaN	NaN	NaN	24.5659	24.8267	24.9104	NaN	NaN	NaN	NaN	NaN	24.4937					NaN	0.965573	NaN	0.948198	0	1	-0.2739	0.959643
O88425;A0A0G2JE30	O88425;A0A0G2JE30	Nucleoside diphosphate kinase 6	Nme6	24.7983	NaN	NaN	25.1885	NaN	NaN	25.079	NaN	NaN	25.0327	NaN	NaN					-0.39019	0.965349	0.0463715	0.947982	0.28076	0.928144	-0.155802	0.959434
O88441	O88441	Metaxin-2	Mtx2	30.0002	29.7741	29.9502	29.7717	29.601	29.5175	29.7951	29.4525	30.0526	29.6745	29.6892	29.2721					0.278087	0.116886	0.22145	0.621095	-0.141464	0.929729	-0.0848268	0.863224
O88455;D3Z7G1;D3YXR4	O88455;D3Z7G1	7-dehydrocholesterol reductase	Dhcr7	NaN	NaN	26.4987	NaN	NaN	NaN	NaN	NaN	25.5082	NaN	25.9439	NaN					NaN	0.965126	-0.435789	0.947765	-0.990549	0.927923	NaN	0.959226
O88508;G3UXY2;G3UX07;G3UZN5;G3UZH2;G3UZF8;G3UY43;G3UZU0;G3UZG8;G3UX63	O88508	DNA (cytosine-5)-methyltransferase 3A	Dnmt3a	28.2499	28.314	28.4204	28.2561	28.3179	28.1439	28.5139	28.3805	28.5518	28.226	28.2021	28.3448					0.0888335	0.621105	0.224414	0.261624	0.153934	0.805025	0.0183538	0.971293
Q3KR45;O88509-3;O88509-4;O88509-2;O88509	Q3KR45;O88509-3;O88509-4;O88509-2;O88509	DNA (cytosine-5)-methyltransferase 3B	Dnmt3b	NaN	NaN	NaN	25.5144	26.0157	26.0112	25.8357	NaN	NaN	25.8311	NaN	25.8288					NaN	0.964902	0.00575066	0.947549	NaN	0.927702	-0.0171407	0.989729
O88512	O88512	AP-1 complex subunit gamma-like 2	Ap1g2	26.9454	27.0818	26.7871	26.8213	26.9828	27.0568	27.1071	26.4156	27.2238	26.9293	26.7762	26.8098					-0.0155665	0.994083	0.0770772	0.929057	-0.022576	0.998441	-0.11522	0.73387
O88520	O88520	Leucine-rich repeat protein SHOC-2	Shoc2	27.4596	27.6106	27.1869	27.5536	27.2962	27.2695	27.1544	26.8629	27.165	27.2707	27.0644	27.258					0.0459296	0.905886	-0.13695	0.663557	-0.35824	0.676091	-0.175361	0.642106
O88531;B1B0P8	O88531;B1B0P8	Palmitoyl-protein thioesterase 1	Ppt1	29.5197	29.4279	29.3042	28.7496	28.3983	28.0723	29.9154	29.3837	29.1745	29.0406	29.1391	27.8655	+				1.01054	0.00575806	0.80947	0.22826	0.0739466	0.990786	0.275016	0.795451
O88532;F6QJP7;F6V459;D3Z7V6;D3Z5G4;F6RTK9	O88532	Zinc finger RNA-binding protein	Zfr	28.2711	28.1886	28.4999	28.4933	28.1661	28.2732	28.3204	29.1726	27.942	28.3594	28.3794	28.1087					0.00897725	1	0.195866	0.816753	0.158533	0.97184	-0.0283559	0.96919
O88543;F6YCA7;D3Z036	O88543	COP9 signalosome complex subunit 3	Cops3	29.7728	29.6891	29.7896	29.7743	30.0206	29.9871	29.6872	30.0525	30.2251	29.8511	29.6287	29.859					-0.176843	0.283031	0.208669	0.579633	0.237776	0.802863	-0.147736	0.701382
O88544;D3YV99;F6QTS1;D3Z1R9;D6RG47	O88544;D3YV99;F6QTS1;D3Z1R9	COP9 signalosome complex subunit 4	Cops4	29.8471	29.596	29.4686	29.9584	30.2447	30.0668	29.961	30.6529	29.4256	29.9928	30.1214	30.3731	+				-0.452696	0.038833	-0.149243	0.871274	0.375937	0.832969	0.0724831	0.880379
O88554	O88554	Poly [ADP-ribose] polymerase 2	Parp2	27.7921	28.0984	28.0558	28.0874	28.1252	28.0616	28.0869	27.6443	28.0576	28.2231	28.1228	28.0598					-0.109261	0.590325	-0.20564	0.533883	-0.0525297	0.991114	0.0438493	0.88815
O88559;D3YZC2;F8WHD9;O88559-2;E9PV51;F7CJP6;F6ZTV9	O88559;D3YZC2;F8WHD9;O88559-2	Menin	Men1	26.8244	NaN	26.7199	26.9957	26.7896	26.6579	26.6302	NaN	26.5538	27.2542	27.0386	27.2272		+			-0.0422188	0.908978	-0.581329	0.0370122	-0.180135	0.787018	0.358976	0.322829
O88569;O88569-2	O88569;O88569-2	Heterogeneous nuclear ribonucleoproteins A2/B1	Hnrnpa2b1	34.801	34.7971	35.0812	34.5382	34.6315	34.7682	34.4099	34.7862	34.3657	34.5382	34.4645	34.7441					0.247164	0.190679	-0.0616659	0.916506	-0.372518	0.671208	-0.0636876	0.875726
O88569-3	O88569-3	Heterogeneous nuclear ribonucleoproteins A2/B1	Hnrnpa2b1	26.0533	NaN	NaN	NaN	NaN	NaN	NaN	NaN	NaN	NaN	NaN	NaN					NaN	0.964679	0	1	NaN	0.927482	0	1
O88574	O88574	Histone deacetylase complex subunit SAP30	Sap30	26.4047	25.866	NaN	26.7838	NaN	NaN	26.7466	NaN	NaN	NaN	26.9505	26.5102					-0.648489	0.964455	0.0162897	0.947333	0.6113	0.927261	-0.0534792	0.959018
O88587;O88587-2;D3Z227	O88587;O88587-2	Catechol O-methyltransferase	Comt	27.5371	27.4547	27.6883	27.2765	27.6326	27.4676	27.677	27.9682	28.0407	27.4275	27.5023	27.5192					0.10115	0.675015	0.412266	0.112095	0.335246	0.683396	0.0241299	0.969409
O88597;E9PYD6;F7C090;E9QAM0;F7DB15;F7CVL9	O88597;E9PYD6	Beclin-1	Becn1	26.366	NaN	27.0951	26.4127	26.0521	26.3364	26.7743	26.3545	NaN	26.4295	26.4547	26.2551					0.463428	0.215048	0.184663	0.64667	-0.166095	0.968884	0.11267	0.794434
O88630	O88630	Golgi SNAP receptor complex member 1	Gosr1	25.6003	NaN	NaN	26.2148	25.8776	NaN	NaN	NaN	NaN	NaN	26.0154	NaN					-0.445875	0.964232	NaN	0.947117	NaN	0.927041	-0.0308247	0.958809
O88653;A0A0G2JGQ3	O88653;A0A0G2JGQ3	Ragulator complex protein LAMTOR3	Lamtor3	27.1188	27.0225	27.0433	27.112	27.2741	26.8391	26.8275	26.0464	26.1286	27.1831	27.3433	27.2165		+			-0.0134805	1	-0.91346	0.044	-0.727399	0.574667	0.17258	0.68763
O88665	O88665	Bromodomain-containing protein 7	Brd7	27.4936	27.6342	26.8684	27.6054	27.3316	27.8088	27.7299	27.6152	28.0181	27.7896	27.3744	27.4806					-0.249837	0.493213	0.239513	0.497804	0.45565	0.720042	-0.0337003	0.969052
Q6PGA2;O88667;E9Q4D5;Q8VEL9-2;Q8VEL9	Q6PGA2;O88667	GTP-binding protein RAD	Rrad	25.4807	NaN	25.8003	NaN	NaN	NaN	NaN	25.6907	25.6714	NaN	NaN	NaN					NaN	0.964009	NaN	0.946901	0.0405054	0.993034	0	1
O88668;K4DI63;J3QP41	O88668;K4DI63;J3QP41	Protein CREG1	Creg1	29.6351	29.9083	30.3032	28.6167	28.5746	28.7519	30.1483	29.0068	29.9041	29.2275	29.0959	28.8002	+				1.30113	0.00252174	0.64519	0.246916	-0.26244	0.921495	0.393497	0.318081
O88685;B7ZCF1;A2AGN7;F6Q2E3	O88685;B7ZCF1;A2AGN7	26S protease regulatory subunit 6A	Psmc3	31.4555	31.3267	31.6273	31.3686	31.3727	31.508	31.5084	31.6622	31.9036	31.4109	31.5878	31.3706					0.0534039	0.834584	0.23495	0.418354	0.22157	0.802974	0.0400244	0.915424
O88693	O88693	Ceramide glucosyltransferase	Ugcg	NaN	24.8224	24.8483	NaN	NaN	NaN	NaN	NaN	25.2861	NaN	NaN	NaN					NaN	0.963786	NaN	0.946686	0.450696	0.92682	0	1
O88696	O88696	ATP-dependent Clp protease proteolytic subunit, mitochondrial	Clpp	29.3612	NaN	NaN	28.9859	28.9718	NaN	29.1128	29.5245	29.5288	NaN	29.465	28.5839					0.382351	0.963563	0.364231	0.58716	0.0274957	0.9266	0.0456152	0.981547
O88708;A2AI40;Q9CZF7;A2AI42;A2AI43;CON__Q2YDI2	O88708;A2AI40	Origin recognition complex subunit 4	Orc4	26.7089	26.7886	26.9573	27.0121	26.7111	26.7339	27.3774	27.0991	27.1657	26.8393	26.9776	27.0205					-0.000806173	1	0.268251	0.260353	0.39583	0.633343	0.126773	0.746461
O88712;O88712-2;O88712-3	O88712;O88712-2;O88712-3	C-terminal-binding protein 1	Ctbp1	30.3968	30.6356	30.542	30.1447	30.1171	30.1738	30.5276	30.0705	30.2663	30.2538	30.2362	30.2627	+				0.379663	0.022111	0.0372136	0.953718	-0.236722	0.791219	0.105727	0.603396
O88736;Q8C5N9	O88736;Q8C5N9	3-keto-steroid reductase	Hsd17b7	NaN	26.4398	NaN	NaN	26.7812	26.6153	26.4029	25.7726	NaN	26.5364	26.308	26.0794					-0.258406	0.963341	-0.22021	0.718085	-0.352079	0.92638	-0.390275	0.458562
S4R1L5;S4R2P8;O88738-3;O88738-2;O88738;J3QP64;S4R268;S4R2N7;S4R1R8;S4R1S3	S4R1L5;S4R2P8;O88738-3;O88738-2;O88738	Baculoviral IAP repeat-containing protein 6	Birc6	30.0831	30.025	29.8627	30.4275	30.5231	30.3162	30.1941	30.1497	30.1365	30.3534	30.4091	30.3543	+				-0.432017	0.0210449	-0.21217	0.150639	0.16983	0.777296	-0.050017	0.87583
Q3UDC3;O88746;O88746-2	Q3UDC3;O88746	Target of Myb protein 1	Tom1	27.1853	27.4872	NaN	26.8429	26.8118	27.1463	27.2861	26.6221	NaN	27.171	26.8526	26.6413					0.402564	0.119734	0.0658404	0.955735	-0.38208	0.85897	-0.0453568	0.948876
O88796	O88796	Ribonuclease P protein subunit p30	Rpp30	NaN	27.9582	NaN	28.0395	28.0234	27.8556	28.1189	NaN	28.0352	28.0021	27.3658	28.0313					-0.0146427	0.963118	0.277315	0.610299	0.118894	0.92616	-0.173064	0.775593
O88811;O88811-2;B0R0N7	O88811;O88811-2	Signal transducing adapter molecule 2	Stam2	28.5253	28.2402	28.167	27.9739	28.213	28.2607	28.2892	27.9561	27.8659	28.0348	28.2259	28.1864					0.161646	0.492119	-0.111954	0.775664	-0.273753	0.77092	-0.000153224	1
O88824	O88824	Protein JTB	Jtb	24.8273	NaN	NaN	NaN	NaN	24.7374	NaN	NaN	NaN	NaN	24.9752	NaN					0.0899315	0.962896	NaN	0.94647	NaN	0.92594	0.237801	0.958601
O88839-3;O88839-2;O88839	O88839-3;O88839-2;O88839	Disintegrin and metalloproteinase domain-containing protein 15	Adam15	NaN	NaN	24.7415	NaN	24.5797	NaN	NaN	NaN	NaN	25.208	24.9379	NaN					0.16181	0.962673	NaN	0.946254	NaN	0.92572	0.493259	0.958393
O88844;A0A087WPT4;A0A087WRS9;D3YVY3;A0A087WRM4	O88844;A0A087WPT4;A0A087WRS9;D3YVY3	Isocitrate dehydrogenase [NADP] cytoplasmic	Idh1	27.8787	28.2316	28.4544	27.1971	27.2438	27.6794	28.5214	27.8653	28.6538	27.648	27.6972	27.3348	+	+			0.81478	0.0146913	0.7868	0.0824967	0.158587	0.95556	0.186567	0.726726
O88845;O88845-3;O88845-2	O88845;O88845-3;O88845-2	A-kinase anchor protein 10, mitochondrial	Akap10	24.8435	NaN	NaN	25.5037	25.6834	25.4445	25.2762	25.5204	25.5544	25.6023	25.1471	25.6397					-0.700406	0.962451	-0.0126705	1	0.606913	0.925501	-0.0808233	0.884817
O88848-2;O88848;D3Z067	O88848-2;O88848;D3Z067	ADP-ribosylation factor-like protein 6	Arl6	26.3851	NaN	NaN	NaN	26.019	25.2908	25.9186	NaN	NaN	NaN	25.3898	25.7421					0.730175	0.962229	0.35262	0.946039	-0.466499	0.925281	-0.0889444	0.943498
O88851	O88851	Putative hydrolase RBBP9	Rbbp9	27.2312	27.2998	25.8793	25.5554	25.8434	26.0491	NaN	NaN	26.9816	26.4903	25.9298	26.1006	+				0.987473	0.0585284	0.808034	0.945823	0.178184	0.925062	0.357623	0.524941
Q3U3M5;O88874	Q3U3M5;O88874	Cyclin-K	Ccnk	27.7414	27.4806	27.1754	27.507	NaN	NaN	27.6276	NaN	27.6779	27.8848	27.5418	27.6181					-0.0412312	0.962006	-0.0287933	0.970534	0.186991	0.9061	0.174553	0.958185
O88879;G3XA09;O88879-2;Q80VR5	O88879;G3XA09;O88879-2	Apoptotic protease-activating factor 1	Apaf1	29.06	29.3754	29.1252	28.3993	28.1191	28.1939	29.4483	28.5761	29.0942	28.5692	28.5919	28.2964	+				0.949434	0.00220952	0.55373	0.209196	-0.147337	0.957141	0.248367	0.532589
O88907	O88907	E3 SUMO-protein ligase PIAS1	Pias1	NaN	NaN	NaN	NaN	NaN	25.1133	NaN	NaN	25.547	25.9632	NaN	NaN					NaN	0.961784	-0.41617	0.945608	NaN	0.924842	0.849831	0.957977
Q3U3V1;O88947;D3Z7R3;D3Z521;D3Z215	Q3U3V1;O88947	Coagulation factor X;Factor X light chain;Factor X heavy chain;Activated factor Xa heavy chain	F10	26.0901	25.9708	25.6422	25.3557	NaN	NaN	25.8905	NaN	25.8729	NaN	NaN	NaN					0.545287	0.961563	NaN	0.945393	-0.0193322	0.997136	NaN	0.95777
O88952;Q8JZS0;Q3TUM0;O88951	O88952	Protein lin-7 homolog C	Lin7c	27.6756	28.3308	27.7923	28.2592	28.3657	28.3254	28.4949	28.5925	27.9858	28.3248	28.2158	28.6804					-0.38388	0.149597	-0.0492929	0.958313	0.424803	0.748128	0.0902163	0.844199
O88958;D3Z0R5	O88958	Glucosamine-6-phosphate isomerase 1	Gnpda1	28.0943	28.9979	27.9973	26.58	26.8852	26.528	28.5261	NaN	28.3197	27.2432	27.2281	26.6523	+	+			1.69879	0.00259854	1.38172	0.0138095	0.0597296	0.991958	0.3768	0.50994
O88967	O88967	ATP-dependent zinc metalloprotease YME1L1	Yme1l1	26.938	27.1441	NaN	27.7176	27.7208	27.9051	27.0444	28.1469	27.5104	27.726	27.8162	27.8167	+				-0.74014	0.00797701	-0.21907	0.736789	0.52616	0.785956	0.00508944	0.999052
O88968	O88968	Transcobalamin-2	Tcn2	26.3878	NaN	NaN	NaN	NaN	NaN	26.7104	NaN	26.6826	NaN	NaN	NaN					NaN	0.961341	NaN	0.945178	0.308686	0.924623	0	1
O88983;Q9D0J1	O88983	Syntaxin-8	Stx8	26.5161	26.5325	NaN	27.1012	27.0065	26.8147	NaN	26.6861	NaN	26.7031	27.0027	26.3818	+				-0.449847	0.035362	-0.0097936	0.944963	0.16179	0.924404	-0.278263	0.597911
O89001	O89001	Carboxypeptidase D	Cpd	24.685	NaN	NaN	25.1809	24.8474	25.3985	24.6831	NaN	24.8299	NaN	NaN	NaN					-0.457236	0.961119	NaN	0.944748	0.0714941	0.924185	NaN	0.957562
O89023	O89023	Tripeptidyl-peptidase 1	Tpp1	28.6162	29.2876	28.8333	28.2278	28.1146	27.9683	29.0584	28.6021	28.7476	28.8809	28.5667	28.2393	+				0.80876	0.0128215	0.240367	0.595789	-0.10968	0.969547	0.458713	0.359859
O89050;F6UW85	O89050	Muskelin	Mkln1	NaN	NaN	NaN	26.5437	26.1834	26.2514	NaN	NaN	NaN	26.4877	26.4091	26.4491					NaN	0.960897	NaN	0.944533	0	1	0.122493	0.758324
O89051	O89051	Integral membrane protein 2B;BRI2, membrane form;BRI2 intracellular domain;BRI2C, soluble form;Bri23 peptide	Itm2b	27.436	28.4642	28.6353	27.5884	27.7453	27.5219	28.4343	26.9122	27.9811	27.5877	27.6174	27.7163					0.559949	0.183508	0.135374	0.913868	-0.402653	0.903767	0.0219224	0.9688
O89053;G3UYK8;D3YW57;G3UX53;D3YXM2	O89053;G3UYK8	Coronin-1A;Coronin	Coro1a	32.8738	33.076	32.9433	32.9944	32.9935	33.0403	32.9202	32.7446	33.0246	32.7221	32.6702	32.9736					-0.0450198	0.825575	0.107847	0.763191	-0.0679423	0.972711	-0.220809	0.526128
O89079;D3Z315;F6YFR7;E9Q6I5;F6XIG5	O89079;D3Z315;F6YFR7	Coatomer subunit epsilon	Cope	30.9851	30.5774	30.2064	30.8111	30.5076	30.8444	30.794	30.7093	30.1354	30.945	30.8868	30.8943					-0.131377	0.74248	-0.362476	0.326355	-0.043403	0.992519	0.187696	0.602221
O89084-3;O89084;O89084-2;B1AWD1;Q3TTI9;Q6IQY6;B1AWD0;B1AWC8;Q8VBU5;B1AWC9	O89084-3;O89084;O89084-2	cAMP-specific 3,5-cyclic phosphodiesterase 4A	Pde4a	25.4311	NaN	25.4367	25.7083	25.9359	26.0019	25.4856	NaN	NaN	25.5403	25.649	25.5528	+				-0.44813	0.037716	-0.0950775	0.944318	0.0517092	0.923966	-0.301343	0.358258
O89086;Q8BG13;S4R2M6	O89086;Q8BG13	RNA-binding protein 3	Rbm3	33.1552	32.7318	33.0417	33.5426	33.5351	33.5997	33.5626	33.7395	33.4985	33.5473	33.6565	34.1851	+				-0.582891	0.0135137	-0.196107	0.658192	0.623979	0.502889	0.237195	0.657917
O89112;B2KGR2	O89112;B2KGR2	LanC-like protein 1	Lancl1	29.042	29.4715	29.0939	28.6269	28.76	28.5758	28.9293	28.9259	28.6181	28.6221	28.5331	28.6326	+				0.548237	0.0221232	0.228516	0.371407	-0.37801	0.672178	-0.0582898	0.853422
O89116	O89116	Vesicle transport through interaction with t-SNAREs homolog 1A	Vti1a	26.9361	26.8922	NaN	26.8889	26.9929	27.1059	NaN	27.2574	27.0219	26.6317	26.9802	NaN					-0.0817935	0.687114	0.333655	0.450644	0.22552	0.80151	-0.189929	0.687667
P00158	P00158	Cytochrome b	Mt-Cyb	27.8042	NaN	NaN	26.5621	NaN	26.0773	NaN	NaN	NaN	NaN	26.9228	NaN					1.48449	0.960676	NaN	0.944104	NaN	0.923747	0.603025	0.957354
P00375	P00375	Dihydrofolate reductase	Dhfr	28.1957	28.7781	NaN	28.1664	28.2828	28.4953	28.6017	28.6042	27.9994	27.9403	28.5927	28.3248					0.172078	0.649394	0.11584	0.873174	-0.0851084	0.989555	-0.0288703	0.978133
P00397	P00397	Cytochrome c oxidase subunit 1	Mtco1	30.0264	29.8708	30.5881	29.8277	29.9849	29.4753	30.0957	NaN	29.8158	29.9023	29.9406	29.5851					0.39912	0.212588	0.146415	0.742394	-0.206031	0.927773	0.0466735	0.945466
P00405	P00405	Cytochrome c oxidase subunit 2	Mtco2	31.0952	31.0618	31.3191	29.7815	NaN	29.492	30.8336	30.7486	30.1568	30.7461	29.7639	NaN	+				1.52197	0.00346269	0.324624	0.705557	-0.579059	0.64423	0.618284	0.603422
P00416	P00416	Cytochrome c oxidase subunit 3	mt-Co3	28.3006	28.244	NaN	27.5795	28.0026	27.7727	NaN	26.3721	NaN	27.9772	27.8718	28.0574	+				0.48737	0.0519965	-1.59675	0.943889	-1.90025	0.923528	0.18387	0.664436
P00493	P00493	Hypoxanthine-guanine phosphoribosyltransferase	Hprt1	31.7239	31.7036	31.5442	31.8072	31.8623	31.9429	31.5099	31.8294	31.7821	31.8828	31.822	31.798					-0.213563	0.149478	-0.12715	0.661567	0.0498632	0.990376	-0.0365499	0.901827
P00848	P00848	ATP synthase subunit a	Mtatp6	27.6265	NaN	NaN	26.9927	NaN	NaN	NaN	NaN	26.6543	NaN	27.2151	27.0457					0.63382	0.960454	-0.476115	0.943675	-0.97221	0.92331	0.137725	0.957147
P01887	P01887	Beta-2-microglobulin	B2m	NaN	NaN	NaN	NaN	NaN	NaN	27.695	NaN	NaN	26.9004	NaN	NaN					0	1	0.794699	0.94346	NaN	0.923091	NaN	0.95694
P02088	P02088	Hemoglobin subunit beta-1	Hbb-b1	25.1436	NaN	NaN	NaN	NaN	NaN	25.8617	27.3198	NaN	25.731	25.5346	24.4501					NaN	0.960233	1.35223	0.20892	1.4472	0.922873	NaN	0.956732
P02798	P02798	Metallothionein-2	Mt2	26.2441	26.8683	27.339	26.0094	25.1582	25.5194	26.6257	NaN	25.1657	25.1825	25.4177	25.4845	+				1.2548	0.0140784	0.534133	0.555543	-0.92142	0.747269	-0.20075	0.769697
P02802	P02802	Metallothionein-1	Mt1	NaN	NaN	NaN	26.5271	25.4106	26.2859	NaN	NaN	NaN	26.3357	26.3363	NaN					NaN	0.960012	NaN	0.943246	0	1	0.26149	0.800584
P03911	P03911	NADH-ubiquinone oxidoreductase chain 4	Mtnd4	27.4889	27.7069	27.4114	26.8025	26.7704	26.2637	27.1357	NaN	27.1125	26.7361	26.9367	26.7034	+				0.923541	0.00676	0.332017	0.179813	-0.411633	0.651479	0.17989	0.734579
P03921	P03921	NADH-ubiquinone oxidoreductase chain 5	Mtnd5	26.5849	26.6339	26.7972	25.2088	25.223	NaN	26.3845	NaN	26.3662	25.1763	26.0494	NaN	+				1.45616	0.00414286	0.762509	0.311009	-0.296682	0.665016	0.396965	0.713248
P03930	P03930	ATP synthase protein 8	Mtatp8	28.8893	NaN	NaN	28.1142	NaN	NaN	NaN	NaN	NaN	28.4504	28.2791	28.4567					0.775101	0.959791	NaN	0.943032	NaN	0.922654	0.281197	0.956525
P03958	P03958	Adenosine deaminase	Ada	28.5897	28.5131	28.5089	28.3141	28.531	28.3518	28.3853	28.878	28.5313	28.8715	28.4583	28.6734					0.138263	0.389974	-0.0695267	0.916009	0.0609633	0.985942	0.268753	0.525054
P03975	P03975	IgE-binding protein	Iap	29.5329	29.7451	30.0456	28.1982	28.0431	28.1272	29.6536	29.1576	30.0779	28.2353	28.4055	27.797	+	+			1.65172	0.00725	1.48375	0.008625	-0.14485	0.971142	0.0231234	0.981786
P04184	P04184	Thymidine kinase, cytosolic	Tk1	NaN	NaN	NaN	26.6034	26.5637	26.4059	NaN	NaN	NaN	26.3905	26.6351	26.4629					NaN	0.95957	NaN	0.942818	0	1	-0.0281639	0.955988
P04187;P26262	P04187	Granzyme B(G,H)	Gzmb	30.5788	31.3826	31.7577	30.9671	30.3782	30.4784	29.315	29.2535	30.3825	29.5335	30.1656	29.5096					0.63176	0.142755	-0.0858974	0.952558	-1.58933	0.532462	-0.871673	0.170809
P04202	P04202	Transforming growth factor beta-1;Latency-associated peptide	Tgfb1	27.3444	NaN	27.6202	28.0611	27.9163	28.0135	NaN	28.4968	28.7667	28.2037	28.5476	28.4642	+				-0.514685	0.0246756	0.226558	0.534623	1.14947	0.514143	0.408223	0.258675
P05064;D3YWI1;D3Z510	P05064;D3YWI1	Fructose-bisphosphate aldolase A;Fructose-bisphosphate aldolase	Aldoa	35.1725	35.2271	34.899	35.1555	35.208	35.2435	34.8757	35.3075	35.0988	35.5005	35.1472	35.3778					-0.102788	0.632263	-0.24786	0.454971	-0.00553258	0.999984	0.139539	0.713294
P05132;P05132-2	P05132;P05132-2	cAMP-dependent protein kinase catalytic subunit alpha	Prkaca	28.3995	NaN	28.416	28.5998	28.0957	28.2047	28.7918	28.1832	NaN	28.6676	28.0119	28.61					0.107689	0.762593	0.057683	0.96972	0.0797539	0.991122	0.129759	0.849138
P05201;F7ALS6	P05201	Aspartate aminotransferase, cytoplasmic	Got1	31.5089	31.4951	31.9481	31.4465	31.6215	31.6099	31.6181	31.431	32.0135	31.3888	31.4054	31.3171					0.0913671	0.763382	0.317091	0.337513	0.0368379	0.99195	-0.188886	0.510308
P05202	P05202	Aspartate aminotransferase, mitochondrial	Got2	32.4036	32.5247	32.6233	32.0542	31.94	31.9993	32.4085	32.4049	32.1234	32.2905	31.799	32.2338	+				0.51936	0.00811696	0.2045	0.598231	-0.204941	0.787547	0.10992	0.820133
P05213	P05213	Tubulin alpha-1B chain	Tuba1b	35.1792	34.8571	34.7154	34.9729	34.9056	34.7835	35.0387	34.3172	34.5339	35.2404	34.761	35.3303					0.0299314	0.957153	-0.48062	0.285611	-0.287313	0.835166	0.223239	0.669148
P06151;G5E8N5;D3Z736;D3YZQ9;D3YVR7;D3YZE4;P00342	P06151;G5E8N5;D3Z736;D3YZQ9	L-lactate dehydrogenase A chain;L-lactate dehydrogenase	Ldha	35.6123	35.4611	35.3004	35.7387	35.7672	35.6817	35.552	35.709	35.5605	35.6834	35.6359	35.814					-0.271258	0.111142	-0.103949	0.678149	0.149225	0.862724	-0.0180842	0.969324
P06339;F6TIX5;Q9BCZ1;A7VMS2;Q31615;F6T1I5;Q05A75;P01902;P14432	P06339	H-2 class I histocompatibility antigen, D-37 alpha chain	H2-T23	25.884	26.2367	26.4074	NaN	NaN	24.8213	25.661	NaN	26.3881	NaN	NaN	NaN					1.35469	0.959349	NaN	0.942604	-0.151475	0.973544	NaN	0.956318
P06467;A7M7S6	P06467;A7M7S6	Hemoglobin subunit zeta	Hbz	25.3832	NaN	NaN	NaN	NaN	NaN	24.5478	NaN	24.9844	NaN	NaN	NaN					NaN	0.959128	NaN	0.94239	-0.617124	0.922436	0	1
P06537-3;P06537;P06537-4;P06537-2	P06537-3;P06537;P06537-4;P06537-2	Glucocorticoid receptor	Nr3c1	27.1861	26.9272	27.1423	26.7823	26.6385	26.3851	27.705	26.9412	26.9855	26.6281	26.8429	26.322	+				0.48322	0.0322449	0.612917	0.184517	0.12539	0.973281	-0.00430679	1
P06745;F6SAC3	P06745;F6SAC3	Glucose-6-phosphate isomerase	Gpi	35.0746	35.3184	35.0878	35.2085	35.2463	35.0462	35.0986	35.39	34.6104	35.4402	35.2547	35.3227					-0.00675201	1	-0.306183	0.473967	-0.127247	0.964397	0.172184	0.593739
P06801;Q3TQP6	P06801;Q3TQP6	NADP-dependent malic enzyme;Malic enzyme	Me1	NaN	NaN	NaN	NaN	26.8132	26.573	NaN	27.2582	NaN	27.3472	NaN	26.824					NaN	0.958908	0.172585	0.942176	NaN	0.922218	0.39248	0.604397
P07356;B0V2N7;B0V2N5;B0V2N8	P07356;B0V2N7;B0V2N5;B0V2N8	Annexin A2;Annexin	Anxa2	32.6994	32.6726	32.6536	32.979	32.9995	33.0656	32.7083	33.2546	32.4824	32.8773	32.9111	32.9088	+				-0.33948	0.0120623	-0.0839589	0.908865	0.139914	0.948238	-0.115607	0.603512
P07607;A0A0G2JF31;A0A0G2JGG2;D6RCW9;A0A0G2JF03	P07607;A0A0G2JF31	Thymidylate synthase	Tyms	29.2442	28.8044	28.4112	29.3267	29.5736	29.9211	29.4814	29.608	29.5884	29.5058	29.593	29.9425	+				-0.787177	0.0338445	-0.121167	0.744967	0.739333	0.554605	0.0733229	0.91272
P07742	P07742	Ribonucleoside-diphosphate reductase large subunit	Rrm1	30.3699	29.5131	29.1308	30.9385	31.1483	30.89	30.6606	30.0423	29.6716	31.1467	31.083	31.0481	+	+			-1.32094	0.0100814	-0.967763	0.0520683	0.453507	0.833836	0.100333	0.773887
P07901;B7ZC50;A2A6A2;B7ZC49	P07901	Heat shock protein HSP 90-alpha	Hsp90aa1	34.7379	34.5912	34.482	34.9347	34.9698	34.9088	34.6926	34.6607	34.3876	35.0754	35.0203	34.9717	+	+			-0.33409	0.0389478	-0.442148	0.0779807	-0.0233663	0.992005	0.0846914	0.733122
P07903;E9PUM0;H3BJK4;H3BLF5	P07903;E9PUM0	DNA excision repair protein ERCC-1	Ercc1	26.5709	NaN	NaN	26.0871	26.1775	25.643	26.301	25.8995	NaN	25.818	25.9896	25.9963					0.601674	0.958687	0.165625	0.675594	-0.470615	0.922	-0.0345662	0.967979
P08003	P08003	Protein disulfide-isomerase A4	Pdia4	31.518	31.6221	31.7046	32.0261	31.9846	31.9088	31.4876	32.2599	31.479	31.9692	32.0428	31.7953	+				-0.358273	0.022799	-0.193603	0.735403	0.127254	0.973378	-0.0374158	0.925182
P08030	P08030	Adenine phosphoribosyltransferase	Aprt	29.6767	NaN	29.6729	29.7248	29.8548	29.4125	NaN	29.761	NaN	29.6453	NaN	NaN					0.0107679	1	0.115728	0.941963	0.0862246	0.921782	-0.0187359	0.956111
P08032	P08032	Spectrin alpha chain, erythrocytic 1	Spta1	26.2857	26.4053	26.5672	NaN	NaN	NaN	NaN	NaN	NaN	NaN	NaN	NaN					NaN	0.958466	0	1	NaN	0.921564	0	1
P08071;A0A0G2JEA3;A0A0G2JGN1;A0A0G2JDN0;A0A0G2JFM6;A0A0G2JGX1	P08071	Lactotransferrin	Ltf	25.714	26.9966	28.7912	NaN	NaN	26.0718	28.5572	30.4641	30.0826	27.8195	28.47	28.9382					1.09545	0.958246	1.29209	0.151923	2.53404	0.549494	2.3374	0.955904
P08113;F7C312	P08113;F7C312	Endoplasmin	Hsp90b1	34.6132	34.5906	34.6818	34.6676	34.7071	34.7602	34.6012	34.7601	34.5257	34.5745	34.5733	34.4329					-0.083107	0.552441	0.10209	0.713736	0.000457764	0.999849	-0.184739	0.504857
P08207	P08207	Protein S100-A10	S100a10	28.3629	29.6663	28.4198	29.2963	29.0068	29.2176	28.7706	29.7281	29.2795	29.1195	28.5913	28.7373					-0.357271	0.493777	0.443387	0.388509	0.443111	0.861641	-0.357547	0.476211
P08228	P08228	Superoxide dismutase [Cu-Zn]	Sod1	32.805	33.5497	32.7499	32.6493	32.6107	32.5238	33.1338	33.1174	32.6794	32.8702	32.8985	32.7276					0.440299	0.161648	0.144783	0.710992	-0.0580381	0.992981	0.237478	0.405527
P08249;A0A0G2JF23;A0A0G2JGY4	P08249	Malate dehydrogenase, mitochondrial	Mdh2	33.9708	33.9683	34.1822	33.6697	33.5616	33.6589	33.7957	33.833	33.7089	33.7681	33.6182	33.6395	+				0.410403	0.0203286	0.103944	0.644727	-0.261247	0.680926	0.0452118	0.888852
P08752;A0A0A6YWA9;B2RSH2;P18872-2;A2AE32;P18872;Q3V3I2;P50149;A0A0A6YXN0;A0A0A6YXC2;A2AE31;D3Z2M7;F6QPU5	P08752;A0A0A6YWA9	Guanine nucleotide-binding protein G(i) subunit alpha-2	Gnai2	31.888	31.972	32.1255	31.4082	31.2458	31.3355	32.2906	31.2632	31.7932	31.7607	31.4661	31.5308	+				0.665334	0.00413873	0.196466	0.764283	-0.212837	0.92236	0.25603	0.480876
P08775	P08775	DNA-directed RNA polymerase II subunit RPB1	Polr2a	30.2034	30.5418	30.1422	30.4173	30.3591	30.3537	30.4587	30.2409	30.5382	30.4234	30.4584	30.3885					-0.0808868	0.759764	-0.0108299	0.997087	0.116787	0.937984	0.04673	0.848332
P08882;P13366;P08884;P11033	P08882	Granzyme C	Gzmc	NaN	NaN	27.1395	27.0171	26.9513	27.1015	NaN	NaN	NaN	NaN	NaN	NaN					0.116166	0.958026	0	1	NaN	0.921347	NaN	0.955697
P09055;P09055-2	P09055;P09055-2	Integrin beta-1	Itgb1	30.7611	30.9886	31.123	30.7316	30.674	30.7806	31.1135	31.0816	30.688	30.9791	31.0413	31.1895					0.228842	0.21501	-0.108946	0.798876	0.00344721	0.999274	0.341236	0.227852
P09103;E9Q8G8	P09103	Protein disulfide-isomerase	P4hb	34.7118	34.8969	35.0079	34.9818	34.8606	34.9867	34.8091	34.8396	34.6025	35.0206	35.023	34.7848					-0.0708122	0.756292	-0.192406	0.471142	-0.121836	0.908037	-0.000242869	1
P09405;A0A087WRM5	P09405	Nucleolin	Ncl	34.4225	33.9478	34.4978	34.443	34.4578	34.5903	34.0831	34.5339	34.1812	34.3895	34.448	34.3665					-0.207667	0.437437	-0.135273	0.705511	-0.02329	0.996651	-0.0956841	0.731257
P09411;S4R2M7	P09411;S4R2M7	Phosphoglycerate kinase 1;Phosphoglycerate kinase	Pgk1	35.7809	35.9821	35.8445	35.8269	35.639	35.6629	35.7301	35.9861	35.5464	35.8784	35.7544	35.7759					0.159573	0.344588	-0.0486959	0.932798	-0.114985	0.932612	0.0932833	0.772006
P09528	P09528	Ferritin heavy chain;Ferritin heavy chain, N-terminally processed	Fth1	30.947	31.6624	31.4055	31.0477	30.5667	30.5745	31.4554	30.7789	30.716	30.657	31.3507	30.5682	+				0.60868	0.0600924	0.124819	0.893369	-0.354857	0.81303	0.129004	0.867953
P09671	P09671	Superoxide dismutase [Mn], mitochondrial	Sod2	30.3868	30.7338	30.7619	30.0709	29.9535	30.2753	30.5933	30.1107	29.6529	30.6722	29.9316	29.8723	+				0.527594	0.0279119	-0.0397167	0.98599	-0.508524	0.706994	0.0587864	0.94936
P09926	P09926	Surfeit locus protein 2	Surf2	25.9468	NaN	26.2947	26.1067	26.118	26.4293	25.77	NaN	NaN	26.1119	26.1075	26.48					-0.0971998	0.781203	-0.463123	0.941749	-0.3508	0.921129	0.0151234	0.987692
Q3THW5;P0C0S6;Q8R029;Q3UA95;G3UWL7	Q3THW5;P0C0S6;Q8R029;Q3UA95	Histone H2A.V;Histone H2A.Z;Histone H2A	H2afv	32.0981	32.217	32.1497	31.4481	31.515	31.4889	32.1321	32.9077	32.5654	32.0983	31.788	31.485	+				0.67091	0.00356923	0.744629	0.109901	0.38015	0.73715	0.306431	0.531675
P0C7N9;D3Z016	P0C7N9	Proteasome assembly chaperone 4	Psmg4	28.4757	28.7405	29.0306	28.8728	28.7895	28.9091	NaN	NaN	28.6849	28.3714	28.5388	28.7015					-0.108197	0.712629	0.147696	0.941536	-0.0639998	0.920911	-0.319893	0.336321
P0CB42;E0CY72;E0CYA7;E0CX46;E0CZH7	P0CB42;E0CY72;E0CYA7	Alkylated DNA repair protein alkB homolog 1	Alkbh1	NaN	NaN	NaN	NaN	NaN	24.5128	NaN	NaN	26.6946	NaN	NaN	NaN					NaN	0.957806	NaN	0.941322	NaN	0.920694	NaN	0.95549
P0CG14	P0CG14	Chromosome transmission fidelity protein 8 homolog isoform 2	Chtf8	NaN	NaN	NaN	NaN	25.8069	25.7079	NaN	NaN	NaN	NaN	NaN	25.3947					NaN	0.957585	NaN	0.941109	0	1	-0.362697	0.955284
P10107	P10107	Annexin A1	Anxa1	31.1504	31.2677	31.6933	30.761	30.6618	30.6962	32.7943	32.9096	31.3238	32.3453	32.2363	31.9971	+			+	0.664147	0.0148	0.149667	0.916007	0.9721	0.654717	1.48658	0
P10126;D3YZ68;D3Z3I8	P10126;D3YZ68;D3Z3I8	Elongation factor 1-alpha 1	Eef1a1	35.8205	35.2216	35.3291	35.8472	35.9634	35.834	35.5205	35.8422	35.4289	36.1052	35.9234	36.1979	+				-0.424474	0.0953655	-0.478363	0.112477	0.140116	0.944966	0.194005	0.556626
P10404	P10404	MLV-related proviral Env polyprotein;Surface protein;Transmembrane protein		29.1338	29.3193	29.3636	28.778	28.515	28.7905	28.8647	28.0455	28.8338	28.9871	28.8488	28.6767	+				0.57773	0.0112263	-0.25618	0.631567	-0.69089	0.613631	0.14302	0.734949
P10417-2;P10417	P10417-2;P10417	Apoptosis regulator Bcl-2	Bcl2	NaN	NaN	NaN	NaN	NaN	NaN	NaN	NaN	NaN	NaN	NaN	NaN					0	1	0	1	0	1	0	1
P10518	P10518	Delta-aminolevulinic acid dehydratase	Alad	30.4536	30.1459	30.2554	30.0452	30.1684	30.1833	30.4317	30.7255	30.3531	30.42	30.2276	30.3923					0.152656	0.42088	0.156803	0.622573	0.218487	0.801702	0.21434	0.497145
P10605	P10605	Cathepsin B;Cathepsin B light chain;Cathepsin B heavy chain	Ctsb	30.1403	30.2281	31.1854	30.2817	29.981	30.0797	30.504	31.2937	30.2801	30.2071	30.1564	30.1905					0.403796	0.319852	0.507927	0.297213	0.174667	0.967758	0.0705363	0.843926
P10630;P10630-2;Q8BTU6;E9Q561;D6RJ60;D6RJ11	P10630;P10630-2;Q8BTU6;E9Q561	Eukaryotic initiation factor 4A-II;Eukaryotic initiation factor 4A-II, N-terminally processed	Eif4a2	25.9297	26.9889	26.8788	26.4438	26.5969	26.2379	26.6583	NaN	26.4861	26.6058	26.0491	NaN					0.172934	0.737502	0.244735	0.697065	-0.026941	0.998041	-0.0987422	0.890967
P10639	P10639	Thioredoxin	Txn	33.6149	33.6449	NaN	33.6521	33.7482	33.3853	30.1577	31.1653	27.9777	33.6128	33.6964	33.6484		+			0.0346286	0.942975	-3.88565	0.00664865	-3.86297	0.483484	0.0573044	0.893565
P10711;E9PYD5	P10711;E9PYD5	Transcription elongation factor A protein 1	Tcea1	29.5302	29.6689	29.739	29.5453	29.984	29.948	29.7583	30.5157	29.8091	29.9191	29.8171	29.9265					-0.179749	0.463429	0.140149	0.820733	0.381692	0.762977	0.0617943	0.900939
P10833	P10833	Ras-related protein R-Ras	Rras	26.1334	NaN	26.4773	NaN	25.8266	25.7616	26.2305	25.673	26.4292	25.9572	NaN	25.6054	+				0.511215	0.0859491	0.329597	0.577899	-0.194438	0.941782	-0.0128193	0.992801
P10852	P10852	4F2 cell-surface antigen heavy chain	Slc3a2	31.8647	32.0739	32.3704	32.1098	32.0826	32.1314	32.0107	32.3664	32.0228	32.0853	32.1717	32.1851					-0.00491651	1	-0.0140877	0.99737	0.030283	0.992231	0.0394541	0.88629
Q8CBB6;Q8CGP1;P10853;Q8CGP2;Q64475;Q8CGP2-2;P70696;G3X9D5	Q8CBB6;Q8CGP1;P10853;Q8CGP2;Q64475;Q8CGP2-2;P70696	Histone H2B;Histone H2B type 1-K;Histone H2B type 1-F/J/L;Histone H2B type 1-P;Histone H2B type 1-B;Histone H2B type 1-A	Hist1h2br	35.878	35.4636	35.6145	35.3509	35.2356	35.0423	35.3851	36.1441	35.4912	35.4294	35.5933	35.2157	+				0.442443	0.0498027	0.260671	0.600792	0.0214005	0.997598	0.203172	0.63402
P10922	P10922	Histone H1.0;Histone H1.0, N-terminally processed	H1f0	30.6785	NaN	NaN	29.6691	NaN	29.7704	NaN	30.7454	NaN	30.0326	29.8947	30.0033					0.95877	0.957365	0.76855	0.940896	0.0669308	0.920477	0.257151	0.398525
P11031	P11031	Activated RNA polymerase II transcriptional coactivator p15	Sub1	29.2178	28.6097	30.3238	30.2099	29.9679	30.5689	NaN	30.309	30.2184	NaN	30.1712	30.07					-0.865136	0.118834	0.143111	0.569456	0.879917	0.748065	-0.128331	0.839427
P11157;F6RUC3;D3Z0D8;D3Z2A4;Q6PEE3;D3YXX2	P11157	Ribonucleoside-diphosphate reductase subunit M2	Rrm2	NaN	NaN	NaN	30.3497	29.5717	29.797	26.1441	NaN	27.0676	29.2656	30.0522	29.5998		+			NaN	0.957146	-3.03333	0.00655556	NaN	0.92026	-0.266977	0.733469
P11247;F7DC05;F8WGZ9;A0A0A0MQL9	P11247	Myeloperoxidase;Myeloperoxidase light chain;Myeloperoxidase heavy chain	Mpo	26.2336	NaN	NaN	NaN	24.9142	NaN	27.4092	28.1409	28.4071	27.6562	27.5131	27.2871					1.31939	0.956926	0.500251	0.314968	1.75208	0.920042	2.57122	0.955077
P11352;A0A0A6YVV2;A0A0A6YY34	P11352;A0A0A6YVV2;A0A0A6YY34	Glutathione peroxidase 1;Glutathione peroxidase	Gpx1	30.2722	30.6303	30.3478	28.9598	29.1906	28.9897	30.4314	29.9058	30.3873	29.6982	29.6294	29.0665	+	+			1.37006	0.0042963	0.776833	0.0820862	-0.17525	0.906471	0.417973	0.445148
P11370;Q3TZL0	P11370	Retrovirus-related Env polyprotein from Fv-4 locus	Fv4	26.2083	27.2549	NaN	27.4317	27.1304	27.1435	NaN	NaN	26.6484	26.3233	26.4166	NaN				+	-0.503532	0.29259	0.27849	0.940683	-0.0832043	0.919825	-0.865226	0.0552727
P11438	P11438	Lysosome-associated membrane glycoprotein 1	Lamp1	29.0604	29.4188	29.7823	28.9713	28.7094	28.9241	29.2243	29.7136	28.3597	28.4344	29.0188	28.5445	+				0.552263	0.0565259	0.4333	0.539426	-0.32132	0.904623	-0.202357	0.70924
P11440;D3Z2T9	P11440;D3Z2T9	Cyclin-dependent kinase 1	Cdk1	30.934	30.7178	30.4099	31.233	31.212	31.2935	31.0224	31.1884	30.8398	31.3909	31.1975	31.2472	+				-0.558867	0.0228295	-0.261637	0.312445	0.329596	0.740336	0.0323658	0.930105
P11499;E9Q3D6;E9Q0C3;E9PX27;D3Z1R1	P11499	Heat shock protein HSP 90-beta	Hsp90ab1	35.8394	35.5723	35.6401	36.369	36.4346	36.4715	35.6397	36.18	35.7099	36.4043	36.3308	36.4996	+	+			-0.741076	0.00182677	-0.568363	0.0931048	0.159286	0.919045	-0.0134265	0.981296
P11680	P11680	Properdin	Cfp	26.1928	NaN	26.4758	29.4025	28.3923	29.1616	NaN	NaN	NaN	27.2087	27.7964	28.2226	+				-2.65121	0.00223077	NaN	0.94047	NaN	0.919609	-1.2429	0.15042
P11688	P11688	Integrin alpha-5;Integrin alpha-5 heavy chain;Integrin alpha-5 light chain	Itga5	27.4944	27.6129	26.5192	27.4707	27.1897	27.6962	26.5969	27.1409	27.3264	27.0803	27.2082	27.3069					-0.243361	0.626297	-0.177046	0.725828	-0.187446	0.966375	-0.253761	0.578616
Q542I8;P11835;M0QWA7;D3YYP8;D3Z1S4	Q542I8;P11835;M0QWA7	Integrin beta;Integrin beta-2	Itgb2	28.8409	29.0683	29.3595	28.9248	28.8188	28.8278	29.4539	29.3043	29.3443	29.2483	29.095	29.098					0.232446	0.312375	0.220378	0.269122	0.277904	0.761972	0.289972	0.272563
P11881-7;P11881-5;P11881-3;P11881;P11881-8;P11881-6;P11881-4;P11881-2	P11881-7;P11881-5;P11881-3;P11881;P11881-8;P11881-6;P11881-4;P11881-2	Inositol 1,4,5-trisphosphate receptor type 1	Itpr1	28.0122	28.365	28.4252	28.3962	28.3887	28.1196	28.2759	27.9229	28.386	28.0733	28.1141	28.2349					-0.0339934	0.949455	0.0541331	0.927507	-0.0726039	0.985794	-0.16073	0.661139
P11928;Q8K469;Q05BJ7;D3YWG4;Q8C2W3;Q8VI95;Q924S2;Q14AZ4;Q8VI97	P11928;Q8K469	2-5-oligoadenylate synthase 1A	Oas1a	29.1553	28.5571	28.6345	28.0711	28.0922	27.9813	28.7901	27.9028	28.4207	28.0702	27.9069	27.8908	+				0.734094	0.0138601	0.415223	0.347173	-0.411111	0.788333	-0.0922394	0.769255
P11930	P11930	Nucleoside diphosphate-linked moiety X motif 19, mitochondrial	Nudt19	NaN	NaN	NaN	26.1742	26.3841	25.9271	26.5108	NaN	26.0041	NaN	NaN	NaN					NaN	0.956706	NaN	0.940257	NaN	0.919392	NaN	0.95487
P11983;F2Z483	P11983	T-complex protein 1 subunit alpha	Tcp1	33.0168	32.6831	32.9664	33.0682	32.9741	33.0303	32.9907	32.8996	32.8839	33.0019	32.9616	32.9892					-0.135436	0.507689	-0.0595144	0.794885	0.0359332	0.992617	-0.0399882	0.875582
P12265;Q99KJ6;D3YY48	P12265	Beta-glucuronidase	Gusb	31.1611	31.3722	31.3173	30.8244	30.5831	30.6165	31.2101	30.7108	31.2277	30.9239	30.8761	31.1927	+				0.608893	0.0072795	0.0519657	0.943883	-0.234014	0.825412	0.322913	0.405626
P12382	P12382	ATP-dependent 6-phosphofructokinase, liver type	Pfkl	32.6908	32.7233	32.6241	32.3487	32.3133	32.2444	32.7527	32.6257	32.315	32.6877	32.2205	32.5883	+				0.377251	0.0118501	0.0656268	0.924393	-0.114887	0.928866	0.196737	0.654235
P12787	P12787	Cytochrome c oxidase subunit 5A, mitochondrial	Cox5a	30.8807	31.1085	31.2196	30.2407	NaN	30.1786	30.5192	31.9019	30.3785	30.6514	NaN	30.7983	+				0.859968	0.00574394	0.208355	0.895355	-0.136393	0.990286	0.51522	0.205828
P12804	P12804	Fibroleukin	Fgl2	NaN	NaN	NaN	24.8086	NaN	NaN	24.449	NaN	NaN	NaN	25.1126	NaN					NaN	0.956487	-0.663561	0.940044	NaN	0.919175	0.303961	0.954664
P12815;P12815-2	P12815;P12815-2	Programmed cell death protein 6	Pdcd6	30.7679	30.8755	30.3766	30.0757	29.7912	29.8295	30.7665	30.1352	30.0217	29.9873	29.9445	29.4577	+				0.774489	0.0100463	0.5113	0.266267	-0.365542	0.786422	-0.102353	0.854876
P12970;F6VBB8;V9GX35;F6SSI5	P12970	60S ribosomal protein L7a	Rpl7a	33.1886	33.189	33.1039	33.4214	33.4059	33.4937	32.9949	33.4052	32.7978	33.2319	33.4672	33.7062	+				-0.279837	0.0319524	-0.402468	0.300686	-0.094546	0.971968	0.0280851	0.969423
P13011;Q99PL7;P13516;Q6T707	P13011	Acyl-CoA desaturase 2	Scd2	27.1181	NaN	27.0568	30.5898	30.4543	30.4099	26.9945	26.6518	27.3916	30.2725	29.5633	30.3771	+	+			-3.39717	0	-3.05833	0	-0.0748301	0.99133	-0.413673	0.520731
P13020-2;P13020;A6PWS5	P13020-2;P13020	Gelsolin	Gsn	32.6646	33.1674	32.9245	32.4955	32.4647	32.4034	32.7346	32.5545	32.836	32.1171	32.1037	32.0513	+	+			0.464334	0.0403391	0.617669	0.010386	-0.210484	0.838383	-0.363819	0.11024
P13405;E9Q5C5	P13405	Retinoblastoma-associated protein	Rb1	NaN	NaN	NaN	NaN	25.9865	26.1983	NaN	NaN	NaN	25.9039	25.9678	25.4522					NaN	0.956267	NaN	0.939832	0	1	-0.317767	0.594103
P13439;D6RJ62	P13439	Uridine 5-monophosphate synthase;Orotate phosphoribosyltransferase;Orotidine 5-phosphate decarboxylase	Umps	32.0383	32.0495	32.1513	31.9398	32.024	31.9507	32.2812	31.6845	32.1195	32.0042	32.0008	31.907					0.108176	0.43532	0.0577482	0.93359	-0.0512784	0.991205	-0.000850677	1
P13597-2;P13597	P13597-2;P13597	Intercellular adhesion molecule 1	Icam1	25.7241	NaN	25.5463	25.5334	25.4361	25.4493	NaN	25.2537	25.2206	25.2509	NaN	25.2616					0.162275	0.334746	-0.0190744	0.956864	-0.398025	0.649902	-0.216675	0.395812
P13705;E9QPY6	P13705;E9QPY6	DNA mismatch repair protein Msh3	Msh3	27.8653	27.9902	28.1165	27.6954	27.9204	27.6071	28.2348	27.8617	28.0997	27.8921	27.9202	27.7194					0.249724	0.191844	0.221503	0.435729	0.0747293	0.97005	0.10295	0.799097
P13808;P13808-2;P13808-3;P13808-5;D3YUF1;D3Z5G3;F6Q7T0;D3Z5A2;F8WHM3;P16283-2;P16283-3;P16283	P13808;P13808-2;P13808-3;P13808-5	Anion exchange protein 2	Slc4a2	NaN	NaN	NaN	NaN	NaN	NaN	25.9057	NaN	25.4329	NaN	NaN	NaN					0	1	NaN	0.939619	NaN	0.918959	0	1
P13864;P13864-2	P13864;P13864-2	DNA (cytosine-5)-methyltransferase 1	Dnmt1	31.0236	30.7413	30.3049	31.6858	31.8524	31.6394	31.2246	31.164	30.9061	31.7958	31.6669	31.7554	+	+			-1.03598	0.00593846	-0.64113	0.0156596	0.408343	0.724971	0.0134932	0.982161
P14069	P14069	Protein S100-A6	S100a6	NaN	NaN	29.5947	NaN	NaN	29.4448	NaN	NaN	29.4474	NaN	NaN	NaN					0.14999	0.956048	NaN	0.939407	-0.147379	0.918742	NaN	0.954458
P14115	P14115	60S ribosomal protein L27a	Rpl27a	31.6564	NaN	NaN	32.0908	31.4282	31.6347	NaN	31.6586	NaN	NaN	31.849	31.6374					-0.0615247	0.955828	-0.08465	0.939194	0.00217056	0.918526	0.0252959	0.987373
P14131	P14131	40S ribosomal protein S16	Rps16	33.058	33.439	33.1127	33.5091	33.4049	33.2308	33.144	32.0169	32.9596	33.3268	33.0919	33.4165					-0.17835	0.448612	-0.571576	0.300765	-0.49641	0.774169	-0.103184	0.807039
P14148;F6XI62	P14148;F6XI62	60S ribosomal protein L7	Rpl7	34.3019	34.0228	34.0201	34.4908	34.5679	34.5089	34.2326	34.1105	34.2973	34.2501	34.5061	34.5441	+				-0.407607	0.0284695	-0.219924	0.388783	0.0985565	0.933401	-0.0891266	0.80751
P14152;B1ATQ3	P14152	Malate dehydrogenase, cytoplasmic	Mdh1	32.1921	32.1497	32.3193	31.8575	31.5702	31.785	32.4017	32.2808	32.2905	31.6119	31.9171	31.5028	+	+			0.482823	0.017011	0.647106	0.0307662	0.103973	0.887634	-0.0603097	0.906545
P14206	P14206	40S ribosomal protein SA	Rpsa	33.787	33.3857	33.5211	33.7323	33.8638	33.8645	33.5605	33.5945	33.61	33.9709	33.8441	34.0136		+			-0.255571	0.196534	-0.354584	0.0702464	0.023674	0.994225	0.122687	0.686761
P14211	P14211	Calreticulin	Calr	35.2563	35.0345	34.9881	35.0349	34.9175	34.6656	35.4881	34.4582	34.7307	35.2453	35.1656	34.9029					0.220317	0.303452	-0.212264	0.748354	-0.200629	0.932074	0.231951	0.598173
P14426;Q3TH01;P01901;G3UXW2;P14428;P03991;E9PWT4;E9QJR9;P79568;P14430;P14429;Q8HWB2;L7N260;P14431	P14426	H-2 class I histocompatibility antigen, D-K alpha chain	H2-D1	29.4079	29.6986	30.3606	29.6447	29.5828	29.8491	29.9562	29.2663	29.7477	29.8019	29.7671	29.4374					0.13015	0.779865	-0.0120907	1	-0.165634	0.965967	-0.023393	0.97621
P14576;E9PXC0;P14576-2	P14576;E9PXC0	Signal recognition particle 54 kDa protein	Srp54	30.5466	30.3253	30.5238	30.4254	30.5508	30.5508	30.2111	30.5257	30.5692	30.6321	30.5788	30.6433					-0.0437698	0.856392	-0.182741	0.515466	-0.029904	0.990701	0.109067	0.683889
P14685;F7B7L8	P14685	26S proteasome non-ATPase regulatory subunit 3	Psmd3	30.7749	30.0691	30.0257	31.1774	31.0932	31.1735	30.5764	30.5083	31.0656	30.8983	30.877	30.8607	+				-0.85813	0.0147407	-0.16187	0.687448	0.426903	0.774403	-0.269357	0.203541
P14733	P14733	Lamin-B1	Lmnb1	32.1082	31.9018	31.908	31.8867	31.9868	32.0664	30.8999	33.8753	32.8553	31.8855	31.9867	32.0047					-0.00729624	1	0.58451	0.67723	0.570817	0.904987	-0.0209891	0.966607
P14869;E9Q070;S4R1N1;D3YVM5	P14869;E9Q070;S4R1N1;D3YVM5	60S acidic ribosomal protein P0	Rplp0	33.1987	32.9363	32.7853	33.1585	33.1096	33.0681	32.9409	32.3616	32.5	33.2067	33.1627	33.2883		+			-0.138653	0.535192	-0.618376	0.0757916	-0.372566	0.723093	0.107157	0.686969
P14901;H3BKP1	P14901	Heme oxygenase 1	Hmox1	27.9714	28.3766	28.4	28.8319	28.2063	28.6249	28.0012	27.6043	27.5912	28.5616	28.1609	28.0543					-0.305037	0.308805	-0.526727	0.143893	-0.517107	0.638517	-0.295417	0.610463
P15089	P15089	Mast cell carboxypeptidase A	Cpa3	26.816	NaN	26.1712	NaN	NaN	NaN	26.6986	26.7484	25.5506	25.8577	NaN	NaN					NaN	0.955609	0.474806	0.938982	-0.161073	0.98708	NaN	0.954252
P15105;D3YVK1;D3Z121	P15105;D3YVK1	Glutamine synthetase	Glul	NaN	NaN	NaN	NaN	NaN	NaN	NaN	NaN	NaN	NaN	NaN	NaN					0	1	0	1	0	1	0	1
P15208	P15208	Insulin receptor;Insulin receptor subunit alpha;Insulin receptor subunit beta	Insr	24.7235	NaN	24.6633	24.5732	NaN	24.5012	24.8705	NaN	NaN	24.9179	NaN	24.7469					0.156215	0.296105	0.0380945	0.93877	0.177091	0.918309	0.295211	0.472594
P15261	P15261	Interferon gamma receptor 1	Ifngr1	NaN	NaN	NaN	NaN	NaN	NaN	NaN	25.9303	NaN	NaN	25.2186	NaN					0	1	0.711771	0.938558	NaN	0.918093	NaN	0.954045
P15535-2;P15535;B1AXY5	P15535-2;P15535;B1AXY5	Beta-1,4-galactosyltransferase 1;Lactose synthase A protein;N-acetyllactosamine synthase;Beta-N-acetylglucosaminylglycopeptide beta-1,4-galactosyltransferase;Beta-N-acetylglucosaminyl-glycolipid beta-1,4-galactosyltransferase;Processed beta-1,4-galactosyltransferase 1	B4galt1	26.3755	27.2663	26.9162	26.7819	26.1538	NaN	27.4706	26.0825	26.5891	26.8726	27.101	26.3151					0.384768	0.446731	-0.0488237	0.985577	-0.138604	0.987741	0.294988	0.749053
P15702	P15702	Leukosialin	Spn	29.1403	NaN	NaN	NaN	NaN	28.5822	NaN	NaN	29.1834	NaN	28.491	28.186					0.55809	0.95539	0.844854	0.938346	0.0430393	0.917877	-0.243725	0.953839
P15920;A0A0G2JFS2;P15920-2	P15920	V-type proton ATPase 116 kDa subunit a isoform 2	Atp6v0a2	NaN	NaN	NaN	25.4792	25.2021	25.2005	25.0292	NaN	25.6742	25.4544	NaN	NaN					NaN	0.955171	-0.102754	0.938134	NaN	0.917661	0.160486	0.953633
P16045	P16045	Galectin-1	Lgals1	33.0815	32.7719	32.1312	33.0508	32.8856	32.7908	32.5047	32.2517	32.3363	32.7773	32.9134	33.3208		+			-0.247531	0.523177	-0.639582	0.0723815	-0.297292	0.852466	0.0947596	0.860251
Q8C253;P16110	Q8C253;P16110	Galectin;Galectin-3	Lgals3	28.209	28.9853	28.2141	27.9888	27.6098	27.6431	25.2476	25.3312	NaN	NaN	NaN	NaN	+		+		0.72224	0.0404221	NaN	0.937922	-3.1801	0	NaN	0.953427
P16254;A2AUM6	P16254;A2AUM6	Signal recognition particle 14 kDa protein;Signal recognition particle 14 kDa protein, N-terminally processed	Srp14	27.2885	NaN	NaN	27.4843	27.1496	27.3075	27.2154	27.5186	NaN	NaN	NaN	NaN					-0.0252775	0.954952	NaN	0.93771	0.0785055	0.917445	NaN	0.953222
P16330;P16330-2	P16330;P16330-2	2,3-cyclic-nucleotide 3-phosphodiesterase	Cnp	26.8751	27.0681	27.1129	26.5158	26.893	26.6707	27.1882	NaN	27.4287	26.8584	27.0631	27.1595					0.325516	0.110296	0.281437	0.371725	0.289763	0.720829	0.333843	0.424993
P16332	P16332	Methylmalonyl-CoA mutase, mitochondrial	Mut	28.7447	28.4748	29.0816	28.9485	28.6165	28.6122	28.5222	28.5579	28.6801	28.8835	28.6755	28.6215					0.0413202	0.946777	-0.140083	0.598369	-0.18032	0.88203	0.00108337	1
P16460;J3QNG0	P16460;J3QNG0	Argininosuccinate synthase	Ass1	NaN	26.8848	26.7104	26.6051	NaN	NaN	NaN	25.6098	26.8319	26.0427	26.1814	25.8503					0.192501	0.954734	0.196056	0.859918	-0.576751	0.860674	-0.580306	0.953016
P16546	P16546	Spectrin alpha chain, non-erythrocytic 1	Sptan1	33.5779	33.6502	33.7798	33.3339	33.3544	33.4182	33.9897	33.9361	33.8473	33.6211	33.4706	33.3614	+	+			0.300474	0.0446679	0.440005	0.0627988	0.255072	0.672233	0.115541	0.724838
P16879;P70451-4;P70451-2;P70451-5;P70451	P16879	Tyrosine-protein kinase Fes/Fps	Fes	29.242	29.1881	29.2633	28.7865	28.5124	28.3947	29.1019	28.1807	29.089	28.8036	29.039	28.3887	+				0.666573	0.00754601	0.0467606	0.975721	-0.440606	0.762872	0.179207	0.767741
P17012;P23607	P17012;P23607	Zinc finger X-chromosomal protein;Zinc finger autosomal protein	Zfx	24.0613	NaN	NaN	24.5156	NaN	NaN	NaN	NaN	24.1279	24.8684	NaN	NaN					-0.45422	0.954515	-0.740501	0.937499	0.0665894	0.91723	0.352871	0.95281
P17047;P17047-3;P17047-2	P17047;P17047-3;P17047-2	Lysosome-associated membrane glycoprotein 2	Lamp2	30.9541	31.065	31.2838	30.4451	30.0372	30.077	31.8182	31.0796	30.6631	30.9011	30.7429	30.475	+				0.914506	0.00440777	0.480642	0.397621	0.0860469	0.990353	0.51991	0.267624
P17156	P17156	Heat shock-related 70 kDa protein 2	Hspa2	NaN	NaN	NaN	25.5114	NaN	NaN	NaN	25.4031	25.0936	NaN	25.8082	NaN					NaN	0.954296	-0.559811	0.937287	NaN	0.917014	0.296751	0.952605
P17182;Q6PHC1;B0QZL1;B1ARR7;B1ARR6	P17182;Q6PHC1	Alpha-enolase	Eno1	34.7287	34.3127	34.4721	34.866	34.7055	34.7364	33.8081	35.4078	34.4546	34.7616	34.8446	34.7916					-0.264797	0.190579	-0.242424	0.803173	0.0523567	0.995304	0.0299835	0.93214
P17426-2;P17426;F6TPX8;F6VSP9	P17426-2;P17426	AP-2 complex subunit alpha-1	Ap2a1	30.2741	30.3935	30.184	30.2186	30.1387	30.21	30.4042	30.2207	30.3681	30.0924	30.2577	30.2112					0.0947463	0.576107	0.143867	0.531566	0.0471134	0.980304	-0.00200717	1
P17427;E9PWD0	P17427	AP-2 complex subunit alpha-2	Ap2a2	29.9538	30.1936	29.9994	29.9614	29.8532	29.7577	30.2249	29.351	30.0592	30.0005	29.901	29.8398					0.191477	0.271514	-0.0353807	0.980332	-0.170564	0.940206	0.0562935	0.869132
P17433	P17433	Transcription factor PU.1	Spi1	NaN	NaN	NaN	NaN	24.8733	NaN	NaN	NaN	NaN	24.9816	NaN	NaN					NaN	0.954078	NaN	0.937076	0	1	0.108261	0.952399
P17439;A0A0G2JDK2	P17439;A0A0G2JDK2	Glucosylceramidase	Gba	27.6118	27.3633	27.7807	27.0862	27.0734	27.0466	27.5243	27.4553	27.7868	27.1972	27.6331	27.0519	+				0.51656	0.0197616	0.29474	0.437606	0.00352414	0.99891	0.225344	0.646174
P17563;Q63836;G3UYY2;D6RHN2;G3UWK0;G3UZT2	P17563;Q63836;G3UYY2	Selenium-binding protein 1;Selenium-binding protein 2	Selenbp1	32.3514	33.1469	32.5497	32.275	32.1317	31.9427	32.8683	32.1853	32.6992	32.8729	32.6892	32.254	+				0.566216	0.0745664	-0.0210838	0.997287	-0.0984103	0.988674	0.48889	0.334278
P17710-3;G3UVV4;P17710-4;P17710;P17710-2;D3YYR4;D3Z365;D3Z105;B4YB29	P17710-3;G3UVV4;P17710-4;P17710;P17710-2	Hexokinase-1;Hexokinase	Hk1	32.0036	32.6739	32.2417	32.0431	31.9681	31.9008	32.1956	32.1077	32.1525	31.9552	31.8667	31.7582					0.33573	0.201581	0.2919	0.129933	-0.154474	0.921628	-0.110643	0.722036
P17742;F8VPN3;V9GXC1;V9GX31	P17742	Peptidyl-prolyl cis-trans isomerase A;Peptidyl-prolyl cis-trans isomerase A, N-terminally processed	Ppia	34.9587	35.4799	34.6805	34.7601	34.797	34.1444	33.7935	34.4106	34.0245	35.0054	34.8595	34.858		+			0.472543	0.194932	-0.831448	0.0225495	-0.963506	0.492851	0.340485	0.54167
P17751;H7BXC3	P17751;H7BXC3	Triosephosphate isomerase	Tpi1	35.879	35.8037	35.8623	35.6299	35.5693	35.6236	35.7693	35.6372	35.3764	35.8183	35.7216	35.3997	+				0.24077	0.0414839	-0.052213	0.93568	-0.25407	0.738792	0.0389125	0.941664
P17809;G3UYL0;A2A7P3;G3V010	P17809	Solute carrier family 2, facilitated glucose transporter member 1	Slc2a1	29.4549	29.6766	29.4905	29.4786	29.9023	30.1119	29.5308	NaN	29.8341	30.1455	29.9552	30.1119					-0.290211	0.279537	-0.388399	0.193233	0.141754	0.910824	0.239943	0.651676
P17918	P17918	Proliferating cell nuclear antigen	Pcna	33.4776	32.9555	33.1336	33.5785	33.7068	33.7871	33.1743	33.9664	33.2813	33.7316	33.7331	33.8136	+				-0.50187	0.0388712	-0.285441	0.536033	0.285069	0.86152	0.0686391	0.827425
P18155	P18155	Bifunctional methylenetetrahydrofolate dehydrogenase/cyclohydrolase, mitochondrial;NAD-dependent methylenetetrahydrofolate dehydrogenase;Methenyltetrahydrofolate cyclohydrolase	Mthfd2	29.5458	29.1268	29.8637	29.5869	29.5429	28.6663	28.9882	29.0763	28.7754	29.6496	29.2148	29.0557					0.246727	0.612757	-0.360066	0.313878	-0.565483	0.653226	0.04131	0.978273
P18181;F8WHM0	P18181;F8WHM0	CD48 antigen	Cd48	29.0123	28.9572	28.7251	28.5266	28.1989	28.235	28.9647	28.4378	29.1486	28.2816	28.3884	28.3745	+				0.578033	0.0153688	0.502193	0.179767	-0.0478128	0.992416	0.0280272	0.963662
P18242;F6Y6L6;F8WIR1	P18242;F6Y6L6;F8WIR1	Cathepsin D	Ctsd	30.6917	29.9706	30.6473	30.1009	30.0864	30.1381	31.0306	31.2828	30.687	30.5412	30.4103	30.2954		+			0.328083	0.273341	0.584517	0.0942353	0.563624	0.680864	0.30719	0.276055
P18654;B1AXN9;B1AXP0;B1AXN5;B1AXN8;A2CEE6;A2CEE5;E9PUP0;A2CEE7;E9QK39;Q7TPS0-2;Q7TPS0-3;Q7TPS0;F6UG16;B2GVN8;B1AXN7	P18654;B1AXN9	Ribosomal protein S6 kinase alpha-3	Rps6ka3	31.1921	31.3486	31.327	30.8952	30.8901	30.7719	31.3809	31.1473	31.3534	31.1079	31.0269	30.808	+				0.436879	0.0113347	0.312934	0.222214	0.00460815	1	0.128553	0.723047
P18760;F8WGL3	P18760;F8WGL3	Cofilin-1	Cfl1	34.3566	34.0979	34.3349	34.3907	34.3527	34.3535	34.3888	34.3418	33.8976	34.3012	34.3613	34.2465					-0.10254	0.586805	-0.0935961	0.846169	-0.0537122	0.991491	-0.0626564	0.806019
P19096	P19096	Fatty acid synthase;[Acyl-carrier-protein] S-acetyltransferase;[Acyl-carrier-protein] S-malonyltransferase;3-oxoacyl-[acyl-carrier-protein] synthase;3-oxoacyl-[acyl-carrier-protein] reductase;3-hydroxyacyl-[acyl-carrier-protein] dehydratase;Enoyl-[acyl-carrier-protein] reductase;Oleoyl-[acyl-carrier-protein] hydrolase	Fasn	33.772	33.7127	33.3429	34.2522	34.2595	34.1195	33.8088	33.8067	33.6784	34.1195	34.1692	34.1638	+	+			-0.601152	0.0146421	-0.386185	0.0376414	0.155394	0.881097	-0.0595729	0.833397
P19157;P46425;Q8VC73;F6RWR5	P19157;P46425	Glutathione S-transferase P 1;Glutathione S-transferase P 2	Gstp1	32.1385	32.0017	31.7107	31.7658	31.7066	31.8205	32.0715	31.4746	31.7809	31.7743	31.8163	31.74					0.185993	0.387802	-0.00115267	1	-0.174623	0.917089	0.012523	0.97943
P19253;E9Q5A0;S4R281	P19253;E9Q5A0;S4R281	60S ribosomal protein L13a	Rpl13a	30.984	NaN	31.1881	31.2256	31.2562	31.3891	31.2196	31.3967	30.8573	31.5629	31.2239	31.1507					-0.204269	0.274495	-0.154617	0.743033	0.0718517	0.989911	0.0221996	0.977845
P19426;P19426-2;G3UY39	P19426;P19426-2;G3UY39	Negative elongation factor E	Nelfe	25.1916	25.6044	NaN	24.6414	25.391	24.8918	25.7199	26.3866	26.049	24.7547	NaN	25.4615					0.423281	0.286095	0.943745	0.11899	0.653844	0.657347	0.133381	0.893449
P19467	P19467	Mucin-13	Muc13	28.119	27.6084	27.9864	26.5929	26.8035	26.7073	27.9773	28.055	NaN	26.979	26.6518	26.9886	+	+			1.20332	0.00293671	1.14297	0.00495775	0.111553	0.96859	0.171907	0.676704
Q9D881;P19536;F7C106;A0A0A6YVR0	Q9D881;P19536	Cytochrome c oxidase subunit 5B, mitochondrial	Cox5b	NaN	29.6202	30.2564	29.4142	29.4281	29.4864	NaN	29.9708	29.7852	29.7181	29.4994	29.6314					0.495419	0.1169	0.261682	0.314214	-0.0603294	0.99162	0.173407	0.547413
P19783;M0QWX7;D6RG40	P19783;M0QWX7	Cytochrome c oxidase subunit 4 isoform 1, mitochondrial	Cox4i1	31.9675	32.3883	32.6124	32.0849	31.9572	31.8164	32.4466	32.2061	32.2983	31.9633	31.6894	31.799		+			0.369886	0.163189	0.499761	0.0606581	-0.00571251	1	-0.135587	0.725664
P20029	P20029	78 kDa glucose-regulated protein	Hspa5	33.8439	33.7173	33.9199	33.8642	33.8369	33.8804	33.6485	33.6198	33.5324	33.8602	33.6403	33.8468					-0.0334269	0.884648	-0.182194	0.414045	-0.2268	0.700853	-0.0780334	0.807924
P20060	P20060	Beta-hexosaminidase subunit beta	Hexb	30.2784	30.7567	30.8291	29.6016	29.4183	29.3465	30.915	30.6149	30.4695	29.7717	29.7785	29.4141	+	+			1.16595	0.00187097	1.01165	0.00750617	0.0450535	0.993265	0.199356	0.644
P20108	P20108	Thioredoxin-dependent peroxide reductase, mitochondrial	Prdx3	32.3312	32.5322	32.6582	32.1623	32.1014	31.9129	32.4155	32.1094	32.3278	32.1287	32.1714	31.8215	+				0.448347	0.0314462	0.24369	0.420066	-0.22297	0.786368	-0.0183137	0.981582
P20152;A0A0A6YWC8;A2AKJ2;P15331;G3X981;G5E846;P15331-3;P15331-2;CON__Q3KNV1;CON__Q9DCV7;CON__P08729;Q9DCV7;P46660;D3YZ35;CON__Q9H552;P03995;P03995-2;P07744;CON__Q7RTT2;CON__Q8N1N4-2;CON__P07744;CON__Q5XKE5;CON__O95678;CON__P12035;CON__Q01546;P19246	P20152;A0A0A6YWC8	Vimentin	Vim	34.144	34.0713	33.9063	34.2392	34.0155	33.9862	33.9818	34.1887	33.8233	33.9163	34.1525	33.9353					-0.0397669	0.896404	-0.00343704	1	-0.0426178	0.990529	-0.0789477	0.841113
P20491	P20491	High affinity immunoglobulin epsilon receptor subunit gamma	Fcer1g	NaN	NaN	NaN	NaN	NaN	NaN	25.7397	NaN	NaN	NaN	NaN	NaN					0	1	NaN	0.936864	NaN	0.916798	0	1
P20664;J3QN19	P20664;J3QN19	DNA primase small subunit;DNA primase	Prim1	29.2307	28.8776	28.6443	28.9414	28.9554	28.9168	29.131	29.1516	28.723	29.0148	28.9086	29.1506					-0.0203164	0.993816	-0.0227801	0.984048	0.0843296	0.979872	0.0867933	0.790562
P21107-2	P21107-2			32.3356	32.2221	32.6016	33.044	32.8717	33.2078	32.6389	33.7934	32.6862	32.725	32.9812	33.1614	+				-0.654725	0.0121331	0.0836309	0.949288	0.653103	0.706083	-0.0852534	0.867499
P21126	P21126	Ubiquitin-like protein 4A	Ubl4a	27.0564	NaN	NaN	27.6568	27.5094	27.8176	NaN	27.821	27.1734	27.6871	27.7696	27.968					-0.604847	0.953859	-0.311045	0.531526	0.440785	0.916583	0.146983	0.716361
P21278;P21279;P30677	P21278	Guanine nucleotide-binding protein subunit alpha-11	Gna11	NaN	25.2695	25.2812	24.7614	NaN	24.7983	NaN	NaN	NaN	NaN	NaN	NaN	+				0.495484	0.0111632	0	1	NaN	0.916367	NaN	0.952194
P21460;A2APX3	P21460;A2APX3	Cystatin-C	Cst3	26.7918	26.6983	26.4484	25.4586	26.0326	25.8975	26.8059	27.4101	27.054	25.7991	NaN	NaN	+				0.849956	0.00993882	1.29092	0.936653	0.443817	0.677546	0.00285657	0.951989
P21550;Q5SX59;Q5SX60;J3QPZ9;Q5SX61	P21550;Q5SX59	Beta-enolase;Enolase	Eno3	27.4977	NaN	NaN	27.3713	27.2979	27.5884	NaN	27.4147	27.8248	27.4126	27.9586	27.3457					0.0785065	0.953641	0.0473919	0.970546	0.122005	0.916152	0.15312	0.799227
P21619;P21619-2	P21619;P21619-2	Lamin-B2	Lmnb2	30.5783	30.4646	30.5363	29.9735	29.9471	30.0077	30.4164	30.0991	30.2901	30.0004	30.1615	29.9137	+				0.550296	0.00184127	0.243359	0.359876	-0.257874	0.703323	0.0490634	0.889597
P21956-2;P21956	P21956-2;P21956	Lactadherin	Mfge8	27.2186	27.4298	27.4241	27.3329	27.1171	27.0306	27.7757	27.2301	27.6509	26.9124	NaN	27.2192					0.197316	0.307691	0.486463	0.25993	0.19475	0.868544	-0.0943966	0.855229
P21958;Q3TBA3;F6QHF1	P21958;Q3TBA3	Antigen peptide transporter 1	Tap1	26.8272	27.337	27.6605	26.732	26.5881	26.8754	27.2272	27.3664	27.1424	26.5094	26.2035	26.5548	+	+			0.543136	0.0835816	0.822776	0.00715294	-0.0296135	0.994182	-0.309253	0.471881
P21981;G3UXE8	P21981	Protein-glutamine gamma-glutamyltransferase 2	Tgm2	30.2145	30.6557	31.0471	29.951	30.3855	30.0193	31.2379	31.0347	31.0415	30.8823	30.9875	31.2004				+	0.520524	0.115893	0.0813071	0.833598	0.46559	0.700428	0.904807	0.0326667
P22091;A2AD40	P22091	T-cell acute lymphocytic leukemia protein 1 homolog	Tal1	25.5009	NaN	NaN	NaN	24.9902	24.8809	NaN	25.3764	25.4834	NaN	NaN	25.3316					0.565365	0.953423	0.0982647	0.936442	-0.0710449	0.915937	0.396055	0.951784
Q544X6;P22315	Q544X6;P22315	Ferrochelatase;Ferrochelatase, mitochondrial	Fech	25.0927	25.6621	24.7322	NaN	NaN	NaN	NaN	25.2973	25.7486	NaN	NaN	NaN					NaN	0.953205	NaN	0.936231	0.360594	0.863259	0	1
P22366;P22366-2;F6SPW1	P22366;P22366-2	Myeloid differentiation primary response protein MyD88	Myd88	26.0512	NaN	26.4148	26.5217	26.2046	26.2225	26.2505	26.2728	26.8297	26	26.2844	26.4397					-0.0832707	0.823804	0.209578	0.655656	0.217968	0.915314	-0.07488	0.889806
P22437;Q05769	P22437	Prostaglandin G/H synthase 1	Ptgs1	29.9921	30.0926	30.0642	29.5364	29.4317	29.354	29.5076	28.9337	29.1781	29.4266	29.4226	29.4089	+				0.60893	0.00384416	-0.212886	0.547563	-0.84315	0.355636	-0.0213337	0.959845
P22682	P22682	E3 ubiquitin-protein ligase CBL	Cbl	27.8598	27.9984	27.9766	27.8577	28.0307	27.9207	28.3709	28.3698	28.2451	28.2777	28.2496	28.291					0.00857925	1	0.0558192	0.829095	0.383673	0.470444	0.336433	0.176283
Q8CBB7;P22892	Q8CBB7;P22892	AP-1 complex subunit gamma-1	Ap1g1	30.0692	30.1611	30.0935	29.8237	29.922	29.8907	30.1161	28.9871	30.19	29.7749	30.0634	29.9755	+				0.22913	0.0660176	-0.173571	0.854024	-0.34352	0.865755	0.0591799	0.874462
P22907;P22907-2	P22907;P22907-2	Porphobilinogen deaminase	Hmbs	28.5622	28.6815	28.7295	28.5718	28.5224	28.4969	28.6852	29.1977	28.254	28.6396	28.6421	28.8429					0.127357	0.372743	0.0040671	1	0.05454	0.992213	0.17783	0.549641
P23116	P23116	Eukaryotic translation initiation factor 3 subunit A	Eif3a	32.7011	32.6254	32.667	33.3811	33.4901	33.3224	32.9581	32.8558	32.7252	33.1952	33.1329	33.5411	+				-0.733367	0.00351515	-0.443339	0.126155	0.181867	0.774901	-0.108161	0.807416
P23188	P23188	Furin	Furin	NaN	NaN	NaN	25.2806	NaN	NaN	24.9106	NaN	NaN	25.3972	25.3878	24.8835					NaN	0.952987	-0.312247	0.93602	NaN	0.915722	-0.0577443	0.951579
P23475;E9Q0B8;E9Q163;E9PZD4;E9Q4A4	P23475	X-ray repair cross-complementing protein 6	Xrcc6	28.8022	29.1659	28.8576	28.4511	28.1595	28.1391	28.9487	28.4688	28.8957	28.4172	28.6606	27.9663	+				0.691961	0.0104957	0.423013	0.317811	-0.170834	0.902832	0.098114	0.883033
P23492;Q543K9;Q9D8C9	P23492;Q543K9	Purine nucleoside phosphorylase	Pnp	30.6604	30.8506	30.5615	30.6287	30.2715	30.3459	30.6442	30.1359	30.5157	30.2375	30.2073	29.9235					0.275434	0.186975	0.309127	0.371802	-0.258907	0.793065	-0.2926	0.514902
P23591	P23591	GDP-L-fucose synthase	Tsta3	29.4906	29.1064	29.1912	29.0117	28.6887	29.0756	29.3768	28.8587	29.6044	29.1024	28.7396	28.981					0.337391	0.149159	0.33896	0.435315	0.017259	0.998255	0.0156898	0.988227
P23780;A0A087WPH5;Q8VC60	P23780	Beta-galactosidase	Glb1	29.3252	29.8635	29.7332	28.6746	28.4799	28.6052	30.1633	30.0552	29.4732	29.4411	29.3696	29.0497	+			+	1.05409	0.00257971	0.610394	0.136384	0.256561	0.869314	0.700253	0.0677
P23906	P23906	Interferon regulatory factor 2	Irf2	25.9977	26.5821	26.3867	26.2581	26.3035	26.3335	26.286	26.1998	26.4863	25.9515	25.9399	26.2906					0.0238101	0.983714	0.263376	0.377139	0.00188001	1	-0.237686	0.531587
P23949	P23949	Zinc finger protein 36, C3H1 type-like 2	Zfp36l2	25.264	26.0546	25.5478	27.0215	26.8351	26.5576	25.8004	25.6171	26.0469	27.0271	27.1263	27.2192	+	+			-1.18258	0.00608059	-1.30272	0	0.199354	0.920553	0.319493	0.471619
P24270;A2AL20	P24270	Catalase	Cat	30.8826	30.9589	31.1054	30.7718	30.7502	30.7012	31.0036	30.7598	30.4967	30.8341	30.8167	30.6568					0.241193	0.104209	-0.0158367	0.997491	-0.228923	0.800951	0.0281067	0.938596
P24369	P24369	Peptidyl-prolyl cis-trans isomerase B	Ppib	32.1407	32.1608	32.4519	32.25	32.0061	32.2617	32.0679	32.5719	32.8049	32.3488	32.1535	32.0115					0.0785103	0.770445	0.310341	0.474017	0.230493	0.873339	-0.00133769	1
P24472;F6SC55;P30115;P13745	P24472	Glutathione S-transferase A4	Gsta4	25.8273	NaN	NaN	25.4534	NaN	25.19	26.7571	27.1617	NaN	26.8667	26.7748	26.3203				+	0.50561	0.952769	0.305501	0.540691	1.13213	0.915507	1.33224	0.0484444
P24527	P24527	Leukotriene A-4 hydrolase	Lta4h	33.1641	33.655	33.6323	33.108	33.0583	32.9995	33.8124	33.6818	33.5089	33.6409	33.5466	33.3095	+				0.428575	0.0666	0.168695	0.5987	0.183857	0.879549	0.443737	0.185864
P24547;A0A0A6YXS4;A0A0A6YY72	P24547	Inosine-5-monophosphate dehydrogenase 2	Impdh2	32.5674	32.6402	32.7603	32.8311	33.0224	32.9182	32.4596	33.389	33.0919	32.9046	32.9	32.9731	+				-0.2679	0.0895794	0.0542374	0.958871	0.32414	0.813422	0.00200272	1
P24638;B7ZCF5;B7ZCF4	P24638;B7ZCF5	Lysosomal acid phosphatase	Acp2	26.752	25.9573	NaN	25.6346	25.8053	25.5553	25.9637	25.8902	26.027	25.8517	26.192	25.6342	+				0.689619	0.0771286	0.0676441	0.91008	-0.394361	0.794067	0.227613	0.646958
P24668	P24668	Cation-dependent mannose-6-phosphate receptor	M6pr	29.5401	28.0827	29.1398	29.6426	29.4954	29.8347	29.4058	29.6051	30.3112	30.0684	29.502	29.9183					-0.736677	0.125022	-0.0555375	0.966092	0.853143	0.674202	0.172003	0.75552
P24788	P24788	Cyclin-dependent kinase 11B	Cdk11b	29.2802	29.2328	29.6273	29.5652	29.4221	29.3663	29.7421	29.5217	29.6324	29.4059	29.3974	29.1479					-0.071104	0.809456	0.315023	0.1961	0.251967	0.770533	-0.13416	0.717464
P25206	P25206	DNA replication licensing factor MCM3	Mcm3	32.2177	32.0356	31.8376	31.775	31.9536	31.9222	32.2302	32.4272	31.8342	32.0706	31.9474	31.8236					0.1467	0.502848	0.216633	0.583059	0.133576	0.943674	0.0636431	0.861418
P25444;D3YVC1;D3YWJ3;F6YTZ4;D3Z536	P25444;D3YVC1;D3YWJ3;F6YTZ4	40S ribosomal protein S2	Rps2	32.5779	32.1158	32.1909	32.5312	32.5167	32.462	32.5105	31.9704	32.1977	32.7697	32.5209	32.7137					-0.208449	0.35401	-0.441931	0.173459	-0.0686843	0.989753	0.164797	0.597005
P25799;P25799-2;P25799-3;P25799-4;P25799-5;F6Z9G5;P25799-7;P25799-6;V9GX90	P25799;P25799-2;P25799-3;P25799-4	Nuclear factor NF-kappa-B p105 subunit;Nuclear factor NF-kappa-B p50 subunit	Nfkb1	26.6688	26.425	26.732	26.233	26.5337	26.3417	26.9212	26.9529	26.8406	26.4244	26.4299	26.3204		+			0.239147	0.236147	0.513353	0.00898113	0.29631	0.673412	0.022103	0.969064
P25911-2	P25911-2	Tyrosine-protein kinase Lyn	Lyn	26.5146	26.7429	26.9791	26.3676	26.3714	26.2293	26.9304	26.8644	26.9496	26.3839	26.8726	26.3052	+				0.422777	0.0508371	0.394247	0.2345	0.16927	0.862964	0.1978	0.702665
P25916;A2ASR7;A2ASR8;A2ASR6	P25916;A2ASR7;A2ASR8	Polycomb complex protein BMI-1	Bmi1	NaN	NaN	NaN	25.0179	25.0793	NaN	NaN	NaN	25.7371	25.0549	25.2901	NaN					NaN	0.952551	0.564635	0.935809	NaN	0.915292	0.123878	0.784566
P26011	P26011	Integrin beta-7	Itgb7	26.8609	27.2123	26.8159	NaN	NaN	NaN	27.2319	27.6677	26.7806	26.1501	NaN	NaN					NaN	0.952334	1.07659	0.935598	0.263664	0.872507	NaN	0.951374
P26039;A2AIM2;F6SX70;F6S1V7	P26039	Talin-1	Tln1	34.4868	34.3686	34.2068	35.0537	35.059	35.2014	34.1867	34.7197	34.6143	34.774	34.8508	34.8931	+				-0.750636	0.00252482	-0.332381	0.296985	0.152836	0.921222	-0.265419	0.317299
P26040	P26040	Ezrin	Ezr	30.6735	30.5322	30.3644	30.8001	30.7458	30.7853	30.5675	30.729	30.4286	30.9253	30.813	30.6875					-0.253667	0.129337	-0.23358	0.366382	0.0516332	0.990291	0.0315463	0.933721
P26041	P26041	Moesin	Msn	33.383	32.787	32.7847	33.4465	33.1831	33.6657	33.3165	33.9537	33.3874	33.3376	33.4869	33.4597					-0.446857	0.137078	0.124466	0.8203	0.567598	0.669064	-0.00372569	1
P26043;Q7TSG6	P26043;Q7TSG6	Radixin	Rdx	30.6155	30.6557	30.843	30.4653	30.7521	30.7887	30.6691	31.2661	30.4544	30.769	30.4905	30.5374					0.0360305	0.925055	0.197602	0.715968	0.0918121	0.979535	-0.0697594	0.883017
P26187	P26187	Methylated-DNA--protein-cysteine methyltransferase	Mgmt	27.5193	27.7762	27.6288	26.8622	27.1106	NaN	27.852	NaN	27.685	NaN	27.5308	27.1839	+				0.655068	0.014716	0.41115	0.313736	0.127032	0.910364	0.37095	0.547495
P26231;E0CXB9;Q61301-2;Q61301-3;Q61301;Q8BS72	P26231	Catenin alpha-1	Ctnna1	26.7758	NaN	27.4336	27.2736	27.6411	27.4411	27.2081	26.9975	26.7369	27.5204	27.5886	27.2201					-0.347185	0.337749	-0.462233	0.156962	-0.123898	0.968392	-0.0088501	0.997214
P26323	P26323	Friend leukemia integration 1 transcription factor	Fli1	28.0352	28.2516	27.5095	28.1574	27.9651	27.898	28.2163	28.1931	27.8825	28.472	28.1873	28.3094					-0.07477	0.873019	-0.225623	0.449191	0.165233	0.932371	0.316086	0.381645
P26350;A0A087WP98;A0A087WQN2;J3QPK6	P26350;A0A087WP98	Prothymosin alpha;Prothymosin alpha, N-terminally processed;Thymosin alpha	Ptma	32.3124	31.1312	30.9572	32.968	33.1631	33.0063	32.7442	34.6032	33.0431	32.8408	32.4599	33.3368	+				-1.57887	0.00862125	0.584302	0.546556	1.99655	0.496356	-0.166622	0.806187
P26369;Q3KQM4	P26369;Q3KQM4	Splicing factor U2AF 65 kDa subunit	U2af2	31.293	31.3121	31.0782	31.1528	30.998	30.948	30.884	31.0158	31.208	30.913	30.7309	30.9735					0.19483	0.270047	0.163473	0.586721	-0.19184	0.803461	-0.160483	0.644434
P26443	P26443	Glutamate dehydrogenase 1, mitochondrial	Glud1	32.2176	32.4958	32.4894	31.9149	31.6431	31.583	32.3604	32.3214	32.1411	32.0601	32.006	31.799	+				0.687253	0.00996954	0.319261	0.185701	-0.126645	0.903191	0.241346	0.545169
P26450;Q80UI5;A0A087WQM2;P70305	P26450;Q80UI5	Phosphatidylinositol 3-kinase regulatory subunit alpha	Pik3r1	27.8345	27.7609	27.8512	27.5828	27.718	27.7416	27.7773	28.3434	28.3471	27.5805	27.5345	27.5036		+			0.134727	0.350265	0.616373	0.0842073	0.34042	0.741916	-0.141226	0.600048
P26516	P26516	26S proteasome non-ATPase regulatory subunit 7	Psmd7	30.9409	29.4159	29.7936	31.3793	31.3921	31.3727	NaN	31.4391	31.2073	31.4338	31.342	31.2126	+				-1.33122	0.0173028	-0.00626151	1	1.27306	0.643522	-0.0519002	0.872362
P26883;F6X9I3	P26883	Peptidyl-prolyl cis-trans isomerase FKBP1A	Fkbp1a	30.6666	28.1157	28.3044	30.2698	30.7391	27.4853	29.2772	27.1859	NaN	25.466	31.8154	28.3082					-0.469114	0.777733	-0.298302	0.972141	-0.797369	0.919358	-0.96818	0.812043
P26954	P26954	Interleukin-3 receptor class 2 subunit beta	Csf2rb2	26.9084	27.2751	26.7225	NaN	NaN	25.5702	26.9165	26.6722	26.6273	25.8041	26.0553	25.7353		+			1.39845	0.952116	0.873737	0.00673973	-0.229966	0.833057	0.294746	0.951169
P26955	P26955	Cytokine receptor common subunit beta	Csf2rb	26.5245	27.069	26.6488	26.3958	26.0966	26.6216	27.1668	27.2041	27.0528	26.7291	27.0481	26.4969					0.376107	0.185837	0.3832	0.225867	0.39381	0.682181	0.386717	0.503373
P27005	P27005	Protein S100-A8	S100a8	30.946	30.01	31.6028	31.3222	31.8427	32.2007	30.2958	33.4632	30.5155	30.5667	33.4154	31.7363	+				-0.935635	0.09066	-0.481284	0.857645	0.571899	0.934721	0.117547	0.969244
P27046;F6QMB7	P27046	Alpha-mannosidase 2	Man2a1	27.1891	27.2425	27.3855	27.3627	27.2669	27.3718	27.2599	27.1297	27.4575	27.6067	27.737	26.9965					-0.0614134	0.75238	-0.16437	0.768807	0.00997925	0.996143	0.112936	0.858815
P63163;P27048;A0A0G2JGN4	P63163;P27048;A0A0G2JGN4	Small nuclear ribonucleoprotein-associated protein N;Small nuclear ribonucleoprotein-associated protein B	Snrpn	30.908	31.3353	30.791	30.6798	30.6826	30.5517	31.018	28.9623	30.8836	30.7044	30.3973	30.9991					0.37338	0.116891	-0.412327	0.735048	-0.723444	0.803715	0.0622635	0.915778
P27601;Q9D034	P27601;Q9D034	Guanine nucleotide-binding protein subunit alpha-13	Gna13	27.7967	27.9447	27.3269	27.5092	27.4531	27.3838	27.8668	27.8389	27.1856	27.6324	27.5162	27.1167					0.240747	0.368677	0.208674	0.710809	-0.0589905	0.99405	-0.0269178	0.973888
P27612;F7D1R5	P27612	Phospholipase A-2-activating protein	Plaa	30.0984	30.3067	30.3017	30.2193	30.1882	30.1734	30.0632	30.3498	30.3767	30.047	30.0849	30.0757					0.0419439	0.85202	0.194036	0.444288	0.0276362	0.99202	-0.124456	0.54503
P27641	P27641	X-ray repair cross-complementing protein 5	Xrcc5	28.3584	28.7835	28.5947	28.2884	28.3435	28.4936	28.8281	28.1308	28.3941	28.2317	28.6679	28.4972					0.203704	0.350882	-0.0146529	1	-0.12793	0.964208	0.0904268	0.841301
P27659;A0A087WQK0;A0A087WNS0;Q9CQ09	P27659	60S ribosomal protein L3	Rpl3	33.7345	33.9448	33.7347	34.207	34.1038	34.0374	33.8224	33.6559	33.1965	34.0514	33.9848	34.2636	+				-0.311403	0.0599934	-0.541668	0.135648	-0.246391	0.829861	-0.016126	0.981137
P27661	P27661	Histone H2AX	H2afx	36.6653	36.6422	36.522	36.4639	36.1007	36.3661	36.4568	36.849	36.6152	36.5871	36.5347	36.3838					0.299637	0.116825	0.138463	0.674507	0.0304794	0.992043	0.191653	0.619493
P27773;F6Q404	P27773	Protein disulfide-isomerase A3	Pdia3	34.103	34.0405	34.2535	34.1319	34.0993	34.1482	33.994	34.1293	34.2257	34.1574	34.1143	34.2046					0.00586446	1	-0.0424398	0.913261	-0.0159785	0.993316	0.0323257	0.902174
P27784	P27784	C-C motif chemokine 6;CCL6(22-95);CCL6(23-95)	Ccl6	NaN	NaN	NaN	NaN	NaN	NaN	24.1878	NaN	NaN	24.0251	NaN	NaN					0	1	0.162691	0.935388	NaN	0.915077	NaN	0.950964
P27808;J3JS24	P27808	Alpha-1,3-mannosyl-glycoprotein 2-beta-N-acetylglucosaminyltransferase	Mgat1	NaN	NaN	26.4538	26.4704	26.6849	26.7798	NaN	25.5374	26.5622	NaN	NaN	25.9163					-0.191197	0.951899	0.133535	0.935177	-0.404005	0.914863	-0.728738	0.950759
P27870;E9PXI0;Q8VDU4;Q9R0C8-4;Q9R0C8	P27870;E9PXI0;Q8VDU4	Proto-oncogene vav	Vav1	29.2958	28.968	29.5255	29.2244	29.1354	29.1458	29.522	29.435	28.6309	29.1745	29.2153	29.1117					0.0945269	0.759764	0.0288035	0.991491	-0.0671202	0.993709	-0.00139681	1
P28063;G3UZW8	P28063;G3UZW8	Proteasome subunit beta type-8;Proteasome subunit beta type	Psmb8	29.6883	29.6101	30.2549	29.8708	29.8066	29.9293	29.1341	30.0033	29.6821	29.4526	29.5773	29.6561					-0.0178502	1	0.044487	0.970222	-0.24459	0.910308	-0.306927	0.266495
P28076;G3UYK5	P28076	Proteasome subunit beta type-9	Psmb9	28.6825	28.7999	29.5824	28.1167	28.0704	28.5144	28.6854	27.722	28.1687	28.2171	28.2616	28.6451	+				0.787803	0.0389094	-0.182536	0.788714	-0.829567	0.647819	0.140773	0.802122
P28352;F6QA74;D3Z124;D3Z6R9	P28352;F6QA74;D3Z124	DNA-(apurinic or apyrimidinic site) lyase;DNA-(apurinic or apyrimidinic site) lyase, mitochondrial	Apex1	32.2729	31.9415	31.4081	31.9056	32.0345	31.8295	32.0981	32.133	31.02	31.9262	31.8697	31.5963					-0.0490945	0.945752	-0.0470428	0.977768	-0.123799	0.989398	-0.125851	0.758193
P28474;A0A0G2JGS3;Q64437	P28474	Alcohol dehydrogenase class-3	Adh5	31.1865	30.6662	31.2895	31.321	30.7517	30.9596	31.2401	31.282	31.3993	31.5087	31.1266	31.423					0.0366395	0.971507	-0.0455901	0.934421	0.259767	0.80466	0.341997	0.527282
P28650;J3QN31;P28650-2	P28650;J3QN31;P28650-2	Adenylosuccinate synthetase isozyme 1	Adssl1	30.627	31.3906	30.8173	30.1879	29.8978	29.9404	31.4004	30.3853	31.058	30.8941	30.8349	30.5199	+			+	0.936241	0.0112727	0.198292	0.769151	0.00299581	1	0.740944	0.0690732
P28656;E9PW66	P28656;E9PW66	Nucleosome assembly protein 1-like 1	Nap1l1	32.9296	32.4852	32.261	33.2389	33.2628	33.3922	32.9902	32.8581	32.765	33.5337	33.1112	33.5456	+	+			-0.739324	0.0153441	-0.525707	0.0948787	0.312506	0.769884	0.0988897	0.835888
P28658	P28658	Ataxin-10	Atxn10	30.1242	29.9327	30.2433	30.609	30.6842	30.7364	30.4801	30.3457	30.0751	30.8415	30.8232	30.6194	+				-0.576467	0.00989203	-0.461043	0.109807	0.200221	0.834029	0.0847969	0.802978
P28659-4;P28659-2;P28659-3;P28659	P28659-4;P28659-2;P28659-3;P28659	CUGBP Elav-like family member 1	Celf1	28.6642	29.5984	28.9742	29.0442	28.977	28.8569	29.3089	28.4403	28.7573	28.8417	28.5214	29.163					0.119603	0.795204	-0.00651995	1	-0.24344	0.923396	-0.117317	0.834517
Q3U9N4;P28798;H3BJE0;H3BLC9;H3BJ90	Q3U9N4;P28798	Granulins;Acrogranin;Granulin-1;Granulin-2;Granulin-3;Granulin-4;Granulin-5;Granulin-6;Granulin-7	Grn	29.0054	29.8787	29.5231	28.6341	28.265	28.4808	30.2083	NaN	28.9491	29.2245	28.8433	29.2064	+				1.00915	0.0111347	0.487281	0.552296	0.109598	0.993326	0.631463	0.15085
P28867;P28867-2;Q1MX43;Q1MX42;Q1MX41;Q1MX40;F8WGT6;Q02111	P28867;P28867-2;Q1MX43;Q1MX42;Q1MX41;Q1MX40	Protein kinase C delta type;Protein kinase C delta type regulatory subunit;Protein kinase C delta type catalytic subunit;Protein kinase C	Prkcd	29.8109	30.1218	29.8062	29.2138	29.3599	29.2183	29.9041	29.7127	29.8602	29.1446	29.4048	29.3011	+	+			0.64895	0.008	0.542166	0.0328	-0.0872765	0.956674	0.0195071	0.973769
P29341;Q9D4E6;A2A5N3;F6ZAX1;Q8C7D3	P29341	Polyadenylate-binding protein 1	Pabpc1	33.423	33.267	33.1525	33.8306	33.8905	33.7886	33.3268	33.5014	33.6431	33.865	33.8046	33.8535	+				-0.555714	0.00804638	-0.350573	0.126969	0.20961	0.792552	0.00446955	0.997124
P29351;P29351-2;P29351-3;G3UYY5;G3UXM2;G3UZU6	P29351;P29351-2;P29351-3	Tyrosine-protein phosphatase non-receptor type 6	Ptpn6	31.2122	30.0069	30.938	30.89	31.0016	30.8127	31.0138	31.6008	30.6672	30.7452	30.7555	30.6278					-0.182371	0.731893	0.384457	0.409685	0.3749	0.874159	-0.191927	0.524258
Q9CPX4;P29391;P49945;H3BKD3	Q9CPX4;P29391;P49945	Ferritin;Ferritin light chain 1;Ferritin light chain 2	Ftl1	33.1291	33.3051	33.1035	32.6823	31.9567	31.9222	33.0038	32.6331	32.8547	32.5304	32.4695	32.0303	+				0.992174	0.00986364	0.487153	0.155487	-0.34869	0.649555	0.15633	0.834493
P29416	P29416	Beta-hexosaminidase subunit alpha	Hexa	29.2388	29.7948	29.4985	28.4382	28.4149	28.0339	29.477	28.822	29.4939	28.7499	28.8794	28.24	+				1.21501	0.00271756	0.641173	0.170295	-0.246417	0.876525	0.327424	0.576709
P29452	P29452	Caspase-1;Caspase-1 subunit p20;Caspase-1 subunit p10	Casp1	26.1766	NaN	26.0753	25.5564	25.1628	24.84	NaN	26.1893	26.889	26.0581	26.0593	25.5099	+				0.939487	0.0210014	0.663358	0.243725	0.41323	0.828788	0.68936	0.265596
P29594;D6RFN6	P29594;D6RFN6	Caspase-2;Caspase-2 subunit p18;Caspase-2 subunit p13;Caspase-2 subunit p12;Caspase	Casp2	27.112	27.487	27.2773	26.737	27.2085	26.938	27.3312	26.9295	27.2191	26.754	26.8682	26.9296					0.330917	0.166102	0.309331	0.260228	-0.13212	0.927092	-0.110534	0.808283
P29595	P29595	NEDD8	Nedd8	NaN	NaN	NaN	26.798	NaN	NaN	27.252	26.8687	NaN	27.8109	NaN	27.6574					NaN	0.951681	-0.67386	0.143816	NaN	0.914648	0.9362	0.950554
P29758	P29758	Ornithine aminotransferase, mitochondrial	Oat	31.5778	31.3301	30.7803	31.6786	31.4046	31.4972	29.5856	31.4106	31.2022	31.4349	31.4983	31.2472					-0.297397	0.354092	-0.66066	0.441832	-0.496643	0.8728	-0.13338	0.7322
P30276	P30276	G2/mitotic-specific cyclin-B2	Ccnb2	25.5396	NaN	25.0334	26.6613	26.5859	26.7357	25.2633	NaN	25.6309	NaN	26.1856	26.3803	+	+			-1.37443	0.004	-0.835905	0.0936565	0.160535	0.969247	-0.377985	0.267538
P30285;E9Q9E4;E9PZX7;D3YWB0;D6RHS5	P30285;E9Q9E4;E9PZX7	Cyclin-dependent kinase 4	Cdk4	28.535	28.2057	28.6779	30.3131	30.3033	30.1087	28.7762	28.4089	27.7877	29.9319	30.0683	30.1855	+	+			-1.76888	0	-1.73763	0.00637838	-0.148584	0.971712	-0.179837	0.602852
P30355	P30355	Arachidonate 5-lipoxygenase-activating protein	Alox5ap	NaN	NaN	NaN	NaN	NaN	25.402	NaN	NaN	NaN	NaN	NaN	25.335					NaN	0.951464	NaN	0.934966	0	1	-0.0669994	0.95035
P30415;Q8CBP6;S4R2L3;S4R1C3;Q3TQ51	P30415;Q8CBP6	NK-tumor recognition protein;Putative peptidyl-prolyl cis-trans isomerase	Nktr	25.345	NaN	NaN	25.4372	NaN	NaN	25.7523	NaN	26.0289	NaN	25.6933	NaN					-0.0922108	0.951247	0.197274	0.934756	0.545575	0.914434	0.25609	0.950145
P30416;F6S2D5;D6RDE2;F7CAT1	P30416;F6S2D5;D6RDE2;F7CAT1	Peptidyl-prolyl cis-trans isomerase FKBP4;Peptidyl-prolyl cis-trans isomerase FKBP4, N-terminally processed;Peptidyl-prolyl cis-trans isomerase	Fkbp4	32.5392	32.5309	32.5147	33.0414	33.2123	33.1317	32.5799	32.8158	32.6599	32.912	33.0783	33.1051	+				-0.600201	0.001856	-0.34662	0.128182	0.156907	0.803871	-0.0966733	0.774041
P30558	P30558	Proteinase-activated receptor 1	F2r	NaN	NaN	NaN	NaN	27.7766	NaN	NaN	NaN	NaN	NaN	NaN	NaN					NaN	0.95103	0	1	0	1	NaN	0.949941
P30658	P30658	Chromobox protein homolog 2	Cbx2	NaN	NaN	NaN	25.1264	25.6121	25.3703	NaN	NaN	NaN	25.6686	NaN	25.6468					NaN	0.950813	NaN	0.934546	0	1	0.288106	0.572352
P30681	P30681	High mobility group protein B2	Hmgb2	32.1456	31.8658	30.7907	31.6727	32.2359	32.0242	32.0716	34.0315	31.5466	33.1091	32.4571	32.8033					-0.376874	0.474096	-0.239939	0.899503	0.949164	0.786829	0.81223	0.161393
Q3UZG4;P31230;A0A0G2JDW6;A0A0G2JEU9;A0A0G2JDV0;A0A0G2JDH0	Q3UZG4;P31230	Aminoacyl tRNA synthase complex-interacting multifunctional protein 1;Endothelial monocyte-activating polypeptide 2	Aimp1	31.0036	31.1331	31.1052	31.1248	31.3874	31.4623	31.1559	31.6563	31.5241	31.3505	31.3235	30.9586					-0.244173	0.184078	0.23455	0.551349	0.364793	0.671736	-0.11393	0.814028
P31266;E9Q7W0;P31266-2;O08674	P31266;E9Q7W0;P31266-2	Recombining binding protein suppressor of hairless	Rbpj	27.1154	27.3193	27.0665	27.7765	27.8162	27.5067	27.5845	27.6788	27.1695	27.9574	28.1831	27.9509	+	+			-0.53272	0.0175478	-0.55287	0.0951848	0.310504	0.74755	0.330654	0.383754
P31324	P31324	cAMP-dependent protein kinase type II-beta regulatory subunit	Prkar2b	30.2999	30.3287	30.5878	30.0129	30.131	30.1766	30.7158	31.1928	30.5745	30.7873	30.4216	30.6597	+				0.298608	0.0961059	0.204833	0.646666	0.422256	0.689226	0.516031	0.151181
P31725	P31725	Protein S100-A9	S100a9	31.2372	32.3026	32.6576	31.9445	32.3822	32.3562	32.7666	34.2225	33.7704	33.2145	33.3637	33.6437				+	-0.161823	0.813195	0.179199	0.865166	1.52069	0.561129	1.17967	0.0285333
P31750;D3Z783;D3YXX3;D3YYP9	P31750;D3Z783;D3YXX3	RAC-alpha serine/threonine-protein kinase	Akt1	26.9431	27.2488	26.8365	27.2439	27.3782	27.1618	27.1367	26.6096	26.8327	27.0797	26.9482	27.1514					-0.25181	0.231994	-0.200067	0.578542	-0.149804	0.927816	-0.201547	0.539011
P31786;Q4VWZ5;D3Z563;M0QWU8	P31786;Q4VWZ5;D3Z563	Acyl-CoA-binding protein	Dbi	29.4098	NaN	NaN	28.291	28.5488	28.4106	NaN	29.1802	26.9919	NaN	29.1055	29.7218					0.993027	0.950596	-1.32758	0.451007	-1.32375	0.914219	0.996857	0.157153
P31938	P31938	Dual specificity mitogen-activated protein kinase kinase 1	Map2k1	30.6304	30.5404	30.2617	30.7025	30.6599	30.5776	30.7341	29.7571	31.0323	30.7106	30.7601	30.5657					-0.169181	0.410134	-0.170946	0.854231	0.0303408	0.998694	0.0321064	0.933736
P32020;P32020-2;A2APS4	P32020;P32020-2	Non-specific lipid-transfer protein	Scp2	30.6947	30.8294	30.6522	30.1012	29.8022	30.0364	31.4082	30.8043	30.1205	30.56	30.5062	29.7765	+				0.745483	0.00418713	0.496765	0.482172	0.0522188	0.992924	0.300937	0.647834
P32037;E9Q2G7	P32037	Solute carrier family 2, facilitated glucose transporter member 3	Slc2a3	31.0137	31.6185	31.847	31.8689	31.8141	32.0292	31.0516	30.5972	31.6372	31.8188	32.2914	31.4293					-0.41099	0.189346	-0.751174	0.196529	-0.39774	0.835263	-0.0575562	0.946453
P32067;A2AR07;D6RI87;F6SXM5	P32067	Lupus La protein homolog	Ssb	31.5912	31.2414	31.9338	31.7185	31.7336	31.723	31.6623	31.3812	31.3238	31.6227	31.7122	31.8291					-0.136254	0.673418	-0.265556	0.313933	-0.13306	0.953281	-0.00375748	1
P32233	P32233	Developmentally-regulated GTP-binding protein 1	Drg1	29.796	29.5725	29.6356	29.9302	29.8784	29.918	29.5772	29.1252	29.8915	29.5955	29.7899	29.7366					-0.24081	0.10422	-0.176047	0.727818	-0.13674	0.95179	-0.201503	0.486577
P32883-2;P32883	P32883-2;P32883	GTPase KRas;GTPase KRas, N-terminally processed	Kras	28.1517	28.3342	28.2927	28.1087	28.0703	28.8392	28.1407	NaN	28.1705	28.3503	28.3443	28.6926					-0.0799026	0.872937	-0.306822	0.328948	-0.103882	0.904309	0.123037	0.868056
P32921-2;P32921;E0CXX4;E0CXQ4	P32921-2;P32921	Tryptophan--tRNA ligase, cytoplasmic;T1-TrpRS;T2-TrpRS	Wars	30.8459	30.524	30.5532	30.7985	30.8471	30.9237	30.4525	30.0977	30.6271	30.8906	30.7288	30.7361					-0.215427	0.246592	-0.392707	0.211417	-0.248566	0.807378	-0.0712872	0.814274
P33174	P33174	Chromosome-associated kinesin KIF4	Kif4	28.8544	27.717	28.2925	28.9069	28.8963	28.7733	28.6104	28.755	28.3196	29.0511	28.7231	29.0208					-0.570831	0.131661	-0.370014	0.241367	0.273704	0.899741	0.0728868	0.859077
P33215;P33215-2	P33215;P33215-2	Protein NEDD1	Nedd1	25.7597	25.7606	25.9918	26.141	26.5123	26.1193	NaN	NaN	25.5724	26.0652	25.9184	26.1904	+				-0.420166	0.0586644	-0.485644	0.934336	-0.265018	0.914005	-0.19954	0.657827
P33609	P33609	DNA polymerase alpha catalytic subunit	Pola1	29.2107	28.598	28.4252	29.0254	29.0948	29.0691	29.1108	29.4994	29.0199	29.2037	28.9059	29.1144					-0.318471	0.298292	0.135383	0.747546	0.46542	0.723647	0.0115668	0.988033
P33610	P33610	DNA primase large subunit	Prim2	28.5429	28.5645	28.3827	28.4665	28.579	28.6024	28.8531	28.9894	28.8024	28.7906	28.2156	28.6226					-0.0526034	0.80151	0.338684	0.312213	0.384957	0.557045	-0.00633049	1
P33611;Q8C2T6	P33611;Q8C2T6	DNA polymerase alpha subunit B	Pola2	31.1094	30.7018	30.9316	30.8099	31.115	31.0882	30.7463	31.5183	31.6174	31.3805	31.4212	30.9596					-0.0900733	0.761172	0.0402164	0.978263	0.379747	0.791596	0.249457	0.60298
P34022;H7BX22	P34022;H7BX22	Ran-specific GTPase-activating protein	Ranbp1	31.7045	31.2568	30.5113	31.7283	31.8533	31.3626	31.5839	31.4043	32.1793	31.5648	31.8369	31.7292					-0.490543	0.249065	0.0122032	1	0.564977	0.76039	0.0622304	0.910746
P34884	P34884	Macrophage migration inhibitory factor	Mif	34.8527	34.4436	34.3525	34.6478	34.6754	34.6002	34.7572	34.3627	34.5702	34.7905	34.8453	34.2775					-0.0915298	0.759582	-0.0744336	0.918065	0.0137825	0.996765	-0.0033137	1
P35173	P35173	Stefin-3	Stfa3	NaN	NaN	NaN	25.8468	26.8136	26.4132	NaN	27.9193	28.4543	27.0105	28.1545	28.2054					NaN	0.950379	0.396694	0.676721	NaN	0.913791	1.43226	0.144274
P35174;Q8BWM3	P35174;Q8BWM3	Stefin-2	Stfa2	26.9991	NaN	27.3881	28.056	28.5924	28.4551	28.2735	29.9375	29.2304	29.5686	30.0426	30.2234	+			+	-1.17426	0.01017	-0.797767	0.2816	1.95356	0.448459	1.57707	0.0312
P35235;P35235-2	P35235;P35235-2	Tyrosine-protein phosphatase non-receptor type 11	Ptpn11	29.8141	30.1759	29.8843	29.7693	29.582	29.6359	30.2348	29.7969	29.9057	29.7512	29.7425	29.5727					0.29567	0.132464	0.290316	0.319908	0.0210234	0.995344	0.0263767	0.955541
P35276;D3YWL1;D3YW33;P62823;A2A7Z6;Q9CZT8;P63011	P35276	Ras-related protein Rab-3D	Rab3d	NaN	NaN	NaN	25.5115	NaN	NaN	NaN	NaN	25.5837	25.4547	NaN	25.4509					NaN	0.950162	0.13086	0.934125	NaN	0.913577	-0.0586805	0.949737
Q8C266;P35278;A2A5F5;A2A5F6	Q8C266;P35278	Ras-related protein Rab-5C	Rab5c	29.7489	30.1268	30.0904	30.3347	30.3735	30.4887	30.1393	30.4013	30.6617	29.7795	30.6446	30.3017	+				-0.410268	0.0476117	0.158837	0.820546	0.412071	0.671311	-0.157034	0.810305
P35279-2;P35279;D3YV69;P61294;Q8BHD0	P35279-2;P35279;D3YV69	Ras-related protein Rab-6A	Rab6a	30.5949	30.3772	30.3135	30.586	30.7026	30.6387	30.7921	31.077	30.9808	30.4507	30.5424	30.6988					-0.213887	0.201875	0.386027	0.123554	0.521454	0.44739	-0.0784601	0.813895
P35282	P35282	Ras-related protein Rab-21	Rab21	29.1433	29.5617	29.2084	29.3849	29.2383	29.2031	29.13	28.7944	28.9518	29.5134	29.3999	29.2417					0.029033	0.957494	-0.42626	0.117692	-0.345753	0.705809	0.10954	0.765883
P35290	P35290	Ras-related protein Rab-24	Rab24	NaN	NaN	NaN	NaN	NaN	24.4158	25.4391	NaN	NaN	NaN	NaN	NaN					NaN	0.949946	NaN	0.933915	NaN	0.913363	NaN	0.949533
P35293	P35293	Ras-related protein Rab-18	Rab18	29.0551	29.2882	29.3651	29.0633	29.286	29.3855	29.0528	29.6702	29.0563	28.8324	29.1597	29.0818					-0.00882657	1	0.235117	0.604953	0.0236467	0.996614	-0.220297	0.597861
P35486	P35486	Pyruvate dehydrogenase E1 component subunit alpha, somatic form, mitochondrial	Pdha1	30.8229	30.7351	30.9917	29.9577	29.9445	29.9337	30.4216	30.123	30.351	30.096	30.2211	29.8505	+				0.904614	0.00464	0.242689	0.418897	-0.551351	0.489297	0.110574	0.779044
P35550	P35550	rRNA 2-O-methyltransferase fibrillarin	Fbl	32.4471	32.7793	32.5113	32.6591	32.7088	32.4328	32.3554	32.5562	32.3259	32.805	32.4207	32.9546					-0.0210075	0.981913	-0.314274	0.346159	-0.166757	0.862117	0.126509	0.807481
P35564;Q3V063	P35564	Calnexin	Canx	33.3422	33.2457	33.6359	33.3691	33.5197	33.6772	33.5993	33.1022	33.6803	33.56	33.4481	33.4775					-0.114068	0.666015	-0.034584	0.97074	0.0526988	0.991761	-0.0267855	0.961732
P35585;D3YZ71;Q9WVP1;Q9WVP1-2;S4R1Q4	P35585	AP-1 complex subunit mu-1	Ap1m1	29.8924	30.0797	29.8716	29.9999	29.903	29.8966	30.2047	30.0303	29.5757	29.821	29.7441	29.6257					0.0147305	0.985944	0.206591	0.613972	-0.0110334	0.999206	-0.202894	0.500436
P35601-2;P35601;G3UZD0;G3X8Z6;Q5U4B1;G3UWX1;G3UZ76	P35601-2;P35601;G3UZD0;G3X8Z6;Q5U4B1;G3UWX1	Replication factor C subunit 1	Rfc1	29.2823	29.1358	29.3173	29.525	29.4618	29.5439	29.4897	29.2417	29.4231	29.4879	29.5679	29.5736	+				-0.26511	0.065356	-0.158314	0.494707	0.139709	0.858812	0.0329132	0.906371
P35700;B1AXW5;B1AXW6;B1AXW4	P35700;B1AXW5;B1AXW6	Peroxiredoxin-1	Prdx1	33.9108	33.3672	33.4568	34.0345	33.9052	33.6609	33.676	34.412	33.9633	33.9051	33.8619	33.9875					-0.28856	0.286959	0.0988922	0.871972	0.438775	0.728812	0.0513229	0.906886
Q3TPW2;P35761-2;P35761;A0A087WPS8	Q3TPW2;P35761-2;P35761	Dual specificity protein kinase TTK	Ttk	NaN	NaN	NaN	26.253	NaN	NaN	25.177	NaN	25.4197	26.2858	NaN	26.4137		+			NaN	0.949729	-1.0514	0.027772	NaN	0.913149	0.096694	0.949328
P35821	P35821	Tyrosine-protein phosphatase non-receptor type 1	Ptpn1	27.4163	27.5555	NaN	27.4353	27.3368	27.6178	27.4689	26.4551	27.3996	27.2508	27.2696	27.4775					0.0225941	0.973144	-0.224753	0.739956	-0.378021	0.86822	-0.130674	0.735141
P35831;F6Z0X5;D6RGT2	P35831	Tyrosine-protein phosphatase non-receptor type 12	Ptpn12	28.3341	28.177	28.3774	28.6507	28.2404	28.5172	28.5865	28.2512	28.8256	28.3411	28.3159	28.5671					-0.173267	0.444979	0.14639	0.740441	0.258277	0.800856	-0.0613804	0.901159
P35951	P35951	Low-density lipoprotein receptor	Ldlr	NaN	NaN	NaN	26.1696	26.5388	26.2338	NaN	NaN	NaN	26.1455	26.2544	26.2211					NaN	0.949513	NaN	0.933706	0	1	-0.107051	0.798628
P35979;F8VQK7	P35979	60S ribosomal protein L12	Rpl12	31.4874	30.7869	29.9869	31.8121	31.645	31.9838	31.3428	32.2199	30.5784	32.0139	31.8815	32.2077	+				-1.05993	0.0358025	-0.653987	0.359467	0.626677	0.820336	0.22073	0.59787
P35980;G3UZK4;G3UZJ6;G3UX28;G3UYV6	P35980;G3UZK4;G3UZJ6;G3UX28	60S ribosomal protein L18	Rpl18	32.0496	31.781	NaN	32.0649	32.0878	32.1305	31.9196	32.0937	32.1996	32.0264	32.0692	32.2762					-0.179125	0.354845	-0.0529626	0.91298	0.155671	0.896667	0.0295092	0.943993
P35991;A2BDW0;E9PUK8;E9PWK7;Q8BRB1;Q8C8K1;G1K381;Q8CBF3-2;Q03145;Q8CBF3;P54761;O09127;Q62413	P35991;A2BDW0	Tyrosine-protein kinase BTK	Btk	29.7917	29.8212	29.5268	29.7348	29.8153	30.0173	29.6593	29.6094	29.7408	29.5896	29.8136	29.9708					-0.142596	0.525251	-0.121526	0.711479	-0.0433801	0.98901	-0.0644499	0.893032
P36371	P36371	Antigen peptide transporter 2	Tap2	28.2803	28.9399	28.7605	27.8559	27.5928	27.5535	28.2144	28.0666	27.8824	27.5436	27.7744	27.4904	+				0.992867	0.00667105	0.451673	0.101216	-0.605773	0.63727	-0.0645796	0.889678
P36423;F6SG79;Q3TRY5	P36423	Thromboxane-A synthase	Tbxas1	27.5456	27.4627	27.9857	26.7568	26.682	26.8078	27.9721	27.4636	27.7693	26.9884	26.5987	26.6777	+	+			0.915757	0.0057037	0.980033	0.00970909	0.0703227	0.989994	0.00604693	0.999752
P36552	P36552	Oxygen-dependent coproporphyrinogen-III oxidase, mitochondrial	Cpox	29.4683	29.8091	28.9837	29.3953	29.3262	29.3609	29.2673	29.6072	29.6288	29.5566	29.4782	29.2171					0.0595805	0.911275	0.0837568	0.86499	0.0807101	0.9902	0.0565338	0.890627
P36916;P36916-2	P36916	Guanine nucleotide-binding protein-like 1	Gnl1	28.4356	28.6987	28.6516	27.9401	28.1773	28.2166	28.3926	28.587	28.3858	27.9587	28.2332	28.3184	+				0.48398	0.0221395	0.28502	0.293846	-0.14017	0.872098	0.0587902	0.902935
P37040;Q05DV1;E9Q997;E9PVT9;F6R7H8	P37040;Q05DV1	NADPH--cytochrome P450 reductase	Por	31.2923	31.2896	31.3896	31.1148	31.1763	31.1162	31.1375	31.5579	31.4231	30.9298	30.9205	31.1851					0.188053	0.122043	0.361061	0.226819	0.0490144	0.989293	-0.123994	0.717644
P37217	P37217	Early activation antigen CD69	Cd69	NaN	NaN	NaN	NaN	NaN	NaN	NaN	NaN	NaN	25.528	25.492	25.53					0	1	NaN	0.933496	0	1	NaN	0.949124
P37913;Q3U4X8;V9GWZ4;E9PV36;D3YUW4	P37913;Q3U4X8	DNA ligase 1;DNA ligase	Lig1	30.4464	30.2514	30.1402	30.6096	30.6651	30.576	30.3026	30.2782	30.4548	30.5501	30.5333	30.4277	+				-0.33757	0.0506409	-0.15853	0.453528	0.0659033	0.968359	-0.113137	0.67294
P38060	P38060	Hydroxymethylglutaryl-CoA lyase, mitochondrial	Hmgcl	26.7235	26.5973	27.3563	26.2922	25.904	NaN	26.8218	NaN	26.9157	26.2197	26.1241	NaN	+	+			0.794307	0.0583451	0.69686	0.0321385	-0.0236514	0.99739	0.0737953	0.912307
P38532-2;P38532	P38532-2;P38532	Heat shock factor protein 1	Hsf1	NaN	NaN	NaN	NaN	25.996	NaN	NaN	NaN	NaN	NaN	25.8003	NaN					NaN	0.949297	NaN	0.933286	0	1	-0.19569	0.94892
P38647	P38647	Stress-70 protein, mitochondrial	Hspa9	32.6925	32.8437	32.7241	32.9338	32.8465	32.8113	32.7608	32.6403	32.7059	32.7429	32.8469	32.7627					-0.110452	0.471943	-0.0817935	0.714027	-0.0510966	0.97023	-0.0797551	0.774866
P39054;Q3T9X3;G3X9G4;F8WIV5;P39054-2;Q3TCR7;G3UZZ3;G3UXX2;G3UY64	P39054;Q3T9X3;G3X9G4;F8WIV5;P39054-2;Q3TCR7;G3UZZ3	Dynamin-2	Dnm2	30.6616	30.7213	30.6022	30.3924	30.4474	30.2774	30.3516	30.4364	30.4248	30.3452	30.3074	30.1104	+				0.289293	0.046733	0.14997	0.519557	-0.25742	0.638707	-0.118097	0.732981
P39098-2;P39098;A0A0G2JGT9;A2A723	P39098-2;P39098	Mannosyl-oligosaccharide 1,2-alpha-mannosidase IB	Man1a2	NaN	NaN	26.5475	26.9079	26.8522	NaN	NaN	26.8974	26.5671	27.5433	27.4364	27.4529		+		+	-0.332586	0.94908	-0.745363	0.0306263	0.184711	0.912935	0.597488	0.04128
P39429;P39429-2	P39429;P39429-2	TNF receptor-associated factor 2	Traf2	NaN	NaN	25.4461	NaN	NaN	NaN	NaN	NaN	24.8943	NaN	NaN	NaN					NaN	0.948864	NaN	0.933076	-0.551769	0.912722	0	1
P40124;B1ARS0;D3YTR7;Q9CYT6	P40124	Adenylyl cyclase-associated protein 1	Cap1	32.8053	33.1287	33.1314	32.9219	33.0365	33.0283	32.9955	33.05	33.0511	32.8886	33.0597	33.021					0.0262731	0.957158	0.042436	0.899076	0.0103836	0.998471	-0.00577927	0.997277
P40142;E0CY51	P40142	Transketolase	Tkt	34.282	34.546	34.4744	34.1305	34.2284	34.0683	34.694	34.6169	34.4124	34.4797	34.3311	34.4389	+				0.291743	0.0841315	0.157912	0.539798	0.140299	0.878991	0.274131	0.31514
P40201;Q8C7Q2;G3V014;G3UWS6	P40201;Q8C7Q2	Chromodomain-helicase-DNA-binding protein 1	Chd1	28.4103	28.6372	28.4227	28.9629	28.9443	28.7882	28.5854	28.3154	28.8381	28.7198	28.9389	28.8366	+				-0.408414	0.0261954	-0.252131	0.449895	0.0896231	0.972603	-0.0666599	0.849307
P40237;A2AIJ1;A2AIJ2	P40237	CD82 antigen	Cd82	26.1122	26.0702	NaN	25.6161	25.3437	25.5798	26.2372	NaN	NaN	26.2533	NaN	25.4196	+				0.578012	0.0158794	0.400769	0.932867	0.146044	0.912508	0.323287	0.688258
P40336;P40336-2	P40336;P40336-2	Vacuolar protein sorting-associated protein 26A	Vps26a	28.2834	29.1149	28.1111	27.8904	28.0076	27.254	28.4921	NaN	28.0312	27.6529	27.9719	27.905	+				0.78583	0.0692193	0.418371	0.288127	-0.241508	0.942276	0.12595	0.853387
P40630;P40630-2;D3Z0F3	P40630;P40630-2	Transcription factor A, mitochondrial	Tfam	NaN	NaN	NaN	NaN	NaN	NaN	NaN	28.0041	28.225	NaN	NaN	NaN					0	1	NaN	0.932657	NaN	0.912295	0	1
P41105;F6Z0X0	P41105	60S ribosomal protein L28	Rpl28	30.9152	31.1083	31.0285	31.3946	31.4127	31.2929	31.255	31.0123	30.4724	31.4307	31.2194	31.8027	+				-0.349407	0.0277762	-0.57107	0.214024	-0.10411	0.968093	0.117553	0.818105
P41230-2;P41230;P41230-3;A0A087WR43;Q8BQM3;Q62240-3;Q62240-4;F6WXI0;F7BXT3	P41230-2;P41230;P41230-3	Lysine-specific demethylase 5C	Kdm5c	26.1189	25.5398	25.8859	26.391	25.9678	26.3016	26.0609	NaN	25.7591	26.3368	26.2429	25.9523					-0.371914	0.171973	-0.267331	0.485966	0.0618057	0.991104	-0.0427774	0.949392
P41241;D3YVQ8;D6RGA0;D3Z4T5;P41242-3;P41242;P41242-2	P41241	Tyrosine-protein kinase CSK	Csk	28.5741	28.6234	28.5418	28.6024	28.38	28.7113	28.6175	28.6613	28.2641	28.4838	28.8264	28.6413					0.0152327	0.992828	-0.136181	0.734572	-0.0654602	0.97494	0.0859534	0.850615
P41274	P41274	Tumor necrosis factor ligand superfamily member 9	Tnfsf9	NaN	NaN	NaN	24.7739	NaN	NaN	NaN	NaN	NaN	24.345	NaN	NaN					NaN	0.948648	NaN	0.932448	0	1	-0.428909	0.948717
P41438-2;P41438;E9Q8X6;P41438-3;D3YU74	P41438-2;P41438	Folate transporter 1	Slc19a1	24.6853	NaN	NaN	25.602	25.8775	25.6229	NaN	NaN	NaN	25.9231	25.6877	25.9296					-1.01551	0.948432	NaN	0.932239	NaN	0.912081	0.145997	0.714994
P41731	P41731	CD63 antigen	Cd63	28.7719	NaN	29.5523	27.8557	27.488	28.095	28.656	NaN	NaN	NaN	NaN	NaN	+				1.34921	0.0134214	NaN	0.93203	-0.506125	0.911868	NaN	0.948513
P42125	P42125	Enoyl-CoA delta isomerase 1, mitochondrial	Eci1	29.8573	30.5131	30.4559	29.4367	29.6031	29.3434	30.1602	30.0627	30.343	29.4708	29.2818	29.4723	+	+			0.814367	0.0141078	0.780307	0.00510145	-0.0868295	0.979394	-0.05277	0.894996
P42128;A0A0G2JG71	P42128	Forkhead box protein K1	Foxk1	27.9098	28.0695	27.4088	27.7236	27.73	27.3842	28.1115	27.4124	28.2025	27.6134	27.7804	27.4865					0.18339	0.58789	0.282043	0.565549	0.1128	0.97841	0.0141468	0.987922
P42209;D3Z3V3;D3YVG1;Q5ND13;Q5ND09;P28661-6;Q5ND18	P42209;D3Z3V3;D3YVG1	Septin-1	2001-09-01	31.0727	31.1372	30.4348	30.8672	30.6492	30.5542	30.3717	31.0237	30.6131	30.9719	31.0513	30.5621					0.191393	0.586504	-0.192274	0.711843	-0.21206	0.921339	0.171607	0.735268
P42227;P42227-2;P42227-3;B7ZC18	P42227;P42227-2;P42227-3;B7ZC18	Signal transducer and activator of transcription 3;Signal transducer and activator of transcription	Stat3	30.6148	30.65	30.4898	30.2281	30.1821	30.1479	30.6788	30.2996	30.8309	30.2467	29.9041	30.0651	+				0.398816	0.0127481	0.531154	0.12108	0.018254	0.996516	-0.114084	0.761638
P42232	P42232	Signal transducer and activator of transcription 5B	Stat5b	29.8348	30.0204	29.8498	29.0592	29.1665	29.1211	29.9126	28.5377	30.1262	29.1743	29.1648	29.2438	+				0.78605	0.00336232	0.33121	0.715461	-0.376153	0.891406	0.078687	0.763584
P42567;H3BK65;F6W2Q5;Q5JC28;P42567-2;H3BJB8;H3BLE4	P42567;H3BK65;F6W2Q5;Q5JC28;P42567-2	Epidermal growth factor receptor substrate 15	Eps15	28.9405	28.9836	28.4143	28.5738	28.5674	28.8638	28.7468	29.1756	29.0583	28.745	28.7672	28.8455					0.111111	0.75635	0.207666	0.485999	0.21412	0.875533	0.117565	0.756278
P42669	P42669	Transcriptional activator protein Pur-alpha	Pura	28.7849	NaN	29.2892	28.7822	28.8298	28.5498	28.8727	28.7362	28.576	28.5233	28.2027	28.6679					0.316477	0.289492	0.263667	0.419195	-0.308773	0.798741	-0.255964	0.5773
P42932;H3BL49;H3BJB6;H3BKG2;H3BLL1;H3BKR8	P42932;H3BL49	T-complex protein 1 subunit theta	Cct8	33.356	33.4495	33.4543	33.5939	33.6161	33.7349	33.3449	33.3824	33.1693	33.582	33.5258	33.6363	+				-0.228377	0.0928333	-0.282468	0.168968	-0.12103	0.86751	-0.066939	0.814188
Q9DCW5;P43024	Q9DCW5;P43024	Cytochrome c oxidase subunit 6A, mitochondrial;Cytochrome c oxidase subunit 6A1, mitochondrial	Cox6a1	32.2231	31.5838	NaN	31.8616	31.5003	31.3927	31.4622	31.5714	28.7656	31.8789	31.781	32.097					0.318608	0.41692	-1.31924	0.278808	-1.30372	0.787817	0.334129	0.496311
P43247;G3UXD8;G3UWZ8	P43247	DNA mismatch repair protein Msh2	Msh2	31.1247	30.79	31.075	30.8125	30.6491	30.8237	30.9346	30.7574	30.785	30.732	30.7727	30.5163					0.23484	0.223559	0.152018	0.567961	-0.17089	0.83953	-0.0880674	0.810108
P43276	P43276	Histone H1.5	Hist1h1b	32.0681	NaN	NaN	NaN	31.6899	NaN	NaN	NaN	NaN	NaN	31.5163	NaN					0.378267	0.948217	NaN	0.931821	NaN	0.911655	-0.17362	0.948309
P43277	P43277	Histone H1.3	Hist1h1d	31.5167	29.3856	28.589	32.4646	32.6575	28.0518	NaN	33.2844	NaN	32.4226	32.7964	32.6724					-1.22751	0.495266	0.653987	0.931612	3.45401	0.911442	1.57251	0.576258
P43346	P43346	Deoxycytidine kinase	Dck	26.6915	26.6014	26.6959	27.2121	27.5321	27.3819	26.6356	26.6682	27.0967	27.2049	NaN	27.3379	+				-0.712377	0.00409143	-0.471247	0.21123	0.137194	0.919458	-0.103937	0.810758
P43883;B1AXR3;B1AXR5	P43883	Perilipin-2	Plin2	28.4153	28.7701	28.2728	26.9417	26.6987	26.8488	28.1809	28.4586	28.8345	26.9547	27.0695	26.5207	+	+			1.65633	0.00644444	1.64303	0	0.00529989	1	0.018596	0.987285
P45376;D3YVJ7	P45376	Aldose reductase	Akr1b1	31.7754	31.931	31.8213	31.7368	31.6554	31.4709	31.9342	31.617	31.7291	31.547	31.4548	31.606					0.221564	0.186552	0.224183	0.367661	-0.0824699	0.955568	-0.0850894	0.810401
P45377;P21300	P45377	Aldose reductase-related protein 2	Akr1b8	NaN	NaN	NaN	NaN	NaN	NaN	26.0163	NaN	NaN	25.4385	25.609	25.4653					0	1	0.51207	0.931403	NaN	0.911229	NaN	0.948106
P45700;D3Z799	P45700;D3Z799	Mannosyl-oligosaccharide 1,2-alpha-mannosidase IA;alpha-1,2-Mannosidase	Man1a1	28.7701	29.139	27.4502	28.4696	28.327	28.0616	28.9159	29.1182	29.158	28.7058	29.0305	28.717					0.166966	0.836171	0.246244	0.382292	0.610974	0.786164	0.531696	0.215817
P45878	P45878	Peptidyl-prolyl cis-trans isomerase FKBP2	Fkbp2	29.5307	29.6321	29.6374	29.3455	29.1305	29.1574	29.6334	29.4772	30.261	29.4586	29.2305	29.246	+				0.388916	0.0223795	0.478853	0.251023	0.190517	0.917497	0.10058	0.793022
P45952;D6RFD7	P45952	Medium-chain specific acyl-CoA dehydrogenase, mitochondrial	Acadm	29.6486	29.729	29.6311	28.932	28.7718	28.8468	29.6833	29.4835	29.67	28.9138	28.8832	28.9417	+	+			0.819384	0.00539535	0.699367	0.00664151	-0.0572866	0.972834	0.0627302	0.823108
P46061	P46061	Ran GTPase-activating protein 1	Rangap1	30.0142	29.9084	30.096	30.7832	30.7088	30.7234	30.1002	29.9485	29.8022	30.7829	30.9002	30.7976	+	+			-0.732266	0.00317808	-0.876593	0	-0.0559063	0.976291	0.0884202	0.735151
P46414	P46414	Cyclin-dependent kinase inhibitor 1B	Cdkn1b	28.417	28.5937	28.3047	NaN	NaN	26.7012	28.5227	28.2295	28.7387	27.615	27.2731	27.0088		+			1.73727	0.948001	1.19801	0.00741463	0.0584933	0.99008	0.597757	0.947902
P46460;G3UX86;G3UX98	P46460	Vesicle-fusing ATPase	Nsf	32.1317	31.9057	31.9415	32.1599	32.1002	32.1128	31.6251	32.0446	31.9072	31.8173	32.0434	32.0628					-0.131345	0.421675	-0.115563	0.771773	-0.134013	0.918638	-0.149796	0.640748
P46467	P46467	Vacuolar protein sorting-associated protein 4B	Vps4b	30.2942	30.0456	30.3172	30.6502	30.7801	30.3312	30.5065	30.471	30.4026	30.4821	30.5965	30.6735					-0.368173	0.107301	-0.12395	0.578306	0.24108	0.721241	-0.00314267	1
P46471;Q8BVQ9	P46471;Q8BVQ9	26S protease regulatory subunit 7	Psmc2	31.1733	30.9143	31.1891	31.2045	31.2619	31.2738	31.2848	31.4896	31.526	31.3028	31.1777	31.2315					-0.15452	0.388579	0.19617	0.382387	0.341256	0.657871	-0.00943375	0.987323
P46638;G3UZD3;G3UY29;E9Q3P9;F8WGS1;G3UZL4;E9PZB2;F6R2Z5;D3YYB3;Q9WTL2	P46638;G3UZD3;G3UY29;E9Q3P9;F8WGS1	Ras-related protein Rab-11B	Rab11b	30.882	30.9101	31.0856	30.8272	30.4867	30.7538	30.6311	30.4615	31.1434	30.7655	30.8562	30.3972					0.270016	0.162293	0.0723273	0.933854	-0.213959	0.873735	-0.016271	0.987397
P46662-2;P46662;F8WJ43;E9PW99;E9Q7I0;F7D6P2	P46662-2;P46662;F8WJ43	Merlin	Nf2	NaN	NaN	NaN	24.4416	NaN	23.8874	23.7586	NaN	NaN	23.852	24.4882	NaN					NaN	0.947785	-0.41152	0.931194	NaN	0.911016	0.00563431	1
P46664	P46664	Adenylosuccinate synthetase isozyme 2	Adss	30.3969	30.3565	30.5696	30.6892	30.7511	30.6458	30.737	30.8307	30.6033	30.6149	30.7655	30.4431	+				-0.254363	0.0939366	0.115821	0.72438	0.282647	0.678404	-0.0875371	0.810351
P46718	P46718	Programmed cell death protein 2	Pdcd2	NaN	NaN	NaN	26.8186	NaN	NaN	25.9955	NaN	26.9633	NaN	26.9092	26.3827					NaN	0.94757	-0.166525	0.916223	NaN	0.910803	-0.172649	0.947699
P46737;P46737-2;A3KGA8	P46737;P46737-2	Lys-63-specific deubiquitinase BRCC36	Brcc3	28.857	29.1108	29.0215	28.8707	28.5255	28.5039	29.0611	28.8631	29.0442	28.9014	28.7805	28.6258	+				0.363113	0.0863134	0.220226	0.373713	-0.00700124	0.999138	0.135886	0.765503
P46935;Q3V335;V9GWV8;V9GXK3;V9GXS6;Q6I6G8	P46935	E3 ubiquitin-protein ligase NEDD4	Nedd4	31.2273	31.157	31.4256	32.0516	31.8405	31.9572	31.7763	31.5611	31.3998	31.972	32.0669	32.119	+	+			-0.67984	0.00626316	-0.473587	0.0777611	0.309134	0.706782	0.10288	0.752008
P46978;D3YZN5;F6YHG5	P46978	Dolichyl-diphosphooligosaccharide--protein glycosyltransferase subunit STT3A	Stt3a	31.1295	31.0702	31.045	30.6709	30.7155	30.8174	31.2021	30.3881	30.4487	30.6339	30.7361	30.5478	+				0.346926	0.020259	0.0404072	0.973433	-0.401873	0.752781	-0.0953534	0.763725
[truncated: 3,999 more rows]
