# Supplementary material for: A key role of the WEE1-CDK1 axis in mediating TKI-therapy resistance in FLT3-ITD positive acute myeloid leukemia patients
Source: Leukemia. 2022 Dec 12;37(2):288–97. doi: 10.1038/s41375-022-01785-w (PMC9898030; doi:10.1038/s41375-022-01785-w)
Supplement: Supplementary file 17 — Dataset 3 [file 41375_2022_1785_MOESM17_ESM.xlsx]

## Sheet: Sheet1
Table S3
Quantified phosphopeptides in phosphoproteomic analysis (mass spectrometry)
Protein ID			Phosphosite Information				Phosphosite Intensity																			Processed Data after Student's T Test
Protein IDs	Protein Names	Gene Names	Amino acid	Position	Sequence Window	Multiplicity	JMD_CTRL_A	JMD_CTRL_B	JMD_CTRL_C	JMD_CTRL_D	JMD_1,5h_A	JMD_1,5h_B	JMD_1,5h_C	JMD_24h_A	JMD_24h_C	JMD_24h_D	TKD_CTRL_A	TKD_CTRL_B	TKD_CTRL_C	TKD_1,5h_B	TKD_1,5h_C	TKD_1,5h_D	TKD_24h_A	TKD_24h_B	TKD_24h_D	Significant JMD_1,5h vs JMD_CTRL	Significant JMD_24h vs JMD_CTRL	Significant TKD_1,5h vs TKD_CTRL	Significant TKD_24h vs TKD_CTRL	Fold Change (log2) JMD_1,5h vs JMD_CTRL	Test statistic JMD_1,5h vs JMD_CTRL	-Log p-value JMD_1,5h vs JMD_CTRL	q-value JMD_1,5h vs JMD_CTRL	Fold Change (log2) JMD_24h vs JMD_CTRL	Test statistic JMD_24h vs JMD_CTRL	-Log p-value JMD_24h vs JMD_CTRL	q-value JMD_24h vs JMD_CTRL	Fold Change (log2) TKD_1,5h vs TKD_CTRL	Test statistic TKD_1,5h vs TKD_CTRL	-Log p-value TKD_1,5h vs TKD_CTRL	q-value TKD_1,5h vs TKD_CTRL	Fold Change (log2) Difference TKD_24h vs TKD_CTRL	Test statistic TKD_24h vs TKD_CTRL	-Log p-value TKD_24h vs TKD_CTRL	q-value TKD_24h vs TKD_CTRL
D3Z687	Chromatin complexes subunit BAP18	0610010K14Rik;Bap18	S	96	KRKVYEDSGIPLPAESPKKGPKKMTSGVLSP	___1	-0.175859	0.52187	0.424291	0.43758	0.684956	0.278784	0.388157	-0.859691	-1.59783	-0.76289	-0.607479	-0.615431	-0.796326	-0.956331	-2.00964	-0.688036	-1.51125	-2.03505	-2.19118		+		+	0.148662	0.68957	0.283033	0.818408	-1.37544	-3.51539	2.28136	0.025641	-0.674772	-1.64956	0.758509	0.428286	-1.23941	-3.93878	2.34985	0.0375979
D3Z687	Chromatin complexes subunit BAP18	0610010K14Rik;Bap18	T	160	SDANSDLVDVEGLGETPPAKKLNFDQA____;SDANSDLVDVEGLGETPPAKKLNFDQDSLTL	___1	-0.79636	-1.61232	-0.847171	-1.38774		-1.14489	-0.702393		-1.5571				-0.806175						-1.44647					0.237252	0.716697	0.28973	0.810821	-0.396203	0	0	0.891172	0	0	-4.34e-08	1	-0.640295	0	0	0.831919
Q9DCS2	UPF0585 protein C16orf13 homolog	0610011F06Rik	S	149	AVLITYGPYAVNGKISPQSNVDFDLTLRCRN	___1	-0.654381	-0.925041	-1.01646	-1.31255	0.0100632	-0.309523	0.0879478	-0.122439	-0.43577		-0.613539	-0.776079	-0.861115	0.0108223	-1.45785	-1.34284	-0.165899	-0.67215	-0.898001		+			0.906606	4.76984	2.29969	0.133938	0.698003	2.14764	1.44193	0.0958399	-0.220859	-0.465845	0.176811	0.860814	0.171561	0.522566	0.30612	0.76308
E9PZY8	Protein virilizer homolog	1110037F02Rik;Kiaa1429	S	173	NLKHADGEKEDQFNGSPPRPQPRGPRTPPGP	___1	3.38019	3.25794	3.65962	3.66683	3.67779	3.55221	4.01627	3.56737	4.01309	3.93702	3.49374	3.51386	3.72069	3.52458	3.552	3.47394	3.48825	3.33306	3.93956					0.25761	1.53577	0.732377	0.524781	0.348015	1.30242	1.03666	0.27493	-0.13497	-0.900527	0.378039	0.697581	0.0108611	0.0367138	0.0184394	1
E9PZY8	Protein virilizer homolog	1110037F02Rik;Kiaa1429	S	222	KEEDVPHREDYFEPISPDRNSVPQEGQYSDE	___1		-0.298891	-0.238931	-0.473249	-0.088026	0.577171	-0.179804	0.15726	0.17491	-0.274019	-0.65914	-0.534399		-0.901215	-2.14867		-0.321178		-0.759411					0.440136	1.77015	0.819838	0.476023	0.356407	1.35647	1.02828	0.271851	-0.928166	-1.48071	0.55777	0.552408	0.0564747	0.172273	0.0823126	0.962536
E9PZY8	Protein virilizer homolog	1110037F02Rik;Kiaa1429	S	1627	FDLHSELERSFLSEPSSPGRSKTTKGFKLGK	___1	3.48334	3.21683		3.61084		3.66773	3.90817	3.57627	3.69293		3.24359	3.28186		3.74489	-2.23178	3.40062	3.46994	3.14131	3.59168					0.350947	2.01001	0.860179	0.45766	0.197596	0.77176	0.530513	0.590084	-1.62481	-0.649611	0.250072	0.798686	0.138251	0.504141	0.313849	0.779595
E9PZY8	Protein virilizer homolog	1110037F02Rik;Kiaa1429	S	584	LGDHIAEKTSAVPNHSEPDQDTDAVLERANP	___1	-2.31396		-1.95881		-2.55593	-2.46517			-1.4473	-1.6849						-1.9049								-0.374159	-2.04142	0.749623	0.513807	0.570285	1.81822	0.934197	0.223904		0	0	1	0			1
E9PZY8	Protein virilizer homolog	1110037F02Rik;Kiaa1429	S	133	NCLTLAIYGSVDRVISHDRDSPPPPPPPPPP	___1	-0.845661	1.01894	1.27439	1.15176	-3.13957	1.18263	1.43999	-0.216889	2.04568	1.45302	0.954081	0.862459	1.0428	1.23484	1.00981	1.29471	0.888411	1.19668	1.44323					-0.82217	-0.597032	0.239207	0.850802	0.444079	0.482533	0.213602	0.764043	0.182773	1.4406	0.651445	0.488588	0.222995	0.829826	0.590393	0.586222
E9PZY8	Protein virilizer homolog	1110037F02Rik;Kiaa1429	S	138	AIYGSVDRVISHDRDSPPPPPPPPPPPQPQP	___1	-0.845661	1.01894	1.27439	1.15176	-3.13957	-1.25534	1.43999	-0.216889		1.45302		0.862459	-2.02225	-1.24117	-2.37461	1.29471	0.888411		1.44323					-1.63483	-1.29736	0.600086	0.604725	-0.0317919	-0.0315012	0.0115381	1	-1.79217	-1.27539	0.53466	0.568025	1.74571	1.11278	0.447798	0.488154
E9PZY8	Protein virilizer homolog	1110037F02Rik;Kiaa1429	T	184	QFNGSPPRPQPRGPRTPPGPPPPDDDEDDPM	___1		0.790449	0.3728	0.772341		1.51151	0.683493	0.69189	0.94208			0.824209	0.516926	0.326332		1.03373	1.14498	1.50559						0.452301	1.27328	0.533688	0.648325	0.171788	0.574277	0.345081	0.716621	-0.111019	-0.312511	0.105558	0.922679	0.654718	1.94344	0.959508	0.250351
E9PZY8	Protein virilizer homolog	1110037F02Rik;Kiaa1429	S	1624	CSDFDLHSELERSFLSEPSSPGRSKTTKGFK	___2	-2.39863			-2.90696				-2.69553				-2.41629	-2.56922			-2.47964		-2.52381	-2.06339						0	0	0.864386	-0.0427361	0	0	0.866729	-0.14073	0	0	0.770644	0.199152	0.581336	0.302821	0.75509
Q9CQF4	Uncharacterized protein C6orf203 homolog	1700021F05Rik	S	106	KSTKKTLQKEADEEDSDEETSYPERSEQEEE	___1		-0.351261	-0.574349	-0.62146	-0.287386	-0.0746079	0.369545		0.0173187	0.49431		-0.64106	-0.542866	0.414793	0.255814	-0.673717	-1.41796	-0.3496	-0.812559		+			0.518209	2.45946	1.15657	0.336686	0.771505	2.50665	1.4689	0.0845989	0.828889	1.80079	0.770713	0.423545	-0.268077	-0.535077	0.258339	0.76383
D3Z7B1	Run domain Beclin-1 interacting and cysteine-rich containing protein	1700021K19Rik;Kiaa0226	S	137	LLAQIDASMFARKQESPLLVTKSQSLTALPG	___1	-2.69823	-2.51127	-2.34123	-2.86124	-1.88811	-2.28304	-2.68721	-2.6038	-2.24009	-2.46301				-2.6864			-2.97805							0.316875	1.35036	0.629297	0.587324	0.167359	0.643209	0.463437	0.649113	-0.173845	0	0	0.982588		0	0	1
D3Z7B1	Run domain Beclin-1 interacting and cysteine-rich containing protein	1700021K19Rik;Kiaa0226	S	309	LFSSSSSQKLESAASSLGDQEEGRQSQAGSV	___1		-2.20633	-2.07502	-2.02817	-1.18619	-1.31628	-1.89528				-2.41601	-2.41732	-1.91322	-2.73595	-3.00265	-2.27659								0.637252	2.8402	1.32921	0.280452		0	0	1	-0.434803	-1.56423	0.714869	0.453947		0	0	1
D3Z7B1	Run domain Beclin-1 interacting and cysteine-rich containing protein	1700021K19Rik;Kiaa0226	S	329	EEGRQSQAGSVLRRSSFSEGQTAPVASGTKK	___1	-0.782211	-0.69319		0.12579		-0.00659752	0.0976391	-0.627681	-0.190151	-0.43017	-1.18837	-0.5931	-0.814064		-0.602375		-0.815189	-1.44381	-1.34981					0.495389	1.32073	0.555483	0.633592	0.0338697	0.0815252	0.0363699	1	0.20063	0	0	0.982493	-0.337759	-0.933718	0.574413	0.514974
A0A087WPM6	NA	1700023F06Rik	S	85	MRDLKNPSEANQPYWSGPDDRSQSSADDSLL	___1						3.58629	2.99591	3.39657	3.55093	3.36384	3.57247	3.38405					3.29938	3.54774	3.35228						0	0	1		0	0	1		0	0	1	-0.078461	-0.35638	0.251536	0.864437
E9Q7C0	Uncharacterized protein C19orf44 homolog	1700030K09Rik	S	314	FSKSASSKMGCIKLASSPSRTELESSEEPVS	___1		-1.56289		-1.38592		-1.91311	-1.5066	-1.80399	-1.40833	-1.49662														-0.235452	-1.06213	0.398517	0.732236	-0.0952412	-0.355021	0.213985	0.862946	0	0	-4.34e-08	1	0			1
Q9D8D6	NA	2010005H15Rik	S	11	_____MMPGGLSRARSATPEIQEIANKVKSL	___1	1.60432	2.08736	2.31344		0.108334	0.374752		0.350791	1.20244	1.65397		3.73878	1.60096	2.11128		2.05969	1.62151		1.51775					-1.76016	-6.1186	2.05675	0.155904	-0.93264	-1.74145	1.0046	0.159233	-1.48956	-8.9867	1.91518	0.172521	-1.10024	-0.940237	0.385117	0.576025
Q9D8D6	NA	2010005H15Rik	T	13	___MMPGGLSRARSATPEIQEIANKVKSLLE	___1			1.16525	-0.251789	-0.244236	-0.770792	0.812813	-0.844411	0.0673294	0.18387	0.779301	1.97462		1.42142		0.752056	-0.0467796							-0.524135	-0.655055	0.25245	0.841744	-0.654467	-0.844963	0.394159	0.544008	-0.290221	-0.423691	0.146906	0.884085	-1.42374	0	0	0.911458
Q9D8D6	NA	2010005H15Rik	S	11	_____MMPGGLSRARSATPEIQEIANKVKSL	___2	-1.81221	-1.7678	-2.13094	-2.15063		-2.61923	-2.31501			-1.84773	-1.13498	-1.29267	-1.39603	-1.53732	-1.23498	-1.42932	-2.71936	-1.85997	-1.13439					-0.501728	-2.80609	1.31417	0.285898	0.117666	0	0	0.817528	-0.270013	-2.08099	0.975087	0.34343	-0.630012	-1.11639	0.608433	0.414414
Q9D8D6	NA	2010005H15Rik	T	13	___MMPGGLSRARSATPEIQEIANKVKSLLE	___2	-1.81221	-1.7678	-2.13094	-2.15063		-2.61923	-2.31501			-1.84773	-1.13498	-1.29267	-1.39603	-1.53732	-1.23498	-1.42932	-2.71936	-1.85997	-1.13439					-0.501728	-2.80609	1.31417	0.285735	0.117666	0	0	1	-0.270013	-2.08099	0.975087	0.343291	-0.630012	-1.11639	0.608433	0.414313
A0A087WRI8	Uncharacterized protein C19orf47 homolog	2310022A10Rik	S	141	SSAASRMIANSLNHDSPPHTPTRRSDNSTSK	___1	-0.0709496	-0.0893497			0.660931	0.573582	0.332987	0.22895	0.41342	-0.0806885	-0.566729	-0.701929	-0.598114	-0.82513	-0.235046		-0.12607	-0.0908909	-0.32951					0.602654	4.75381	1.75285	0.195423	0.267377	0.934137	0.608031	0.494528	0.121924	0.537673	0.201952	0.83921	0.4401	2.38079	2.18199	0.110658
A0A087WRI8	Uncharacterized protein C19orf47 homolog	2310022A10Rik	S	141	SSAASRMIANSLNHDSPPHTPTRRSDNSTSK	___2	1.5551	1.62659	1.70388	1.36156	0.909931	0.732956	0.845526	0.42866	0.100689	0.429171	1.62313	1.23617	1.33965	0.542172	0.689772	0.152336	0.43713	0.87821	0.37224	+	+		+	-0.73231	-7.55329	3.19066	0.0767273	-1.24228	-5.49379	3.73561	0.0354921	-1.16796	-4.17995	1.85639	0.178527	-0.837122	-2.8226	1.88374	0.07804
A0A087WRI8	Uncharacterized protein C19orf47 homolog	2310022A10Rik	T	145	SRMIANSLNHDSPPHTPTRRSDNSTSKISVT	___2	1.5551	1.62659	1.70388	1.36156	0.909931	0.732956	0.845526	0.42866	0.100689	0.429171	1.62313	1.23617	1.33965	0.542172	0.689772	0.152336	0.43713	0.87821	0.37224	+	+		+	-0.73231	-7.55329	3.19066	0.0760984	-1.24228	-5.49379	3.73561	0.0349375	-1.16796	-4.17995	1.85639	0.17823	-0.837122	-2.8226	1.88374	0.0779534
G3X9J4	LisH domain and HEAT repeat-containing protein KIAA1468	2310035C23Rik;Kiaa1468	S	180	EPSTTSGGGQLNRAGSISTLDSLDFARYSDD	___1	-1.00359	-1.57936	-1.02575	-1.45351	-0.881258	-1.04713	-1.79092	-1.54866	-0.96158	-1.49131	-1.39853	-1.89759	-1.98812	-1.97545		-1.36088	-1.81895	-1.95188	-1.80001					0.0257839	0.088392	0.0301201	1	-0.0682965	-0.204463	0.106717	0.953738	-0.0686544	-0.227613	0.0785335	0.945645	-0.0955353	-0.330071	0.193442	0.872306
G3X9J4	LisH domain and HEAT repeat-containing protein KIAA1468	2310035C23Rik;Kiaa1468	S	170	ASIVGGAGGREPSTTSGGGQLNRAGSISTLD	___1	0.81175			0.56621		0.271532			1.03558	0.868361	0.289671				-0.505718		0.267302		0.31885					-0.417446	0	0	0.994077	0.26299	1.05815	0.660243	0.470382	-0.795393	0	0	0.942688	0.00340462	0	0	0.977
G3X9J4	LisH domain and HEAT repeat-containing protein KIAA1468	2310035C23Rik;Kiaa1468	S	56	LGAGVGLDPGSAGSLSPQDPMALGSSARPGL	___1	-1.5645	-1.96164	-1.46875	-1.84046		-1.64902										-2.04737								0.059814	0	0	0.993994		0	0	1	-0.521933	0	0	0.9426	0			1
G3X9J4	LisH domain and HEAT repeat-containing protein KIAA1468	2310035C23Rik;Kiaa1468	S	244	AEHEVPLQERKNYKSSPEIQEPIKPLEKRAL	___1			-2.94496	-2.66334			-2.67452	-2.58427	-2.5966	-2.40516	-3.1597	-3.29335		-2.42235	-3.59544	-2.84575								0.129631	0	0	0.993911	0.275473	1.18798	0.893032	0.366929	0.117325	0.310201	0.11244	0.917511		0	0	0.977076
G3X9J4	LisH domain and HEAT repeat-containing protein KIAA1468	2310035C23Rik;Kiaa1468	T	169	GASIVGGAGGREPSTTSGGGQLNRAGSISTL	___1		0.427969	0.822999				0.623526	0.857699				0.55007		0.361162		0.08498		0.807629						-0.00195885	0	0	0.878635	0.232215	0	0	0.857501	-0.30801	-2.2097	0.802088	0.407588	0.257559	0	0	0.919492
G3X9J4	LisH domain and HEAT repeat-containing protein KIAA1468	2310035C23Rik;Kiaa1468	T	143	RDYFSNPGNFERQSGTPPGMGAPGIPGASIV	___1	-0.83922	-1.19208		-1.18037	-0.93363	-1.45799	-0.562641	-0.425111		-1.13928	-1.27121	-1.53352	-1.63014	-1.02777			-0.996389		-1.10302					0.0858008	0.301758	0.10909	0.964522	0.288363	0.711629	0.382508	0.626372	0.374597	0	0	0.788536	0.428587	1.75631	1.23065	0.230546
E9Q0Q3	NA	2610021A01Rik;Zfp141	S	345	REKTQKYKVYKLEITSPSKLVGHPRFFVQQK	___1	-2.18916	-2.3102	-2.04468	-2.17232			-1.92489		-3.83028	-2.89702		-2.23764	-1.96775		-1.85897	-2.2198					+			0.2542	0	0	1	-1.18456	-2.98272	1.78749	0.0404194	0.370395	1.4854	0.55948	0.550719		0	0	0.955695
J3QMN2	NA	3110021N24Rik	S	13	___MSSLIRLSMARGSSLSREPRPQRGSAAK	___3			-1.26426	-0.885469	-1.32817		-1.30119		-1.82944	-0.78595		-1.03422	-1.47379			-0.996018			-1.49337					-0.239815	-1.263	0.476391	0.681189	-0.232831	-0.355435	0.145309	0.873273	0.248589	0	0	0.670174	-0.239367	0	0	1
J3QMN2	NA	3110021N24Rik	S	16	MSSLIRLSMARGSSLSREPRPQRGSAAKPRT	___3			-1.26426	-0.885469	-1.32817		-1.30119		-1.82944	-0.78595		-1.03422	-1.47379			-0.996018			-1.49337					-0.239815	-1.263	0.476391	0.681068	-0.232831	-0.355435	0.145309	0.873361	0.248589	0	0	0.67013	-0.239367	0	0	1
D3Z1F7	Putative monooxygenase p33MONOX	4833439L19Rik;P33monox	S	164	HPASAQSTPSSTPHASPKQKSRGWFPSGSST	___1	1.12593	0.592659	0.89314	1.53048	1.1565	0.365097	0.998451	-1.20451		0.46162	0.771471		0.896265	0.116102	0.222198	-0.604113			-0.74922					-0.195537	-0.632049	0.25561	0.839324	-1.407	-2.03865	1.12118	0.109806	-0.536163	-1.29817	0.545128	0.559396	-1.58309	0	0	1
D3Z1F7	Putative monooxygenase p33MONOX	4833439L19Rik;P33monox	S	152	KLQSGETAKEEKHPASAQSTPSSTPHASPKQ	___2					-2.83006	-1.18003	-1.42864																		0	0	0.857774	0			1	0	0	-4.34e-08	1	0			1
D3Z1F7	Putative monooxygenase p33MONOX	4833439L19Rik;P33monox	S	164	HPASAQSTPSSTPHASPKQKSRGWFPSGSST	___2	0.30241	0.76387	0.67487	0.625101	0.46007	0.116762	0.235208	-0.752351	0.0653782	0.132971		0.48534	0.125605	0.191038	0.711611	0.213829	-1.00117		-0.6714		+			-0.320884	-2.201	1.1024	0.354425	-0.77623	-2.12013	1.47969	0.0849947	-0.113177	0	0	0.764301	-1.14176	-3.319	1.36892	0.115196
D3Z1F7	Putative monooxygenase p33MONOX	4833439L19Rik;P33monox	T	160	KEEKHPASAQSTPSSTPHASPKQKSRGWFPS	___2	0.30241	0.76387	0.67487	0.625101	0.46007	0.116762	0.235208	-0.752351	0.0653782	0.132971	0.85704	0.48534	0.125605	0.191038	0.711611	0.213829	-1.00117		-0.6714		+		+	-0.320884	-2.201	1.1024	0.354275	-0.77623	-2.12013	1.47969	0.0849601	-0.299029	-1.1529	0.478241	0.609842	-1.32561	-3.32213	1.671	0.0747736
Q8C5X1	NA	4931406P16Rik	S	934	SGPDLVAAVKQRRKHSSGEQETSTLPSPPLL	___1	-0.84602	-0.40387	-0.360801	0.0587406	-0.671257	-0.559414	-0.164438	-0.89738	-0.438332	-0.450418		-0.82019			-0.894724									-0.0770483	-0.303571	0.111438	0.964129	-0.207389	-0.588049	0.347638	0.689002	-0.166432	0	0	0.832783		0	0	0.866708
Q8C5X1	NA	4931406P16Rik	S	935	GPDLVAAVKQRRKHSSGEQETSTLPSPPLLT	___1			1.86375		1.04197	1.18722	1.61288	1.0802				1.0483	1.45304											-0.583055	0	0	0.913829	-0.78355	0	0	0.809006		0	0	0.832714		0	0	0.866767
Q8C5X1	NA	4931406P16Rik	S	662	MGQSHQGSPLVTRRNSTATAMVTEQKTGTMQ	___1				-2.43857	-2.69123	-2.12313	-2.48746									-2.01965								0.00462723	0	0	0.913759		0	0	0.810074		0	0	0.832646	0			1
Q8C5X1	NA	4931406P16Rik	S	934	SGPDLVAAVKQRRKHSSGEQETSTLPSPPLL	___2	0.848949		0.53622	-0.510429	-0.400911	0.0708981				-0.20047	1.1111	0.3701	0.109095	-0.458864	-0.0716648	0.000646591								-0.456586	-0.816756	0.324319	0.786028	-0.49205	0	0	0.850273	-0.823651	-3.01029	1.40297	0.234416		0	0	1
Q8C5X1	NA	4931406P16Rik	S	935	GPDLVAAVKQRRKHSSGEQETSTLPSPPLLT	___2	0.848949		0.53622	-0.510429	-0.400911	0.0708981				-0.20047	1.1111	0.3701	0.109095	-0.458864	-0.0716648	0.000646591								-0.456586	-0.816756	0.324319	0.785917	-0.49205	0	0	0.850213	-0.823651	-3.01029	1.40297	0.234233		0	0	1
Q8C5X1	NA	4931406P16Rik	S	945	RRKHSSGEQETSTLPSPPLLTTVEDVNQDNK	___2	-0.984711												-0.618074	-1.45455	-1.16216	-0.886715									0	0	0.801225		0	0	0.850153		0	0	0.704997		0	0	1
F2Z444	Uncharacterized protein KIAA0753	4933427D14Rik;Kiaa0753	S	279	LQQQVKEIQEELDKLSPQKIKHTKKSWAVSR	___1	-1.83477	-2.00927	-1.88792	-1.82988		-2.04983	-2.00985	-2.94611	-2.26084												+			-0.139378	-2.1854	1.02607	0.385696	-0.713016	-2.23547	1.50604	0.0872058	0	0	-4.34e-08	1	0			1
B1APX2	Uncharacterized protein KIAA0930 homolog	5031439G07Rik	S	347	STPPTPERNNRPAFFSPSLKRKVPRNRIAEM	___1	-2.4541	-2.83625	-2.53487	-3.4613	-2.61448	-2.80941	-1.76079	-2.44708	-2.25023	-2.35589														0.426737	1.11799	0.50253	0.669778	0.470564	1.25633	0.832062	0.29518	0	0	-4.34e-08	1	0			1
B1APX2	Uncharacterized protein KIAA0930 homolog	5031439G07Rik	S	367	RKVPRNRIAEMKKSHSANDSEEFFREDDSGA	___1	-1.30263	-0.80546	0.0563993	0.583601	-0.324152	0.402609	0.382477		0.448078	0.45796	-0.0871792	0.0578709		0.317007		0.291981	0.255341	0.11532	-0.653099					0.520667	0.965401	0.421724	0.719039	0.820041	1.11569	0.574885	0.376383	0.319153	4.33679	1.30739	0.255201	-0.0794919	-0.169658	0.0741416	0.960424
B1APX2	Uncharacterized protein KIAA0930 homolog	5031439G07Rik	S	311	GHAEMAVSRVSTGDTSPCGTEDSSPASPMHE	___1		-1.48894	-0.997901	-1.28024	-0.687746	-0.522331	-0.842377	-1.34624				-1.63664	-1.95306		-1.77307									0.57154	3.36885	1.5517	0.232234	-0.0905463	0	0	1	-0.0875654	0	0	0.997599		0	0	0.988632
B1APX2	Uncharacterized protein KIAA0930 homolog	5031439G07Rik	T	336	ASPMHERVTSFSTPPTPERNNRPAFFSPSLK	___1	-3.30717	-2.63261	-2.11103	-2.55001	-1.58583	-2.54134	-2.23192	-2.92233																0.53051	1.41311	0.664055	0.562101	-0.272125	0	0	0.891686	0	0	-4.34e-08	1	0			1
B1APX2	Uncharacterized protein KIAA0930 homolog	5031439G07Rik	S	311	GHAEMAVSRVSTGDTSPCGTEDSSPASPMHE	___2		-0.743471	-1.58769	-1.36422		-2.53259						-0.884239												-1.3008	0	0	0.861754		0	0	0.920354		0	0	0.76778		0	0	0.927942
B1APX2	Uncharacterized protein KIAA0930 homolog	5031439G07Rik	S	322	TGDTSPCGTEDSSPASPMHERVTSFSTPPTP	___2	-1.37363	-0.743471	-1.58769	-1.36422		-2.53259						-0.884239												-1.26534	0	0	0.861692		0	0	0.923583		0	0	0.767722		0	0	0.92801
B1APX2	Uncharacterized protein KIAA0930 homolog	5031439G07Rik	S	181	CTRADGGDIHIHRKKSQQVFASPSKHPMDSK	___3				0.982861	-2.97648			-1.88474	-2.06946		1.52596	1.5954			1.00025									-3.95934	0	0	0.76978	-2.95996	0	0	0.988029	-0.560426	0	0	0.675317		0	0	1
B1APX2	Uncharacterized protein KIAA0930 homolog	5031439G07Rik	S	187	GDIHIHRKKSQQVFASPSKHPMDSKGEESKM	___3				0.982861	-2.97648			-1.88474	-2.06946		1.52596	1.5954			1.00025									-3.95934	0	0	0.76973	-2.95996	0	0	0.988098	-0.560426	0	0	0.675271		0	0	1
B1APX2	Uncharacterized protein KIAA0930 homolog	5031439G07Rik	S	189	IHIHRKKSQQVFASPSKHPMDSKGEESKMSY	___3				0.982861	-2.97648			-1.88474	-2.06946		1.52596	1.5954			1.00025									-3.95934	0	0	0.769681	-2.95996	0	0	0.987713	-0.560426	0	0	0.675226		0	0	1
B1APX2	Uncharacterized protein KIAA0930 homolog	5031439G07Rik	S	195	KSQQVFASPSKHPMDSKGEESKMSYPNIFFM	___3				0.982861	-2.97648			-1.88474	-2.06946		1.52596	1.5954			1.00025									-3.95934	0	0	0.769631	-2.95996	0	0	0.987556	-0.560426	0	0	0.675181		0	0	1
Q9CYI0	Protein Njmu-R1	5730455P16Rik	S	18	PSLQESLDGDEKELESSEEGGSAEERRLEPP	___1	1.06441	1.18423	0.87032	1.07167	1.5955	1.42591	1.25297	1.19532	1.37574	1.38948	0.60927	0.973351	0.890285	0.865986	0.704039	0.8603	0.726301	0.87812	0.944941					0.377138	3.33487	1.6847	0.207992	0.272522	1.41065	1.48351	0.232694	-0.0426439	-0.321104	0.116788	0.911959	0.0254854	0.111903	0.0697632	0.986123
Q9CYI0	Protein Njmu-R1	5730455P16Rik	S	8	________MLPSLQESLDGDEKELESSEEGG	___1	-1.81688	-2.08322	-1.94587	-1.89475	-1.8699	-1.52974	-1.8103	-2.02918	-1.78777				-2.09238			-2.09503	-2.56752	-2.24856	-2.0472					0.198533	1.8054	0.883244	0.446146	0.026705	0.126018	0.0845335	1		0	0	0.938232	-0.195375	0	0	0.966156
Q9CYI0	Protein Njmu-R1	5730455P16Rik	S	18	PSLQESLDGDEKELESSEEGGSAEERRLEPP	___2		-1.16694	-1.68912	-1.10924	-1.85585	-1.44849	-0.906395	-1.50052		-1.03976			-0.961365			-1.27225	-1.99217							-0.0818119	-0.247076	0.0877713	0.982417	0.0516276	0.131181	0.0596832	1		0	0	0.745939	-1.0308	0	0	0.904664
Q9CYI0	Protein Njmu-R1	5730455P16Rik	S	19	SLQESLDGDEKELESSEEGGSAEERRLEPPP	___2		-1.16694	-1.68912	-1.10924	-1.85585	-1.44849	-0.906395	-1.50052		-1.03976			-0.961365			-1.27225	-1.99217							-0.0818119	-0.247076	0.0877713	0.982318	0.0516276	0.131181	0.0596832	1		0	0	0.745884	-1.0308	0	0	0.904729
Q0VAW6	Uncharacterized protein C18orf25 homolog	8030462N17Rik	S	66	VLSSMPCLLMELRRDSSESQLASTESDKPTT	___1	2.02035	1.67207	2.61363	2.63823	3.04029	2.14918		0.672311	2.10565	2.12434		3.12476	3.43395	2.70173	2.51692	2.55383	2.18508	2.22143	1.12696					0.358666	0.802274	0.330356	0.78037	-0.60197	-1.02057	0.562594	0.409263	-0.432559	-4.12001	1.58644	0.206249	-1.43487	-2.48473	1.24083	0.126345
Q0VAW6	Uncharacterized protein C18orf25 homolog	8030462N17Rik	S	34	PPKASEQETAKEEDGSVELESQVQKDGVADS	___1	-1.32146	-2.0149	-1.88287	-2.0261		-1.52914	-1.48276	-1.67696				-2.08019	-2.22362											0.305384	1.22081	0.538805	0.644056	0.134374	0	0	0.776248		0	0	0.899302		0	0	1
Q0VAW6	Uncharacterized protein C18orf25 homolog	8030462N17Rik	S	66	VLSSMPCLLMELRRDSSESQLASTESDKPTT	___2	1.54199	2.21738	2.74948	1.78394	1.23889	1.39126	2.61599	1.34505	0.898048	1.4408	2.17863	2.11614	1.15591	2.16406	2.37808	1.99918	1.27582	-0.646051	0.23757					-0.324485	-0.674473	0.27578	0.825307	-0.845231	-1.90546	1.24241	0.113675	-0.0396919	-0.29878	0.107913	0.921043	-1.52778	-2.04649	1.11122	0.149585
Q0VAW6	Uncharacterized protein C18orf25 homolog	8030462N17Rik	S	67	LSSMPCLLMELRRDSSESQLASTESDKPTTG	___2	-0.593401	-0.894941	-0.66068	-0.314079	-0.473061	-0.0992908	-0.116501	-1.25752	-1.14783	-0.758999	-0.304659	-0.0711498	0.0583954	-0.167389	0	-0.102184	-0.76697	-0.646051	-0.98778				+	0.386158	2.21502	1.11007	0.352077	-0.439008	-1.51496	1.16348	0.198181	-0.027504	-0.182633	0.0635019	0.959743	-0.694462	-2.82392	2.05009	0.0779911
Q0VAW6	Uncharacterized protein C18orf25 homolog	8030462N17Rik	S	69	SMPCLLMELRRDSSESQLASTESDKPTTGRV	___2	1.54199	2.21738	2.74948	1.78394	1.23889	1.39126	2.61599	1.34505	0.898048	1.4408	2.17863	2.11614	1.15591	2.16406	2.37808	1.99918	1.27582		0.23757					-0.324485	-0.674473	0.27578	0.825198	-0.845231	-1.90546	1.24241	0.113714	-0.0396919	-0.29878	0.107913	0.920936	-1.0602	-1.56729	0.787355	0.277275
Q0VAW6	Uncharacterized protein C18orf25 homolog	8030462N17Rik	S	73	LLMELRRDSSESQLASTESDKPTTGRVYESD	___2				-1.68612	-1.7332								-1.00298	-1.5668	-0.786247	-1.22851		-1.82651	-0.957859					-0.047081	0	0	0.82721		0	0	0.806589		0	0	0.73255	-0.38921	0	0	1
Q80WR5	UPF0688 protein C1orf174 homolog	A430005L14Rik	S	180	ASVLQMDSSIFLDDDSNQPMPVSRFFGNVEL	___1	-2.38829	0.445639	-1.1809	-0.22769	-1.34849	0.06357	0.531197	0.93864	0.088459	0.0637703	0.305111	0.24025		0.152397	-0.229803		-0.0747986	0.840149	0.158079					0.58657	0.675847	0.276438	0.824722	1.20143	1.38635	0.749935	0.242185	-0.448208	-1.9641	0.840811	0.391414	0.0351295	0.0771675	0.0327035	1
Q80WR5	UPF0688 protein C1orf174 homolog	A430005L14Rik	T	119	AVSVPESREPPQGCSTPASEEPSVKAENGLS	___1	-1.3781		-1.48761	-0.93882				-1.63767	-1.06784			-2.02792					-1.92158	-1.22199							0	0	0.872508	-0.0845784	-0.209741	0.0977581	0.954908		0	0	0.780931	0.456135	0	0	0.908964
E9Q7Y4	NA	A430078G23Rik	S	133	SWERSRSCSGSCRRLSLDASTVDKGACLPRT	___1			0.53354	0.504911	0.690476	0.597521	0.0212612		0.0606785	-0.3582	-0.42272	-0.42378	-0.142466	-0.12635	-0.646957	-0.0374012	-0.78866	-1.17917						-0.082804	-0.306201	0.1082	0.965307	-0.667986	-2.1553	1.06455	0.167151	0.0369434	0.165861	0.0573413	0.964657	-0.65426	-2.26264	1.39067	0.147673
Q3UTB2	NA	A630001G21Rik	S	115	REIHKSLGTELQDGYSPQKCKQEEQKKLATV	___1	0.44652	1.06964	0.894679	0.668541	1.17591	-0.0335693	0.404398	-0.544101	-0.923021	-0.0515385	0.62417	0.830271	0.209366	-0.316042	0.493263	0.00798798	-0.65987	-0.59552	-1.10243		+		+	-0.254265	-0.755747	0.315278	0.792522	-1.27606	-3.49559	2.31677	0.0254588	-0.665479	-2.12502	0.908006	0.363972	-1.34054	-3.91595	2.2825	0.0382646
P58742	Aladin	Aaas	S	495	THIPLYFVNAQFPRFSPVLGRAQEPPAGGGG	___1	2.67941	2.55099	2.94812	2.76471	3.47695	3.14011	3.35216		2.99002	3.01658	2.49662	2.46985	2.4108	2.53754	2.41435	2.38602	2.56841	2.098	2.49088					0.587261	4.57472	2.22358	0.139854	0.267493	1.18779	1.00226	0.34118	-0.0372651	-0.612218	0.233831	0.812525	-0.073328	-0.295913	0.18988	0.891946
Q8R2R3	Alpha- and gamma-adaptin-binding protein p34	Aagab	S	211	RVASAESCHSEQQEPSPTAERTESLPGHHSG	___1	0.56246	-0.078371	0.347539	-0.0882092	0.600391	0.78282	-0.28957	-0.679931	-1.63007		0.368471	-0.103149	-0.316805	0.132837	-0.00163078	-0.895946		-1.17606			+			0.178691	0.530817	0.208823	0.880689	-1.34086	-2.80189	1.62035	0.0473158	-0.491138	-1.3442	0.601957	0.52359	-1.1589	0	0	0.863506
Q3UHJ0-2	AP2-associated protein kinase 1	Aak1	S	554	PSSPKTQRAGHRRILSDVTHSAVFGVPASKS	___1	-0.820221	-0.49585	0.12667	-1.61733	-1.50988	-1.50988	-0.380379	-1.12166	-1.35114	-0.865278	-1.19652	-1.84204	-2.1375	-1.592	-2.00467	-3.00079		-1.73567						-0.431697	-0.810528	0.342495	0.770767	-0.411011	-0.753823	0.399792	0.575006	-0.816788	-1.70939	0.788993	0.411595	-0.0103156	0	0	1
Q3UHJ0-2	AP2-associated protein kinase 1	Aak1	T	537	TTPPPTIQGQKVGSLTPPSSPKTQRAGHRRI	___1	-1.94462	-2.2526	-2.10928	-1.39605	-1.35184	-0.869844	-1.33399		-1.01509	-1.51751	-1.64626		-1.34284	-1.65523	-1.53784	-1.57176	-1.7497	-1.98344	-1.55269					0.740412	2.86916	1.45557	0.251219	0.659337	1.56818	0.963551	0.200025	-0.154586	-0.93851	0.379638	0.695724	-0.267392	-0.901775	0.573771	0.556168
Q3UHJ0-2	AP2-associated protein kinase 1	Aak1	T	523	QQIQAPVRQQPKVQTTPPPTIQGQKVGSLTP	___1	1.8786	1.04665	1.47995	1.45495	1.7502	1.52338		1.13817	1.7401	1.44871	1.06753	1.23126	1.19592	0.992678	1.01948	1.16196	1.02254	0.833429	1.04718					0.171753	0.65022	0.258843	0.837449	-0.0227106	-0.0652404	0.0312272	1	-0.160137	-1.62389	0.745396	0.435658	-0.197186	-1.07245	1.10563	0.438755
Q3UHJ0-2	AP2-associated protein kinase 1	Aak1	S	593	AEASLNKSKSATTTPSGSPRTSQQNVSNASE	___2	1.41837	1.42587	1.53389			0.940588	1.76621	1.096						1.24616		1.11593								-0.105976	-0.340277	0.121432	0.956445	-0.363376	0	0	0.787581		0	0	0.728805	0			1
Q3UHJ0-2	AP2-associated protein kinase 1	Aak1	S	595	ASLNKSKSATTTPSGSPRTSQQNVSNASEGS	___2				0.9625	0.310909				1.15264	1.554	1.29977	1.40914	1.23207		1.21772		0.434761	1.72585	0.768721					-0.651596	0	0	0.82337	0.390821	0	0	0.787529	-0.407445	0	0	0.728753	-0.337218	-0.687737	0.360161	0.6716
Q3UHJ0-2	AP2-associated protein kinase 1	Aak1	S	540	PPTIQGQKVGSLTPPSSPKTQRAGHRRILSD	___2	4.36691	4.13688	4.07111	4.0591	3.67907	3.9274	4.27939	4.13854	4.0775	4.23474	4.5342	4.27563	4.34479	4.42134	4.2077	4.09528	3.7845	4.37408	4.31978					-0.196545	-1.16635	0.528598	0.650679	-0.00823951	-0.0427121	0.030223	1	-0.18409	-1.49605	0.67991	0.474697	-0.225419	-0.743009	0.481654	0.639178
Q3UHJ0-2	AP2-associated protein kinase 1	Aak1	T	590	AAAAEASLNKSKSATTTPSGSPRTSQQNVSN	___2		1.42587	1.53389				1.76621							1.24616	1.21772		0.434761	1.72585						0.28633	0	0	0.776874		0	0	0.969743		0	0	0.682742		0	0	1
Q3UHJ0-2	AP2-associated protein kinase 1	Aak1	T	591	AAAEASLNKSKSATTTPSGSPRTSQQNVSNA	___2	1.41837			0.9625	0.310909	0.940588		1.096			1.29977	1.40914				1.11593			0.768721					-0.564687	-1.45281	0.547542	0.638649	-0.0944347	0	0	0.970596	-0.509234	0	0	0.682696	-0.585734	0	0	1
Q3UHJ0-2	AP2-associated protein kinase 1	Aak1	T	537	TTPPPTIQGQKVGSLTPPSSPKTQRAGHRRI	___2	4.36691	4.13688	4.07111	4.0591	3.67907	3.9274	4.27939	4.13854	4.0775	4.23474	4.5342	4.27563	4.34479	4.42134	4.2077	4.09528	3.7845	4.37408	4.31978					-0.196545	-1.16635	0.528598	0.650553	-0.00823951	-0.0427121	0.030223	1	-0.18409	-1.49605	0.67991	0.474572	-0.225419	-0.743009	0.481654	0.639295
Q3UHJ0-2	AP2-associated protein kinase 1	Aak1	S	593	AEASLNKSKSATTTPSGSPRTSQQNVSNASE	___3	-2.0906	-2.41081	-1.38819																						0	0	0.760277		0	0	0.965292	0	0	-4.34e-08	1	0			1
Q3UHJ0-2	AP2-associated protein kinase 1	Aak1	S	540	PPTIQGQKVGSLTPPSSPKTQRAGHRRILSD	___3		-2.20662	-2.19962	-2.42716		-1.47867	-2.2945				-2.55589	-2.43273	-2.13095	-2.52329										0.391215	1.22648	0.512154	0.661528		0	0	0.965213	-0.0289774	0	0	0.665416		0	0	1
Q3UHJ0-2	AP2-associated protein kinase 1	Aak1	T	591	AAAEASLNKSKSATTTPSGSPRTSQQNVSNA	___3	-2.0906	-2.41081	-1.38819																						0	0	0.746807		0	0	1	0	0	-4.34e-08	1	0			1
Q3UHJ0-2	AP2-associated protein kinase 1	Aak1	T	537	TTPPPTIQGQKVGSLTPPSSPKTQRAGHRRI	___3		-2.20662	-2.19962	-2.42716		-1.47867	-2.2945				-2.55589	-2.43273	-2.13095	-2.52329										0.391215	1.22648	0.512154	0.661403		0	0	1	-0.0289774	0	0	0.652252		0	0	1
Q9JKX4-2	Protein AATF	Aatf	S	173	IVNGAKPNTESEEISSEDDELVGEKKKQRKA	___1	-1.47053	-1.34955	-1.14293	-0.9872	-1.39915	-1.30808		-0.72046	-0.777811	-0.768389	-1.46432	-1.62913		-2.01387				-1.26036	-0.71932		+			-0.116061	-0.709785	0.286489	0.814418	0.481999	2.11442	1.88388	0.0857908	-0.529807	0	0	0.799624	0.556884	1.45479	0.726406	0.357916
Q9JKX4-2	Protein AATF	Aatf	S	172	HIVNGAKPNTESEEISSEDDELVGEKKKQRK	___2	2.45894	2.90915	2.6102	2.96159	1.75147	2.49827	1.70695	3.03158	2.2654	3.07056	3.12218	2.76437	2.94131	2.37008	0.894577	2.07434	2.76029	3.17463	2.41637					-0.749409	-2.90927	1.47589	0.246226	0.0542106	0.149997	0.0737106	0.990894	-1.16361	-1.94929	0.834531	0.39261	-0.158859	-0.464061	0.261304	0.794847
Q9JKX4-2	Protein AATF	Aatf	S	173	IVNGAKPNTESEEISSEDDELVGEKKKQRKA	___2	2.45894	2.90915	2.6102	2.96159	1.75147	2.49827	1.70695	3.03158	2.2654	3.07056	3.12218	2.76437	2.94131	2.37008	0.894577	2.07434	2.76029	3.17463	2.41637					-0.749409	-2.90927	1.47589	0.246048	0.0542106	0.149997	0.0737106	0.990793	-1.16361	-1.94929	0.834531	0.392482	-0.158859	-0.464061	0.261304	0.794963
Q9JKX4-2	Protein AATF	Aatf	S	168	PDTRHIVNGAKPNTESEEISSEDDELVGEKK	___3	0.302639	1.39598	1.14584	1.45932	0.870792	1.25313	1.05217	1.55795	-0.20149	0.505791	1.41159	1.87925	1.16089	0.869699	0.284679	0.764017	0.75251	1.53026	-0.18618					-0.0172509	-0.0525002	0.017655	1	-0.455195	-0.720995	0.365773	0.597577	-1.00595	-3.46318	1.39205	0.237623	-0.785048	-1.22852	0.659574	0.362914
Q9JKX4-2	Protein AATF	Aatf	S	172	HIVNGAKPNTESEEISSEDDELVGEKKKQRK	___3	0.302639	1.39598	1.14584	1.45932	0.870792	1.25313	1.05217	1.55795	-0.20149	0.505791	1.41159	1.87925	1.16089	0.869699	0.284679	0.764017	0.75251	1.53026	-0.18618					-0.0172509	-0.0525002	0.017655	1	-0.455195	-0.720995	0.365773	0.597663	-1.00595	-3.46318	1.39205	0.23744	-0.785048	-1.22852	0.659574	0.362818
Q9JKX4-2	Protein AATF	Aatf	S	173	IVNGAKPNTESEEISSEDDELVGEKKKQRKA	___3	0.302639	1.39598	1.14584	1.45932	0.870792	1.25313	1.05217	1.55795	-0.20149	0.505791	1.41159	1.87925	1.16089	0.869699	0.284679	0.764017	0.75251	1.53026	-0.18618					-0.0172509	-0.0525002	0.017655	1	-0.455195	-0.720995	0.365773	0.597492	-1.00595	-3.46318	1.39205	0.237257	-0.785048	-1.22852	0.659574	0.362721
Z4YNA9	Protein HIDE1	AB124611;Hide1	S	183	TLDSGPRKRPTSASSSPEPPEFSTFRACQ__	___1			-1.73858		-1.09861	-0.820147	-1.50244	-1.892		-1.21657					-2.37946		-1.84658		-1.43474					0.598178	0	0	1	0.184295	0	0	1		0	0	1		0	0	0.994317
Z4YNA9	Protein HIDE1	AB124611;Hide1	S	179	DSVATLDSGPRKRPTSASSSPEPPEFSTFRA	___2	0.192179	0.80393		0.18096	0.335909	0.631285	1.44383	0.4036			0.676851	0.53709	0.812494			1.2039		0.60508	0.579309					0.411314	1.05473	0.454639	0.698761	0.0112435	0	0	0.862569	0.418173	0	0	0.772527	-0.0832841	-0.410086	0.320321	0.833897
Z4YNA9	Protein HIDE1	AB124611;Hide1	S	181	VATLDSGPRKRPTSASSSPEPPEFSTFRACQ	___2											-0.806789		-1.24615	-0.237413		-0.178165	-1.2651	-0.92655	-0.812771					0	0	-4.34e-08	1	0			1	0.599004	0	0	0.772468	0.0249942	0.0735278	0.0345134	1
Z4YNA9	Protein HIDE1	AB124611;Hide1	S	182	ATLDSGPRKRPTSASSSPEPPEFSTFRACQ_	___2	1.10772	1.17541		1.15637	0.896551						-0.806789		-1.24615	-0.237413	-0.136911	-0.178165	-1.2651	-0.92655	1.52895					-0.249951	0	0	0.866655		0	0	0.862508	1.0915	3.10528	1.2751	0.264507	0.805568	0.645341	0.272874	0.706232
Z4YNA9	Protein HIDE1	AB124611;Hide1	S	183	TLDSGPRKRPTSASSSPEPPEFSTFRACQ__	___2	0.192179	0.80393		0.18096	0.335909	0.631285	1.44383				0.676851	0.53709	0.812494	1.21316		1.2039		0.60508	0.579309					0.411314	1.05473	0.454639	0.69864		0	0	0.862449	0.601564	8.58939	1.87665	0.173381	-0.0832841	-0.410086	0.320321	0.834014
P41233	ATP-binding cassette sub-family A member 1	Abca1	S	1296	CLHPFTEDDAVDPNDSDIDPESRETDLLSGM	___1											-0.69269	-1.34727					-0.508259	0.0355492	-0.603319					0	0	-4.34e-08	1	0			1		0	0	0.916982	0.661303	1.45569	0.799167	0.308358
A2AJ26	ATP-binding cassette sub-family A member 2	Abca2	S	2380	SDNVEQQEAEPSSLPSPLGLLSLLRPRPAPT	___1	-0.89423	-0.7749			-1.1028	-1.75439		-1.23139	-1.68083					-2.07323	-1.4275		-1.73333							-0.594033	-1.7935	0.668058	0.559227	-0.621544	-1.86927	0.935275	0.213443	-0.274816	0	0	1		0	0	0.985544
A2AJ26	ATP-binding cassette sub-family A member 2	Abca2	S	1326	TTLEEVFLKVSEEDQSLENSEADVKESRKDV	___1	-0.140591	-0.51231	-0.394851	0.0548401	-1.08083	0.167088	0.0423927	0.17872	0.267399	-0.31398	-0.394279	-0.323139	-0.388115	-0.135193	0.130142	0.249922	-0.12936	-0.464741	-0.0288105					-0.0422225	-0.115801	0.0398541	1	0.292274	0.932151	0.639417	0.46146	0.370982	2.75148	1.28991	0.259817	0.160874	0.688266	0.529672	0.671083
A2AJ26	ATP-binding cassette sub-family A member 2	Abca2	S	1330	EVFLKVSEEDQSLENSEADVKESRKDVLPGA	___1		-0.57716	0.0299006	-0.247139			-0.400221	0.0623598	-0.196491	-0.68606	-1.1481	-0.62985	-0.567535	-0.996145	-1.01358	-0.563644	-1.55959	-0.81699	-0.926161					-0.135422	0	0	1	-0.00859769	-0.0225679	0.0100812	1	-0.186133	-0.61613	0.243256	0.804344	-0.319085	-0.806336	0.466854	0.600298
A2AJ26	ATP-binding cassette sub-family A member 2	Abca2	T	2410	TELRALVADEPEDLDTEDEGLISFEEERAQL	___1	-0.23468	0.331079		-0.473309	0.242046	0.329094	0.766626	0.2357		-0.73103	0.40925	0.29001	-0.0510254	0.0750694	0.4638	-1.09848	0.0606613	-0.1392						0.571557	1.98106	0.925707	0.426674	-0.122029	-0.212614	0.0896624	0.952815	-0.472323	-0.99406	0.424282	0.657093	-0.255348	-0.871491	0.55654	0.577945
A2AJ26	ATP-binding cassette sub-family A member 2	Abca2	S	1326	TTLEEVFLKVSEEDQSLENSEADVKESRKDV	___2	1.81815	1.78426	2.02531	1.90458	1.4058	1.67144	1.80227	1.89865	2.08212	2.21445	2.19126	2.22297	1.91766	2.31118	2.31424	2.0466	1.89711	2.84544	2.5677					-0.256573	-2.20273	1.10335	0.353727	0.181998	0.911966	0.895816	0.472925	-0.0308126	-0.304668	0.110243	0.918985	0.32612	0.820019	0.47516	0.591648
A2AJ26	ATP-binding cassette sub-family A member 2	Abca2	S	1330	EVFLKVSEEDQSLENSEADVKESRKDVLPGA	___2	1.81815	1.78426	2.02531	1.90458	1.4058	1.67144	1.80227	1.89865	2.08212	2.21445	2.19126	2.22297	1.91766	2.31118	2.31424	2.0466	1.89711	2.84544	2.5677					-0.256573	-2.20273	1.10335	0.353577	0.181998	0.911966	0.895816	0.472847	-0.0308126	-0.304668	0.110243	0.918878	0.32612	0.820019	0.47516	0.591763
O35379	Multidrug resistance-associated protein 1	Abcc1	S	289	RIVYAPPKDPSKPKGSSQLDVNEEVEALIVK	___1	-2.06884	1.83011	1.965	-2.83642	2.03786	2.18755	-1.41214	2.02127		-2.50859	-1.4764		-3.50624	1.77617	-1.96717	1.49061	-2.72691	1.81241	-3.00433					1.2153	0.678216	0.277574	0.823977	0.0338786	0.0138203	0.00471833	1	0.397169	0.206957	0.0709418	0.951454	1.18504	0.525977	0.207347	0.768265
O35379	Multidrug resistance-associated protein 1	Abcc1	S	290	IVYAPPKDPSKPKGSSQLDVNEEVEALIVKS	___1	2.77937	2.56581	2.80032	2.46379	2.71911	2.98776	3.09312	2.75269	2.33642	2.76252	2.23915	2.18306	2.21234	2.93235	2.17707	2.10931	2.37448	2.42278	2.16466					0.281008	2.08661	1.03957	0.380517	-0.0351125	-0.139049	0.0824708	0.996884	0.181834	0.687174	0.275936	0.77702	0.109125	0.603346	0.604656	0.718921
O35379	Multidrug resistance-associated protein 1	Abcc1	S	918	VGKHLQRHLSNSSSHSGDTSQQHSSIAELQK	___1			-0.56062	0.61067	0.579977	0.730562	0.554598	0.37222	1.18391	0.454691	-0.457039	-1.00828	-0.762705	0.228943	0.619865	0.012434	0.407551	0.199839					+	0.596684	1.34924	0.568549	0.624923	0.645248	0.9942	0.488562	0.460727	1.01974	3.31094	1.34333	0.24808	1.04637	3.27076	1.7539	0.0767368
O35379	Multidrug resistance-associated protein 1	Abcc1	S	927	SNSSSHSGDTSQQHSSIAELQKAGAKEETWK	___1	-1.19894		0.385129		-0.464689	-0.67771	0.7659	1.12318	2.24591				-0.128334				0.95393							0.281408	0.339787	0.12124	0.955985	2.09145	1.95317	0.785088	0.197989		0	0	0.933645	1.08226	0	0	0.969645
O35379	Multidrug resistance-associated protein 1	Abcc1	S	878	AEFLRTYANAEQDLASEDDSVSGSGKESKPV	___1	-1.62544	-0.341221			-1.14197		-1.25063	-1.66315	-0.569832		-0.957659	-1.05352	-1.04787	-1.02516	-1.52762	-0.976656	-0.860659	-0.179611	-1.01666					-0.212966	-0.330484	0.112134	0.963126	-0.13316	-0.141165	0.0510817	1	-0.286332	-1.34806	0.60394	0.521601	0.334041	0.930833	0.574392	0.517094
O35379	Multidrug resistance-associated protein 1	Abcc1	S	882	RTYANAEQDLASEDDSVSGSGKESKPVENGM	___1		-1.67767	-1.49383	-1.20391		-1.34864	-0.956251			-1.50318	-1.31305	-0.932751			-1.66407			-2.05634						0.306026	1.32831	0.558958	0.63161	-0.0447092	0	0	1	-0.684897	0	0	0.933559	-0.933441	0	0	0.969719
O35379	Multidrug resistance-associated protein 1	Abcc1	S	884	YANAEQDLASEDDSVSGSGKESKPVENGMLV	___1	-0.382481	-1.05542	-0.850911	-0.651569	-1.23959	-0.258589	-0.768564	-1.35441		-0.268419	-0.901669	-0.681299	-1.38478			-0.78089	-1.59185	-1.44112	-1.37497					-0.0204867	-0.0702596	0.0237828	1	-0.076319	-0.15382	0.0672114	0.989397	-0.07798	0	0	0.933473	-0.480062	-1.51233	1.03695	0.265775
O35379	Multidrug resistance-associated protein 1	Abcc1	S	289	RIVYAPPKDPSKPKGSSQLDVNEEVEALIVK	___2	-0.704081	-0.748171	-0.50306	-0.85285	-0.867014	-0.33806	-0.283968	0.0968199	-1.23606	-1.27004	-0.207399	-0.810169	-0.748446	-0.844912	-0.700081	-1.68771	-0.34807	0.14282	-0.563391					0.205691	1.15463	0.522263	0.654895	-0.101053	-0.207753	0.0946771	0.951705	-0.62862	-1.75243	0.810855	0.403753	0.332458	0.867072	0.514448	0.558508
O35379	Multidrug resistance-associated protein 1	Abcc1	S	290	IVYAPPKDPSKPKGSSQLDVNEEVEALIVKS	___2	-0.704081	-0.748171	-0.50306	-0.85285	-0.867014	-0.33806	-0.283968	0.0968199	-1.23606	-1.27004	-0.207399	-0.810169	-0.748446	-0.844912	-0.700081	-1.68771	-0.34807	0.14282	-0.563391					0.205691	1.15463	0.522263	0.65477	-0.101053	-0.207753	0.0946771	0.951805	-0.62862	-1.75243	0.810855	0.403626	0.332458	0.867072	0.514448	0.558396
O35379	Multidrug resistance-associated protein 1	Abcc1	S	915	TDTVGKHLQRHLSNSSSHSGDTSQQHSSIAE	___2			0.86847	1.2491	0.976652			1.43333	0.831718			0.905291	1.09034	1.4885	1.61232			1.72104						-0.0821323	0	0	0.838472	0.0737391	0.161725	0.0680016	0.990734	0.645121	0	0	0.744239	0.723226	0	0	0.902916
O35379	Multidrug resistance-associated protein 1	Abcc1	S	918	VGKHLQRHLSNSSSHSGDTSQQHSSIAELQK	___2	0.678879	0.93347	0.86847	1.2491	0.976652			1.43333	0.831718		-1.36143	0.905291	1.09034	1.4885	1.61232	1.15931		1.72104	0.171381					0.0441728	0	0	0.838413	0.200044	0.561863	0.32032	0.714171	1.64811	1.91065	0.818074	0.401461	0.734811	0.578565	0.240672	0.739553
O35379	Multidrug resistance-associated protein 1	Abcc1	S	926	LSNSSSHSGDTSQQHSSIAELQKAGAKEETW	___2					-0.446089		0.516081	0.23001				-0.85907			0.135618	-0.408474			1.08955						0	0	0.838354		0	0	0.802568	0.722644	0	0	0.744184	1.94862	0	0	0.902981
O35379	Multidrug resistance-associated protein 1	Abcc1	S	927	SNSSSHSGDTSQQHSSIAELQKAGAKEETWK	___2					-0.907618	-0.803442		0.358211		-0.403028	-1.76297		-1.29897		-0.0240421			-0.13468	0.171381				+		0	0	0.838294		0	0	0.802515	1.73893	0	0	0.744129	1.54932	4.09957	1.5128	0.0869155
O35379	Multidrug resistance-associated protein 1	Abcc1	S	878	AEFLRTYANAEQDLASEDDSVSGSGKESKPV	___2	-1.44717	-0.41152	-0.160531	0.12248		-3.0642	-1.91326		-0.09659	-0.132929	-0.202808	-0.31576	-0.312584	-0.761675	-0.104305	-0.29982	-0.242069	0.39645	-0.22785					-2.01455	-3.23571	1.49753	0.240794	0.359426	0.585971	0.281965	0.696431	-0.116203	-0.58679	0.229984	0.815092	0.252561	0.80495	0.518782	0.600973
O35379	Multidrug resistance-associated protein 1	Abcc1	S	882	RTYANAEQDLASEDDSVSGSGKESKPVENGM	___2	-1.44717	-0.41152	-0.160531	0.12248					-0.09659	-0.132929	-0.202808	-0.31576	-0.312584	-0.761675	-0.104305	-0.29982	-0.242069	0.39645	-0.22785						0	0	0.838235	0.359426	0.585971	0.281965	0.696521	-0.116203	-0.58679	0.229984	0.814981	0.252561	0.80495	0.518782	0.600858
O35379	Multidrug resistance-associated protein 1	Abcc1	S	884	YANAEQDLASEDDSVSGSGKESKPVENGMLV	___2						-3.0642	-1.91326		-2.00876	-2.13182	-1.98386					-1.49583		-2.28201							0	0	0.838176		0	0	0.801248	0.488031	0	0	0.744074	-0.298151	0	0	0.903046
O35379	Multidrug resistance-associated protein 1	Abcc1	S	912	MLVTDTVGKHLQRHLSNSSSHSGDTSQQHSS	___3	0.0307503	0.406019	0.82138	1.57114	-1.06362	0.137104	0.935097	-0.55395	-1.27857	-0.118898	1.09651	-0.300329	-0.0137157	-1.041	-1.18681			-0.45941	-1.78937		+			-0.70446	-1.12984	0.508903	0.662933	-1.3578	-2.33164	1.42799	0.064415	-1.80668	-2.79213	1.16559	0.294219	-1.38521	-1.64845	0.801126	0.257989
O35379	Multidrug resistance-associated protein 1	Abcc1	S	914	VTDTVGKHLQRHLSNSSSHSGDTSQQHSSIA	___3		-0.376511	0.678679		-0.575539	-0.260755	0.270008	-0.79061			-0.315279	0.28054		-0.232208			-0.0107498	-0.14603	-1.3729					-0.339846	-0.671551	0.259672	0.836628	-0.941695	0	0	0.954915	0.573805	0	0	0.669731	-0.492524	-0.701794	0.325064	0.674533
O35379	Multidrug resistance-associated protein 1	Abcc1	S	915	TDTVGKHLQRHLSNSSSHSGDTSQQHSSIAE	___3	0.0307503	1.42701	1.21744	0.78969	0.0306244	1.28019	0.935097	-0.55395	-1.27857	0.400751	1.09651	1.05024	1.0766	0.243694	0.909542	-0.164499		-0.45941	-1.78937		+		+	-0.117586	-0.244989	0.0882022	0.98288	-1.34348	-2.07787	1.24134	0.0902628	-0.331025	-0.638796	0.2536	0.796716	-2.19884	-3.68964	1.67112	0.0611615
O35379	Multidrug resistance-associated protein 1	Abcc1	S	916	DTVGKHLQRHLSNSSSHSGDTSQQHSSIAEL	___3	0.68243			0.299061	-0.0206738	1.57128	1.67936	0.51978	1.19258	-0.323528	0.54381	-0.608521	1.90478	0.507498	0.0347347	0.522844	1.0919	1.26969	1.07225					0.585908	0.809589	0.321089	0.788145	-0.0278018	-0.0406485	0.0154638	1	0.38738	0.812695	0.322488	0.740212	0.531258	0.64079	0.295363	0.697056
O35379	Multidrug resistance-associated protein 1	Abcc1	S	918	VGKHLQRHLSNSSSHSGDTSQQHSSIAELQK	___3	-1.77636	0.782209	0.88767	0.299061	0.616375	0.86039	1.21604		-0.548101	1.57187	1.7191	0.72187	0.751125	1.64242	1.62841	2.00094	-0.75573	0.0642204	-1.0773				+	0.849454	1.13309	0.510648	0.661725	0.46374	0.375196	0.152417	0.844481	0.392494	1.13993	0.497654	0.596149	-1.65364	-2.89068	1.60506	0.0741758
O35379	Multidrug resistance-associated protein 1	Abcc1	S	927	SNSSSHSGDTSQQHSSIAELQKAGAKEETWK	___3		-0.376511	-0.65278		-0.575539	-0.260755	0.270008				-0.315279	-0.29405							0.361919					0.32588	0.973496	0.395658	0.734174		0	0	0.954843		0	0	0.669687	0.666584	0	0	1
E9Q236	NA	Abcc4	T	646	LKKENEEAEPSTAPGTPTLRKRTFSEASIWS	___1	0.603189	0.132339	0.806489	1.02933	1.11423	0.88443	1.15475	0.715659		0.659031	0.365911	0.38356		0.143648	0.542589		0.358221	0.21623	0.64036					0.408299	1.72385	0.837621	0.468353	0.0445077	0.114945	0.0533742	1	0.0418345	0.237072	0.0820392	0.943416	0.0302013	0.115692	0.0638821	0.985732
E9Q236	NA	Abcc4	T	642	FGSLLKKENEEAEPSTAPGTPTLRKRTFSEA	___2	-0.40877	-1.00626	-1.08899	-0.628609	-1.52613	-1.26998	-0.069067	-0.802171	-0.984661	-0.28377	-0.842609	-0.80126	-1.38444	-0.662123	-1.14799	-1.4575	-0.992529	-0.806231	-1.13271					-0.171901	-0.408527	0.155029	0.922011	0.0929566	0.259452	0.134529	0.91768	-0.203953	-0.848812	0.352815	0.716421	0.0322787	0.104013	0.0528295	0.990812
E9Q236	NA	Abcc4	T	646	LKKENEEAEPSTAPGTPTLRKRTFSEASIWS	___2	-0.40877	-1.00626	-1.08899	-0.628609	-1.52613	-1.26998	-0.069067		-0.984661	-0.28377	-0.842609	-0.80126	-1.38444	-0.662123	-1.14799	-1.4575	-0.992529	-0.806231	-1.13271					-0.171901	-0.408527	0.155029	0.921909	0.148942	0.352942	0.1754	0.859077	-0.203953	-0.848812	0.352815	0.716304	0.0322787	0.104013	0.0528295	0.990696
Q6P542	ATP-binding cassette sub-family F member 1	Abcf1	S	90	RDTRKGRRKKDVDDDSDERVLMERLKQLSVP	___1	-1.64604	-1.57859	-0.93851	-1.1373	-0.545414	-1.02637	-0.37886	-0.774961	-1.55554	-1.61049		-1.43226	-1.7887	-1.40191		-1.5765	-1.43064	-1.35074	-0.896509					0.674894	2.59874	1.31585	0.285105	0.0114466	0.0283782	0.0126194	1	-0.351902	-1.14402	0.430538	0.652345	0.384519	1.09083	0.647481	0.45451
Q6P542	ATP-binding cassette sub-family F member 1	Abcf1	S	613	KEYTVRFTFPDPPPLSPPVLGLHGVTFGYEG	___1	-0.641741	-0.713301	-0.584241	-1.69275	0.630625	0.391573	-0.23275				-1.16307	-1.4936		-1.53956	-1.96668		-1.10034							1.17116	3.09555	1.56881	0.230155		0	0	0.937203	-0.424783	-1.57303	0.591167	0.530904	0.227995	0	0	1
Q6P542	ATP-binding cassette sub-family F member 1	Abcf1	S	138	KAKGGNVFEALIQDDSEEEEEEEENRVLKPA	___1	4.46241	4.99765	4.09719	2.79078	4.32598	4.78477	4.5726	4.74712	2.08419	2.77939	3.83047	3.6589	3.37105	3.16024	3.58513	2.91875	2.85875	3.39365	2.76455					0.47411	0.836123	0.355364	0.76204	-0.883441	-0.912135	0.448861	0.472969	-0.504969	-2.50217	1.17645	0.290482	-0.614489	-1.82146	1.21639	0.188708
Q6P542	ATP-binding cassette sub-family F member 1	Abcf1	S	194	EKSKGKAKSKPAAADSEGEEEEEDTAKEKEP	___1	4.74509	5.55657	5.90852	5.99685	4.79578	5.77954	5.92856	5.77403	5.30421	5.511	4.82562	5.54414	5.41532	6.09364	5.83464	6.07334	5.4287	4.95938	5.74053					-0.0504672	-0.112209	0.0385679	1	-0.0220109	-0.0482572	0.0208569	1	0.49183	1.25004	0.553731	0.555177	0.114511	0.274637	0.133027	0.901131
Q6P542	ATP-binding cassette sub-family F member 1	Abcf1	S	107	ERVLMERLKQLSVPASDEEDEVPAPIPRGRK	___1	1.55165	5.84883	6.20272	6.09913	6.23158	6.30675	6.36541	6.29627	6.14233	5.97758	5.74169	5.58162	6.08693	5.67697	5.72865	5.96425	5.79617	5.36382	5.92196					1.37566	1.03124	0.456298	0.697387	1.21314	0.844916	0.392079	0.515768	1.47082	1.09255	0.473688	0.614223	-0.109428	-0.336298	0.185279	0.870508
Q6P542	ATP-binding cassette sub-family F member 1	Abcf1	S	103	DDSDERVLMERLKQLSVPASDEEDEVPAPIP	___2	2.46221	2.5902	2.28476	2.0602	-1.39784	2.31304	-0.210545	3.00225	2.27793	2.78514	2.61307	2.57181	1.79355	2.54097	2.50553	2.55823	1.7203		1.69047					-2.11445	-2.28472	1.14803	0.339056	0.339098	1.04259	0.715463	0.398687	-0.00097847	-0.016354	0.00535947	1	-0.62076	-1.39714	0.771637	0.328216
Q6P542	ATP-binding cassette sub-family F member 1	Abcf1	S	107	ERVLMERLKQLSVPASDEEDEVPAPIPRGRK	___2	2.46221	2.5902	2.28476	2.0602	-1.39784	2.31304	-0.210545	3.00225	2.27793	2.78514	2.61307	2.57181	1.79355	2.54097	2.50553	2.55823	1.7203		1.69047					-2.11445	-2.28472	1.14803	0.338903	0.339098	1.04259	0.715463	0.398615	-0.00097847	-0.016354	0.00535947	1	-0.62076	-1.39714	0.771637	0.328311
Q8K268	ATP-binding cassette sub-family F member 3	Abcf3	S	83	MYNTLRLAEPQNQGNSQVLLDAPIQLSKIME	___1		-1.32257		-1.82612		-1.63499		-0.474311		-0.450668				-1.10059			-1.14947	-0.82535	-0.365931		+			-0.0606432	0	0	0.909564	1.11186	3.15821	1.32111	0.0849021		0	0	0.82754		0	0	0.8598
Q8K268	ATP-binding cassette sub-family F member 3	Abcf3	S	543	GAGKSTMLKLLMGDLSPVRGIRHAHRNLKIG	___1	-2.90853	-2.5752	-2.1799	-2.73005	-1.79513	-2.17935	-2.6165	-2.25421	-2.5183	-3.15378	-2.41994	-3.21165												0.401429	1.48426	0.703636	0.538861	-0.0436768	-0.112227	0.0526389	1		0	0	0.827473		0	0	0.859859
B7ZCU4	Abl interactor 1	Abi1	S	295	GSQYGTMTRQISRHNSTTSSTSSGGYRRTPS	___1	-1.72485	-1.41777		-1.77818	-1.33915	-1.41097		-1.23538	-0.550072		-0.49704	-0.618509		-1.32849				-0.957771						0.265204	1.7987	0.769806	0.505824	0.747541	1.89883	1.07427	0.155582	-0.413246	0	0	0.990473	-0.399997	0	0	1
B7ZCU4	Abl interactor 1	Abi1	S	222	PTVPNDYMTSPARLGSQHSPGRTASLNQRPR	___1	1.38715		-0.0932703	0.61408	-0.441818	1.2991	0.928801	2.07781	1.25605	1.53912	0.70434	1.10344		1.10345	0.458721		0.59411	1.32516	0.68128					-0.0406253	-0.0596966	0.0198781	1	0.98834	1.67299	0.94199	0.173918	0.211367	0.409846	0.149091	0.882318	-0.0370398	-0.0855991	0.036974	1
B7ZCU4	Abl interactor 1	Abi1	S	225	PNDYMTSPARLGSQHSPGRTASLNQRPRTHS	___1	4.66059	4.37747	4.98762	4.70994	5.06607	4.9175	4.97939	4.77602	5.11637	4.89943		4.5187		4.65919	4.634	3.92834	4.82357	4.421	4.53529					0.303751	1.99598	0.989428	0.398759	0.246702	0.914839	0.686805	0.472175	-0.152098	-0.489521	0.181753	0.856041	0.0745869	0	0	1
B7ZCU4	Abl interactor 1	Abi1	S	183	TGTLSRTNPPTQKPPSPPVSGRGTLGRNTPY	___1	0.18104			0.123941	-0.0311775	-0.308096	0.572409			0.521841	1.51021	0.60392			0.518639			0.41485	0.605049					-0.0747751	-0.222372	0.0765987	0.989322	0.36935	0	0	1	-0.538421	0	0	0.990376	-0.547115	-0.971757	0.445127	0.556148
A0A087WPP8	Abl interactor 2	Abi2	S	221	DYVPSPTRNMAPSQQSPVRTASVNQRNRTYS	___1	-0.80994	-0.27141	-0.384339	-0.610569	-0.626478	-0.396076	-0.295694	-0.803201	-1.06664	-1.08868	-0.64402	-0.81761	-1.27324	-0.863527	-1.01659	-0.77116	-1.201	-1.04155	-1.12012					0.0796501	0.486247	0.188858	0.89664	-0.467109	-1.78784	1.4694	0.133278	-0.185894	-1.9908	0.930542	0.358375	-0.209265	-0.713752	0.468974	0.657545
P00520-2	Tyrosine-protein kinase ABL1	Abl1	S	797	KNEEAAEEGFKDTESSPGSSPPSLTPKLLRR	___1									-2.20726		-1.90241		-1.46008			-1.70146	-1.46979	-2.17422	-1.63841					0	0	-4.34e-08	1		0	0	0.774858	-0.134044	0	0	0.926297	-0.079565	-0.189485	0.08638	0.949949
P00520-2	Tyrosine-protein kinase ABL1	Abl1	S	797	KNEEAAEEGFKDTESSPGSSPPSLTPKLLRR	___2			-0.979371	-0.1015		0.0912476	-0.444103		-0.703581	-0.797239	-0.25091	-0.44314	-0.561785	-0.167284	-0.205868	0.0499973	-0.738008	-0.25626	-0.59218					0.364008	0.708027	0.257808	0.838161	-0.209975	-0.387817	0.166726	0.852787	0.26849	2.64892	1.24377	0.275253	-0.110205	-0.409742	0.259776	0.827388
P00520-2	Tyrosine-protein kinase ABL1	Abl1	S	801	AAEEGFKDTESSPGSSPPSLTPKLLRRQVTA	___2				-0.1015		0.0912476	-0.444103			-0.797239	-0.25091	-0.44314	-0.561785	-0.167284		0.0499973	-0.738008							-0.0749283	0	0	0.835114	-0.69574	0	0	0.798334	0.317565	2.77366	1.15891	0.294911	-0.319397	0	0	0.889992
B2RQ57	Non-specific protein-tyrosine kinase;Abelson tyrosine-protein kinase 2	Abl2	S	632	ASSGSPALPRKQRDKSPSSLLEDAKETCFTR	___1	-0.192051	0.0741997	0.24499			0.456362	0.741487	-0.0479708	0.0810089	0.264771	-0.198729		0.00556564	0.407005	-1.02204	0.743258		0.0254288	0.0575409					0.556547	2.84596	1.18492	0.327772	0.0568899	0.222037	0.134206	0.944941	-0.0414648	-0.0568184	0.0185155	1	0.138066	0.678788	0.503783	0.708001
B2RQ57	Non-specific protein-tyrosine kinase;Abelson tyrosine-protein kinase 2	Abl2	S	896	PPPPVMRLLQHPSTCSDPEEEPTAPPAGQHT	___1														0.286184	-0.282314									0	0	-4.34e-08	1	0			1		0	0	0.994365	0			1
B2RQ57	Non-specific protein-tyrosine kinase;Abelson tyrosine-protein kinase 2	Abl2	S	621	SAPAGFIRSTQASSGSPALPRKQRDKSPSSL	___1		0.74383	1.06729		0.939705	0.954948		0.857791	0.86599	0.81781		0.53388	0.280985	0.322498	0.942564	0.516392	0.47007	0	0.38282					0.0417671	0.257972	0.0858964	0.983106	-0.0583631	-0.262816	0.177018	0.922613	-0.243601	-0.74441	0.291889	0.76319	-0.123136	-0.398696	0.224085	0.839922
B2RQ57	Non-specific protein-tyrosine kinase;Abelson tyrosine-protein kinase 2	Abl2	S	72	SCVEDGFEGDKTGGSSPEVLHRPFGCDAESQ	___1	-0.892401	-1.29735	-0.99261	-0.837669	-0.822601	-0.246225	-0.545651	-1.04216			-1.11366		-0.684105				-1.02858	-1.55228						0.466848	2.52725	1.27814	0.294899	-0.0371516	0	0	1		0	0	0.994268	-0.391548	-0.892588	0.435252	0.601233
B2RQ57	Non-specific protein-tyrosine kinase;Abelson tyrosine-protein kinase 2	Abl2	S	715	PRNCQRSKLQLERTVSTSSQPEENVDRANDM	___1	-0.97134	-0.80653	-0.976411		-1.6867	-1.4618	-0.366488	-1.10227	-1.56551	-1.09681	-2.15191	-1.36104	-2.163		-1.31582	-2.32349		-1.83147						-0.253568	-0.616069	0.243228	0.848623	-0.33677	-1.27058	0.955094	0.305401	-0.204046	-0.39942	0.144893	0.885142	0.0605138	0	0	1
B2RQ57	Non-specific protein-tyrosine kinase;Abelson tyrosine-protein kinase 2	Abl2	S	715	PRNCQRSKLQLERTVSTSSQPEENVDRANDM	___2				-2.1018						-2.69915	-2.29246	-2.61806	-2.17516	-2.8248	-1.38647			-2.61381							0	0	0.860631	-0.597351	0	0	0.922715	0.349629	0.474163	0.166147	0.869763	-0.251918	0	0	0.925018
B2RQ57	Non-specific protein-tyrosine kinase;Abelson tyrosine-protein kinase 2	Abl2	S	718	CQRSKLQLERTVSTSSQPEENVDRANDMLPK	___2				-2.1018						-2.69915	-2.29246	-2.61806	-2.17516	-2.8248	-1.38647			-2.61381							0	0	0.860569	-0.597351	0	0	0.922846	0.349629	0.474163	0.166147	0.869654	-0.251918	0	0	0.925086
Q5SWU9	Acetyl-CoA carboxylase 1;Biotin carboxylase	Acaca	S	49	SNLVKLDLEEKEGSLSPASVSSDTLSDLGIS	___1												-0.26931	-0.773565		-1.2616	-0.926983								0	0	-4.34e-08	1	0			1	-1.13733	-3.2097	1.07115	0.317899		0	0	1
Q5SWU9	Acetyl-CoA carboxylase 1;Biotin carboxylase	Acaca	S	25	TLELNQHSRFIIGSVSEDNSEDEISNLVKLD	___1		-0.42565	0.626809	-0.541119	-0.351341						-0.991388	-0.2391		-0.331831	-0.394508	-0.522942		-0.75494						-0.238022	0	0	0.950286		0	0	0.772562	0.00652822	0.0220947	0.00725625	1	-0.139696	0	0	1
Q5SWU9	Acetyl-CoA carboxylase 1;Biotin carboxylase	Acaca	S	29	NQHSRFIIGSVSEDNSEDEISNLVKLDLEEK	___1	3.52728	2.81363	3.04859	2.55588	3.33057	3.35218	3.18066	2.13855	0.554838	1.49814	2.7609	3.06868	3.30199	2.50229	3.31577	3.20341	1.76386	2.03009	1.70418		+		+	0.301461	1.2134	0.554141	0.634249	-1.58917	-2.85909	1.75598	0.0360249	0.0923675	0.265413	0.0926507	0.934432	-1.21115	-4.23506	2.54212	0.0290623
Q5SWU9	Acetyl-CoA carboxylase 1;Biotin carboxylase	Acaca	S	1258	DFVRIFDEIMGCFCDSPPQSPTFPESGHTSL	___1	-0.357721	-0.095911	0.498109		0.877798		-0.295521	1.25473			-0.342918	-0.215691		-0.317402	-0.207523			0.352869						0.276311	0.506126	0.188681	0.896561	1.2399	0	0	0.772657	-0.228554	-0.707728	0.275607	0.777523	0.632174	0	0	1
Q5SWU9	Acetyl-CoA carboxylase 1;Biotin carboxylase	Acaca	S	2342	PTQRAEVVRILSTMDSPST____________	___1	-1.56792	-1.62332	-1.96098	-1.83787	-1.90972	-2.17334	-2.13586	-2.89142			-1.78571	-1.51906	-1.8225	-1.88499	-1.94312	-1.7514								-0.325449	-2.52772	1.27839	0.29538	-1.1439	0	0	0.772599	-0.290894	-2.29191	1.07737	0.316663		0	0	1
Q5SWU9	Acetyl-CoA carboxylase 1;Biotin carboxylase	Acaca	S	5	___________MDEPSPLAKTLELNQHSRFI	___1		-0.598801	-0.40079	-0.48185		-1.48779	-1.38836				-1.05168	-0.466589	-0.867846	-1.79085	-2.00395			-2.77961						-0.944261	-11.3856	2.83752	0.0945053		0	0	0.772648	-1.13827	-3.656	1.1717	0.292007	-1.98424	0	0	1
Q5SWU9	Acetyl-CoA carboxylase 1;Biotin carboxylase	Acaca	S	79	SGLQDGLAFHMRSSMSGLHLVKQGRDRKKID	___1	-0.745491	-0.28146	-0.514621	-0.748699	-0.178539	-0.451828	-1.827	-1.91082				-1.73536	-1.91582		-2.82981	-1.56846		-3.2648	-2.92994				+	-0.246557	-0.551992	0.218447	0.871855	-1.33825	0	0	0.772418	-0.473269	-0.75033	0.274645	0.778361	-1.27178	-4.38251	1.66471	0.0783684
Q5SWU9	Acetyl-CoA carboxylase 1;Biotin carboxylase	Acaca	S	47	EISNLVKLDLEEKEGSLSPASVSSDTLSDLG	___2	1.89813	2.18324	1.54591	-0.185579	2.03068	1.99437	1.58612	0.583449	-1.52251	-1.03683	2.2842	2.02682	0.716345	1.66919	1.94908	0.875618	0.274881	0.73267	-0.98365		+			0.509966	0.796631	0.335547	0.776439	-2.01905	-2.18463	1.23688	0.0781708	-0.715448	-2.13562	1.00184	0.338138	-1.66782	-2.06833	1.11033	0.145973
Q5SWU9	Acetyl-CoA carboxylase 1;Biotin carboxylase	Acaca	S	49	SNLVKLDLEEKEGSLSPASVSSDTLSDLGIS	___2	1.89813	2.18324	1.54591	-0.185579	2.03068	1.99437	1.58612	0.583449	-1.52251	-1.03683	2.2842	2.02682	0.716345	1.66919	1.94908	0.875618	0.274881	0.73267	-0.98365		+			0.509966	0.796631	0.335547	0.776328	-2.01905	-2.18463	1.23688	0.0781371	-0.715448	-2.13562	1.00184	0.337994	-1.66782	-2.06833	1.11033	0.145891
Q5SWU9	Acetyl-CoA carboxylase 1;Biotin carboxylase	Acaca	S	23	AKTLELNQHSRFIIGSVSEDNSEDEISNLVK	___2	0.94063	1.42487		-0.134359					-3.73478	-1.24927		0.930161	0.150986		1.2843	0.0448074		-0.671871	-1.4716		+				0	0	0.819849	-3.23574	-2.69457	1.21794	0.0714698	-0.153977	-0.244518	0.0811168	0.943919	-1.61231	-2.4493	0.991839	0.17618
Q5SWU9	Acetyl-CoA carboxylase 1;Biotin carboxylase	Acaca	S	25	TLELNQHSRFIIGSVSEDNSEDEISNLVKLD	___2					1.44757	1.50717	1.45031				-1.87023	-1.14506	0.651634	0.893101	1.79296	0.175604	-0.222469	0.110619	-0.761589						0	0	0.819793	0			1	2.46153	3.71983	1.47094	0.224966	0.496738	0.557202	0.248481	0.743212
Q5SWU9	Acetyl-CoA carboxylase 1;Biotin carboxylase	Acaca	S	29	NQHSRFIIGSVSEDNSEDEISNLVKLDLEEK	___2	1.4933	1.98692	1.26128	0.418221	1.44757	1.50717	1.45031	0.22083		-0.866409	1.66314	1.52109	0.651634	0.893101	1.79296	0.175604	-0.222469	0.110619	-0.761589		+		+	0.17842	0.459891	0.177244	0.905749	-1.61272	-2.32533	1.27453	0.0781732	0.250813	0.249447	0.088682	0.937947	-1.56977	-3.10459	1.74487	0.0624103
Q5SWU9	Acetyl-CoA carboxylase 1;Biotin carboxylase	Acaca	S	1258	DFVRIFDEIMGCFCDSPPQSPTFPESGHTSL	___2	2.14055	2.38965	2.21115	0.90361	1.36799	1.915	2.43993	-0.188741			1.82622	1.96893	1.75618	1.02874	1.72751	1.11886	-0.183649							-0.00360107	-0.00752809	0.00248927	1	-2.09998	0	0	0.78418	-0.605871	-2.10185	0.898451	0.368659	-2.03409	0	0	1
Q5SWU9	Acetyl-CoA carboxylase 1;Biotin carboxylase	Acaca	S	1262	IFDEIMGCFCDSPPQSPTFPESGHTSLYDED	___2	2.14055	2.38965	2.21115	0.90361	1.36799	1.915	2.43993	-0.188741			1.82622	1.96893	1.75618	1.02874	1.72751	1.11886	-0.183649							-0.00360107	-0.00752809	0.00248927	1	-2.09998	0	0	0.782664	-0.605871	-2.10185	0.898451	0.368526	-2.03409	0	0	1
Q8K2H4	Arf-GAP with coiled-coil, ANK repeat and PH domain-containing protein 1	Acap1	T	739	SDDPEKLSRRSHDLHTL______________	___1	-0.813971	-1.08021	-0.60855	-0.954969	-0.87458	-1.50567	-1.48212	0.405601		-0.156139	-1.10681	-1.57835	-2.17844					-1.26269			+			-0.423032	-2.01243	0.998552	0.396535	0.989156	3.0033	1.90244	0.0398848		0	0	0.778648	0.358512	0	0	0.913635
Q6ZQK5	Arf-GAP with coiled-coil, ANK repeat and PH domain-containing protein 2	Acap2	S	767	MASNNPEKLNRFQQDSQKF____________	___1				-2.49848		-2.22875		-1.32871	-1.97449	-1.05693	-2.41802	-2.64399	-2.57467	-2.285	-2.5915		-1.84752	-1.77574	-1.66599				+	0.269728	0	0	0.933054	1.0451	0	0	0.938624	0.0927563	0.487167	0.171144	0.86515	0.782478	4.22582	3.10822	0.0289673
Q6ZQK5	Arf-GAP with coiled-coil, ANK repeat and PH domain-containing protein 2	Acap2	S	379	YREKGDESEKLDKKSSPSTGSLDSGNESKEK	___1			-0.6809	-0.210529	-0.283773		-0.00179672	0.121961	0.110048	-0.765499		-0.818489		-0.285776		-1.56133	-1.06292		-0.43997					0.302927	1.10474	0.415221	0.722855	0.267884	0.517244	0.246324	0.754493	-0.303259	-0.454073	0.158457	0.875883	0.0670443	0	0	1
Q6ZQK5	Arf-GAP with coiled-coil, ANK repeat and PH domain-containing protein 2	Acap2	S	384	DESEKLDKKSSPSTGSLDSGNESKEKLLKGE	___1				1.36712	1.05154				2.07261	1.82057	1.60045	1.74797					1.74134	1.75199						-0.315592	0	0	0.932981	0.579469	0	0	0.938559		0	0	0.857766	0.0724545	0.41652	0.366004	0.840874
Q6ZQK5	Arf-GAP with coiled-coil, ANK repeat and PH domain-containing protein 2	Acap2	S	379	YREKGDESEKLDKKSSPSTGSLDSGNESKEK	___2	-1.78317	-1.52609	-1.89456	-1.70318	-1.34182	-1.58992	-1.68539	-1.45708	-1.08684	-1.14165	-1.44676	-1.46659	-2.20601	-0.955929	-1.11275	-0.939045	-1.34389	-1.28941	-1.229		+			0.187704	1.49527	0.709775	0.53627	0.498227	2.1367	1.87237	0.0829673	0.377718	3.99811	1.79168	0.182253	0.419021	1.19027	0.765121	0.378759
Q6ZQK5	Arf-GAP with coiled-coil, ANK repeat and PH domain-containing protein 2	Acap2	S	381	EKGDESEKLDKKSSPSTGSLDSGNESKEKLL	___2								-1.74165	-0.463451	-0.464609	-0.93269	-1.34015	-1.00232	-0.908653	-1.20161		-0.852409	-0.67565	-0.50238					0	0	-4.34e-08	1		0	0	0.836928	-0.0326093	-0.137066	0.0459215	0.973607	0.414906	1.58736	1.2082	0.243248
Q6ZQK5	Arf-GAP with coiled-coil, ANK repeat and PH domain-containing protein 2	Acap2	S	384	DESEKLDKKSSPSTGSLDSGNESKEKLLKGE	___2	-1.78317	-1.52609		-1.70318		-1.58992	-1.68539	-1.45708	-1.08684	-1.14165	-1.44676	-1.46659	-2.20601	-0.955929	-1.11275	-0.939045	-1.34389	-1.28941	-1.229					0.0331539	0.317815	0.112685	0.962377	0.44229	1.85737	1.48364	0.136345	0.377718	3.99811	1.79168	0.181979	0.419021	1.19027	0.765121	0.378856
Q6ZQK5	Arf-GAP with coiled-coil, ANK repeat and PH domain-containing protein 2	Acap2	S	387	EKLDKKSSPSTGSLDSGNESKEKLLKGESAL	___2	-1.89013	-2.09673	-2.05755	-1.82203	-1.94402	-1.35343	-1.51012	-1.39404	-0.785521	-1.02431	-1.63731	-1.67222	-2.11071	-1.13346	-1.48494	-1.18383	-1.36352	-1.05139	-0.50577		+			0.364083	2.17961	1.0907	0.35953	0.898654	3.36174	2.52108	0.0271105	0.367879	3.28745	1.51873	0.216011	0.833188	2.11844	1.32944	0.141621
Q8BMP6	Golgi resident protein GCP60	Acbd3	S	126	ALHKQVLLGPYNPDTSPEVGFFDVLGNDRRR	___1	-0.86001	-0.607571	-1.30461		-0.309524	-0.585346					-1.06528													0.476626	1.68769	0.721122	0.531312		0	0	0.82268		0	0	0.841297		0	0	0.84337
E9QNH7	Acyl-CoA-binding domain-containing protein 5	Acbd5	S	396	SSVRRGRVGNRIPHLSEGPKGRQVGSGGDGE	___1	-1.73449	-1.9176	-1.47611	-2.23076	-2.23752	-1.92931	-1.90167			-2.46518	-3.08295	-2.29314		-2.69551	-2.90368									-0.18309	-0.879119	0.377192	0.746221	-0.62544	0	0	1	-0.111946	-0.367768	0.132261	0.896956		0	0	0.951516
E9QNH7	Acyl-CoA-binding domain-containing protein 5	Acbd5	S	187	SSNAKAVNGKAESSDSGAESEEEEAQEELKG	___2		0.36109	-0.408971	0.57682	-0.497923	0.337366	0.418476	-0.19634	-0.590731	-0.483879	0.1259	0.0145206	-0.289515	0.219435	0.557161	-0.245922		-0.035511	-0.628					-0.0903397	-0.215768	0.075863	0.989529	-0.599963	-1.42327	0.868159	0.246379	0.063825	0.267173	0.0955305	0.932414	-0.282058	-0.756509	0.423349	0.645051
E9QNH7	Acyl-CoA-binding domain-containing protein 5	Acbd5	S	191	KAVNGKAESSDSGAESEEEEAQEELKGAEQS	___2	-0.1413	0.36109	-0.408971	0.57682	-0.497923	0.337366	0.418476	-0.19634	-0.590731	-0.483879	0.1259	0.0145206	-0.289515	0.219435	0.557161	-0.245922	-0.488338	-0.035511	-0.628					-0.0109355	-0.0301517	0.0100554	1	-0.52056	-1.35227	0.895223	0.256139	0.063825	0.267173	0.0955305	0.932308	-0.334252	-1.05213	0.700114	0.450351
Q5EE38	Adrenocortical dysplasia protein	Acd	S	298	PPAVGSTSPRAQAPTSPPCNSTPSSLLLNCS	___3	-0.727461		-0.50661	-1.07835	-1.03578		-0.8011						-0.745964											-0.147634	-0.636298	0.244272	0.847353		0	0	0.963928		0	0	0.664237		0	0	1
Q5EE38	Adrenocortical dysplasia protein	Acd	S	313	SPPCNSTPSSLLLNCSPSLSPLHPAPRSHQS	___3	-1.03752	-0.931961		-1.27484			-0.699636				-0.58976		-0.980125			-1.43687								0.381803	0	0	0.759452		0	0	0.96333	-0.847109	0	0	0.664193		0	0	1
Q5EE38	Adrenocortical dysplasia protein	Acd	S	317	NSTPSSLLLNCSPSLSPLHPAPRSHQSCETR	___3	-0.727461		-0.50661	-1.07835	-1.03578		-0.8011																	-0.147634	-0.636298	0.244272	0.847247		0	0	0.963251		0	0	0.66415	0			1
Q9JIX8	Apoptotic chromatin condensation inducer in the nucleus	Acin1	S	838	KISVVSATKGVQAGNSDTEGGQPGRKRRWGA;RKISVVSTKGVQAGNSDTEGGQPGRKRRWGA	___1	4.07703	3.92709	3.77844	3.60942	3.89381		3.77862	4.22782	4.19416	4.12082	3.87645	3.95653	3.14139	3.79553	3.4432	4.08071	3.48172	4.16926	4.10613					-0.0117817	-0.0763185	0.0255664	1	0.332938	1.50336	1.38998	0.201289	-0.143345	-0.597542	0.2275	0.816489	0.260914	0.593321	0.313954	0.723173
Q9JIX8	Apoptotic chromatin condensation inducer in the nucleus	Acin1	S	898	GQEAVVDLHADDSRISEDETERNGDDGTHDK	___1		1.53928	1.34502	1.06981		1.97977	1.19844	1.9049	2.29626	1.94064	1.23515	1.31239	0.433886	0.874739	0.304426	1.50766	1.73118	0.776419	1.42622		+			0.271066	0.796896	0.315378	0.792531	0.72923	2.56042	1.77271	0.0606564	-0.378161	-0.841212	0.335365	0.730299	0.317464	0.637899	0.328453	0.698724
Q9JIX8	Apoptotic chromatin condensation inducer in the nucleus	Acin1	S	895	PLAGQEAVVDLHADDSRISEDETERNGDDGT	___1	1.21503	2.54343	3.09253	-1.18849	3.4145	2.80147	3.18191	1.01089	2.56275	2.23219	2.866	2.29485	-0.281506	-0.0463905	1.799	1.99639	2.98022	2.0859	2.32389					1.717	1.50901	0.717438	0.533622	0.519652	0.401249	0.166332	0.822785	-1.28443	-1.90938	0.889954	0.371031	0.836889	0.757794	0.345275	0.632172
Q9JIX8	Apoptotic chromatin condensation inducer in the nucleus	Acin1	S	1003	VSITIDDPVRTAQVPSPPRGKISNIVHISNL	___1	4.61384	4.14609	4.81393	4.5282	5.01179	4.77919	4.65204	5.02011	5.20038	5.00179	4.45299	4.41503	4.3089	4.50572	4.30405	4.21295	4.78079	4.33925	4.89484		+			0.288823	1.53994	0.734709	0.524143	0.548578	2.00325	1.59825	0.0991816	-0.0931031	-0.827084	0.328979	0.734574	0.279318	1.01637	0.732032	0.470074
Q9JIX8	Apoptotic chromatin condensation inducer in the nucleus	Acin1	S	497	SGTTDTKAESPAGRVSDESVLPLAQKSSLPE	___1	-2.25398	-2.18249		-2.12743	-1.20912	-2.20119		-1.83967	-1.58036	-1.47068	-1.9041	-1.75396		-1.97708	-1.64348	-1.54519	-1.90236		-1.52639		+			0.482811	1.29532	0.54382	0.64127	0.557731	2.58965	2.07392	0.0588312	0.187703	1.17647	0.516213	0.581681	0.114655	0.379124	0.201907	0.861264
Q9JIX8	Apoptotic chromatin condensation inducer in the nucleus	Acin1	S	413	DLEKAPVVLQPEQIVSEEETPPPLLTKEASS	___1	2.56137	2.18273	2.59745	2.74147	3.67117	3.06683	3.60902	3.41299		3.07364						1.83441		2.24248			+			0.92825	4.34324	2.1304	0.146507	0.722561	2.35515	1.60151	0.0761803		0	0	0.952625		0	0	0.948228
Q9JIX8	Apoptotic chromatin condensation inducer in the nucleus	Acin1	S	667	SRKSLSPGVSRDSNTSYTETKDPSCGQEAAA	___1	-0.36821	0.59783	0.42051	0.46195	0.584011	0.406752	0.771706	-0.64091	-0.895401	-0.114229	-0.013649	0.517059	-0.321795	-0.0440006	0.176945	0.100115	-0.5816	-0.237421	-1.31635					0.30947	1.13198	0.510051	0.661992	-0.8282	-1.96023	1.2997	0.105955	-0.382408	-1.43423	0.648173	0.490076	-0.772329	-1.53982	0.8969	0.258144
Q9JIX8	Apoptotic chromatin condensation inducer in the nucleus	Acin1	S	454	MEPVEGPAPPVLIQLSPPNTDAGAREPLASP	___1	-0.281219				0.296682				-0.0871906	-0.195148	0.457621	-0.150721	-0.0281754		0.586468	0.0499764	0.30209	0.383789	0.624121					0.577902	0	0	1	0.14005	0	0	1	0.0748609	0.23119	0.0798571	0.94464	0.343758	1.11107	0.754483	0.417294
F6RJ39	NA	Acin1	S	829	TESLKEAVVDLHADDSRISEDETERNGDDGT	___1				1.06926		-0.846901	-0.934109		-0.751612	-1.73419		-1.46823		-0.966339	0.23864		1.28329		-1.22806					-1.95977	0	0	1	-2.31216	0	0	1	1.10438	0	0	0.952536	1.49584	0	0	0.948299
F6RJ39	NA	Acin1	S	832	LKEAVVDLHADDSRISEDETERNGDDGTHDK	___1		1.53928	1.34502	1.06981		1.97977	1.19844	1.9049	2.29626	1.94064	1.23515	1.31239	0.433886	0.874739	0.304426	1.50766	1.73118	0.776419	1.42622		+			0.271066	0.796896	0.315378	0.792421	0.72923	2.56042	1.77271	0.0606875	-0.378161	-0.841212	0.335365	0.730183	0.317464	0.637899	0.328453	0.698607
Q9JIX8	Apoptotic chromatin condensation inducer in the nucleus	Acin1	S	216	HSPRKSSSFSEEKGESDDEKPRKGERRSSRV	___1	2.85775	1.46158	2.56398	2.11214	6.07507	0.305767	2.71821			2.78559	2.37169		2.57669	1.38814	1.68097		2.18334	2.54174	2.75795					0.784157	0.542635	0.214184	0.875386	0.536729	0	0	1	-0.953708	-5.09595	1.43869	0.228862	0.0201508	0.0611717	0.0289368	1
Q9JIX8	Apoptotic chromatin condensation inducer in the nucleus	Acin1	S	710	EKAPTFSASVRGRHLSHPEPEQQHVIQRLQP	___1	2.86207	2.91494	3.32531	2.82351	3.14822	3.75634	3.61899	1.96748	1.37338	2.196	3.04336	3.1201	2.01164	2.94641	2.56454	2.01737	1.29397	0.92128	-0.228239		+		+	0.526392	2.54987	1.2901	0.292172	-1.13584	-3.2743	2.23376	0.027463	-0.572285	-1.63871	0.699402	0.461854	-2.0627	-3.02886	1.62351	0.0669312
Q9JIX8	Apoptotic chromatin condensation inducer in the nucleus	Acin1	S	132	PHAAFQPNSQIGEEMSQNSFIKQYLEKQQEL	___1								-0.51393	-0.154051								-1.59323	-0.432661	-1.27963					0	0	-4.34e-08	1		0	0	1	0	0	-4.34e-08	1		0	0	0.948371
Q9JIX8	Apoptotic chromatin condensation inducer in the nucleus	Acin1	S	825	EKKESSMPKSFKRKISVVSATKGVQAGNSDT	___1		-2.85187	-2.85781	-3.39557	-2.26021	-2.2187		-2.44572	-3.22777	-2.82106	-3.5323	-3.04668		-2.56602		-2.42419								0.795626	3.41155	1.37569	0.269511	0.203567	0.523392	0.284033	0.741301	0.794393	3.14051	1.0546	0.320726		0	0	0.948442
Q9JIX8	Apoptotic chromatin condensation inducer in the nucleus	Acin1	S	208	RPELELSTHSPRKSSSFSEEKGESDDEKPRK	___1	-0.67481	-0.126871	-0.0982504	0.0412598	-0.096098	0.512707	0.484106	-0.368819	-0.822151	0.0518913	-0.35504	-0.20595	-0.930225	0.0729217	-1.35398	-0.201523	-0.706249	-0.26512	-0.7974					0.514906	2.0619	1.02593	0.385669	-0.165025	-0.432234	0.233911	0.800276	-0.266022	-0.601381	0.236567	0.81071	-0.0925179	-0.246541	0.122811	0.915832
Q9JIX8	Apoptotic chromatin condensation inducer in the nucleus	Acin1	S	729	PEQQHVIQRLQPEQGSPKKCEAEEAEPPAAT	___1	6.30014	6.10496	6.14855	6.17155	6.15036	6.47972		6.94224	6.78042	6.62321	6.35419	6.17787	5.84013	6.27519	5.77977	6.47908	6.56822	6.53157	6.54471		+			0.133741	1.12514	0.490162	0.674279	0.600656	3.13398	2.90663	0.0302903	-0.0880146	-0.318899	0.113105	0.917355	0.424103	1.68833	1.31367	0.217584
Q9JIX8	Apoptotic chromatin condensation inducer in the nucleus	Acin1	S	655	RSRSRSRSASSSSRKSLSPGVSRDSNTSYTE	___1	-0.45508	-0.766581	-0.857039	-1.05769	-0.580847	-0.682896	-0.367058	-0.32994	-0.31402		-0.886539	-0.668499	-1.33979	-0.647865		-1.07086		-0.581081						0.240498	1.4352	0.67633	0.556042	0.462117	1.60358	1.15483	0.191066	-0.0818405	-0.343951	0.117089	0.911499	0.383863	0	0	0.947445
Q9JIX8	Apoptotic chromatin condensation inducer in the nucleus	Acin1	S	657	RSRSRSASSSSRKSLSPGVSRDSNTSYTETK	___1	1.68372	1.43565	1.81131	1.80489	2.20865	1.64441	1.76813	3.35657	3.20213	2.77068	1.54963	1.55111	1.24644	1.52781	1.29208	1.15463	2.65735	2.37802	2.72479		+		+	0.189838	1.07279	0.478353	0.680926	1.4259	5.09719	3.29012	0.0294953	-0.280253	-2.29831	1.08043	0.316643	1.13766	4.61079	2.82642	0.0253853
Q9JIX8	Apoptotic chromatin condensation inducer in the nucleus	Acin1	S	479	EPLASPHPAQLLRSLSPLSGTTDTKAESPAG	___1	3.7673			3.7578	4.00059			4.88251	4.86262	4.83102		3.89621	3.37702	4.18791	3.47111	3.49795	4.30391	4.15922	4.12403		+			0.238042	0	0	1	1.09617	9.15954	4.89493	0.0333731	-0.138232	-0.454347	0.167211	0.86878	0.559107	1.82639	1.13659	0.215084
Q9JIX8	Apoptotic chromatin condensation inducer in the nucleus	Acin1	S	389	ENEVKSSQSLEEKSQSPSPPPLPEDLEKAPV	___1					4.54675		-1.59627						4.61568	4.77408	4.29659	4.71424	4.89861	4.94695	5.13433						0	0	1	0			1	-0.0756849	0	0	0.952446	0.377612	0	0	0.948513
Q9JIX8	Apoptotic chromatin condensation inducer in the nucleus	Acin1	S	295	DDDDEEEEEVDEAQKSREAEAPTLKQFEDEE	___1		1.40713	1.37963	0.52788	2.49612											-0.391411								1.39124	0	0	1		0	0	1		0	0	0.952356	0			1
Q9JIX8-3	Apoptotic chromatin condensation inducer in the nucleus	Acin1	S	24	ENEVPEPPLPVADQVSNDERPEGGAEEEEKK	___1		-1.44856		-0.879599	-0.578781	-0.637547		-0.501149					-1.07126			-0.88298								0.555911	1.9438	0.718125	0.53324	0.66293	0	0	0.894578		0	0	0.800446		0	0	0.840729
Q9JIX8-4	Apoptotic chromatin condensation inducer in the nucleus	Acin1	S	176	ELEGKSSSFSEEKGESDDEKPRKGERRSSRV	___1	2.85775	1.46158	2.56398	2.11214	6.07507	0.305767	2.71821			2.78559	2.37169		2.57669	1.38814	1.68097		2.18334	2.54174	2.75795					0.784157	0.542635	0.214184	0.87528	0.536729	0	0	0.894511	-0.953708	-5.09595	1.43869	0.228672	0.0201508	0.0611717	0.0289368	1
Q9JIX8-4	Apoptotic chromatin condensation inducer in the nucleus	Acin1	S	168	EREAREAAELEGKSSSFSEEKGESDDEKPRK	___1	-0.67481	-0.126871	-0.0982504	0.0412598	-0.096098	0.512707	0.484106	-0.368819	-0.822151	0.0518913	-0.35504	-0.20595	-0.930225	0.0729217	-1.35398	-0.201523	-0.706249	-0.26512	-0.7974					0.514906	2.0619	1.02593	0.38552	-0.165025	-0.432234	0.233911	0.800372	-0.266022	-0.601381	0.236567	0.810598	-0.0925179	-0.246541	0.122811	0.915948
Q9JIX8	Apoptotic chromatin condensation inducer in the nucleus	Acin1	T	902	VVDLHADDSRISEDETERNGDDGTHDKGLKI	___1		-1.73718				-0.786623	0.128542		-0.547331	-1.44644	-1.08026	-0.716909	-1.21932	-1.98585			-0.603249	-2.3835	-0.71912					1.40814	0	0	0.88111	0.740295	0	0	0.891363	-1.08727	0	0	0.791681	-0.229792	-0.330987	0.143465	0.871537
Q9JIX8	Apoptotic chromatin condensation inducer in the nucleus	Acin1	T	417	APVVLQPEQIVSEEETPPPLLTKEASSPPTH	___1	2.12769			2.21534	2.7238	2.77731		2.92498	3.33305				1.95632	2.55113				1.90939			+			0.579043	11.2769	2.10947	0.148372	0.9575	3.10183	1.35295	0.0885707	0.75185	0	0	0.789335	-0.0469265	0	0	0.918488
Q9JIX8	Apoptotic chromatin condensation inducer in the nucleus	Acin1	S	491	RSLSPLSGTTDTKAESPAGRVSDESVLPLAQ	___2	-0.502911	-0.423931	-0.0244207	-0.59803	-0.26466	-1.03088	-0.21858	0.180501	-0.150471	0.130661	-0.100679	-0.349409	-0.445005	-0.33898	-0.099226	-0.133404	-0.14255	0.33296	-0.103821					-0.117382	-0.441047	0.169028	0.912874	0.440887	1.61908	1.29478	0.169793	-0.00213051	-0.0193644	0.00635314	1	0.327228	1.1531	0.825097	0.396337
Q9JIX8	Apoptotic chromatin condensation inducer in the nucleus	Acin1	S	497	SGTTDTKAESPAGRVSDESVLPLAQKSSLPE	___2	-0.502911	-0.423931	-0.0244207	-0.59803	-0.26466	-1.03088	-0.21858	0.180501	-0.150471		-0.100679	-0.349409	-0.445005	-0.33898	-0.099226	-0.133404	-0.14255	0.33296	-0.103821					-0.117382	-0.441047	0.169028	0.912771	0.402338	1.27898	0.87273	0.302691	-0.00213051	-0.0193644	0.00635314	1	0.327228	1.1531	0.825097	0.396437
Q9JIX8	Apoptotic chromatin condensation inducer in the nucleus	Acin1	S	413	DLEKAPVVLQPEQIVSEEETPPPLLTKEASS	___2	2.89795	2.56669	2.52532	2.47674	2.67555	2.95482		3.37341	2.39135	3.37502	3.28452	3.01203	2.53131	3.30681	3.10733	2.70159	2.99408	3.67438	2.98585					0.198513	1.18953	0.522858	0.655067	0.429919	1.08427	0.684534	0.376988	-0.156576	-0.781985	0.320642	0.740606	0.275485	0.66052	0.362551	0.685602
Q9JIX8	Apoptotic chromatin condensation inducer in the nucleus	Acin1	S	454	MEPVEGPAPPVLIQLSPPNTDAGAREPLASP	___2	5.43658	5.438	4.92997	5.16737	4.79237			5.90444	5.20795	5.45762		5.71092	5.24313	5.88534	5.63368	5.75504	5.79812	6.62821	6.04866					-0.450605	0	0	0.846775	0.280357	0.866588	0.576462	0.502149	0.0471032	0	0	0.751644	0.681307	1.47442	0.805643	0.304048
Q9JIX8	Apoptotic chromatin condensation inducer in the nucleus	Acin1	S	655	RSRSRSRSASSSSRKSLSPGVSRDSNTSYTE	___2	5.77268	5.85549	5.63285	5.83991	5.51032	5.99464	6.00732	6.15325	6.15152	6.42505	6.31592	6.02879	5.82129	6.12341	5.10216	5.98661	6.05483	6.4935	6.30731		+			0.0621902	0.416087	0.158263	0.919439	0.468041	2.37714	2.32291	0.0609949	2.50258	0.846584	0.351734	0.717581	0.229881	0.788258	0.527988	0.610282
Q9JIX8	Apoptotic chromatin condensation inducer in the nucleus	Acin1	S	657	RSRSRSASSSSRKSLSPGVSRDSNTSYTETK	___2	5.77268	5.85549	5.63285	5.83991	5.51032	5.99464	6.00732	6.15325	6.15152	6.42505	6.31592	6.02879	5.82129	6.12341	5.10216	5.98661	6.05483	6.4935	6.30731		+			0.0621902	0.416087	0.158263	0.919337	0.468041	2.37714	2.32291	0.0609641	2.50258	0.846584	0.351734	0.717464	0.229881	0.788258	0.527988	0.610166
Q9JIX8	Apoptotic chromatin condensation inducer in the nucleus	Acin1	S	477	AREPLASPHPAQLLRSLSPLSGTTDTKAESP	___2								-1.62495		-1.21666	-1.26027			-1.86442			-1.66252	-0.91855	-1.58941					0	0	-4.34e-08	1		0	0	0.906341	-0.469547	0	0	0.751589	-0.129891	0	0	0.87725
Q9JIX8	Apoptotic chromatin condensation inducer in the nucleus	Acin1	S	479	EPLASPHPAQLLRSLSPLSGTTDTKAESPAG	___2	-0.284941	-0.1723	-0.51298	-0.864899	-1.02009	-0.852312	-0.159477	0.38288	-0.0400505	0.687721	0.0943108	0.0763092	-0.711285	0.11598	-0.41155	-0.864613	-0.193289	0.93354	0.213039		+			-0.218516	-0.7666	0.320633	0.788336	0.802297	2.27478	1.60773	0.0693792	-0.443452	-1.5569	0.711115	0.456185	0.497985	0.951829	0.516355	0.504875
Q9JIX8	Apoptotic chromatin condensation inducer in the nucleus	Acin1	S	482	ASPHPAQLLRSLSPLSGTTDTKAESPAGRVS	___2	-0.284941	-0.1723	-0.51298	-0.864899	-1.02009	-0.852312	-0.159477		-0.0400505	0.687721	0.0943108	0.0763092	-0.711285		-0.41155	-0.864613	-0.193289	0.93354	0.213039					-0.218516	-0.7666	0.320633	0.788225	0.782615	1.86486	1.15133	0.135216	-0.694805	-4.01712	1.55757	0.21018	0.497985	0.951829	0.516355	0.504767
Q9JIX8	Apoptotic chromatin condensation inducer in the nucleus	Acin1	S	387	QEENEVKSSQSLEEKSQSPSPPPLPEDLEKA	___2	0.037569	-0.25617	-0.44995	0.113541	-0.999584	0.104828	-0.20097	0.991771	1.08836	-0.69348	0.554911	-0.30172	0.422495	0.47319	-1.52602	-0.458752	0.744711	1.54104	1.37155					-0.226491	-0.716826	0.296226	0.807172	0.60097	0.988155	0.537405	0.426283	-0.630456	-0.777285	0.306577	0.750408	0.993872	2.16101	1.29436	0.136264
Q9JIX8	Apoptotic chromatin condensation inducer in the nucleus	Acin1	S	389	ENEVKSSQSLEEKSQSPSPPPLPEDLEKAPV	___2	5.36726	5.179	5.30839	5.16366	4.76998	0.104828	-0.20097	5.75662	5.71219	5.78163	0.554911	5.28054	5.31354	5.64161	5.32299	5.44058	5.92454	6.20743	6.22815		+			-3.69663	-2.74435	1.39167	0.266244	0.495569	3.07531	3.33379	0.0301086	1.70048	1.05613	0.455344	0.632322	2.40371	1.42758	0.691026	0.292048
Q9JIX8	Apoptotic chromatin condensation inducer in the nucleus	Acin1	S	391	EVKSSQSLEEKSQSPSPPPLPEDLEKAPVVL	___2	5.36726	5.179	5.30839	5.16366	4.76998			5.75662	5.71219	5.78163		5.28054	5.31354	5.64161	5.32299	5.44058	5.92454	6.20743	6.22815		+		+	-0.484598	0	0	0.846714	0.495569	3.07531	3.33379	0.0300804	0.0939773	0.676133	0.261683	0.789499	0.823001	3.62512	2.12709	0.0623215
Q9JIX8	Apoptotic chromatin condensation inducer in the nucleus	Acin1	T	417	APVVLQPEQIVSEEETPPPLLTKEASSPPTH	___2	2.89795	2.56669	2.52532	2.47674	2.67555	2.95482		3.37341	2.39135	3.37502	3.28452	3.01203	2.53131	3.30681	3.10733	2.70159	2.99408	3.67438	2.98585					0.198513	1.18953	0.522858	0.654942	0.429919	1.08427	0.684534	0.377058	-0.156576	-0.781985	0.320642	0.740491	0.275485	0.66052	0.362551	0.685485
Q9JIX8	Apoptotic chromatin condensation inducer in the nucleus	Acin1	S	655	RSRSRSRSASSSSRKSLSPGVSRDSNTSYTE	___3		-2.20768	-2.80848	-1.83989	-2.96959	-1.32622			-1.44914	-1.16579	-1.18347			-1.70389		-1.46922	-1.24682		-0.651409					0.137445	0.192858	0.0658107	0.998234	0.977885	2.03969	1.08632	0.133292	-0.403088	0	0	0.671597	0.234356	0	0	1
Q9JIX8	Apoptotic chromatin condensation inducer in the nucleus	Acin1	S	657	RSRSRSASSSSRKSLSPGVSRDSNTSYTETK	___3		-2.20768	-2.80848	-1.83989	-2.96959	-1.32622			-1.44914	-1.16579	-1.18347			-1.70389		-1.46922	-1.24682		-0.651409					0.137445	0.192858	0.0658107	0.998137	0.977885	2.03969	1.08632	0.13325	-0.403088	0	0	0.671553	0.234356	0	0	1
Q9JIX8	Apoptotic chromatin condensation inducer in the nucleus	Acin1	S	387	QEENEVKSSQSLEEKSQSPSPPPLPEDLEKA	___3		-0.0508003	-0.51266	-0.247389		0.642748	-0.288168	0.658179	-0.97714	0.973751	0.648581		0.0734749			-0.944765	0.333881	0.743679	-0.81369					0.447571	1.15482	0.479126	0.680554	0.488546	0.679257	0.323972	0.633198	-1.42823	0	0	0.671508	-0.273071	-0.369641	0.156246	0.857334
Q9JIX8	Apoptotic chromatin condensation inducer in the nucleus	Acin1	S	389	ENEVKSSQSLEEKSQSPSPPPLPEDLEKAPV	___3		-0.0508003	-0.51266	-0.247389		0.642748	-0.288168	0.658179	-0.97714	0.973751	0.648581		0.0734749			-0.944765	0.333881	0.743679	-0.81369					0.447571	1.15482	0.479126	0.680433	0.488546	0.679257	0.323972	0.633111	-1.42823	0	0	0.671464	-0.273071	-0.369641	0.156246	0.857451
Q9JIX8	Apoptotic chromatin condensation inducer in the nucleus	Acin1	S	391	EVKSSQSLEEKSQSPSPPPLPEDLEKAPVVL	___3		-0.0508003	-0.51266	-0.247389		0.642748	-0.288168	0.658179	-0.97714	0.973751	0.648581		0.0734749			-0.944765	0.333881	0.743679	-0.81369					0.447571	1.15482	0.479126	0.680312	0.488546	0.679257	0.323972	0.633024	-1.42823	0	0	0.671419	-0.273071	-0.369641	0.156246	0.857217
Q3V117	NA	Acly	S	481	PAKKAKPAMPQDSVPSPRSLQGKSATLFSRH	___1	0.3377	-0.269701	0.516521	-0.411289	0.0393028	-0.344732	-0.418686	-0.51191	0.337999	-0.645208	0.0321617			-1.10998	0.938267	-1.38715	-0.681709		-0.540911					-0.28468	-0.97142	0.424865	0.717248	-0.316347	-0.670669	0.362942	0.630022	-0.614848	-0.648654	0.249655	0.798878	-0.643472	0	0	1
Q3V117	ATP-citrate synthase	Acly	S	455	NASGSTSTPAPSRTASFSESRADEVAPAKKA	___1	2.91688	2.82261		2.8158	2.40584			0.980069			2.38866	2.92375	3.19726	2.03137	1.74991	2.05154	1.20631	1.41637	0.90568				+	-0.44592	0	0	0.955097	-1.87169	0	0	0.766188	-0.812789	-3.89657	1.75467	0.18668	-1.66044	-4.37064	2.39278	0.0314539
Q99KI0	Aconitate hydratase, mitochondrial	Aco2	S	559	YQHPPKDSSGQRVDVSPTSQRLQLLEPFDKW	___1	0.310829	0.150549	0.26241	0.248791	0.409897	0.489065	0.558561	0.564219	0.598808	0.511261	-0.22303	-0.424919	-0.155735	0.0731735	0.00667191	-0.0890694	-0.178299	0.0505295	0.0999699		+			0.242696	4.5282	2.20511	0.140575	0.314951	2.17034	3.0323	0.0797606	0.320902	3.31749	1.34545	0.247775	0.258628	1.18719	1.03052	0.380326
Q91V12-2	Cytosolic acyl coenzyme A thioester hydrolase	Acot7	S	2	______________MSGPTTDTPAAIQICRI	___1	-1.18277	-1.96463		-1.57179	-1.94221	-1.91425				-2.14769		-1.32428	-1.89907	-1.55375				-1.47018	-2.49712					-0.355164	-1.21812	0.5083	0.663532	-0.574627	0	0	0.858921	-0.485742	0	0	0.819168	-0.371973	-0.540322	0.227738	0.775341
Q9R0H0-2	Peroxisomal acyl-coenzyme A oxidase 1	Acox1	S	26	AATFNPELITHILDGSPENTRRRREIENLIL	___1		-0.861261	-0.782401	-0.88649		-0.933521	-1.16495		-2.10189	-1.76976	-1.1591	-1.50694	-1.86024	-1.46542	-1.83338	-1.20694	-2.16037		-2.44848		+			-0.205859	-2.16075	0.922662	0.427685	-1.09244	-4.74506	2.4494	0.0253871	-0.225272	-1.04697	0.450743	0.635758	-0.795664	-2.08014	1.17436	0.171166
A2AQN4	Acetyl-coenzyme A synthetase, cytoplasmic	Acss2	S	263	IVVKHLGRAELGMNDSPSQSPPVKRPCPDVQ	___1	2.39338	2.28435	2.2068	2.16343	2.17136	2.45484	2.5603	3.07366	3.42399	2.98384	2.70776	2.29854		2.87535	2.43833	2.31092	3.51597	3.36971	3.3297		+		+	0.133508	1.17089	0.531058	0.650206	0.898507	3.95458	3.05578	0.0202024	-0.0722205	-0.306833	0.111102	0.918856	0.901976	3.35162	1.88996	0.0735625
A2AQN4	Acetyl-coenzyme A synthetase, cytoplasmic	Acss2	S	267	HLGRAELGMNDSPSQSPPVKRPCPDVQGKLR	___1	2.02078	1.7387		1.67104	2.39089				2.42887			1.63584	1.02681		1.99167		2.2346		1.99746					0.58072	0	0	1	0.618696	0	0	1	0.355827	0	0	1	0.784707	1.83864	0.859079	0.268339
A2AQN4	Acetyl-coenzyme A synthetase, cytoplasmic	Acss2	S	263	IVVKHLGRAELGMNDSPSQSPPVKRPCPDVQ	___2	0.941299	0.762739	0.621551	0.71847	0.914364	1.01154	1.45849	1.45992	1.56196	1.48489	1.49528	1.18919	0.638405	1.39846	1.46581	1.20094	1.68376	2.30507	1.91998		+			0.367117	2.28015	1.14554	0.340032	0.741241	4.04467	3.52621	0.0209815	0.0128339	0.083645	0.027516	0.992457	0.861978	2.10625	1.30587	0.143357
A2AQN4	Acetyl-coenzyme A synthetase, cytoplasmic	Acss2	S	267	HLGRAELGMNDSPSQSPPVKRPCPDVQGKLR	___2	0.941299	0.762739	0.621551	0.71847	0.914364	1.01154	1.45849	1.45992	1.56196	1.48489	1.49528	1.18919	0.638405	1.39846	1.46581	1.20094	1.68376	2.30507	1.91998		+			0.367117	2.28015	1.14554	0.33988	0.741241	4.04467	3.52621	0.0209263	0.0128339	0.083645	0.027516	0.992354	0.861978	2.10625	1.30587	0.143441
P60710	Actin, cytoplasmic 1;Actin, cytoplasmic 1, N-terminally processed;Actin, cytoplasmic 2;Actin, cytoplasmic 2, N-terminally processed	Actb;Actg1	Y	294	FNSIMKCDVDIRKDLYANTVLSGGTTMYPGI	___1	-2.47773	-2.11346	-1.95508	-2.29828	-1.83945			-1.98732	-2.18885			-1.61718												0.371686	0	0	0.868555	0.123052	0.438431	0.273116	0.800547		0	0	0.774714		0	0	0.935993
P60710	Actin, cytoplasmic 1;Actin, cytoplasmic 1, N-terminally processed;Actin, gamma-enteric smooth muscle;Actin, aortic smooth muscle;Actin, cytoplasmic 2;Actin, cytoplasmic 2, N-terminally processed;Actin, alpha cardiac muscle 1;Actin, alpha skeletal muscle	Actb;Actg1;Actg2;Acta2;Actc1;Acta1	S	323	GIADRMQKEITALAPSTMKIKIIAPPERKYS	___1	-1.67374		-2.37	-2.53283							-2.70021		-2.51217		-2.4849			-2.93031	-1.67683						0	0	0.969271		0	0	0.778095	0.198027	0	0	0.908994	0.302616	0.412422	0.167427	0.843408
P60710	Actin, cytoplasmic 1;Actin, cytoplasmic 1, N-terminally processed;Actin, gamma-enteric smooth muscle;Actin, aortic smooth muscle;Actin, cytoplasmic 2;Actin, cytoplasmic 2, N-terminally processed;Actin, alpha cardiac muscle 1;Actin, alpha skeletal muscle	Actb;Actg1;Gm17087;Actg2;Acta2;Actc1;Acta1	S	60	VGMGQKDSYVGDEAQSKRGILTLKYPIEHGI	___1		-2.09334				-2.17581		-1.87222	-1.6283	-1.43693	-2.40586					-3.93735	-2.0735		-1.70196					-0.0824795	0	0	1	0.447523	0	0	1	-1.53149	0	0	0.966174	0.518129	0	0	0.960495
P60710	Actin, cytoplasmic 1;Actin, cytoplasmic 1, N-terminally processed;Actin, gamma-enteric smooth muscle;Actin, aortic smooth muscle;Actin, cytoplasmic 2;Actin, cytoplasmic 2, N-terminally processed;Actin, alpha cardiac muscle 1;Actin, alpha skeletal muscle;Beta-actin-like protein 2	Actb;Actg2;Acta2;Actg1;Actc1;Acta1;Actbl2	S	239	ENEMATAASSSSLEKSYELPDGQVITIGNER;EQEMATAASSSSLEKSYELPDGQVITIGNER;EQEMVTAAASSSLERSYELPDGQVITIGNER	___1	0.14436	0.608109	0.508241	-0.14381	0.969944	0.826307	0.784685		0.890148	1.12913	0.14385	-0.0259209	-0.293335	0.506834	0.10446	0.254711	0.891781	0.59037	0.463949				+	0.581088	2.77204	1.40593	0.262722	0.730415	1.97871	1.27311	0.117567	0.159096	1.09352	0.474176	0.614068	0.707169	2.5282	1.76876	0.0978873
Q9QY84	Actin-like protein 7A	Actl7a	S	385	TMLRGFPNRLQKELSSMCPNDTPQVNVLPER	___1			-0.72158	-1.03287	-1.56357				-1.1901	-1.03568		-1.66814												-0.686343	0	0	0.886565	-0.235666	-0.860899	0.511732	0.568435		0	0	0.798426		0	0	0.839164
Q8R2S9	Actin-related protein 8	Actr8	S	132	IWSKKMSNGTRRIPVSPEQTRSYNKQMRPAI	___1	0.235569	-0.132751	-0.0666609	0.105221	0.561651	0.119543			-0.171082	-0.308498	-0.215099	-0.40699	-0.901686	-0.985371		-1.18162	-0.353619	-1.11068	-0.848169					0.305253	1.65532	0.761447	0.508504	-0.275134	-1.18539	0.975926	0.342567	-0.759028	-7.3161	2.27783	0.137471	-0.262897	-0.654287	0.363641	0.688945
Q8R2S9	Actin-related protein 8	Actr8	S	412	TFGIVGQKMTTLQHRSQGDPEDPHDEHYLLA	___1		-1.0539	-0.51722	-0.966379						-1.6409	-1.63731	-1.05572	-1.25539												0	0	0.906235	-0.795067	0	0	0.921174		0	0	0.822697		0	0	0.863565
Q7TQG7	Disintegrin and metalloproteinase domain-containing protein 11	Adam11	S	691	FNFSTCPGSGERRICSHHGVCSNEGKCICQP	___1	-1.29789				-0.940966			-1.34905				-1.00522	-0.976425	-1.46288	-0.848928	-1.24199		-0.717951	-1.13756					0.35693	0	0	0.931154	-0.0511599	0	0	1	-0.179379	0	0	0.855447	0.0630674	0.203248	0.100971	0.945366
Q9Z0F8	Disintegrin and metalloproteinase domain-containing protein 17	Adam17	S	788	SHADDDGFEKDPFPNSSTAAKSFEDLTDHPV	___1	-1.3823	-1.75997	-1.53654	-1.76243								-1.61816													0	0	0.883862		0	0	0.889043		0	0	0.794977		0	0	0.828261
Q9Z0F8	Disintegrin and metalloproteinase domain-containing protein 17	Adam17	S	794	GFEKDPFPNSSTAAKSFEDLTDHPVTRSEKA	___1	3.17939	3.48785	3.10941	3.5228	3.93565	3.26786	3.36257	3.64775	3.01198	3.17991	3.26667	3.47502	2.59687	3.12515	2.89072	2.40223	3.37363	2.92214	2.19686					0.197168	0.919122	0.397722	0.732871	-0.0449831	-0.148855	0.0794874	0.991108	-0.508582	-2.22764	1.0465	0.323789	-0.281978	-0.528846	0.259168	0.75938
Q9Z0F8	Disintegrin and metalloproteinase domain-containing protein 17	Adam17	T	764	PPVPAAPKLDHQRMDTIQEDPSTDSHADDDG	___1		-0.555391		-0.857119	0.467789	-0.332439	-0.447281	0.38144		-0.923149	-1.47488	-0.97979		-1.15229	-1.20203			-1.23698	-1.43764					0.602273	1.55149	0.660387	0.5648	0.4354	0.565813	0.234922	0.741196	0.0501785	0.201692	0.0661025	0.957302	-0.109976	-0.299577	0.142387	0.898418
Q9Z0F8	Disintegrin and metalloproteinase domain-containing protein 17	Adam17	S	773	DHQRMDTIQEDPSTDSHADDDGFEKDPFPNS	___2	-1.10463	-0.88505	-0.67484	-0.74987	-1.676	-2.1192	-2.07825	-1.53873	-2.53721	-1.82217	-1.34402	-0.66766			-2.2157	-1.7828	-1.53037	-0.836191	-2.22735		+			-1.10422	-6.78991	2.977	0.0841988	-1.11244	-2.98681	2.02178	0.0312063	-0.997097	-3.33132	1.34993	0.246391	-0.525464	-0.77676	0.367302	0.635078
Q9JHI2	tRNA-specific adenosine deaminase 1	Adat1	S	191	NLEDSKDKRNCEDPASPVAKKMRLGTPARSL	___1	1.1316	1.05178	0.89104	0.76844	1.53512	1.39554	0.743389	0.30759	-0.400171	0.458401	1.04739	0.93042	0.438416	0.660162	-0.0387726	0.315346	0.10372	0.0668602	-0.49251		+			0.263968	1.1697	0.53041	0.650585	-0.838775	-2.4567	1.75038	0.0555092	-0.696445	-3.3885	1.55959	0.210211	-0.912718	-2.47776	1.56462	0.102904
Q9QYC0	Alpha-adducin	Add1	S	12	____MNGDTRAAVVTSPPPTTAPHKERYFDR	___1	1.47767	1.31795	1.73738	1.3314	1.80031	1.72364	1.83323	1.64805	1.76243	1.59611	1.39316	1.13211	0.994785	1.57167	0.777933	0.875122	1.25202	0.75209	1.19365					0.31963	2.69978	1.3686	0.270011	0.202763	0.911931	0.800363	0.472798	-0.187726	-0.556979	0.21014	0.834128	-0.107433	-0.362509	0.212267	0.856508
E9Q1K3	NA	Add1	S	629	GSEENLDETREQKEKSPPDQSAVPNTPPSTP	___1	-2.64546	-2.26959		-1.99157	-1.52581	-1.55075		-0.88972	-0.408091	-1.00477		-1.55729		-1.2281	-1.21866			-0.601591			+			0.763922	3.12089	1.28038	0.295155	1.53468	4.2249	2.3652	0.0219885	0.333917	0	0	0.972394	0.955698	0	0	0.956564
Q9QYC0	Alpha-adducin	Add1	S	464	HSGRGDDASEEGQNGSSPKSKTKVWTNITHD;HSGRGDDASEEGQNGSSPKSKTKWTKEDGHR	___1				3.70062	3.6506	4.39726		4.71775		4.60898		4.23124			4.35198									0.323306	0	0	1	0.962744	0	0	1	0.120745	0	0	0.9723		0	0	0.956637
Q9QYC0	Alpha-adducin	Add1	S	465	SGRGDDASEEGQNGSSPKSKTKVWTNITHDH;SGRGDDASEEGQNGSSPKSKTKWTKEDGHRT	___1	4.06958	3.32971	3.97721						4.67328		3.99984		3.22408	4.43107		3.83268	4.46166	4.91019	4.7438						0	0	1	0.881112	0	0	1	-0.091835	-0.245762	0.0815576	0.943457	1.09325	2.51392	1.3282	0.124231
Q9QYC0	Alpha-adducin	Add1	S	586	ELEEYRREVERKQKGSEENLDETREQKEKSP	___1		0.0581894	-0.129291	0.429541	-0.393827			2.34468	2.05512	1.84377	0.321772	0.188141					1.59577	2.21923			+		+	-0.513309	0	0	1	1.96171	6.14598	3.06444	0.0291837		0	0	0.972207	1.65254	3.94581	1.4527	0.0921771
Q9QYC0	Alpha-adducin	Add1	S	355	NLVLLDPGKYKAKSRSPGTPAGEGSGSPPKW	___1					-1.96942			-1.52582	-1.12494	-1.94228				-2.49946			-1.44306								0	0	1		0	0	1		0	0	0.972113		0	0	0.956709
Q9QYC0	Alpha-adducin	Add1	S	364	YKAKSRSPGTPAGEGSGSPPKWQIGEQEFEA	___1	0.859129		0.964009		1.36641	1.69581	1.39516	1.70902	1.80788	1.75865			0.545025		-0.786156	0.786062		1.32459	1.664		+			0.574232	4.05833	1.5692	0.230479	0.846948	5.50991	3.2561	0.0218708		0	0	0.97202	0.949269	0	0	0.956782
Q9QYC0	Alpha-adducin	Add1	S	366	AKSRSPGTPAGEGSGSPPKWQIGEQEFEALM	___1		1.04491		0.96999							0.962831	0.810381		1.61097		0.786062	1.27034								0	0	1		0	0	1	0.329279	1.05056	0.431071	0.652007	0.383734	0	0	0.954683
F8WGR0	Alpha-adducin	Add1	S	631	GSEENLDETREQKEKSPPDQSAVPNTPPSTP	___1	-2.64546	-2.26959		-1.99157	-1.52581	-1.55075		-0.88972	-0.408091	-1.00477		-1.55729		-1.2281	-1.21866			-0.601591			+			0.763922	3.12089	1.28038	0.294995	1.53468	4.2249	2.3652	0.0220307	0.333917	0	0	0.94843	0.955698	0	0	0.972034
Q9QYC0	Alpha-adducin	Add1	S	600	GSEENLDETREQKEKSPPDQSAVPNTPPSTP	___1	-2.64546	-2.26959		-1.99157	-1.52581	-1.55075		-0.88972	-0.408091	-1.00477		-1.55729		-1.2281	-1.21866			-0.601591			+			0.763922	3.12089	1.28038	0.294835	1.53468	4.2249	2.3652	0.0219466	0.333917	0	0	0.798174	0.955698	0	0	0.839611
E9Q1K3	NA	Add1	T	639	EQKEKSPPDQSAVPNTPPSTPVKLEEGDGCA	___1	2.29746	2.05634	2.18606	2.31651	2.86694	3.42867	3.2727	2.32675		2.5383	2.55063	2.24911	2.0989	3.12113	2.77778	2.59421	2.53705	2.24394	2.04394					0.975342	6.21241	2.80159	0.0964554	0.218434	1.03616	0.920814	0.414124	0.457837	2.55405	1.20042	0.287261	-0.0245686	-0.0831963	0.0428889	1
Q9QYC0	Alpha-adducin	Add1	T	358	LLDPGKYKAKSRSPGTPAGEGSGSPPKWQIG	___1					0.703205				1.07014	0.833931	0.35499		0.271875	1.25462		0.341322	0.899151	0.33869	0.334721						0	0	0.880327		0	0	0.890049	0.442977	0	0	0.791062	0.210754	0.612629	0.345549	0.722816
F8WGR0	Alpha-adducin	Add1	T	641	EQKEKSPPDQSAVPNTPPSTPVKLEEAGDGC	___1	2.29746	2.05634	2.18606	2.31651	2.86694	3.42867	3.2727	2.32675		2.5383	2.55063	2.24911	2.0989	3.12113	2.77778	2.59421	2.53705	2.24394	2.04394					0.975342	6.21241	2.80159	0.0959803	0.218434	1.03616	0.920814	0.414269	0.457837	2.55405	1.20042	0.287092	-0.0245686	-0.0831963	0.0428889	0.999982
Q9QYC0	Alpha-adducin	Add1	T	610	EQKEKSPPDQSAVPNTPPSTPVKLEEDLPQE	___1	2.29746	2.05634	2.18606	2.31651	2.86694	3.42867	3.2727	2.32675		2.5383	2.55063	2.24911	2.0989	3.12113	2.77778	2.59421	2.53705	2.24394	2.04394					0.975342	6.21241	2.80159	0.0955098	0.218434	1.03616	0.920814	0.414196	0.457837	2.55405	1.20042	0.286924	-0.0245686	-0.0831963	0.0428889	1
E9Q1K3	NA	Add1	S	629	GSEENLDETREQKEKSPPDQSAVPNTPPSTP	___2	-0.682501	-0.55479	-0.67269		-2.50407	-0.452354			-0.350071	-0.34136	-0.396759	-0.272579		0.103769	-0.0224934	0.0458641		-0.44956	-0.17326					-0.841555	-1.09797	0.452913	0.700484	0.290945	1.9007	1.92307	0.155336	0.401194	7.0931	2.68066	0.125797	0.0232592	0.0924959	0.0496118	0.998699
Q9QYC0	Alpha-adducin	Add1	S	427	VPASVTGHSFASDGDSGTCSPLRHSFQKQQR	___2			0.0955801	0.348661			0.474602	0.771131	0.456308	0.728031	1.4123	0.88755	0.0474644	0.673208	-0.451712	-0.518116	0.913631	1.32699						0.252481	0	0	0.854015	0.429703	1.66312	1.1369	0.203746	-1.12339	-2.59042	1.21712	0.284386	0.337873	0.531435	0.241806	0.765677
Q9QYC0	Alpha-adducin	Add1	S	431	VTGHSFASDGDSGTCSPLRHSFQKQQREKTR	___2				-1.4068	0.663773			-0.61593	0.955059	1.64228	-0.6838		0.619085		-1.7013			-1.00034	0.864531					2.07057	0	0	0.853953	2.06727	0	0	0.934201	-2.09508	0	0	0.759826	-0.0355482	-0.0287268	0.00970258	1
Q9QYC0	Alpha-adducin	Add1	S	366	AKSRSPGTPAGEGSGSPPKWQIGEQEFEALM	___2	-2.46792		-2.08265	-2.50003		-2.27359	-2.14068		-2.57362	-2.20592														0.143066	0.794528	0.314314	0.793815	-0.0395708	-0.123355	0.060889	1	0	0	-4.34e-08	1	0			1
Q9QYC0	Alpha-adducin	Add1	S	436	FASDGDSGTCSPLRHSFQKQQREKTRWLHSG	___2		1.38901	1.60394	0.893211	0.663773	0.939589	1.13027	-0.61593		1.64228	1.9445	1.8058		1.96993	0.94359	0.571663	1.43555	2.26617	0.864531					-0.384178	-1.53521	0.699999	0.542042	-0.782211	-0.794647	0.355005	0.575017	-0.578824	-1.31231	0.585605	0.535177	-0.353066	-0.56232	0.258486	0.748291
F8WGR0	Alpha-adducin	Add1	S	631	GSEENLDETREQKEKSPPDQSAVPNTPPSTP	___2	-0.682501	-0.55479	-0.67269		-2.50407	-0.452354			-0.350071	-0.34136	-0.396759	-0.272579		0.103769	-0.0224934	0.0458641		-0.44956	-0.17326					-0.841555	-1.09797	0.452913	0.700364	0.290945	1.9007	1.92307	0.155378	0.401194	7.0931	2.68066	0.124892	0.0232592	0.0924959	0.0496118	0.998911
Q9QYC0	Alpha-adducin	Add1	S	600	GSEENLDETREQKEKSPPDQSAVPNTPPSTP	___2	-0.682501	-0.55479	-0.67269		-2.50407	-0.452354			-0.350071	-0.34136	-0.396759	-0.272579		0.103769	-0.0224934	0.0458641		-0.44956	-0.17326					-0.841555	-1.09797	0.452913	0.700243	0.290945	1.9007	1.92307	0.155421	0.401194	7.0931	2.68066	0.124	0.0232592	0.0924959	0.0496118	0.998811
E9Q1K3	NA	Add1	T	639	EQKEKSPPDQSAVPNTPPSTPVKLEEGDGCA	___2		2.64229		2.29942				1.16692	0.67441	1.82186	2.45266	2.85472	2.32298		-0.539505	1.57481	1.05283		1.02104				+		0	0	0.781574	-1.24979	-2.28198	1.16544	0.105643	-2.08723	-2.59428	1.09273	0.3123	-1.50652	-4.90739	2.27136	0.0383193
E9Q1K3	NA	Add1	T	643	KSPPDQSAVPNTPPSTPVKLEEGDGCAKEYL	___2		2.64229		2.29942				1.16692	0.67441	1.82186		2.85472	2.32298		-0.539505	1.57481	1.05283		1.02104				+		0	0	0.781523	-1.24979	-2.28198	1.16544	0.105605	-2.16333	-2.01928	0.742551	0.437049	-1.55192	-4.23625	1.54955	0.0833209
Q9QYC0	Alpha-adducin	Add1	T	429	ASVTGHSFASDGDSGTCSPLRHSFQKQQREK	___2			0.0955801	0.348661			0.474602	0.771131	0.456308	0.728031	1.4123	0.88755	0.0474644	0.673208	-0.451712	-0.518116	0.913631	1.32699	0.25271					0.252481	0	0	0.781471	0.429703	1.66312	1.1369	0.203695	-1.12339	-2.59042	1.21712	0.284215	0.0486724	0.0803393	0.0324649	1
Q9QYC0	Alpha-adducin	Add1	T	358	LLDPGKYKAKSRSPGTPAGEGSGSPPKWQIG	___2	-2.46792	-2.27695	-2.08265	-2.50003		-2.27359	-2.14068		-2.57362	-2.20592				-1.89553				-1.47053						0.124753	0.829105	0.343275	0.771016	-0.057883	-0.204198	0.11455	0.955426		0	0	0.687425		0	0	1
F8WGR0	Alpha-adducin	Add1	T	641	EQKEKSPPDQSAVPNTPPSTPVKLEEAGDGC	___2		2.64229		2.29942				1.16692	0.67441	1.82186	2.45266	2.85472	2.32298		-0.539505	1.57481	1.05283		1.02104				+		0	0	0.780342	-1.24979	-2.28198	1.16544	0.105567	-2.08723	-2.59428	1.09273	0.312146	-1.50652	-4.90739	2.27136	0.0382123
F8WGR0	Alpha-adducin	Add1	T	645	KSPPDQSAVPNTPPSTPVKLEEAGDGCAKEY	___2		2.64229		2.29942				1.16692	0.67441	1.82186		2.85472	2.32298		-0.539505	1.57481	1.05283		1.02104				+		0	0	0.780291	-1.24979	-2.28198	1.16544	0.105681	-2.16333	-2.01928	0.742551	0.436924	-1.55192	-4.23625	1.54955	0.0833382
Q9QYC0	Alpha-adducin	Add1	T	610	EQKEKSPPDQSAVPNTPPSTPVKLEEDLPQE	___2				3.38524	2.11742	2.79755	2.71733	2.28664	2.30193	2.88469	3.96918	3.54263	3.79387	2.85884	3.8033	2.61651		2.41889	2.52661				+	-0.841148	0	0	0.771729	-0.894154	0	0	0.999242	-0.738706	-1.895	0.882756	0.373686	-1.29581	-4.89411	2.36824	0.0387075
Q9QYC0	Alpha-adducin	Add1	T	614	KSPPDQSAVPNTPPSTPVKLEEDLPQEPTSR	___2		3.76682		3.38524		2.79755	2.71733	2.28664	2.30193	2.88469	3.96918	3.54263	3.79387		3.8033	2.61651	2.20823	2.41889	2.52661		+		+	-0.818598	-4.19881	1.28141	0.294799	-1.08494	-2.77326	1.47266	0.0663536	-0.621686	-1.29507	0.543702	0.560204	-1.38398	-5.42472	3.05917	0.0248571
Q9QYB8	Beta-adducin	Add2	S	696	DKTESVTSGPLSPEGSPSKSPSKKKKKFRTP	___1	-1.54549	-1.66983		-1.94714	-1.56288	-1.42051				-2.58728		-1.30867	-1.56167	-1.96226		-1.98109	-2.20936							0.22912	1.41271	0.597545	0.605954	-0.866458	0	0	0.897983	-0.360028	-1.18774	0.447489	0.636577	-0.774188	0	0	0.839499
Q9QYB8	Beta-adducin	Add2	S	11	_____MSEDTVPEAASPPPSQGQHYFDRFSE	___1	-0.95315	-0.34428	-0.21095	-0.41453		-0.84668					-0.0731697	0.22414	-0.298365	-0.549444	-1.13427		-1.58269							-0.365952	0	0	0.886367		0	0	0.897915	-0.899001	-3.6598	1.45284	0.226824	-1.53356	0	0	0.839555
Q9QYB8	Beta-adducin	Add2	S	598	GEKDIATEKPGSPVKSTPASPVQSPSKAGTK	___2											-0.87179	-0.61334	-1.86449		-1.09648	-1.31069			-1.24047					0	0	-4.34e-08	1	0			1	-0.257019	-0.881522	0.353649	0.716403	-0.123929	0	0	1
Q9QYB8	Beta-adducin	Add2	S	602	IATEKPGSPVKSTPASPVQSPSKAGTKSPAV	___2											-0.87179	-0.61334	-1.86449		-1.09648	-1.31069		-0.590321	-1.24047					0	0	-4.34e-08	1	0			1	-0.257019	-0.881522	0.353649	0.716285	0.201146	0.310071	0.13179	0.888519
Q9QYB8	Beta-adducin	Add2	S	692	DSYKDKTESVTSGPLSPEGSPSKSPSKKKKK	___2		-0.611731		-0.887609		-0.735641	-0.311874		-1.1901	-1.19854	-0.557049	0.03689	-0.654934	-0.338695		-0.35887	-1.06266	-0.303751	-0.89469					0.225909	0.893528	0.331743	0.778874	-0.444651	-1.86825	1.07406	0.213739	-0.0880372	-0.397502	0.144123	0.885012	-0.362003	-0.870765	0.501018	0.555444
Q9QYB8	Beta-adducin	Add2	S	696	DKTESVTSGPLSPEGSPSKSPSKKKKKFRTP	___2		-0.611731		-0.887609		-0.735641	-0.311874			-1.19854	-0.557049	0.03689	-0.654934			-0.35887	-1.06266	-0.303751	-0.89469					0.225909	0.893528	0.331743	0.778763	-0.44887	0	0	0.824805	-0.0981242	0	0	0.691322	-0.362003	-0.870765	0.501018	0.555333
Q9QYB5	Gamma-adducin	Add3	S	423	ATVTAFSFEDDSAPLSPLKFMAQRQQREKTR	___1	1.58568		1.67572	0.784571	1.60743			0.573859	-0.578932	0.37352			1.09374	0.797665	0.527868	0.114567	0.32782	-0.361591			+			0.258778	0	0	0.886499	-1.22584	-2.21023	1.26523	0.0895602	-0.475543	0	0	0.798363	-1.11063	0	0	0.839276
Q9QYB5	Gamma-adducin	Add3	S	42	RINESDPEYLRERNMSPDLRQDFNMMEQRKR	___1		2.30581	2.1005	1.95379	2.37338	2.66685	2.44019		1.53149	1.37446	1.8318		1.17581		1.55136	0.993883	2.24818	2.17424			+			0.373436	2.75983	1.29364	0.291052	-0.667059	-2.73158	1.72074	0.0693414	-0.792366	-2.18032	0.793093	0.410448	0.707407	1.64485	0.781622	0.308738
Q9QYB5	Gamma-adducin	Add3	S	583	TIERKQQGLDDAEQGSLSDDAASVSQIQSQT	___1	0.418959	1.54482	1.17156	0.442701		1.05337	0.374594	2.09247	1.99496	1.68399	-1.18231	1.71617	1.1708	1.49926	0.725231	0.612341	2.08793	2.14926	1.78178		+			-0.180529	-0.387043	0.143613	0.933437	1.0293	2.31237	1.51264	0.0660556	0.285695	0.295897	0.106774	0.921782	1.43811	1.44309	0.735256	0.287903
Q9QYB5	Gamma-adducin	Add3	S	585	ERKQQGLDDAEQGSLSDDAASVSQIQSQTQS	___1				0.368191	0.339731		1.61028	1.34192			1.24904	0.96154			0.537781		1.60733							0.606812	0	0	0.886433	0.973729	0	0	0.897787	-0.567508	0	0	0.7983	0.50204	0	0	0.839332
Q9QYB5	Gamma-adducin	Add3	S	673	IEITIKSPERTEEVLSPDGSPSKSPSKKKKK	___1		-1.27791		-0.912069	-0.931076	-0.644773	-1.29407	-1.20365		-1.00602	-1.05035			-0.892662	-2.14668		-1.24805							0.138352	0.49725	0.184973	0.899006	-0.00984526	-0.031975	0.0147829	1	-0.344122	-0.538205	0.190899	0.848847	-0.197701	0	0	0.839387
Q9QYB5	Gamma-adducin	Add3	S	677	IKSPERTEEVLSPDGSPSKSPSKKKKKFRTP	___1	3.5227	3.51698	3.35104	3.78136	3.84667	3.78178	3.95858	3.69102	3.62947	3.71874	3.33721	3.64538	3.22367	3.59092	2.39713	3.7823	3.60184	3.45222	3.24204					0.319326	2.80922	1.42501	0.260035	0.136724	0.659123	0.586515	0.638612	-0.254679	-0.575078	0.224726	0.820038	0.0299447	0.113603	0.0636549	0.985692
Q9QYB5	Gamma-adducin	Add3	S	64	FNMMEQRKRVTQILQSPAFREDLECLIQEQM	___1	-2.54786	-2.02679	-2.26207		-1.56717	-2.21697		-2.63255	-2.81632					-3.09509			-2.90054							0.386837	1.24544	0.520882	0.656008	-0.445528	-1.45502	0.922621	0.266003		0	0	0.798237		0	0	0.839443
Q9QYB5	Gamma-adducin	Add3	T	12	____MSSDTSPAVVTTPPPPSMPHKERYFDR	___1	-0.313641	0.102249	0.848069	-0.103989	0.573797	0.610601	0.209314	0.196469	0.282909	-0.415089	-0.190819	-0.211451		-0.169294	-0.225918	-0.682446	0.38357	-0.67655	-0.773081					0.331398	1.04239	0.462201	0.693348	-0.111742	-0.247631	0.117337	0.926708	-0.158081	-0.753314	0.295859	0.760115	-0.154219	-0.266635	0.114452	0.906793
Q9QYB5	Gamma-adducin	Add3	S	673	IEITIKSPERTEEVLSPDGSPSKSPSKKKKK	___2	1.59132	1.49606	1.57657	2.09489	1.41209	1.68455	2.68454	1.05475	1.13929		2.39797		1.77163	2.67845	1.28253	2.71968		2.06778	2.01365					0.237346	0.656031	0.266973	0.830954	-0.59269	-1.93287	1.34153	0.124835	-0.171085	0	0	0.691511	-0.0440826	-0.106393	0.0451209	0.992994
Q9QYB5	Gamma-adducin	Add3	S	677	IKSPERTEEVLSPDGSPSKSPSKKKKKFRTP	___2	1.59132	1.49606	1.57657	2.09489	1.41209	1.68455	2.68454	1.05475	1.13929		2.39797		1.77163	2.67845	1.28253	2.71968		2.06778	2.01365					0.237346	0.656031	0.266973	0.830846	-0.59269	-1.93287	1.34153	0.124876	-0.171085	0	0	0.691464	-0.0440826	-0.106393	0.0451209	0.993089
Q9QYB5	Gamma-adducin	Add3	S	681	ERTEEVLSPDGSPSKSPSKKKKKFRTPSFLK	___2	0.8111	0.13735	0.65174	0.237911	-0.145384	-0.0841827		-0.51925	0.175959	0.176071			0.0318947	0.0119247	3.71076	-0.285069	-0.23427	0.316599	0.412519					-0.574309	-2.36191	1.11069	0.351694	-0.515265	-1.38387	0.931601	0.243039	-0.193002	0	0	0.691416	0.133055	0	0	1
Q9QYB5	Gamma-adducin	Add3	S	6	__________MSSDTSPAVVTTPPPPSMPHK	___2		-0.74765	-0.88284	-0.84849		-0.803993		-1.95833			-0.41721		-1.03067	-1.26903										0.0223319	0	0	0.786071	-1.132	0	0	0.8247	-0.749414	0	0	0.691369		0	0	1
Q9QYB5	Gamma-adducin	Add3	T	12	____MSSDTSPAVVTTPPPPSMPHKERYFDR	___2	-0.64292	-0.74765	-0.88284	-0.84849		-0.803993		-1.95833			-0.41721		-1.03067	-1.26903										-0.023519	0	0	0.771779	-1.17785	0	0	0.999325	-0.851816	0	0	0.677985		0	0	1
Q9QYB5	Gamma-adducin	Add3	S	673	IEITIKSPERTEEVLSPDGSPSKSPSKKKKK	___3	-1.14792	-1.64849	-1.55289	-2.1847		-1.68094	-1.04576			-2.08556		-1.53468		-1.23177	0.891777									0.270154	0.721344	0.291912	0.809763	-0.45206	0	0	1	1.36469	0	0	0.65436		0	0	1
Q9QYB5	Gamma-adducin	Add3	S	677	IKSPERTEEVLSPDGSPSKSPSKKKKKFRTP	___3	-1.14792	-1.64849	-1.55289	-2.1847		-1.68094	-1.04576			-2.08556		-1.53468		-1.23177	0.891777									0.270154	0.721344	0.291912	0.809654	-0.45206	0	0	1	1.36469	0	0	0.654318		0	0	1
Q9QYB5	Gamma-adducin	Add3	S	681	ERTEEVLSPDGSPSKSPSKKKKKFRTPSFLK	___3	-1.14792	-1.64849	-1.55289	-2.1847		-1.68094	-1.04576			-2.08556				-1.23177	0.891777									0.270154	0.721344	0.291912	0.809545	-0.45206	0	0	1		0	0	0.654276	0			1
P28474	Alcohol dehydrogenase class-3	Adh5	S	247	AKEFGASECISPQDFSKSIQEVLVEMTDGGV	___1													-1.03362	-0.957136		-1.8272								0	0	-4.34e-08	1	0			1		0	0	0.920903		0	0	1
A2BDX0	Activity-dependent neuroprotector homeobox protein	Adnp	S	976	SEVDQDDVVEWKDGASPSESGPGSQQISDFE	___1	1.24691			0.594471				0.804641		-0.141628		1.42577		0.642059		0.459482	1.08351	0.511919							0	0	1	-0.589184	-0.873259	0.383979	0.561586	-0.874997	0	0	1	-0.628055	0	0	0.990261
A2BDX0	Activity-dependent neuroprotector homeobox protein	Adnp	S	904	GSPFDPVFEVEPKIPSDNLEEPVPKVIPEGA	___1	0.738449	0.555779	0.91327	0.91486	0.628353	0.680281		0.161851	0.287338	0.392672	0.675901	0.62455	0.671366	0.665039	0.416634	0.889425	0.20783	0.429609	0.536819		+			-0.126275	-0.975905	0.41525	0.722934	-0.499969	-2.31836	2.12205	0.0655257	-0.0647984	-0.418352	0.156658	0.877144	-0.265853	-1.34098	1.26946	0.320313
A2BDX0	Activity-dependent neuroprotector homeobox protein	Adnp	S	708	QNGQDKTNAPSRLNQSPGLAPVKRTYEQMEF	___1	0.277809	0.188559	0.484179	0.25111	0.435608	-0.00370789	0.248192	0.19089	0.308008	-0.0971584		-0.0738106	-0.580194	-0.0696926	-0.734236	-0.496376	-0.19451	-0.66008	-0.548241					-0.0737154	-0.564019	0.223953	0.86631	-0.166501	-0.73659	0.613091	0.587459	-0.472998	-1.78613	0.764331	0.425565	-0.140608	-0.388861	0.201885	0.844033
A2BDX0	NA	Adnp	S	98	SKFFSAYKSHFRNVHSEDFENRILLNCPYCT	___1	1.33471	0.77976	1.25775	0.58466	1.94664		1.41092	0.690829	-0.79104	0.0409107		0.354641		-0.022253	-0.131245		0.0463409							0.689563	2.16208	1.01474	0.390305	-1.00899	-1.9453	1.2156	0.108155	-0.43138	0	0	1	-0.3083	0	0	0.990338
A2BDX0	Activity-dependent neuroprotector homeobox protein	Adnp	S	408	SLQTANTSLPPGQVKSPSVSQSQASRVLGQS	___1	-0.918541	-0.866661	-0.42891	-1.25205	-1.30901	-1.32767	-0.626524	-1.03647	-1.24004	-0.904079	-0.746469	-0.754959	-1.43609	-1.09454	-0.892693	-1.42724	-1.92806	-0.79986						-0.221193	-0.795869	0.335167	0.776278	-0.193656	-0.612724	0.385993	0.671594	-0.442581	-2.67699	1.25648	0.272291	-0.384785	-0.627097	0.294022	0.716438
A2BDX0	Activity-dependent neuroprotector homeobox protein	Adnp	S	976	SEVDQDDVVEWKDGASPSESGPGSQQISDFE	___2	1.27893	1.43882	0.97298	1.02058	0.31938	0.847341	1.10733	0.636941	0.49185	0.0892811	1.48533	1.45899	1.266	1.34522	-0.38776	1.47255	0.81908	1.42317	0.49975		+			-0.41981	-1.79772	0.878951	0.448641	-0.771803	-2.67099	2.02239	0.0432464	-0.662158	-0.854763	0.341501	0.724896	-0.489438	-1.28987	0.810354	0.338189
A2BDX0	Activity-dependent neuroprotector homeobox protein	Adnp	S	988	DGASPSESGPGSQQISDFEDNTCEMKPGTWS	___2	1.27893	1.43882	0.97298	1.02058	0.31938	0.847341	1.10733	0.636941	0.49185	0.0892811	1.48533	1.45899	1.266	1.34522	-0.38776	1.47255	0.81908	1.42317	0.49975		+			-0.41981	-1.79772	0.878951	0.448499	-0.771803	-2.67099	2.02239	0.0432179	-0.662158	-0.854763	0.341501	0.72478	-0.489438	-1.28987	0.810354	0.338283
Q99MK8	Beta-adrenergic receptor kinase 1	Adrbk1	S	670	QQLVQRVPKMKNKPRSPVVELSKVPLIQRGS	___1	1.14739	0.749399	0.86579	0.485811	-2.76139	1.31191	1.05524	1.23597	1.611	1.27007	1.04455	0.974979	0.475796	0.71188	0.341656	0.765755	1.14704	0.827669	0.527929					-0.943512	-0.84709	0.360908	0.756935	0.560249	1.92724	1.4903	0.111054	-0.373093	-2.70057	1.26711	0.267917	0.00243823	0.00690612	0.00314973	1
Q9JKV1	Proteasomal ubiquitin receptor ADRM1	Adrm1;Gm9774	S	405	KEGDTKDKKDEEEDMSLD_____________	___1	-0.631191	-0.197001	0.360749	-0.793049	-1.15616	-1.29658						-1.05555	-2.50497		0.230581									-0.911248	-2.33981	1.10021	0.355747		0	0	1	1.28614	0	0	1		0	0	0.993613
Q9JKV1	Proteasomal ubiquitin receptor ADRM1	Adrm1;Gm9774	S	211	GSSGPPASSSSSSSRSQSAAVTPSSSTSSAR	___1	-1.27874	-1.7374	-1.70753		-1.90318			-1.65981	-1.36466	-1.24809		-1.39974	-2.02521	-2.04041	-1.98325			-1.69484						-0.328622	0	0	1	0.15037	0.514511	0.32071	0.747824	-0.612088	0	0	1	0.0176315	0	0	0.993691
P46664	Adenylosuccinate synthetase isozyme 2	Adss	S	2	______________MSISESSPAATSLPNGD	___1	-0.960291	-0.991711	-0.732171	-1.24332	-1.08067		-1.41298	-1.3449	-2.30848	-2.17792	-1.16058	-1.37957		-1.27631	-1.88178		-1.3351				+			-0.264956	-1.41695	0.6393	0.579797	-0.961894	-2.52336	1.7253	0.0516187	-0.381069	-1.48059	0.628386	0.503308	-0.0650253	0	0	1
P46664	Adenylosuccinate synthetase isozyme 2	Adss	S	7	_________MSISESSPAATSLPNGDCGRPR	___1	-0.0216408	-0.520771	-0.00356007		-0.0739784	-0.0613422	-0.0589466	-0.0427999			-0.547829	-0.75425	-0.972364	-0.183783	-0.31448	-1.45769		-0.405151	-0.553989					0.117235	0.691515	0.277956	0.823343	0.139191	0	0	0.773473	0.157342	0.358786	0.132008	0.897211	0.278577	1.04073	0.709482	0.478618
Q9Z248-2	Zinc finger protein AEBP2	Aebp2	S	24	ADLEELSRLSPLSPGSPGPAARGRAEPPEEE	___1	0.514259	0.550289	0.80078	0.808321	1.37109	1.03193	0.527891	0.26253	-0.272532	-0.155489	-0.0974083	0.303841	0.367596	-0.0592594	0.694431	0.298351	-0.151129	-0.911421	-0.44389		+			0.308556	1.36993	0.640122	0.579338	-0.723576	-2.73157	2.14873	0.0412906	0.0550308	0.18967	0.0661061	0.957399	-0.693489	-1.9002	1.22943	0.172299
Q9Z248-2	Zinc finger protein AEBP2	Aebp2	S	199	TGGGGSSATSGGRRGSLEMSSDGEPLSRMDS	___1	1.035	1.30154	1.02344	1.01601	1.48722	0.531801	0.683382	-0.18679	-0.219501	0.21916	0.655191	0.543591	0.758165	0.0800285	0.618465	0.419241	-0.5121	-1.07699	-0.89765		+		+	-0.193195	-0.739553	0.307321	0.799347	-1.15637	-4.7447	3.31893	0.0287848	-0.226812	-1.09502	0.451552	0.635805	-1.48123	-5.33205	2.94524	0.0232
Q9Z248-2	Zinc finger protein AEBP2	Aebp2	S	383	AGMNKRRKLKNKRRRSLPRPHDFFDAQTLDA	___1	-0.961931	-0.51082	0.0351	-0.860689	0.986824	0.270168	0.562634	-1.75251	-2.63177	-2.07305	-0.507069	-0.0640297	-1.2586	-0.362871	0.0837345	-0.838612	-0.830259	-1.38009			+			1.18112	3.71296	1.85973	0.180901	-1.57786	-3.56826	2.2379	0.0251693	-0.116828	-0.393465	0.146273	0.88426	-0.495274	-0.83301	0.408484	0.60104
Q9Z248-2	Zinc finger protein AEBP2	Aebp2	S	131	GSSSGGCSGDETRSLSPGAASSSSGDGDGKE	___1	0.9935	1.44395	0.92452	1.59863	1.15979	1.98345	1.53516	0.14479	0.380999	0.74962	0.95866	1.82557	1.32344	1.16947	1.66556	1.62364	0.463572	0.28178	0.20479		+		+	0.319317	1.1416	0.515236	0.659472	-0.815013	-2.35937	1.67793	0.0623039	-0.0972226	-0.275576	0.0988011	0.92895	-1.05251	-2.90148	1.79444	0.0737191
Q9Z248-2	Zinc finger protein AEBP2	Aebp2	S	18	AALADMADLEELSRLSPLSPGSPGPAARGRA	___2	0.565929	0.63118	0.565949	0.0717411	0.352768	0.21784	0.589062	-0.27097	-1.55968	-0.97773	0.826061	0.663441	0.538185	0.30073	0.456894	0.239101	0.081131	0.37483	-0.73982		+			-0.0721421	-0.404162	0.153167	0.924238	-1.39483	-3.11644	1.99181	0.030266	-0.593353	-3.00033	1.39871	0.236526	-0.770515	-1.73614	1.053	0.205233
Q9Z248-2	Zinc finger protein AEBP2	Aebp2	S	21	ADMADLEELSRLSPLSPGSPGPAARGRAEPP	___2		2.89177	2.59681		2.13489							2.89002	2.88173	2.50842		3.06679								-0.609398	0	0	0.783635		0	0	0.827097	-0.176375	-0.610687	0.219278	0.825529		0	0	1
Q9Z248-2	Zinc finger protein AEBP2	Aebp2	S	24	ADLEELSRLSPLSPGSPGPAARGRAEPPEEE	___2	0.565929	0.63118	0.565949	0.0717411	0.352768	0.21784		-0.27097	-1.3328	-0.97773	0.826061		0.538185	0.30073	0.456894	-0.0441112	0.081131	0.37483	-0.904989		+			-0.173395	-0.870544	0.363381	0.75585	-1.3192	-3.27359	2.13482	0.0273995	-0.818837	-3.18598	1.30221	0.257039	-0.831799	-1.36121	0.69443	0.338025
Q9Z248-2	Zinc finger protein AEBP2	Aebp2	S	199	TGGGGSSATSGGRRGSLEMSSDGEPLSRMDS	___2	-2.05859	-0.23871	-0.0852995	-0.32851	-1.77342	-0.307653	-2.04193	-2.22716			-0.355228	-0.15486	-0.583435	-0.662422	-0.646341			-1.05506						-0.696558	-0.981707	0.430242	0.714515	-1.54938	0	0	0.827207	-0.399336	-3.97331	1.23735	0.277907	-0.690554	0	0	1
Q9Z248-2	Zinc finger protein AEBP2	Aebp2	S	204	SSATSGGRRGSLEMSSDGEPLSRMDSEDSIS	___2		-0.23871	-0.0852995	-0.32851		-0.307653		-2.22716			-0.355228	-0.15486		-0.662422	-0.646341									-0.0901477	0	0	0.783583	-2.00965	0	0	0.827152	-0.399336	-3.97331	1.23735	0.277734		0	0	1
A3KMF4	AF4/FMR2 family member 1	Aff1	S	382	EPSRFPFPTKDPLHVSPATQSQKQYDTPSKT	___1	0.284729	0.38176	0.44229	0.284521	0.115748	0.226187	0.18832	1.81732	1.59241	1.27615		0.38933	-0.598955	0.530357	0.149052	-0.336428	1.35542	0.770119	1.15064		+			-0.171576	-3.21828	1.62874	0.213754	1.21364	5.07551	3.48453	0.0289643	-0.274995	0	0	0.999372	1.19687	2.25942	1.16309	0.147982
A3KMF4	AF4/FMR2 family member 1	Aff1	S	761	LLPLRDTKLLSPLRDSPPPTSLVVKITLDLL	___1					-2.25308			-0.893149	-0.885881					-1.63784			-1.52768	-1.77974	-1.34419						0	0	1		0	0	1		0	0	0.999274		0	0	0.989484
A3KMF4	AF4/FMR2 family member 1	Aff1	S	293	AYVRPMDGQDQAPSESPELKLPLEDYGQQSF	___1	-3.1077					-2.80529		-0.986621	-1.85951	-1.70961	-2.58064						-1.70443	-1.91525	-1.56054					0.30242	0	0	1	1.58912	0	0	1		0	0	0.999175	0.853899	0	0	0.989329
A3KMF4	AF4/FMR2 family member 1	Aff1	S	132	HTSAPGSRPVGNISHSPKMAQPRMEPSLHTK	___1	-0.42758	-0.636091	-0.44663		0.320522	-0.250378		1.21247		0.814281		-0.129471									+			0.538504	2.34687	0.997441	0.395929	1.51681	5.58725	2.51633	0.0208421		0	0	0.999076		0	0	0.986931
A3KMF4	NA	Aff1	S	575	GPSEGPQPGKRGCPKSPAQQEPPPRQTVGSK	___1	-2.49748					-2.80107		-1.36864	-1.44541	-1.78688		-3.69694					-1.75308	-1.95605	-1.39394					-0.303589	0	0	1	0.963837	0	0	1		0	0	0.998978	1.99592	0	0	0.989252
A3KMF4	AF4/FMR2 family member 1	Aff1	S	1098	LSEHFKSTSKVAQAPSPCTARSTGVPSPLSP	___1					-0.219999			-0.412101	-0.848761										-1.01964						0	0	1		0	0	1		0	0	0.998879		0	0	0.987008
A3KMF4	AF4/FMR2 family member 1	Aff1	S	183	CDRRAEGDSAPERKLSPLISSLPSPVPPLSP	___2	0.9053	1.64094	1.36403	0.6896	1.48773	1.05535	1.0939	3.20954	2.70382	2.91061	1.7059		1.27567	1.9327	1.43948	1.13271	2.76321	2.80192	2.67408		+		+	0.0623584	0.222511	0.0795013	0.987436	1.79136	4.67342	2.83619	0.0277079	-0.136666	-0.448065	0.164634	0.871057	1.25562	4.69186	2.30734	0.041183
A3KMF4	AF4/FMR2 family member 1	Aff1	S	191	SAPERKLSPLISSLPSPVPPLSPVHSRLQGT	___2	-0.5285	-0.73348	-0.457141	-1.09198	-0.817293	-1.724	-0.955669	0.418571	-0.38759	0.150311	-0.396938	-0.321699	-1.09794	-0.893221	-1.04634	-1.10595	-0.0547485	0.41313	-0.190901		+			-0.462878	-1.59672	0.766451	0.506397	0.763205	2.119	1.48809	0.0852613	-0.632303	-8.90644	3.05631	0.129493	0.661354	1.62299	1.00924	0.234516
A3KMF4	AF4/FMR2 family member 1	Aff1	S	197	LSPLISSLPSPVPPLSPVHSRLQGTSKAHSS	___2	0.9053	1.64094	1.36403	0.6896	1.48773	1.05535	1.0939	3.20954	2.70382	2.91061	1.7059	1.19397	1.27567	1.9327	1.43948	1.13271	2.76321	2.80192	2.67408		+		+	0.0623584	0.222511	0.0795013	0.987338	1.79136	4.67342	2.83619	0.0275531	0.0114454	0.041045	0.0135745	1	1.35456	5.14578	2.93869	0.0227006
A3KMF4	AF4/FMR2 family member 1	Aff1	S	756	CKDKLLLPLRDTKLLSPLRDSPPPTSLVVKI	___2	-1.04206	-1.02234	-0.847621	-2.17017	-2.14247		-1.0749	0.792741	1.06226	0.583111	-0.58103	-0.48761		-1.05446				-0.0382404	0.495319		+			-0.338137	-0.603938	0.237724	0.852134	2.08325	4.36862	2.57584	0.0240949	-0.520139	0	0	0.768596	0.762859	2.05712	0.973382	0.228772
A3KMF4	AF4/FMR2 family member 1	Aff1	S	761	LLPLRDTKLLSPLRDSPPPTSLVVKITLDLL	___2	-1.04206	-1.02234	-0.847621	-2.17017	-2.14247		-1.0749	0.792741	1.06226	0.583111	-0.58103	-0.48761		-1.05446				-0.0382404	0.495319		+			-0.338137	-0.603938	0.237724	0.852028	2.08325	4.36862	2.57584	0.0241905	-0.520139	0	0	0.768538	0.762859	2.05712	0.973382	0.228723
A3KMF4	AF4/FMR2 family member 1	Aff1	S	183	CDRRAEGDSAPERKLSPLISSLPSPVPPLSP	___3	1.52995	1.46153		1.35925		0.765825	1.29605	2.97512	2.01011	2.92366	2.33833	1.84944	1.00216	1.7857	1.34913	0.552202	1.82971	2.93705	2.1523		+			-0.419303	-2.0186	0.863783	0.4559	1.18605	2.8419	1.69537	0.0456721	-0.806289	-2.05628	0.962928	0.347413	0.576375	0.944326	0.492298	0.508707
A3KMF4	AF4/FMR2 family member 1	Aff1	S	191	SAPERKLSPLISSLPSPVPPLSPVHSRLQGT	___3	1.52995	1.46153		1.35925		0.765825	1.29605	2.97512	2.01011	2.92366	2.33833	1.84944	1.00216	1.7857	1.34913	0.552202	1.82971	2.93705	2.1523		+			-0.419303	-2.0186	0.863783	0.455759	1.18605	2.8419	1.69537	0.0456146	-0.806289	-2.05628	0.962928	0.347274	0.576375	0.944326	0.492298	0.508599
A3KMF4	AF4/FMR2 family member 1	Aff1	S	197	LSPLISSLPSPVPPLSPVHSRLQGTSKAHSS	___3	1.52995	1.46153		1.35925		0.765825	1.29605	2.97512	2.01011	2.92366	2.33833	1.84944	1.00216	1.7857	1.34913	0.552202	1.82971	2.93705	2.1523		+			-0.419303	-2.0186	0.863783	0.455618	1.18605	2.8419	1.69537	0.0456434	-0.806289	-2.05628	0.962928	0.347136	0.576375	0.944326	0.492298	0.508492
D3YYI6	AF4/FMR2 family member 3	Aff3	S	355	SSGHSNPKKADAEPGSPDNGASNTSTLEDDL	___1				-1.46946		-0.924723	-0.899063	-1.375	-1.0292					-0.587326	-0.551752	-0.335911	-0.97427		-0.42742					0.557561	0	0	1	0.267359	0	0	1		0	0	0.986419		0	0	1
D3YYI6	AF4/FMR2 family member 3	Aff3	S	374	GASNTSTLEDDLKLSSDDEEGEQQAAQRTAL	___1					-1.43289	-0.144346			-0.745071	-1.29925					-1.07502	-0.949366		-1.71112	-0.88604						0	0	1		0	0	1	0.305858	0	0	0.986323		0	0	1
D3YYI6	AF4/FMR2 family member 3	Aff3	S	757	EQFYTLVPFGRNELLSPLKDSDEVRSLWVKI	___1	-1.18283	-1.39157	-0.858941	-1.08353	-0.136911	-0.369635	0.0594635	-1.16185	-1.11529	-1.00382	-1.64827	-1.89849		-1.01912	-0.812077	-0.583429	-2.11172		-1.33922					0.980191	5.86846	2.69075	0.101892	0.0355653	0.150294	0.0941927	0.990653	0.968506	5.1708	1.85279	0.178023	0.0479097	0.0946821	0.0377024	0.997241
D3YYI6	AF4/FMR2 family member 3	Aff3	S	248	AYVRPMDGQDQAPDESPKLKSSTETAVHCTA	___1	-1.50143		-2.20576		-0.614515		-0.768263		-2.07726	-1.5843		-1.21004	-1.21092	-2.06849	-2.55702	-1.98775		-1.74564						1.16221	3.22427	1.0746	0.367462	0.0228152	0.0430596	0.0166014	1	-0.639086	-1.82348	0.780561	0.41703	-0.535158	0	0	1
D3YYI6	AF4/FMR2 family member 3	Aff3	S	552	RTANKAPGSKSVKQKSPPAAVAVTAAALPPA	___1		-0.672321				-0.760117	-0.326199	0.0641394	0.11541	-0.0872993	-0.772099		-0.558966	-0.439995		-0.365295			0.81048					0.129156	0	0	1	0.703071	0	0	1	0.540248	3.09019	1.0424	0.324925	1.47601	0	0	1
D3YYI6	AF4/FMR2 family member 3	Aff3	S	883	AIPINKNEKMLRSPTSPLSDTCKHKYASEDL	___1	-0.65703	-0.903391	-0.86391	-1.13126			-0.133278	-0.0891199		-0.67313	-1.30851	-1.51948	-1.46334	-0.610537	-0.864903	-1.31198	-0.967579	-1.01386	-0.692209					0.75562	0	0	1	0.507773	1.53542	1.0336	0.209896	0.423588	1.90395	0.887236	0.372467	0.539228	2.46706	1.98148	0.102965
Q9ESC8	AF4/FMR2 family member 4	Aff4	S	1055	SPGLGSKAVGMPSPVSPKLSPGNSGSYSSGG	___1	-1.65795	-2.10348	-1.59767	-1.68864	-1.19189	-1.81278	-2.04536	-1.61491	-1.69027	-1.4084	-2.05882	-2.00232	-2.45005	-2.23132	-2.49608	-2.36679		-2.43128	-2.26657					0.0785913	0.310497	0.114238	0.961703	0.190742	0.751923	0.569317	0.576025	-0.39015	-4.05805	1.81323	0.177467	-0.178527	-0.611755	0.37605	0.722859
Q9ESC8	AF4/FMR2 family member 4	Aff4	S	809	ESSKQSSTKEKDLLPSPAGPILSKDSKTEHG	___1	-1.01741	-1.12534	-0.65919	-0.693989	-0.415463	-0.870672		-0.85628	-0.103882	-0.304689	-1.09248		-1.27523				-1.00888		-0.59552					0.230914	1.03418	0.444331	0.703247	0.452365	1.35793	0.958559	0.253775		0	0	0.802032	0.381658	1.17081	0.632093	0.463348
Q9ESC8	AF4/FMR2 family member 4	Aff4	S	1059	GSKAVGMPSPVSPKLSPGNSGSYSSGGSSAS	___1	-0.7232	-0.282791	-0.797259	-0.912809	-0.785729	-1.00985	-0.443815	-0.87202	-0.250502	-0.225809	-1.22391	-1.07579	-0.796854	-0.798593		-0.838327	-0.79339	-0.787151	-0.261391					-0.0674504	-0.316173	0.116541	0.959651	0.229571	0.674231	0.416091	0.627943	0.27345	2.90477	1.20579	0.287645	0.418207	1.32247	0.9023	0.328024
Q9ESC8	AF4/FMR2 family member 4	Aff4	S	1040	LTEHLKNSYSNSQAPSPGLGSKAVGMPSPVS	___1				0.45405								-0.20569					-0.317209	-0.542391	-1.14528						0	0	0.890017		0	0	0.876956		0	0	0.801968	-0.462603	0	0	0.835166
Q9ESC8	AF4/FMR2 family member 4	Aff4	S	544	KTIQKGSESGRGRQKSPAQSDSTTQRRTVGK	___1	2.13228	1.79152	2.38332	2.57672	1.79444	1.84456	2.1353	2.24272	2.48366	2.75076	2.22347	2.25805	2.13722	2.31984		2.42691			3.13306					-0.296196	-1.34945	0.628796	0.587715	0.271421	0.809599	0.521783	0.538415	0.132613	2.35721	0.846218	0.390232	0.926812	0	0	0.835222
Q9ESC8	AF4/FMR2 family member 4	Aff4	S	482	WQLDNWLNKVNPHKVSPASSVDSNIPSSQAY	___1			-2.52512		-1.46413	-2.56119		-2.21476		-1.76638				-3.41949										0.512465	0	0	0.88995	0.534551	0	0	0.876836		0	0	0.801905	0			1
Q9ESC8	AF4/FMR2 family member 4	Aff4	S	1052	QAPSPGLGSKAVGMPSPVSPKLSPGNSGSYS	___2		-1.24849	-1.33738	0.5487	-1.45766		-1.77016	-1.64806	-2.06536	-1.41573	-1.05799	-1.22308	-1.46371	-2.11299	-1.78149	-1.95636	-1.47813	-1.14382	-1.80783					-0.934858	-1.16608	0.484315	0.676581	-1.03066	-1.38691	0.734489	0.260541	-0.885846	-6.74865	2.59976	0.118448	-0.228332	-0.702586	0.434664	0.663527
Q9ESC8	AF4/FMR2 family member 4	Aff4	S	1055	SPGLGSKAVGMPSPVSPKLSPGNSGSYSSGG	___2		-1.24849	-1.33738	0.5487	-1.45766		-1.77016	-1.64806	-2.06536	-1.41573	-1.05799	-1.22308	-1.46371	-2.11299	-1.78149	-1.95636	-1.47813	-1.14382	-1.80783					-0.934858	-1.16608	0.484315	0.676459	-1.03066	-1.38691	0.734489	0.260599	-0.885846	-6.74865	2.59976	0.117735	-0.228332	-0.702586	0.434664	0.663644
Q9ESC8	AF4/FMR2 family member 4	Aff4	S	698	FRQRMFSPMEEKELLSPLSEPDDRYPLIVKI	___2	-0.18243	0.0802689	-0.327559	-1.24044	0.434227	0.0565987	0.283453	-0.49356	-2.71026		0.603691	0.14777	-1.35567	-0.376297	-0.077177	-1.28892	-0.420219	0.24382						0.675635	1.9207	0.947583	0.41653	-1.18437	-1.31054	0.668383	0.290506	-0.835324	-2.0575	0.963529	0.347775	0.113205	0.125327	0.0472768	0.982314
Q9ESC8	AF4/FMR2 family member 4	Aff4	S	701	RMFSPMEEKELLSPLSEPDDRYPLIVKIDLN	___2	-0.18243	0.0802689	-0.327559	-1.24044	0.434227	0.0565987	0.283453	-0.49356	-2.71026		0.603691	0.14777	-1.35567	-0.376297	-0.077177	-1.28892	-0.420219	0.24382						0.675635	1.9207	0.947583	0.416386	-1.18437	-1.31054	0.668383	0.290568	-0.835324	-2.0575	0.963529	0.347636	0.113205	0.125327	0.0472768	0.982199
Q9ESC8	AF4/FMR2 family member 4	Aff4	S	482	WQLDNWLNKVNPHKVSPASSVDSNIPSSQAY	___2			-0.4134					-0.71037					-1.25645		-0.454828			-0.96306	-1.29935						0	0	0.787947	-0.29697	0	0	0.828745	0.965689	0	0	0.692979	0.125249	0	0	1
Q80WT5-2	Aftiphilin	Aftph	S	395	IGSSKEENRKLTNPKSPDPDPTGQNALDDSA	___1	-0.29476									-0.632818		-0.79875	-0.721254	-0.783707	-1.26259	-1.5511		-1.65832	-1.63679				+		0	0	0.926653	-0.338058	0	0	0.945246	-0.40038	0	0	0.85063	-0.887553	-6.32992	2.68893	0.0460904
Q80WT5-2	Aftiphilin	Aftph	S	151	KVVVQGPSTGQLRSFSPGDFRTDKNIVHQTK	___1	1.33928	1.36889	1.90972	1.36319	1.66055	1.68515	2.12615	1.85108	1.81618	1.63149	1.3338	1.1932	1.279	1.27896	1.49994	1.17399	1.63556	1.11603	1.78437					0.328679	1.58883	0.762039	0.508141	0.270981	0.991582	0.748054	0.424331	0.0541293	0.402068	0.145958	0.884282	0.243322	0.793416	0.516641	0.608221
Q3UHD9-2	Arf-GAP with GTPase, ANK repeat and PH domain-containing protein 2	Agap2	S	632	LRAEAAAVAGLSTPGSLHRAAKRRTSLFANR	___1		-2.61572	-1.70654	-3.48925	-2.07752		-1.55535	-1.62898	-1.78854	-2.37499					-2.92899	-3.21178		-2.74168						0.787401	1.13732	0.471053	0.685631	0.673	1.01598	0.526472	0.424501		0	0	0.891696		0	0	1
Q3UHD9-2	Arf-GAP with GTPase, ANK repeat and PH domain-containing protein 2	Agap2	S	609	SNGGHTSDYSSSLPSSPNVGHRELRAEAAAV	___2		-0.671661							-0.999731	-0.2437	-0.76269	-1.38342			-0.00848579		-0.53178	0.170919	-0.28216						0	0	0.823656	0.0499458	0	0	0.786792	1.06457	0	0	0.72891	0.858714	1.89916	1.03326	0.201052
F8VQE9	Arf-GAP with GTPase, ANK repeat and PH domain-containing protein 3	Agap3	T	477	PGKRLPRATPTTAPGTSPRANGLAMERSNTQ	___1	-1.22857	-1.17672		-1.20488	-0.680023	-0.502111	-0.673845		-1.09892		-1.30254								-1.57189	+				0.584729	9.71349	3.20143	0.0761379	0.104469	0	0	0.859581		0	0	0.789027	-0.26935	0	0	0.918823
A0A087WNV1	Arf-GAP domain and FG repeat-containing protein 1	Agfg1	S	181	ESAPALHLNKGTPSQSPVVGRSQGQQQEKKQ	___1	4.16636	4.28255	4.30203	4.33586	4.48447	4.63919	4.40986	4.67644	4.63394	4.60465	3.9276	4.22825	3.73425	4.33499	3.74071	3.84602	4.41512	4.26202	4.31934		+			0.23947	3.35698	1.6952	0.206571	0.366644	2.49581	3.26016	0.0531393	-0.104017	-0.397662	0.144187	0.885123	0.368795	1.47222	1.15235	0.277382
A0A087WNV1	Arf-GAP domain and FG repeat-containing protein 1	Agfg1	T	177	SLLGESAPALHLNKGTPSQSPVVGRSQGQQQ	___1	-1.09842	-2.14884	-1.39363	-2.64404	-1.7358	-1.52109	-0.850348	-1.34458	-0.984251	-1.77415	-1.64727	-1.55848	-2.80272	-1.56167	-1.60028		-0.81535	-2.3312	-1.55035					0.452154	0.956275	0.416971	0.721797	0.453572	0.812033	0.434122	0.537351	0.103496	0.929426	0.375485	0.699089	0.437191	0.630476	0.299152	0.703895
A0A087WNV1	Arf-GAP domain and FG repeat-containing protein 1	Agfg1	S	181	ESAPALHLNKGTPSQSPVVGRSQGQQQEKKQ	___2	3.33315	2.94039		2.26962	2.39539	2.28406	3.69693	3.20304	3.45723	3.4832	3.61304	3.44941	2.46272	3.07813	3.28891	2.17006	3.46539	3.47304	2.94338					-0.0555967	-0.101151	0.0341879	1	0.533437	1.26079	0.759247	0.308895	-0.747924	-2.12439	0.996356	0.337029	0.118879	0.237868	0.107356	0.919106
A0A087WNV1	Arf-GAP domain and FG repeat-containing protein 1	Agfg1	T	177	SLLGESAPALHLNKGTPSQSPVVGRSQGQQQ	___2	3.33315	2.94039		2.26962	2.39539	2.28406	3.69693	3.20304	3.45723	3.4832	3.61304	3.44941	2.46272	3.07813	3.28891	2.17006	3.46539	3.47304	2.94338					-0.0555967	-0.101151	0.0341879	1	0.533437	1.26079	0.759247	0.308958	-0.747924	-2.12439	0.996356	0.336888	0.118879	0.237868	0.107356	0.918991
Q7TN31	Angiogenic factor with G patch and FHA domains 1	Aggf1	S	308	SSEDQKVCSVEYINCSEDEHSGNVKKKARTD	___1	-1.9731	-1.82446	-1.39377	-1.70115	-1.19855		-2.62573																	-0.189023	-0.398471	0.148352	0.928779		0	0	1	0	0	-4.34e-08	1	0			1
Q8CJG0	Protein argonaute-2	Ago2	S	825	VAFRARYHLVDKEHDSAEGSHTSGQSNGRDH	___1		-1.7362				-1.85953	-1.09234	-1.79365	-1.64032	-1.34375				-4.94729	-1.64443			-2.50294						0.26026	0	0	0.911028	0.143626	0	0	0.914454		0	0	0.828828		0	0	0.870174
A2AL50	Alkyldihydroxyacetonephosphate synthase, peroxisomal	Agps	S	78	QEAPSTNECKARRAASAAGASPAATPAAPES	___1	-1.32707	-1.35697		-1.8494	-1.33577	-0.96179		-1.1222	-1.56751				-1.93781		-1.93666	-2.00006	-1.98117		-1.79926					0.362367	1.39762	0.590663	0.611413	0.166292	0.444061	0.231078	0.804209	-0.388174	0	0	1	0.0475912	0	0	0.986083
A2AL50	Alkyldihydroxyacetonephosphate synthase, peroxisomal	Agps	S	83	TNECKARRAASAAGASPAATPAAPESGTIPK	___1	0.185179	-0.0246601	0.163079	0.701311	1.09986	0.996498	0.611782	0.0633802	0.456018	0.132912	-0.0231895	0.65633			0.217705									0.646485	2.91006	1.47629	0.246252	-0.0387905	-0.125072	0.0650954	1	-0.0988646	0	0	1		0	0	0.98616
A2AL50	Alkyldihydroxyacetonephosphate synthase, peroxisomal	Agps	S	78	QEAPSTNECKARRAASAAGASPAATPAAPES	___2		-2.81241		-2.22853		-2.53306					-1.64325		-2.17057	-2.32114		-1.36544	-2.27787							-0.012599	0	0	0.864072		0	0	0.865055	-0.188701	-0.394786	0.136009	0.894069	-0.370958	0	0	0.942282
A2AL50	Alkyldihydroxyacetonephosphate synthase, peroxisomal	Agps	S	83	TNECKARRAASAAGASPAATPAAPESGTIPK	___2		-2.81241		-2.22853		-2.53306					-1.64325		-2.17057	-2.32114		-1.36544	-2.27787							-0.012599	0	0	0.864009		0	0	0.864886	-0.188701	-0.394786	0.136009	0.893961	-0.370958	0	0	0.942352
Q8CJF7	Protein ELYS	Ahctf1	S	528	VIPDSYNRCLVAGLLSPRLIDIQPSSLSQEE	___1	-1.75571	-2.31861	-1.75194	-2.02228	-0.933546	-2.36776	-2.14427	-2.41736				-2.32798		-2.49192	-2.97392									0.146942	0.362501	0.13561	0.940927	-0.455224	0	0	0.914577	-0.520156	-1.94722	0.719243	0.450558		0	0	0.869874
Q8CJF7	Protein ELYS	Ahctf1	S	1507	IEAHVPKENVGLPEESPRISAAPSDTHEIHL	___1	0.522329	0.290009	0.591269	0.65822	0.466122	0.048666	0.689968	-0.296069		0.0868416	0.18786	0.391769	0.025116	-0.161081	-0.324659	-0.5622			-1.00504		+			-0.113872	-0.620278	0.250071	0.843538	-0.620071	-2.31473	1.67874	0.079036	-0.581783	-4.08197	1.82177	0.176823	-1.20662	0	0	0.869934
Q8CJF7	Protein ELYS	Ahctf1	S	1928	QQLPLKRKRVREREVSVSSVTEEPKLDSSQL	___1		-1.84418								-2.79246	-3.09943	-2.2727	-2.46563												0	0	0.911167	-0.948278	0	0	0.914836		0	0	0.829031		0	0	0.869994
Q8CJF7	Protein ELYS	Ahctf1	S	1930	LPLKRKRVREREVSVSSVTEEPKLDSSQLPL	___1		-1.50178	-1.14506	-1.40522	-0.283106	-0.449074	-0.520929		-1.47229	-1.67171	-1.07321	-1.52459	-1.49339	-0.935011	-1.42947	-1.05269	-2.00612		-2.44223					0.932983	7.30615	2.72899	0.0982564	-0.221312	-0.863421	0.598934	0.534042	0.168058	0.847893	0.352369	0.716412	-0.860446	-2.46949	1.39215	0.12841
Q8CJF7	Protein ELYS	Ahctf1	S	1931	PLKRKRVREREVSVSSVTEEPKLDSSQLPLQ	___1	-1.08684	-1.17811	-1.28099	-0.88088		-1.19352	-1.56824	-1.14903		-1.14733	-1.4851			-1.09861	-1.06044	-0.845783			-1.66074					-0.274173	-1.59762	0.731965	0.524865	-0.0414746	-0.182208	0.118339	0.970044	0.483484	0	0	0.828963	-0.17564	0	0	0.870054
Q8CJF7	Protein ELYS	Ahctf1	S	1138	HPVPQPSQCLEFIQQSPTRSPLCLLSSSLPL	___1	3.7495	2.68708	2.97519	3.01717	3.64798	4.04561	3.47524	3.84593	2.00159	2.63836	3.72805	2.81745	2.28407	3.47708	2.75541	2.25107	-2.52927	2.94805	2.14212					0.615709	2.03368	1.01032	0.392245	-0.278609	-0.445206	0.208399	0.791281	-0.596374	-1.27549	0.566748	0.547395	-2.08956	-1.12424	0.522163	0.409021
Q8CJF7	Protein ELYS	Ahctf1	S	1080	VWASHEPRNGVSLFNSPKTEQPSPVVHSFPH	___1	0.71476	0.210619	0.757289	0.271151	0.975201	0.585236	0.822535	0.59924	0.504028	0.398331	0.369051	0.300591	0.130146	0.399746	-0.00587273	0.291201	0.32015	0.0131798	0.524389					0.305866	1.57048	0.751778	0.512718	0.0120785	0.0436273	0.0231012	1	-0.157995	-1.18609	0.52111	0.577258	0.0193106	0.0729611	0.0398625	1
Q8CJF7	Protein ELYS	Ahctf1	S	1541	ENLEVQNSEEEAKNLSFDELYPLGAEKLEYN	___1	1.28754	1.42892	1.61572	1.30838	1.60495	1.04056	1.64492	0.122821	-0.275761	0.709541	1.40141	1.18694	0.511835	0.2195	0.450611	0.48382	0.182131	-0.298531	-0.401461		+		+	0.0200025	0.107554	0.0369056	1	-1.22461	-3.44526	2.30895	0.0262353	-0.913764	-8.80861	3.0379	0.136406	-1.20602	-2.85261	1.69498	0.0765197
Q8CJF7	Protein ELYS	Ahctf1	S	1381	ERDNDKDAFKSEGAPSPVKKQIGTGDAAVEA	___1	1.69856	1.52801	1.77462	1.93805	2.18627	1.99876	2.04594	0.48331	0.241879	0.85869	0.946171	1.48374	1.39916	1.13165	0.561298	1.56278	0.137651	-0.496351	0.238171		+		+	0.342183	3.07706	1.5597	0.232053	-1.20685	-4.29789	2.94311	0.0236458	-0.204792	-0.606973	0.239099	0.808151	-1.31653	-3.4275	2.00973	0.0534426
Q8CJF7	Protein ELYS	Ahctf1	S	1218	LRSGFRTTPLASPSLSPGRSLTPPFRVKETR	___1	1.26464	0.67672	1.30095		1.17596	1.27935	1.29029	1.18338	1.15419	1.081	0.736431	0.64027	0.809105	0.792023		0.666868	0.592491	0.0958996						0.167761	0.81617	0.337037	0.775256	0.0587533	0.192902	0.103349	0.963457	0.00844733	0.116735	0.0388416	0.980916	-0.384407	-1.3007	0.841572	0.360313
Q8CJF7	Protein ELYS	Ahctf1	S	1092	LFNSPKTEQPSPVVHSFPHPELPEAFVGTPI	___1					1.65895			2.25411			1.51007	1.56483	1.30489			1.53662		1.14683							0	0	0.911097		0	0	0.914271	-0.0558834	0	0	0.828896	-0.3131	0	0	0.870114
Q8CJF7	Protein ELYS	Ahctf1	S	1792	CSDLKVAPENQLTAQSPPAPRRGKKKDVSQG	___1	-0.0100098	0.14292	0.204289	-0.109959	0.481768	0.298763	0.634832	-0.356521	-0.728842	0.13385	-0.22897	-0.108099	-0.198435	-0.246185	0.299862	0.334543	-0.547619	-0.885191	-0.0749397					0.414977	3.53588	1.77897	0.191823	-0.373981	-1.14892	0.800978	0.343321	0.237183	1.18183	0.518938	0.578611	-0.324082	-0.959486	0.611619	0.501616
Q8CJF7	Protein ELYS	Ahctf1	T	1824	LPSSGAVEPEPEPQGTPGRLRLRTQPPEPAA	___1	-0.633841	-0.343451	-0.158511	-0.726089	-0.408249	-0.580561	0.327507					-0.50057	-1.09593		-0.58856									0.245038	0.876053	0.375627	0.7464		0	0	0.868528	-0.0678425	0	0	0.778948		0	0	0.910997
Q8CJF7	Protein ELYS	Ahctf1	T	1224	TTPLASPSLSPGRSLTPPFRVKETRISFMEE	___1		-1.35046	-0.729791	-1.18576	-0.735613	-1.51144	-1.28733	-0.985009	-0.793121	-1.03861	-1.34387	-1.60386				-1.97411								-0.0894597	-0.302257	0.109288	0.964323	0.149757	0.499138	0.3048	0.757625	-0.405665	0	0	0.778888		0	0	0.911063
Q8CJF7	Protein ELYS	Ahctf1	S	1928	QQLPLKRKRVREREVSVSSVTEEPKLDSSQL	___2	1.26298	1.12297		0.94615	0.400614			-0.487479		0.388451	1.06085	1.53028	1.02313	1.41402	1.17047	0.660988		0.164539	-0.633789		+		+	-0.710084	0	0	0.799877	-1.16021	-2.59423	1.35318	0.0783411	-0.360728	-1.20787	0.532206	0.570543	-1.43938	-3.0987	1.53809	0.0857384
Q8CJF7	Protein ELYS	Ahctf1	S	1930	LPLKRKRVREREVSVSSVTEEPKLDSSQLPL	___2		1.12297		0.94615	0.400614									1.41402	1.17047	0.660988		0.164539						-0.633945	0	0	0.799823		0	0	0.843483		0	0	0.703332		0	0	1
Q8CJF7	Protein ELYS	Ahctf1	S	1931	PLKRKRVREREVSVSSVTEEPKLDSSQLPLQ	___2	0.83287			-1.46015					-2.73094		0.659981	0.63698	0.254465	0.1735	-0.0718536	-0.00936127		-0.324171							0	0	0.79977	-2.4173	0	0	0.843425	-0.679303	-7.06065	2.67318	0.124113	-0.841313	0	0	1
Q8CJF7	Protein ELYS	Ahctf1	S	2198	KGSSWSPPPVEIKLVSPLASPVDEIKTGKPR	___2	-0.491041	-0.65358			-0.761187	-0.774353		-2.42044				-0.607201	-0.792574		-0.448772	-0.858213		-1.42159	-1.6346					-0.195463	-2.39739	0.857949	0.458488	-1.84813	0	0	0.843257	-0.270845	-0.891323	0.330865	0.734262	-0.828208	-3.43387	1.55513	0.110434
Q8CJF7	Protein ELYS	Ahctf1	S	2202	WSPPPVEIKLVSPLASPVDEIKTGKPRKTAE	___2	-0.491041	-0.65358			-0.761187	-0.774353		-2.42044				-0.607201	-0.792574		-0.448772	-0.858213		-1.42159	-1.6346					-0.195463	-2.39739	0.857949	0.458347	-1.84813	0	0	0.842968	-0.270845	-0.891323	0.330865	0.734146	-0.828208	-3.43387	1.55513	0.110411
Q8CJF7	Protein ELYS	Ahctf1	S	1214	PPSILRSGFRTTPLASPSLSPGRSLTPPFRV	___2	-0.210211		-0.22054		-1.54991		-0.915596	-1.94234	-1.02878	-1.07995	-0.301119	-0.368191	0.00912476	-1.19863	-1.62048	-1.29398	-1.23106	-0.925541	-0.726049		+		+	-1.01737	-3.20738	1.0706	0.36802	-1.13498	-2.35172	1.22738	0.0978918	-1.29048	-4.5272	1.9747	0.16132	-0.740822	-2.57879	1.77634	0.0937203
Q8CJF7	Protein ELYS	Ahctf1	S	1216	SILRSGFRTTPLASPSLSPGRSLTPPFRVKE	___2	-1.76319	-1.37801	-1.85732	-1.52206		-1.70037		-1.42821	-1.00594	-1.07995	-1.32011			-1.99596			-1.8404	-1.4288						-0.0702248	0	0	0.799716	0.458779	1.70234	1.37218	0.149813	-0.67585	0	0	0.703283	-0.314491	0	0	1
Q8CJF7	Protein ELYS	Ahctf1	S	1218	LRSGFRTTPLASPSLSPGRSLTPPFRVKETR	___2	-0.210211		-0.22054		-1.54991		-0.915596	-1.94234	-1.02878	-1.83025	-0.301119	-0.368191	0.00912476	-1.19863	-1.40103	-1.29398	-1.23106	-0.925541	-0.726049		+		+	-1.01737	-3.20738	1.0706	0.367869	-1.38508	-2.93828	1.47382	0.0586981	-1.21733	-4.65602	2.01691	0.15842	-0.740822	-2.57879	1.77634	0.0938028
Q8CJF7	Protein ELYS	Ahctf1	T	1210	AEFTPPSILRSGFRTTPLASPSLSPGRSLTP	___2	-1.76319	-1.37801	-1.85732	-1.52206		-1.70037		-1.42821	-1.00594		-1.32011	-1.54808	-1.34148	-1.99596	-1.40103		-1.8404	-1.4288						-0.0702248	0	0	0.773437	0.413069	1.33533	0.921806	0.279578	-0.377964	-1.35444	0.570925	0.545583	-0.231375	-0.826865	0.539853	0.604531
Q8CJF7	Protein ELYS	Ahctf1	S	1214	PPSILRSGFRTTPLASPSLSPGRSLTPPFRV	___3	-0.721691	-0.73365	-1.27378			-2.06151	-3.18557	-1.52864			-0.61475	-1.08961	-0.787605	-1.60987				-0.747801	-0.947889					-1.71383	-3.56788	1.42471	0.260111	-0.618933	0	0	1	-0.988882	0	0	0.658447	-0.0171903	-0.0584628	0.0291936	1
Q8CJF7	Protein ELYS	Ahctf1	S	1218	LRSGFRTTPLASPSLSPGRSLTPPFRVKETR	___3	-0.721691	-0.73365	-1.27378			-2.06151	-3.18557	-1.52864			-0.61475	-1.08961	-0.787605	-1.60987				-0.747801	-0.947889					-1.71383	-3.56788	1.42471	0.259935	-0.618933	0	0	1	-0.988882	0	0	0.658404	-0.0171903	-0.0584628	0.0291936	1
Q8CJF7	Protein ELYS	Ahctf1	T	1210	AEFTPPSILRSGFRTTPLASPSLSPGRSLTP	___3	-0.721691	-0.73365	-1.27378			-2.06151	-3.18557	-1.52864			-0.61475	-1.08961	-0.787605	-1.60987				-0.747801	-0.947889					-1.71383	-3.56788	1.42471	0.25976	-0.618933	0	0	1	-0.988882	0	0	0.65091	-0.0171903	-0.0584628	0.0291936	1
Q6PAL7	AT-hook DNA-binding motif-containing protein 1	Ahdc1	S	46	GPPTPRPLLPTRPPASPPDKAFSTHTFSENP	___1	-1.44635	-1.53362	-1.27195	-1.07161		-1.15063	-1.10939	-1.12291	-1.33183	-1.86227	-1.64066	-1.81544	-1.38593	-1.71795	-1.34781	-1.82389	-1.84944							0.200871	1.30696	0.582864	0.61702	-0.108121	-0.337645	0.190954	0.866142	0.00261561	0.0145083	0.00475133	1	-0.235428	0	0	1
Q6PAL7	AT-hook DNA-binding motif-containing protein 1	Ahdc1	S	99	LPPRAARPVSQAHCPSPAPDNSSLRHWDNGR	___1		-2.34009						-1.88624	-1.66893																0	0	0.937174	0.562505	0	0	0.937699	0	0	-4.34e-08	1	0			1
Q6PAL7	AT-hook DNA-binding motif-containing protein 1	Ahdc1	S	845	NLFTGYFRSLLDSDDSSDLLDFALSASRPES	___1	-1.71953	-1.4948	-1.79693		-1.5622	-2.49191		-1.24892	-2.39178								-1.92603	-1.94302						-0.356635	-0.975222	0.396449	0.733461	-0.14993	-0.276782	0.121106	0.912826	0	0	-4.34e-08	1		0	0	1
Q6PAL7	AT-hook DNA-binding motif-containing protein 1	Ahdc1	S	1392	AHPPTVFDAGLQKAYSPTCSPTLGFKEELRP	___2	-2.28144	-1.6922	-1.56688	-2.1917	-2.85018		-2.18401				-1.45192		-1.75813											-0.584041	-1.73801	0.803541	0.486629		0	0	0.791402		0	0	0.716627		0	0	1
Q6PAL7	AT-hook DNA-binding motif-containing protein 1	Ahdc1	S	1396	TVFDAGLQKAYSPTCSPTLGFKEELRPPPSK	___2	-2.28144	-1.6922	-1.56688	-2.1917	-2.85018		-2.18401				-1.45192		-1.75813											-0.584041	-1.73801	0.803541	0.486491		0	0	0.792062		0	0	0.716577		0	0	1
Q6PAL7	AT-hook DNA-binding motif-containing protein 1	Ahdc1	S	1498	LGRTEAVCLSAPHLASPPATPKADKEPLEMA	___2	-2.27598	-2.39618	-2.04684																						0	0	0.811842		0	0	0.792464	0	0	-4.34e-08	1	0			1
Q6PAL7	AT-hook DNA-binding motif-containing protein 1	Ahdc1	T	1502	EAVCLSAPHLASPPATPKADKEPLEMARPPG	___2	-2.27598	-2.39618	-2.04684																						0	0	0.775708		0	0	0.976429	0	0	-4.34e-08	1	0			1
E9QP54	Jouberin	Ahi1	S	856	IRSCAAKVNKNLSMTSPPPGPAKKPRVKQSF	___1		-2.64113	-2.85768	-2.27694	-1.97579	-2.96462	-2.31062					-2.45234			-1.99857									0.174902	0.52025	0.200414	0.887545		0	0	1	0.707137	0	0	0.953702		0	0	0.951947
E9QP54	Jouberin	Ahi1	S	26	SAQEKVRGKTPTADDSDDSREKTGIEEKGEL	___1	-1.81954	-0.75651	-1.08347	-0.341309	-1.08253	-0.585903	-0.311676							-0.424475	0.125202	-0.193184		-1.30369						0.340172	0.819434	0.346962	0.767844		0	0	1	-0.59622	0	0	0.953613		0	0	0.949869
E9QP54	Jouberin	Ahi1	S	974	SETLYRDSPPKVKERSPPLTPKEKTKPEKPL	___2	-1.36317	-1.56104		-2.08881						-2.92314	-2.20751	-1.42492													0	0	0.851689	-1.25213	0	0	0.925186		0	0	0.757665		0	0	0.889052
E9Q616	NA	Ahnak	S	5504	KHIFSKSKGKGGVTGSPEASISGSKGDLKSS	___1	-0.0138912	-1.12676					-0.987961	-0.9931		-0.329239	-0.849258						-1.76221		-1.98407					-0.417634	0	0	1	-0.0908437	-0.121462	0.0451108	1		0	0	0.965161	-1.02388	0	0	0.961226
E9Q616	NA	Ahnak	S	5555	KFSLFKSKKPRHRSNSFSDEREFSAPSTPTG	___1	-1.79485	-1.70032	-2.78676	-2.89928	-2.20426	-2.18177	-1.66435	-1.77283		-1.42437	-1.78662	-2.32597		-2.02646	-2.14946		-2.64502							0.278508	0.689782	0.283136	0.818327	0.696703	1.18433	0.644406	0.342977	0.223716	0.575328	0.217967	0.826881	-0.588725	0	0	0.9613
Q8N9S3-3	Activator of 90 kDa heat shock protein ATPase homolog 2	Ahsa2	S	189	ELTLQRKLNENKLQASPVALGVRIPTVALHL	___1	-2.32321	-2.77523	-2.02971	-2.77303	-1.56071	-2.00538	-1.7692					-3.02603	-2.9817	-2.63556	-2.91838	-3.37636								0.696861	2.88739	1.46482	0.248431		0	0	0.934763	0.0492655	0	0	0.824507		0	0	0.858105
Q3UZG4	Aminoacyl tRNA synthase complex-interacting multifunctional protein 1;Endothelial monocyte-activating polypeptide 2	Aimp1	S	108	TPLQTNCTASESVVQSPSVATTASPATKEQI	___1	-0.74172	-0.908831	-0.59003	-0.96669	-1.34558							-1.00689	-1.51529				-2.19491							-0.543765	0	0	0.978286		0	0	0.775401		0	0	0.919899	-0.933823	0	0	1
Q3UZG4	Aminoacyl tRNA synthase complex-interacting multifunctional protein 1;Endothelial monocyte-activating polypeptide 2	Aimp1	S	116	ASESVVQSPSVATTASPATKEQIKAGEEKKV	___1	-0.0543804	0.10796	0.1526	0.12208	0.552252	-0.588518	-0.0723877	-1.03858		-1.28672	-0.82662	0.20047	0.0527248	-0.802233	-0.653599	-0.299261	-0.5028				+			-0.118284	-0.420411	0.160119	0.917993	-1.24471	-6.1297	3.56931	0.0288889	-0.332155	-0.98467	0.419608	0.660236	-0.311658	0	0	1
Q3UZG4	Aminoacyl tRNA synthase complex-interacting multifunctional protein 1;Endothelial monocyte-activating polypeptide 2	Aimp1	S	108	TPLQTNCTASESVVQSPSVATTASPATKEQI	___2	-0.72537	-0.72493	-0.7455		-1.11328																			-0.381353	0	0	0.833357		0	0	0.800448		0	0	0.739724	0			1
Q3UZG4	Aminoacyl tRNA synthase complex-interacting multifunctional protein 1;Endothelial monocyte-activating polypeptide 2	Aimp1	S	116	ASESVVQSPSVATTASPATKEQIKAGEEKKV	___2	-0.72537	-0.72493	-0.7455		-1.11328																			-0.381353	0	0	0.833299		0	0	0.799838		0	0	0.73967	0			1
Q8R010	Aminoacyl tRNA synthase complex-interacting multifunctional protein 2	Aimp2	S	36	PTCMYRLPNVHSKTTSPATDAGHVQETSEPS	___1	-0.0764103	-0.0270004	-0.146871	-0.0664101	-0.121546	0.431364	0.528625	-0.29987	-0.201872	-0.310888		-0.50316	-0.385635			-0.296719	-0.67211		-0.718519					0.358654	2.08576	1.0391	0.380704	-0.191704	-1.35592	2.24634	0.254586	-0.0902662	0	0	0.824238	-0.250916	-1.53768	1.237	0.336065
O08715-4	A-kinase anchor protein 1, mitochondrial	Akap1	S	88	VETLKVGPAIKDRRLSEEACPGVLSVAPTVT	___1	2.18509	1.39807	2.42256	1.78171	2.76256	2.25718	2.64025	2.15949	1.76171	1.6373		1.85738	1.67149	1.9436			1.43656	1.18095	0.88151					0.606473	2.04956	1.0191	0.3904	-0.0940241	-0.236345	0.116349	0.93562	0.0522699	0	0	0.935803	-0.598092	-1.87871	1.14635	0.204258
O08715-4	A-kinase anchor protein 1, mitochondrial	Akap1	S	579	SMDSVDSCCGLTKPDSPQSVQAGSNPKKVDL	___1	-2.64439	-2.55806	-2.64843	-2.29161	-2.64087	-2.61218	-2.31809	-3.27104		-2.40978		-2.30435		-2.70616		-1.6056								0.0119081	0.0904895	0.0308584	1	-0.304786	-0.777042	0.448719	0.569158	-0.0151968	-0.0264704	0.00820444	1		0	0	0.963354
O08715-4	A-kinase anchor protein 1, mitochondrial	Akap1	S	134	TEPLALPRTRQVRRRSESSGNLPSVADTRSQ	___1	1.46409	1.84423	1.70367	1.60897	1.66502	1.65351	1.512	1.2237	1.34591	1.46004	1.27299	1.51891		1.25935	0.870657		0.708601	0.861399						-0.0450635	-0.436713	0.16715	0.913391	-0.312023	-1.48222	1.43229	0.208123	-0.330943	-1.43903	0.542467	0.561767	-0.61095	-2.49611	1.28552	0.172046
O08715-4	A-kinase anchor protein 1, mitochondrial	Akap1	S	136	PLALPRTRQVRRRSESSGNLPSVADTRSQPG	___1	1.92356	1.91333	1.47722	1.92359	1.16166	1.48731	1.36749	0.776311	0.75025	1.09241	1.55831	1.4347	0.983395	0.783955	0.915731	1.34576	0.38777	0.32198	1.02271		+			-0.470608	-3.06956	1.55599	0.231882	-0.936434	-3.59992	2.68403	0.0247195	-0.554165	-2.94749	1.37598	0.238767	-0.747982	-1.94977	1.23846	0.164833
O88845	A-kinase anchor protein 10, mitochondrial	Akap10	S	281	DSSSRLAVGSRNSCSSPLRELSEKLMKSIEQ	___1			-2.11235			-1.88003		-1.69533		-1.62773														0.232319	0	0	0.983711	0.450819	0	0	1	0	0	-4.34e-08	1	0			1
O88845	A-kinase anchor protein 10, mitochondrial	Akap10	S	187	HSLNTVKQSSLAEPVSPSKRHETPASSVTEA	___1	0.879959	0.78586	0.87824	0.68844			1.2639		0.606058	0.5856	0.226662	0.460621	0.321325	0.49753	0.189119	0.509447	0.0970402	-0.41897	-0.46244					0.455778	0	0	0.983629	-0.212296	-1.2591	1.43862	0.309863	-0.0809574	-0.438694	0.165237	0.870785	-0.597659	-2.04604	1.44571	0.149615
E9Q774	NA	Akap11	S	910	TNADYLTKTIKGKACSPSLCDQAAPQENKAS	___1	-1.4545	-1.73505	-1.44438	-1.78544	-2.13132			-1.36095	-2.30959	-1.9823	-1.67118	-1.67304		-2.78831			-2.02065							-0.526481	0	0	1	-0.279437	-0.784657	0.488077	0.553766	-1.15651	0	0	0.963507	-0.348539	0	0	0.958016
E9Q774	NA	Akap11	S	987	MTLGETPKFLDFSDNSPHRSLLVGNYCVAEC	___1		-2.83388	-2.3888		-2.87034	-2.80318	-2.35729					-3.27944												-0.0655985	-0.246691	0.0856225	0.983392		0	0	1		0	0	0.963416		0	0	0.958089
E9Q774	NA	Akap11	S	244	HHLESHDLKVLVSYGSPKSLAKPSPSVNVLG	___1					-2.62616	-3.08465	-2.78682			-3.18254															0	0	1		0	0	1		0	0	0.963324	0			1
E9Q774	NA	Akap11	S	133	LNQSHHSGMLCVMRVSPTLPGLRIDFIFSLL	___1	-2.18313	-2.35527	-2.05019	-1.69847	-1.17643	-1.54846	-1.28246	-0.79919	-0.381922	-1.30948							-1.26034				+			0.735977	3.89482	1.94047	0.169185	1.24157	3.28133	2.17783	0.0276865	0	0	-4.34e-08	1		0	0	0.958162
E9Q774	NA	Akap11	S	434	RKPESPYGHLSDAPDSPRPVMTSEDSGLFSP	___2	-0.805391	-0.59906	-0.20378	-0.85651								-1.38321	-0.710184												0	0	0.850592		0	0	0.926891		0	0	0.756532		0	0	0.886243
E9Q774	NA	Akap11	S	448	DSPRPVMTSEDSGLFSPIRTSAFSPPGSCTP	___2		-0.59906	-0.20378	-0.85651								-1.38321	-0.710184												0	0	0.850531		0	0	0.926677		0	0	0.756476		0	0	0.886305
E9Q774	NA	Akap11	T	1128	SKQLKGELAKEFAPATPPSTPHNSSVGSLSE	___2	-0.603401	-0.0754013		-0.215229				-0.560309		-0.480268	-0.430079	-0.37624			-1.04087			-0.573591	-0.523701						0	0	0.780958	-0.222278	-0.726233	0.44401	0.616297	-0.633273	0	0	0.686772	-0.145487	-1.06428	1.23552	0.508758
E9Q774	NA	Akap11	S	423	ALPANVRKPTPRKPESPYGHLSDAPDSPRPV	___3	-1.31677		-0.431201	-0.486629							-1.39579	-0.73534	-0.959455												0	0	0.766949		0	0	0.952465		0	0	0.672669		0	0	1
E9Q774	NA	Akap11	S	434	RKPESPYGHLSDAPDSPRPVMTSEDSGLFSP	___3	-1.31677	-0.14558	-0.431201	-0.486629							-1.39579	-0.73534	-0.959455												0	0	0.7669		0	0	0.952766		0	0	0.672624		0	0	1
E9Q774	NA	Akap11	S	448	DSPRPVMTSEDSGLFSPIRTSAFSPPGSCTP	___3	-1.31677	-0.14558	-0.431201	-0.486629							-1.39579	-0.73534													0	0	0.76685		0	0	0.952689		0	0	0.672579		0	0	1
E9Q394	NA	Akap13	S	2308	DTINSLNRDEDEGIPSENEEEKKLLDTKARE	___1					-1.9299	-1.83849	-1.92087	-1.55697	-1.81024	-1.74992						-1.87391	-2.25688	-2.04873							0	0	1		0	0	1		0	0	0.969692		0	0	0.953313
E9Q394	NA	Akap13	S	1892	GNDENMSNTWKFLSHSTDSLNKICKVNESTE	___1			0.8033	0.96851	1.27657	0.889917	-4.09495			1.43246		0.554991	0.591515	0.393454	0.0231018	0.914118	1.15446	0.977699	1.06985				+	-1.52873	-0.684348	0.265294	0.832307	0.546556	0	0	1	-0.111425	0	0	0.969599	0.494084	2.95353	2.28241	0.0929178
E9Q394	NA	Akap13	S	1895	ENMSNTWKFLSHSTDSLNKICKVNESTESLT	___1					-1.87191								-1.90903		-1.63555	-1.77984	-0.83569	-1.6104	-0.759991						0	0	1	0			1	-0.333622	0	0	0.969506	0.840341	0	0	0.953457
E9Q394	NA	Akap13	S	1613	NPFGGEEQRNSLMSLSEEHLEPDQRQHHRMF	___1	0.73794	0.818729	1.14661	0.76384	0.955357	0.996704	0.888241	1.67484	0.99148	0.623451	0.647261	0.387239	0.314875	0.455589	0.458983	0.190577	0.962011	0.67045	0.83638					0.0799874	0.694184	0.285258	0.815708	0.229811	0.603085	0.346072	0.678993	-0.265615	-1.61144	0.739032	0.438988	0.373156	1.61133	1.32732	0.238597
E9Q394	NA	Akap13	S	1593	VGNKPSSSLEMSSANSSELRNPFGGEEQRNS	___1				-1.25453	-0.990482			-1.0052	-1.34057	-1.17385	-1.66662	-1.2504	-2.26774			-1.5865	-1.27901	-1.37207	-1.63536					0.264048	0	0	1	0.0813233	0	0	1	-0.0547644	0	0	0.969413	0.299441	0.723316	0.404229	0.651003
E9Q394	NA	Akap13	S	2527	DQKLVLTEKVLTRSASRPSSLIEQEKQRSLE	___1		-2.26006	-2.43088							-1.47056						-2.75657	-1.74586		-1.57207						0	0	1	0.874911	0	0	1		0	0	0.96932		0	0	0.953529
E9Q394	NA	Akap13	S	1839	VIMRNKSSQPKERPRSAVLLADEATAAPMFT	___1			0.0859404	-0.0121288					0.61739	0.70903		0.174	-0.656015	0.0110836	-0.978256	-0.960203	-0.172529	0.371279	-0.0715809		+				0	0	1	0.626304	3.74783	1.94739	0.0619288	-0.692172	-1.60239	0.683203	0.472648	0.283397	0.594058	0.295098	0.730836
E9Q394	NA	Akap13	S	1569	LGHVVRRPPIHRRSFSLEGLTGGGVGNKPSS	___1	1.8455	2.06135	2.33136	2.11361	2.02745	2.09716		2.89778	2.76273	2.96384	1.87434	2.20399	2.14742	2.52012	0.553989	2.5867	2.69771	2.769	3.07568		+		+	-0.0256524	-0.169729	0.0587562	1	0.786829	3.45115	2.78108	0.0263155	-0.176071	-0.261261	0.0932385	0.933856	0.772211	3.03686	2.12711	0.0670013
E9Q394	NA	Akap13	S	2692	PSVTKSGSLDSELSVSPKRNSISRTQKDKGP	___1	0.51915	0.32456	0.791249	0.79044	0.963598	0.505192	0.946234	1.22377	1.28969	0.972071	0.417751	0.415051	0.748505	0.373045	0.236877	0.522291	0.94651	0.63904	0.7136		+			0.198658	1.07989	0.482136	0.677723	0.555493	2.16145	1.78002	0.080715	-0.0808659	-0.874703	0.365409	0.707078	0.239281	0.979352	0.762774	0.490592
E9Q394	NA	Akap13	S	1858	LADEATAAPMFTNRRSQQSVSLSKSVSIQNI	___1	-1.96323	-2.06961	-2.34912		-2.33815			-0.612741	-1.88216	-0.62789														-0.210832	0	0	1	1.08639	2.02649	1.17135	0.111855	0	0	-4.34e-08	1	0			1
E9Q394	NA	Akap13	S	1861	EATAAPMFTNRRSQQSVSLSKSVSIQNITGV	___1	-1.55266		-1.78153				-1.66379	-1.59588	-0.939611	-1.2339	-2.45875			-2.52871	-2.30448		-3.25199	-2.37029	-2.1666					0.00330448	0	0	1	0.410631	1.14244	0.674441	0.388359	-0.264958	-0.810425	0.298608	0.758186	-0.137543	0	0	0.953601
E9Q394	NA	Akap13	S	856	PPSSAVELRTSMGNTSPVGIGGEQEGSSPTA	___1	0.51626	-1.60121	0.0462198		-1.33344	0.228413	0.157417	-0.949349	-0.451891	-2.13218		-0.39048	0.333445		0.178053	0.255777		0.69684	-0.73731					0.0303739	0.0370682	0.0122413	1	-0.831563	-0.911106	0.43884	0.487276	0.607401	0	0	0.969228	0.00828266	0.00916982	0.00317807	1
E9Q394	NA	Akap13	S	1253	NALMAKVETQNPSLSSPETKQLENAYTESAC	___1		1.15297	0.47679	0.899511	0.700373	0.556065	0.579874		-0.13055	0.4046	0.48311	0.77268	0.628284	0.379513	-0.0391216	0.469397	-0.11031	-0.253811	-0.48867				+	-0.230989	-1.14227	0.498841	0.670963	-0.706065	-1.6675	0.931774	0.202713	-0.357962	-1.56131	0.664799	0.482378	-0.912289	-3.82703	2.56192	0.0414123
E9Q394	NA	Akap13	T	941	KEDVHSSEMSREDQRTPPSGQEIPGLCEKPM	___1	-1.57657	-2.0294	-1.61816	-1.66601	-1.94335	-1.44014		-1.19223				-1.55047		-1.3225	-1.71666	-1.70791	-1.57495							0.0307913	0.140495	0.0481479	1	0.530306	0	0	0.890177	0.00841109	0.0493509	0.0160394	1	-0.0244789	0	0	0.832742
E9Q394	NA	Akap13	S	2361	FRDMTECSTPLPEDCSPTHSPRVLFRSNTEE	___2	-0.919491	-1.21227		-1.77476	-1.7489	-1.74375						-1.19224	-1.55203					-2.12911						-0.444153	-1.37091	0.57846	0.620274		0	0	0.933052		0	0	0.759085	-0.756973	0	0	0.887614
E9Q394	NA	Akap13	S	2365	TECSTPLPEDCSPTHSPRVLFRSNTEEALKG	___2	-0.919491	-1.21227		-1.77476	-1.7489								-1.55203					-2.12911						-0.446732	0	0	0.852912		0	0	0.932979		0	0	0.759028	-0.577076	0	0	0.887739
E9Q394	NA	Akap13	S	1892	GNDENMSNTWKFLSHSTDSLNKICKVNESTE	___2		1.73943	2.04307	1.58794	1.4435	1.36776		2.69801	2.07484	2.68434	2.50968	2.3415	1.61239	1.90381	1.9828	1.54716	1.9473	2.55421	2.18558					-0.384521	-2.19678	0.937345	0.420311	0.695584	2.01495	1.32766	0.112899	-0.614332	-3.33871	1.35232	0.246182	0.0745042	0.174438	0.0804004	0.955635
E9Q394	NA	Akap13	S	1895	ENMSNTWKFLSHSTDSLNKICKVNESTESLT	___2	2.27322	1.73943	2.04307	1.58794	1.4435	1.36776		2.69801	2.07484	2.68434	2.50968	2.3415	1.61239	1.90381	1.9828	1.54716	1.9473	2.55421	2.18558					-0.505288	-2.18463	1.02569	0.385509	0.574816	1.64225	1.15583	0.164437	-0.607957	-4.26126	1.88471	0.172841	0.0745042	0.174438	0.0804004	0.95552
E9Q394	NA	Akap13	S	1608	SSELRNPFGGEEQRNSLMSLSEEHLEPDQRQ	___2	-1.47519		-1.30269							-0.814619			-1.84352		-2.06407			-0.718651	-1.17385						0	0	0.85285	0.574321	0	0	0.932906	-1.13008	0	0	0.758972	0.897265	0	0	0.887801
E9Q394	NA	Akap13	S	1613	NPFGGEEQRNSLMSLSEEHLEPDQRQHHRMF	___2	-1.47519		-1.30269							-0.814619			-1.84352		-2.06407			-0.718651	-1.17385						0	0	0.852789	0.574321	0	0	0.932839	-1.13008	0	0	0.758915	0.897265	0	0	0.887864
E9Q394	NA	Akap13	S	856	PPSSAVELRTSMGNTSPVGIGGEQEGSSPTA	___2	0.721519	0.425009			-0.246187			-0.753949			0.413792			0.0593281	0.418243	-0.618765	-0.8696	0.145529						-0.819453	0	0	0.852728	-1.32721	0	0	0.933125	-0.460856	0	0	0.758858	-0.775827	0	0	0.887926
E9Q394	NA	Akap13	S	868	GNTSPVGIGGEQEGSSPTATLEVLSDSLLHN	___2				-0.21397		-0.136683			-1.76855	-1.39598		0.622049	0.236925	0.476576	-0.015192			-0.016861	-1.32532					0.077282	0	0	0.852667	-1.36829	0	0	0.933412	-0.420807	-1.69926	0.635692	0.499049	-1.10058	-1.40742	0.605692	0.373127
E9Q394	NA	Akap13	T	2363	DMTECSTPLPEDCSPTHSPRVLFRSNTEEAL	___2	-0.919491	-1.21227		-1.77476	-1.7489	-1.74375						-1.19224	-1.55203					-2.12911						-0.444153	-1.37091	0.57846	0.620145		0	0	0.979451		0	0	0.687192	-0.756973	0	0	1
E9Q394	NA	Akap13	T	1893	NDENMSNTWKFLSHSTDSLNKICKVNESTES	___2					-1.84559							-0.87615		-1.82927	-1.55744			-1.09166							0	0	0.781163	0			1	-0.817199	0	0	0.687145	-0.215509	0	0	1
A2A3V1	A-kinase anchor protein 17B	Akap17b	S	423	VMKSEAHHTPGTALKSPEEEELNTRHLLDWE	___1		-2.6206		-2.34663		-2.15124	-2.3445							-2.72907		-2.719								0.235744	1.40631	0.530357	0.650523		0	0	1		0	0	1	0			1
A2A3V1	A-kinase anchor protein 17B	Akap17b	S	671	KEFTKKLKNHCKDIASETDEHLSPTDGESYP	___2		-0.854881	-0.76965	-1.17402		-1.11599	-0.844849						-1.28766											-0.0475712	-0.252645	0.0878502	0.982603		0	0	0.862219	0	0	-4.34e-08	1		0	0	0.934538
A2A3V1	A-kinase anchor protein 17B	Akap17b	S	678	KNHCKDIASETDEHLSPTDGESYPVEKIHSH	___2		-0.854881	-0.76965	-1.17402		-1.11599	-0.844849	-0.83229	-1.17894				-1.28766											-0.0475712	-0.252645	0.0878502	0.982504	-0.0727655	-0.238751	0.127349	0.938592		0	0	0.772055		0	0	0.934676
Q9DBR0	A-kinase anchor protein 8	Akap8	S	320	FPLYEEPDAKLARADSDGDLSENDDGAGDLR	___1	0.70281	0.84498	0.28476	1.67023	1.02901	1.36243	0.837837	0.71926	1.32175	0.777311	1.02335	0.41637	1.29633	1.05878	1.1604	1.13437	1.25093	0.322399	2.00213					0.200735	0.547479	0.216389	0.873549	0.0637446	0.133034	0.0589473	1	0.222188	0.888472	0.372135	0.701735	0.279804	0.429793	0.194962	0.81557
Q9DBR0	A-kinase anchor protein 8	Akap8	S	325	EPDAKLARADSDGDLSENDDGAGDLRSGDEE	___1		-0.94948			-1.19092			-0.774131	-0.688791	-0.239189	-1.08265	-0.657181	-0.448694	-0.785133	-0.717838	-0.901455	-0.902649	-0.716301	-0.531561					-0.241442	0	0	0.892021	0.38211	0	0	0.879017	0.044253	0.324942	0.118324	0.909907	0.0126712	0.040211	0.0196084	1
Q9DBR0	A-kinase anchor protein 8	Akap8	S	453	NKKIEKRRQELLEKESPKPKPDPFKGIGQEH	___1	2.10052	1.64422	2.52047	1.80952	2.05624	2.32508	2.13365	1.68532	1.35971	1.45673	1.09607	0.764771	1.63211	0.874945	1.03863	1.51053		0.342319	1.44019					0.152974	0.645921	0.262171	0.834049	-0.518096	-1.51878	1.07372	0.197329	0.210948	0.76645	0.301727	0.754777	-0.273064	-0.438103	0.195267	0.816776
Q9DBR0	A-kinase anchor protein 8	Akap8	T	552	LKGEDPFVNETADLETEGDENVGEEKEETPE	___1	0.0946293	0.0186901	0.80582	0.345701	0.564402	0.0788384	0.64085	0.91607	0.681419	0.68721						0.496779								0.111822	0.435916	0.166805	0.913807	0.445356	1.3927	1.00627	0.239726		0	0	0.776438	0			1
Q9DBR0	A-kinase anchor protein 8	Akap8	S	320	FPLYEEPDAKLARADSDGDLSENDDGAGDLR	___3	0.13452	0.349579	-0.659989	0.72006	-0.0246868	0.122694	-0.309704	0.562539	0.630999	-0.168018	1.65555	0.743191	0.00727463	0.407715	0.793636	-0.328815	0.3069	1.84665						-0.206609	-0.572337	0.227777	0.862781	0.205797	0.406744	0.198076	0.818551	-0.41868	-0.647796	0.257729	0.793305	0.274769	0.291854	0.116071	0.896276
Q9DBR0	A-kinase anchor protein 8	Akap8	S	325	EPDAKLARADSDGDLSENDDGAGDLRSGDEE	___3	0.13452	0.349579	-0.659989	0.72006	-0.0246868	0.122694	-0.309704	0.562539	0.630999	-0.168018	1.65555	0.743191	0.00727463	0.407715	0.793636	-0.328815	0.3069	1.84665						-0.206609	-0.572337	0.227777	0.862675	0.205797	0.406744	0.198076	0.818455	-0.41868	-0.647796	0.257729	0.793192	0.274769	0.291854	0.116071	0.896392
Q9DBR0	A-kinase anchor protein 8	Akap8	S	336	DGDLSENDDGAGDLRSGDEEFRGEDDLCDSR	___3	0.13452	0.349579	-0.659989	0.72006	-0.0246868	0.122694	-0.309704	0.562539	0.630999	-0.168018	1.65555	0.743191	0.00727463	0.407715	0.793636	-0.328815	0.3069	1.84665						-0.206609	-0.572337	0.227777	0.862569	0.205797	0.406744	0.198076	0.818358	-0.41868	-0.647796	0.257729	0.793079	0.274769	0.291854	0.116071	0.896508
Q5RL57	A-kinase anchor protein 8-like	Akap8l	S	284	TADFRTKKKKRKQGGSPDEPDSKATRTDCSD	___1	-0.2756	-0.149691	-0.18609	-0.04212	0.37096	0.630135	0.723091	0.81041	0.986759	0.95903	-0.0242691	0.349489	-0.901434	0.383516	-0.226253	-0.231573	0.825201	0.595409	0.608009		+			0.738105	7.02571	3.04508	0.0815034	1.08211	6.24607	4.59021	0.0555152	-0.178637	-0.77308	0.316395	0.742227	0.868278	1.81588	1.07936	0.189611
Q5RL57	A-kinase anchor protein 8-like	Akap8l	T	268	FGNGMKQMRRTWKTWTTADFRTKKKKRKQGG	___3		1.33114	0.73282	-0.946499	1.98013	1.60853	1.10995	2.02012	-0.0967007															1.19372	1.64232	0.754813	0.51228	0.589223	0.459638	0.185505	0.793641	0	0	-4.34e-08	1	0			1
Q5RL57	A-kinase anchor protein 8-like	Akap8l	T	269	GNGMKQMRRTWKTWTTADFRTKKKKRKQGGS	___3		1.33114	0.73282	-0.946499	1.98013	1.60853	1.10995	2.02012	-0.0967007															1.19372	1.64232	0.754813	0.512144	0.589223	0.459638	0.185505	0.793732	0	0	-4.34e-08	1	0			1
Q70FJ1	A-kinase anchor protein 9	Akap9	S	3694	TSTSSININRDGFGLSPGIEKTDPFYHSPGG	___1	-0.938761	-1.26043	-0.873931	-1.12374	-1.06803	-0.76165	-1.0887	-2.31855	-2.85116		-1.32067		-1.22347		-1.4006	-1.21563			-2.20752		+			0.0764208	0.559046	0.221673	0.868577	-1.53564	-4.95562	2.73137	0.0237333	-0.0886297	-0.646515	0.233415	0.812684	-0.935448	0	0	0.947659
E9QQ10	NA	Akap9	S	1289	SEKSRECERQVQELQSPVAAGQLQLTETEAN	___1	-0.81139	-0.508701	-1.06633	-0.90637	-0.477486		-0.925427					-1.25101			-1.05787									0.12174	0.545733	0.21165	0.878072		0	0	1	0.130732	0	0	0.953253		0	0	0.94773
Q70FJ1	A-kinase anchor protein 9	Akap9	S	2448	TKPLEKQTSLTRLQESPEASRTQEIESLASS	___1	-0.710831	-0.241041	-0.387391	-0.10383		-0.35541	-0.126686	-0.79857	-0.21422		-0.83128	-0.86265		-0.296373	-0.706356	-0.78986	-1.27602	-1.31024	-1.06936					0.119725	0.576825	0.225509	0.86448	-0.145622	-0.399039	0.213391	0.828162	0.1617	0.917885	0.386563	0.688461	-0.371575	-1.87819	1.49417	0.204369
Q99LF1	Akirin-1	Akirin1	S	22	LKRPMEFEAALLSPGSPKRRRCAPLPGPTPG	___1	-1.40247	-0.868271	-0.54679	-1.32414	-0.301657	-0.504307	-0.315012		-2.08935	-2.23907			-1.76892		-0.795149	-1.58725					+			0.661757	2.71167	1.37477	0.269063	-1.12879	-2.78745	1.68177	0.0477871	-0.516839	0	0	0.812788		0	0	0.824312
B1AXD8	Akirin-2	Akirin2	S	55	PAAATAAAAASAAAASPQKYLRMEPSPFGDV	___1	1.76046	1.85226	1.97388	1.4998	1.47949			-0.31566	-0.867891	0.38133			-0.569954				-0.58511				+			-0.292113	0	0	1	-2.03901	-4.798	2.82105	0.0291944		0	0	0.995441	-0.0151558	0	0	1
B1AXD8	Akirin-2	Akirin2	S	123	TSDSQPHAFLISGPASPGTSSATSSPLKKEQ	___1		-0.39048	0.218749	-1.4885	0.335386	0.261043	0.160139																	0.805598	1.60445	0.73546	0.523842		0	0	1	0	0	-4.34e-08	1	0			1
B1AXD8	Akirin-2	Akirin2	S	21	TLKRTLDFDPLLSPASPKRRRCAPLSAPASA	___1	1.44049	1.0813	1.94607	1.31823	2.14341	1.52791		0.317731	0.55345	0.719261	0.68321	0.967701	0.721695	0.500061	-0.0764771	0.785667	0.100321	-0.632551	-0.29953		+		+	0.38914	1.17112	0.513494	0.660699	-0.916375	-2.72038	1.92911	0.0418968	-0.559617	-1.86671	0.868559	0.381848	-1.06812	-3.23837	2.01411	0.0578717
B1AXD8	Akirin-2	Akirin2	S	123	TSDSQPHAFLISGPASPGTSSATSSPLKKEQ	___2		1.32072	1.24897	1.11781		0.512321					0.56439	0.9352	1.23037	0.286585	0.112541									-0.71685	0	0	0.861068		0	0	0.924275	-0.93724	-1.79401	0.767764	0.423718		0	0	0.928693
B1AXD8	Akirin-2	Akirin2	S	18	CGATLKRTLDFDPLLSPASPKRRRCAPLSAP	___2	-1.57381	-1.08378	-2.01285	-2.02422		-1.92223	-1.45083	-2.42938			-1.74685	-1.80408	-3.09793	-2.81788	-2.29354			-3.16908						-0.0128603	-0.0353222	0.0116573	1	-0.755714	0	0	0.924204	-0.754378	-3.78352	1.48992	0.22133	-0.952793	0	0	0.926716
B1AXD8	Akirin-2	Akirin2	S	21	TLKRTLDFDPLLSPASPKRRRCAPLSAPASA	___2	-1.57381	-1.08378	-2.01285	-2.02422		-1.92223	-1.45083	-2.42938			-1.74685	-1.80408	-3.09793	-2.81788	-2.29354			-3.16908						-0.0128603	-0.0353222	0.0116573	1	-0.755714	0	0	0.922656	-0.754378	-3.78352	1.48992	0.221127	-0.952793	0	0	0.926648
Q80VW7	AT-hook-containing transcription factor	Akna	S	302	KTSPKPLPSRFTGSVSPLSTRLGAIKKVVPQ	___1			-2.06594	-2.59224	-1.41098	-2.51861	-1.83429		-2.37551	-2.39435	-2.84614	-2.323	-2.84517	-2.53001	-3.21917	-2.97572	-2.49828							0.407797	0.885631	0.355517	0.761953	-0.055841	-0.153697	0.0697111	0.994485	-0.501684	-1.62608	0.746517	0.435378	0.173155	0	0	0.851735
Q80VW7	AT-hook-containing transcription factor	Akna	S	520	QASEATGWPFPRTDLSPSSSPGVATPGRLPQ	___1	-0.78767	-0.56031	-0.598281	-0.777159		-0.0993347	-0.377186	-0.724971	-1.0307	-1.36754	-1.0565	-1.14254	-1.42969	-1.27462	-1.47131	-2.51324								0.442595	3.5995	1.64267	0.213681	-0.360215	-1.33256	1.05519	0.264274	-0.50887	-1.23696	0.547051	0.558056		0	0	0.851678
Q80VW7	AT-hook-containing transcription factor	Akna	S	520	QASEATGWPFPRTDLSPSSSPGVATPGRLPQ	___2	-1.05042	-1.27039	-1.09126	-1.06206	-1.97597	-1.48614		-1.89315	-2.21566	-1.5825											+			-0.612521	-3.63308	1.65562	0.211793	-0.77857	-2.94293	2.28484	0.0322408	0	0	-4.34e-08	1	0			1
Q80VW7	AT-hook-containing transcription factor	Akna	S	524	ATGWPFPRTDLSPSSSPGVATPGRLPQSQGI	___2	-1.05042	-1.27039	-1.09126	-1.06206		-1.48614		-1.89315	-2.21566	-1.5825											+			-0.367608	0	0	0.808034	-0.77857	-2.94293	2.28484	0.0322139	0	0	-4.34e-08	1	0			1
P31750	RAC-alpha serine/threonine-protein kinase	Akt1	S	124	GLKRQEEETMDFRSGSPSDNSGAEEMEVSLA	___1	3.68767	3.13709	3.36844	3.37775	3.03534	3.16782	2.92189	3.16088	3.40843			3.15948		3.3047	2.95653	3.06998		3.39815	2.97734					-0.351049	-2.39957	1.21004	0.315148	-0.108083	-0.37839	0.227931	0.842456	-0.0490729	0	0	0.919815	0.028266	0	0	1
P31750	RAC-alpha serine/threonine-protein kinase	Akt1	S	129	EEETMDFRSGSPSDNSGAEEMEVSLAKPKHR	___1	-1.38964		-1.64584	-0.92837		-1.21452	-1.73075	-2.22236			-1.37175	-1.4244		-1.74912		-1.74544		-1.59747						-0.151354	-0.455409	0.167648	0.913387	-0.901076	0	0	0.775475	-0.520382	-2.34552	0.996906	0.336822	-0.199396	0	0	1
P31750	RAC-alpha serine/threonine-protein kinase	Akt1	S	124	GLKRQEEETMDFRSGSPSDNSGAEEMEVSLA	___2	1.01694	0.72761	0.49224		0.572174	1.27051		0.122109	-0.012661	0.225321	0.832121	0.9498	0.838316	1.14602	0.993515	1.00977	-0.20105	0.48366	0.22687		+			0.175744	0.53953	0.202737	0.886414	-0.634007	-2.37772	1.72058	0.0744388	0.158808	2.08169	0.890103	0.371102	-0.703586	-2.31952	1.58818	0.115773
P31750	RAC-alpha serine/threonine-protein kinase	Akt1	S	126	KRQEEETMDFRSGSPSDNSGAEEMEVSLAKP	___2		-1.51822	-1.06937	-1.39685	-1.32283		-0.913797				-1.19873													0.209832	0.909864	0.366556	0.753643		0	0	0.79924		0	0	0.739616		0	0	0.896885
P31750	RAC-alpha serine/threonine-protein kinase	Akt1	S	129	EEETMDFRSGSPSDNSGAEEMEVSLAKPKHR	___2	1.01694	0.72761	0.49224		0.572174	1.27051	0.778107	0.122109	-0.012661	0.225321	0.832121	0.9498	0.838316	1.14602	0.993515	1.00977	-0.20105	0.48366	0.22687		+			0.127999	0.498455	0.190894	0.895345	-0.634007	-2.37772	1.72058	0.0744722	0.158808	2.08169	0.890103	0.370971	-0.703586	-2.31952	1.58818	0.115854
P31750	RAC-alpha serine/threonine-protein kinase	Akt1	S	124	GLKRQEEETMDFRSGSPSDNSGAEEMEVSLA	___3		-1.33166				-1.08029	-0.52433					-1.14042		-2.39032	-0.7794	-0.644505								0.529344	0	0	0.763059		0	0	0.94415	-0.130985	0	0	0.668802		0	0	1
P31750	RAC-alpha serine/threonine-protein kinase	Akt1	S	126	KRQEEETMDFRSGSPSDNSGAEEMEVSLAKP	___3		-1.33166				-1.08029	-0.52433					-1.14042		-2.39032	-0.7794	-0.644505								0.529344	0	0	0.76301		0	0	0.944665	-0.130985	0	0	0.668757		0	0	1
P31750	RAC-alpha serine/threonine-protein kinase	Akt1	S	129	EEETMDFRSGSPSDNSGAEEMEVSLAKPKHR	___3		-1.33166				-1.08029	-0.52433					-1.14042		-2.39032	-0.7794	-0.644505								0.529344	0	0	0.762961		0	0	0.94459	-0.130985	0	0	0.668713		0	0	1
E9QKI5	Proline-rich AKT1 substrate 1	Akt1s1	S	229	SVPVWAFKEKRTEARSSDEENGPPSSPDLDR	___1									-0.996401	-0.644949		-0.85251	-1.5072		-1.96535	-1.23604		-0.915981	-0.348761					0	0	-4.34e-08	1		0	0	1	-0.74818	0	0	0.956316	0.547486	1.02695	0.476796	0.528902
E9QKI5	Proline-rich AKT1 substrate 1	Akt1s1	S	230	VPVWAFKEKRTEARSSDEENGPPSSPDLDRI	___1									-0.996401	-0.644949		-0.85251	-1.5072		-1.96535	-1.23604		-0.915981	-0.348761					0	0	-4.34e-08	1		0	0	1	-0.74818	0	0	0.956225	0.547486	1.02695	0.476796	0.528801
E9QKI5	Proline-rich AKT1 substrate 1	Akt1s1	S	239	RTEARSSDEENGPPSSPDLDRIAASMRALVL	___1	0.74799	0.404369	0.330461	0.65904	0.552101	0.385393	0.793476	0.60068	0.387819	0.834862														0.0415254	0.269271	0.0977359	0.975337	0.0723221	0.278076	0.173701	0.905457	0	0	-4.34e-08	1	0			1
E9QKI5	Proline-rich AKT1 substrate 1	Akt1s1	T	273	EDTQVFGDLPRPRLNTSDFQKLKRKY_____	___1	0.445271	0.464779		0.17956	-0.213747		-0.628653			-0.23214	-0.540539	0.267811	-0.562695	-1.07118	-1.78792	-1.71842	-1.97679	-1.80161	-2.364				+	-0.784403	-4.02318	1.55928	0.231964	-0.595343	0	0	0.859811	-1.54036	-4.28374	1.89247	0.173812	-1.76899	-4.21419	2.28254	0.028873
E9QKI5	Proline-rich AKT1 substrate 1	Akt1s1	S	230	VPVWAFKEKRTEARSSDEENGPPSSPDLDRI	___2	0.483191	0.415449	0.64041	0.773521	-0.563095	0.370409	0.513733	0.571349	0.468788	1.1139	0.99189	1.00908		1.01502	0.552891		0.55262	1.15017						-0.471128	-1.58076	0.757523	0.51064	0.13987	0.478059	0.300841	0.767373	-0.216527	-0.936436	0.348815	0.720312	-0.149091	-0.373756	0.175628	0.864094
E9QKI5	Proline-rich AKT1 substrate 1	Akt1s1	S	239	RTEARSSDEENGPPSSPDLDRIAASMRALVL	___2	0.483191	0.415449	0.64041	0.773521	-0.563095	0.370409	0.513733	0.571349	0.468788	1.1139	0.99189	1.00908		1.01502	0.552891		0.55262	1.15017						-0.471128	-1.58076	0.757523	0.510504	0.13987	0.478059	0.300841	0.767279	-0.216527	-0.936436	0.348815	0.720195	-0.149091	-0.373756	0.175628	0.863978
E9QKI5	Proline-rich AKT1 substrate 1	Akt1s1	S	229	SVPVWAFKEKRTEARSSDEENGPPSSPDLDR	___3	-0.253761	0.65576	0.578889	0.498781	0.898554		0.989048	0.335219				0.64366	-1.15126	0.835081	1.24005									0.573884	1.81186	0.84093	0.467018	-0.0346978	0	0	0.949363	0.393908	0	0	0.671954		0	0	1
E9QKI5	Proline-rich AKT1 substrate 1	Akt1s1	S	230	VPVWAFKEKRTEARSSDEENGPPSSPDLDRI	___3	-0.253761	0.65576	0.578889	0.498781	0.898554		0.989048	0.335219				0.64366	-1.15126	0.835081	1.24005									0.573884	1.81186	0.84093	0.466879	-0.0346978	0	0	0.94966	0.393908	0	0	0.671909		0	0	1
E9QKI5	Proline-rich AKT1 substrate 1	Akt1s1	S	239	RTEARSSDEENGPPSSPDLDRIAASMRALVL	___3		-0.96981	-1.45373	-1.90539			-1.56787		-1.56521	-1.4693	-0.527599													-0.124892	0	0	0.766109	-0.0742779	-0.164855	0.072743	0.984374		0	0	0.671865		0	0	1
P10518	Delta-aminolevulinic acid dehydratase	Alad	S	215	FASCFYGPFRDAAQSSPAFGDRRCYQLPPGA	___1	1.47695	1.67372	2.08311	1.8353	1.84701	1.94615	2.37545	1.73233	1.97505	2.0729	1.70272	1.47805	1.49223	2.11775	1.55356	1.8653	1.49099	1.56027	1.72102					0.28893	1.4193	0.667495	0.559319	0.15949	0.582506	0.396971	0.692713	0.0951398	0.400486	0.14919	0.882192	0.0330944	0.165809	0.121277	0.960874
Q9Z110	Delta-1-pyrroline-5-carboxylate synthase;Glutamate 5-kinase;Gamma-glutamyl phosphate reductase	Aldh18a1	S	429	AEGRLASPLLKRLSLSTSKLNSLAIGLRQIA	___1			-1.24081		-1.23954		-0.843801	-1.05484	-1.03295	-1.07044		-1.70504				-1.44557								0.19914	0	0	0.883468	0.188066	0	0	0.888593	0.259478	0	0	0.79454		0	0	0.828805
P47739	Aldehyde dehydrogenase, dimeric NADP-preferring	Aldh3a1	S	368	KFINQREKPLALYVFSNNDKVIKKMIAETSS	___2	-1.35944	-1.00026	-1.09353	-0.67444	-1.69617	-0.685782	-1.20219	-1.39764	-1.00876					-1.31597	-1.18334				-1.74984					-0.162799	-0.550217	0.217637	0.872199	-0.171282	-0.499059	0.283902	0.757605		0	0	0.738698		0	0	0.893963
P05064	Fructose-bisphosphate aldolase;Fructose-bisphosphate aldolase A	Aldoa	S	272	LRRTVPPAVTGVTFLSGGQSEEEASINLNAI	___1	0.700359	-0.272631			0.30488	0.634203	1.3048	0.817401	0.523569	-0.0681591		0.2034		-0.311222	0.775528	0.334507	0.536211	-0.23057	0.70505					0.534101	1.01711	0.415685	0.722932	0.210406	0.35393	0.155431	0.863557	1.10705	1.26022	0.527681	0.573686	0.133497	0	0	0.987704
P05064	Fructose-bisphosphate aldolase A;Fructose-bisphosphate aldolase	Aldoa	T	9	_______MPHPYPALTPEQKKELSDIAHRIV	___1			-2.10187	-2.23492	-2.32039	-1.88529	-2.05076		-2.57035															0.0829128	0.484757	0.179772	0.904141	-0.401956	0	0	0.861391	0	0	-4.34e-08	1	0			1
P05064	Fructose-bisphosphate aldolase;Fructose-bisphosphate aldolase A	Aldoa;Aldoart1;Aldoart2	S	46	LAADESIGSMGNRLQSIGTENTEENRRFFRQ;LAADESTGSIAKRLQSIGTENTEENRRFYRQ	___1	1.23266	0.8918	1.61224	1.33255	0.69577		1.77046		2.02761	2.31374	1.21894	1.41781	0.651634	1.31814	1.3678	1.03683	1.05467	1.62462	1.17462		+			-0.0341973	-0.0860196	0.0289169	1	0.903363	2.65947	1.70729	0.0546652	-0.053332	-0.442955	0.167045	0.868772	0.188508	0.486191	0.26112	0.782707
P05064	Fructose-bisphosphate aldolase;Fructose-bisphosphate aldolase A	Aldoa;Aldoart2	S	36	HRIVAPGKGILAADESTGSIAKRLQSIGTEN;RRIVAPGKGILAADESTGSIAKRLQSIGTEN	___1	1.08027	0.971889	1.18818	1.28125	1.69292	1.87863	1.92954	1.86027	1.87006	1.57771	1.17813	1.07	0.517996	1.59479	1.06526	0.907106	1.45052	1.06664	1.9229		+			0.7033	7.07268	3.05841	0.0830833	0.63895	3.004	2.62428	0.0312249	0.0821412	0.38935	0.144567	0.885077	0.557978	1.32506	0.803391	0.327101
P05064	Fructose-bisphosphate aldolase;Fructose-bisphosphate aldolase A	Aldoa;Aldoart2	S	39	VAPGKGILAADESTGSIAKRLQSIGTENTEE	___1	1.56309	1.40326	1.78402	1.37127	1.73501	1.95978	2.38707	2.24643	2.52549	2.32866	1.23218	1.25859	0.668116	1.93023	1.06698	0.862053	1.75684	1.31255	1.81066		+			0.496881	2.54664	1.2884	0.293028	0.83645	3.61466	2.84933	0.023806	0.083004	0.25148	0.0894638	0.937314	0.57372	1.64394	1.08324	0.228887
P0CB42	Alkylated DNA repair protein alkB homolog 1	Alkbh1	S	378	RDIAADGLCHLHDPNSPVKRKRLNPNS____	___1	-0.0894108	-0.402491	0.1149	-0.33448	0.354315	-0.0931358	-0.234621	-1.13564	-1.54605	-0.84026	-1.074	-0.42404	-0.864525	-1.19281	-1.50867	-1.58207	-1.35476	-2.23628	-2.20426		+		+	0.186725	0.914247	0.395209	0.734462	-0.996113	-3.1002	2.19428	0.0300676	-0.74153	-3.20907	1.48654	0.222484	-1.14425	-2.56316	1.52509	0.0933207
Q8K1E6	Alpha-ketoglutarate-dependent dioxygenase alkB homolog 3	Alkbh3	S	28	GWATPTKSQSATQPASPARSRLSQTAGPAWR	___1	1.87355	1.37408	1.75615	1.00646	0.884829	1.46389	2.012	1.67956	2.02074	1.90554	1.50469	1.91264	1.33973	1.45483	1.62278	1.07088	1.63164	1.21147	1.73804					-0.0489874	-0.136747	0.0474177	1	0.366053	1.05356	0.700899	0.392475	-0.265539	-1.26329	0.560508	0.550818	-0.0586344	-0.175465	0.0890471	0.954676
Q3TSG4	RNA demethylase ALKBH5	Alkbh5	S	65	PYPASGTTKRKYQEDSDPERSDYEEHQLQKE	___1	2.52486	2.81445	3.40707	3.42796	3.06791	3.25944	3.56275	3.24784	3.33604	2.95195	2.994	3.01354	2.39597	3.01437		2.89466	2.70323	2.64594						0.253118	0.869739	0.372409	0.749105	0.135024	0.353322	0.185448	0.855742	-0.173944	-1.04031	0.426352	0.656562	-0.126585	-0.349171	0.1787	0.869163
Q3TSG4	RNA demethylase ALKBH5	Alkbh5	S	372	HRRRGSFSSENYWRKSYESSEDCPEAASSPT	___1								-0.188701	-1.41213					-1.17498			-0.780939		-0.984859					0	0	-4.34e-08	1		0	0	0.767622		0	0	0.8958		0	0	1
Q3TSG4	RNA demethylase ALKBH5	Alkbh5	S	384	WRKSYESSEDCPEAASSPTRKVKMRRH____	___1	-0.74769	0.25	0.68908	-0.0333691	0.265793	0.486523	0.359253	0.26538	0.181759	0.26049	-0.0361595	-0.0901604	-0.425406		0.105825	-0.240541		-0.238611	-0.954651					0.331018	0.91745	0.39686	0.733288	0.196371	0.429201	0.217195	0.802592	-0.130464	-0.624519	0.239156	0.808163	-0.412723	-1.00737	0.560944	0.49726
Q3TSG4	RNA demethylase ALKBH5	Alkbh5	S	385	RKSYESSEDCPEAASSPTRKVKMRRH_____	___1	0.784609	1.55047			1.40982		1.21261				1.01935					0.395386	1.24882							0.143673	0.363343	0.124268	0.952468		0	0	0.767631	-0.718733	0	0	0.895721	0.229471	0	0	1
Q3TSG4	RNA demethylase ALKBH5	Alkbh5	S	65	PYPASGTTKRKYQEDSDPERSDYEEHQLQKE	___2		3.77161	4.75387	3.91189	4.23519			3.53164	3.73129	3.89254			3.43274	3.75942	4.32137	3.70868	3.42962	3.86908	3.19016					0.0893962	0	0	0.825486	-0.4273	-1.00779	0.588951	0.428187	-0.394258	0	0	0.730963	0.063542	0	0	1
Q3TSG4	RNA demethylase ALKBH5	Alkbh5	S	70	GTTKRKYQEDSDPERSDYEEHQLQKEEEARK	___2		3.77161	4.75387	3.91189	4.23519			3.53164	3.73129	3.89254			3.43274	3.75942	4.32137	3.70868	3.42962	3.86908	3.19016					0.0893962	0	0	0.825429	-0.4273	-1.00779	0.588951	0.428261	-0.394258	0	0	0.73091	0.063542	0	0	1
Q3TSG4	RNA demethylase ALKBH5	Alkbh5	S	372	HRRRGSFSSENYWRKSYESSEDCPEAASSPT	___2	-1.5317	-1.17207	-1.55339	-0.82328	-1.27127	-0.833376	-0.862696	-0.726899	-1.5072	-0.515709	-0.910229	-0.357201	-1.06319	-0.68861	-0.569546	-1.00694	-1.70284	-0.135361	-0.663509					0.280994	1.19015	0.541498	0.642875	0.353508	0.832452	0.486927	0.523177	-0.0834897	-0.39819	0.148235	0.883291	-0.0570285	-0.0938082	0.0380985	0.995364
Q3TSG4	RNA demethylase ALKBH5	Alkbh5	S	375	RGSFSSENYWRKSYESSEDCPEAASSPTRKV	___2	-1.35812				-2.42691							-1.32368	-2.21213		-2.23904	-1.5078		-1.67446						-1.06879	0	0	0.825372		0	0	0.784853	-0.776981	-1.80489	0.671922	0.479546	0.093442	0	0	1
Q3TSG4	RNA demethylase ALKBH5	Alkbh5	S	384	WRKSYESSEDCPEAASSPTRKVKMRRH____	___2		-1.17207	-1.55339	-0.82328	-1.27127	-0.833376	-0.862696	-0.726899	-1.5072	-0.515709	-0.910229	-1.85098	-1.06319	-0.68861		-1.00694	-1.70284	-0.135361						0.193797	0.763511	0.311841	0.796769	0.266311	0.569131	0.293075	0.708087	0.321694	0.699846	0.272125	0.779459	0.355701	0.447504	0.191102	0.813135
Q3TSG4	RNA demethylase ALKBH5	Alkbh5	S	385	RKSYESSEDCPEAASSPTRKVKMRRH_____	___2	-2.17712	-1.56161	-2.03302	-1.28119	-1.55197	-1.22775	-1.22728	-1.5189		-1.30435	-1.4905	-1.17805		-1.22071	-1.44525	-3.14777		-0.873461						0.427567	1.63345	0.787007	0.494586	0.35161	0.840701	0.479911	0.529456	-0.560232	-0.908623	0.382011	0.693455	0.460814	0	0	1
Q8K4E0	Alstrom syndrome protein 1 homolog	Alms1	S	2645	KLDKTKMDYTRIKSLSINLNLGEHEKIHTIK	___1	-1.88059	-1.71139	-1.56648	-1.64739	-1.67005	-1.40904	-0.853025	-1.2736				-2.24911	-1.5978	-1.8272	-1.83806	-1.588	-1.69261	-1.94418	-1.26312					0.390759	1.80525	0.88316	0.446196	0.427862	0	0	0.926469	0.136378	0.471225	0.174165	0.862161	0.290149	0.640112	0.32637	0.708334
Q920R0	Alsin	Als2	S	1329	NIAVALTTNRRQHKDSPEILSRSQTQTLESL	___1	-0.473061	-0.645311	-0.61691	-0.90255	-0.23052	0.16391	0.0400581	0.2807	0.140678	0.264841	-0.325729	-0.518629	-0.809864	-0.327879	-2.19347	-0.541576	0.00451088	-0.154081	-0.0547905		+			0.650604	4.52466	2.2037	0.139249	0.888198	4.18873	3.28862	0.0217439	-0.598797	-0.783345	0.309293	0.748078	0.483287	1.94775	1.50861	0.164819
Q920R0	Alsin	Als2	S	486	GGSRRLSLPGLLSQVSPRLLRKAARVKTRTV	___1	-0.0844803	0.271259	0.0791292	-0.0193291	-0.277508	0.229349	0.141924		0.185808	-0.109638	-0.0670586	-0.20999	-0.491684	-0.519262	-1.13337	-1.24883	-0.111029	-0.62995	-0.262341					-0.0303919	-0.190144	0.0671839	0.996637	-0.0235598	-0.0952489	0.0551637	1	-0.820807	-3.56447	1.62908	0.203298	-0.0781956	-0.262188	0.146679	0.906191
Q920R0	Alsin	Als2	S	1458	GRRSFCTGKSDSRSESPEPGYVVTSSGLLLP	___1	-0.434401	-0.395741	0.263249	-1.33476	0.157579	0.0417576		0.163659	-2.03858	-0.988209		-0.220819	-1.33403	-0.835844	-0.730217	-1.83269	-0.4641	-0.93557	-1.99357					0.57508	1.16534	0.510554	0.661864	-0.478965	-0.631314	0.301261	0.657844	-0.725869	-1.53078	0.651062	0.488208	-0.353653	-0.433292	0.18353	0.820423
Q920R0	Alsin	Als2	S	460	EEQVKQESLQGKKSSSLMDIREEELEGGSRR	___1	-2.06317	-1.63515	-2.05509				-1.39763		-1.26661	-1.76701	-1.66896	-2.76902		-1.95407	-1.32873	-2.12972	-1.96388	-2.01194	-1.48915					0.520172	0	0	0.901356	0.400993	1.11105	0.653816	0.402139	0.414817	0.80347	0.318335	0.740808	0.397333	0.705617	0.342962	0.672797
Q920R0	Alsin	Als2	S	477	MDIREEELEGGSRRLSLPGLLSQVSPRLLRK	___2	-0.66843	-0.37714	-0.53028	-0.68194	-0.418613	-0.759676	0.0442104	0.12396	-0.370361	-0.0499496	0.105261	0.0286293	-0.612915	-0.205284	-0.187847	-0.308519	-0.552599	-0.00632095	-0.314289					0.186421	0.877954	0.376597	0.746509	0.465664	1.88105	1.59839	0.117329	-0.300828	-5.3354	1.8904	0.173504	-0.131395	-0.348327	0.180306	0.864353
Q920R0	Alsin	Als2	S	486	GGSRRLSLPGLLSQVSPRLLRKAARVKTRTV	___2	-0.66843	-0.37714	-0.53028	-0.68194	-0.418613	-0.759676	0.0442104	0.12396	-0.370361	-0.0499496	0.105261	0.0286293	-0.612915	-0.205284	-0.187847	-0.308519	-0.552599	-0.00632095	-0.314289					0.186421	0.877954	0.376597	0.746396	0.465664	1.88105	1.59839	0.117369	-0.300828	-5.3354	1.8904	0.173196	-0.131395	-0.348327	0.180306	0.864236
O08583	THO complex subunit 4	Alyref	S	205	PAQSINRGGMTRNRGSGGFGGGGTRRGTRGG	___1	-1.88543	-2.21153		-2.60257		-2.15955	-1.76505				-1.86561	-1.7294	-2.61787			-2.63191								0.270881	0.887112	0.356192	0.761098		0	0	1	-0.7754	0	0	0.936149		0	0	0.963133
O08583	THO complex subunit 4;Aly/REF export factor 2	Alyref;Alyref2	S	237	QGRGRGTGRNSKQQLSAEELDAQLDAYNARM;RGRGRGTGRNSKQQLSAEELDAQLDAYNARM	___1	-1.48897		-1.47677		-2.63615	-2.12936																		-0.899884	-3.55027	1.14879	0.33859		0	0	1		0	0	0.936063	0			1
O09174	Alpha-methylacyl-CoA racemase	Amacr	S	323	NRERASFITDGEQLPSPRPAPLLSRTPAVPS	___1	-1.87457	-1.7139	-1.45142	-1.34101		-1.12576																		0.469463	0	0	0.988373		0	0	1		0	0	0.934334	0			1
A2AH22-2	Activating molecule in BECN1-regulated autophagy protein 1	Ambra1	S	1115	RSSQTGTESGAARTSSPQPSTSRGLPSEPGQ	___1	-0.36132	0.36298	-0.0954008	-0.112509	-0.109417	-0.483608	0.0887127	-0.308419	-0.385931	0.0272617	0.41959	0.25832	0.226074	-0.103901	0.131403	0.385729	-0.3298	-0.0302505	-0.136721					-0.116542	-0.512993	0.200791	0.887394	-0.1708	-0.555017	0.348345	0.712122	-0.265036	-1.63648	0.751833	0.432106	-0.466918	-2.26489	1.93162	0.124462
Q7TS75	APC membrane recruitment protein 1	Amer1	S	753	EANFGGSPRKAYPSYSPPEEPEEEEEEKEGN	___2				-0.603119	-0.021452	-0.622333	0.081852				-1.12597	-1.11787	-2.03671	-0.854956		-1.41919		3.54431						0.41581	0	0	0.809134		0	0	0.835709	-1.43348	-0.77776	0.30679	0.750459	4.97116	0	0	1
Q9R049-2	E3 ubiquitin-protein ligase AMFR	Amfr	S	548	VPLDLSPRLEETLDFSEVELEPIEVEDFEAR	___1			-2.10921		-1.52404	-1.4407	-1.72753																	0.545123	0	0	0.885706		0	0	0.895951	0	0	-4.34e-08	1	0			1
Q9R049-2	E3 ubiquitin-protein ligase AMFR	Amfr	S	538	EGEASVQTERVPLDLSPRLEETLDFSEVELE	___1	-0.87994	-1.19032	-1.10779	-1.57265	-1.82666	-2.28224	-2.09801	-2.40249		-2.27369	-1.5842	-1.90874	-1.90932		-2.78687	-2.67741					+			-0.881294	-4.33455	2.12684	0.146871	-1.15041	-3.59765	2.19632	0.0281851	-1.05269	-6.8263	2.19166	0.142818		0	0	0.84017
Q8JZZ6	AMMECR1-like protein	Ammecr1l	S	74	SGRENVSDLTLGPGNSPITRMNTASGALSPL	___1	-0.174231		0.0805006		-0.483427	-0.476456	-0.0859547	-0.59892	-0.562111		-0.678989	-0.15177	0.0576649	-0.752098	-0.0836601	-0.67234	-0.753599	-1.33707						-0.301745	-1.55272	0.660941	0.564258	-0.53365	-2.33353	1.27144	0.14449	-0.323645	-0.921165	0.388177	0.686124	-0.787637	-1.72413	0.94162	0.238678
Q9D4H4	Angiomotin-like protein 1	Amotl1	S	804	KDAGKTDSASLRPARSVPSIAAATGTHSRQT	___1	-1.98722	-2.23502	-2.22048	-3.28856	-1.28693	-2.41934	-1.64754	-2.22171	-1.59383	-1.92104	-2.46468	-2.44674			-1.25513									0.648218	1.46226	0.69138	0.547117	0.520627	1.09358	0.648112	0.371805	1.03812	0	0	0.806634		0	0	0.819762
A2AE27	AMP deaminase 2	Ampd2	S	113	IEQLEERRQRLERQISQDVKLEPDILLRAKQ	___1	2.96888	3.02755	2.94091	2.80173	3.02392	2.58329		3.5049	2.37059	3.1683	2.52887	-3.82543	1.83928	2.84491		1.91231	1.85492	2.46602						-0.131161	-0.858171	0.357359	0.76047	0.0798291	0.206249	0.101237	0.952178	1.93684	0.697576	0.271123	0.780199	1.97956	0.730795	0.298311	0.660678
A2AE27	AMP deaminase 2	Ampd2	S	38	QASAAAPEARSGLGASPLQSARSLPGNAPCL	___1	0.512169	0.437819	0.756101	0.359531	1.2289	0.699573	1.17805	0.69679	0.0606594	0.330791	-0.13645	-0.11186	-0.428736	0.0703793	0.0469856	0.0579662	-0.165668	-0.890221	-0.31987					0.519104	2.98731	1.5151	0.237176	-0.153658	-0.539891	0.353457	0.723075	0.105951	1.37111	0.615765	0.512119	-0.232904	-0.679562	0.407125	0.6747
A2AE27	AMP deaminase 2	Ampd2	S	79	MDGKCKEIAEELFSRSLAESELRSAPYEFPE	___1				-3.03812	-2.65753	-3.33032	-2.90332	-2.82566		-3.00229														0.0743955	0	0	1	0.124146	0	0	1		0	0	1	0			1
A2AE27	AMP deaminase 2	Ampd2	S	135	PDILLRAKQDFLKTDSDSDLQLYKEQGEGQG	___1					-2.25365							-3.18983				-1.98721		-2.32251	-2.39156						0	0	1	0			1	0.704017	0	0	1	0.832796	0	0	0.9933
A2AE27	AMP deaminase 2	Ampd2	S	821	SEMLETIPEEVGIVMSPGP____________	___1	-1.28731	-0.63035	-1.13984		-2.26664	-2.00528	-2.05788	-3.37636				-1.61703												-1.09076	-5.08695	2.15203	0.145475	-2.35719	0	0	1		0	0	1		0	0	0.991895
P53995	Anaphase-promoting complex subunit 1	Anapc1	S	355	RSPSISNMAALSRAHSPALGVHSFSGAQRFN	___1	-1.78494		-1.33032	-1.95744	-1.52581	-1.49624	-1.28711	-1.48041	-0.940632	-1.96401	-1.22065	-0.73988					-0.948179	-1.84137						0.254512	1.26269	0.560199	0.631112	0.229216	0.509617	0.261187	0.750816		0	0	0.9126	-0.41451	-0.682679	0.301343	0.706776
P53995	Anaphase-promoting complex subunit 1	Anapc1	S	375	VHSFSGAQRFNLSSHSQSPKRHSISHSPSGS	___1	-0.793261	-0.326561	-0.0104799	-0.395479			0.0709114					-0.46962												0.452358	0	0	0.972523		0	0	0.77385		0	0	0.912517		0	0	1
P53995	Anaphase-promoting complex subunit 1	Anapc1	S	1347	GHRRFQTGMHREKHKSPSYQIKEGDTINVDV	___1	-0.686691		-0.44135	-0.370459	-0.249445	-0.578962	-0.125164		-0.872622	-0.512899	-0.498428	-0.2321		-0.36108			-0.487999							0.181643	1.09514	0.474992	0.682264	-0.193261	-0.684346	0.435202	0.642331	0.00418186	0	0	0.912435	-0.122735	0	0	1
P53995	Anaphase-promoting complex subunit 1	Anapc1	S	547	LDGVGTPKPLSKLLGSMDEVVLLSPVPELRD	___1	-2.54146	-3.08533	-2.76399		-1.70048	-2.39022	-2.44182							-3.17123										0.619417	2.16268	1.01503	0.390558		0	0	0.773931		0	0	0.912353	0			1
P53995	Anaphase-promoting complex subunit 1	Anapc1	S	688	DRLAWTRSFDFEGSLSPVIAPKKARPSDTGS	___1			1.76725	1.201	1.94319		1.93551	1.48464	1.06119	1.0989	0.769812	0.709471	0.806705	1.08998	0.758038	0.528748	0.68063	-0.11869	0.471451					0.455229	1.60772	0.603537	0.601745	-0.269214	-0.719935	0.399898	0.619729	-0.000221252	-0.00128519	0.000418816	1	-0.417533	-1.22446	0.800768	0.364401
P53995	Anaphase-promoting complex subunit 1	Anapc1	S	341	HSQSRSTSSPSLHSRSPSISNMAALSRAHSP	___1	-2.13587	-1.90456	-1.78938	-1.93541	-2.07271										-2.54253	-2.27736	-2.71595	-2.53636						-0.131402	0	0	0.972443		0	0	0.773979	-1.01134	0	0	0.912271		0	0	1
P53995	Anaphase-promoting complex subunit 1	Anapc1	S	343	QSRSTSSPSLHSRSPSISNMAALSRAHSPAL	___1		-1.99993				-1.67966	-2.33725	-2.89639	-1.91636		-2.74635	-2.23946				-2.21388			-2.41461					-0.00853252	0	0	0.972364	-0.406444	0	0	0.774028	0.27902	0	0	0.912189	0.0782948	0	0	1
P53995	Anaphase-promoting complex subunit 1	Anapc1	T	530	PAPSLTMSNMMPRPSTPLDGVGTPKPLSKLL	___1	-1.00554	-1.33614	-0.86612	-1.44069	-0.474234	-1.06283	-0.741583	-0.649961	-0.350441															0.402575	1.87837	0.923992	0.427381	0.661922	2.05022	1.38578	0.108374	0	0	-4.34e-08	1	0			1
P53995	Anaphase-promoting complex subunit 1	Anapc1	T	902	CVSDETCQYLSKVTSTPQKPQAEQEENRFTF	___1	1.00768	1.15228	1.84526	1.62871	1.95082	2.04926	2.23699	1.83045	1.65837	1.72497	1.13425	1.00972	0.959076	1.50133	1.93789	1.45756	1.4227	1.43419	1.90516					0.670541	2.75482	1.39707	0.264733	0.329448	0.978186	0.651946	0.431177	0.397784	1.75782	0.813589	0.403108	0.553001	2.06927	1.52651	0.145964
P53995	Anaphase-promoting complex subunit 1	Anapc1	S	355	RSPSISNMAALSRAHSPALGVHSFSGAQRFN	___2	-1.7994	-1.98952			-2.2982	-2.31987	-1.30019			-2.61201	-1.77404	-2.03395		-1.74363	-1.52308	-1.95134		-1.92608						-0.07829	-0.17795	0.0604308	1	-0.717548	0	0	0.812677	0.215232	1.4047	0.633011	0.500748	-0.0220861	0	0	1
P53995	Anaphase-promoting complex subunit 1	Anapc1	S	362	MAALSRAHSPALGVHSFSGAQRFNLSSHSQS	___2	-1.7994	-1.98952			-2.2982	-2.31987	-1.30019			-2.61201	-1.77404	-2.03395		-1.74363	-1.52308	-1.95134		-1.92608						-0.07829	-0.17795	0.0604308	1	-0.717548	0	0	0.812625	0.215232	1.4047	0.633011	0.500626	-0.0220861	0	0	1
P53995	Anaphase-promoting complex subunit 1	Anapc1	S	375	VHSFSGAQRFNLSSHSQSPKRHSISHSPSGS	___2			-2.0192		-1.18083		-1.61433		-3.03579		-1.59785	-1.37695	-2.37473	-1.98325				-2.33591	-1.86098					0.621618	0	0	0.831027	-1.01659	0	0	0.812572	-0.495848	0	0	0.736763	-0.31527	-0.596146	0.287771	0.729956
P53995	Anaphase-promoting complex subunit 1	Anapc1	S	377	SFSGAQRFNLSSHSQSPKRHSISHSPSGSFN	___2			-2.0192	-1.53107	-1.18083				-3.03579		-1.59785	-1.37695	-2.37473		-1.4849	-1.47704		-2.33591	-1.86098					0.594303	0	0	0.830969	-1.26066	0	0	0.812375	-0.0701269	-0.545047	0.205073	0.836483	-0.31527	-0.596146	0.287771	0.729839
P53995	Anaphase-promoting complex subunit 1	Anapc1	S	547	LDGVGTPKPLSKLLGSMDEVVLLSPVPELRD	___2	-0.65694	-0.254501	-0.614871	-0.445749	-0.839079	0.0689392					-1.07826	-0.61153	-1.28254	-0.856386	-0.593773	-1.58985	-1.85076	-1.39985						0.107945	0.348021	0.127629	0.947795		0	0	0.812532	-0.406421	-1.00473	0.429602	0.65288	-0.63453	-1.56084	0.88526	0.279311
P53995	Anaphase-promoting complex subunit 1	Anapc1	S	563	MDEVVLLSPVPELRDSSKLNDSLYNEDCTFQ	___2		-0.254501	-0.614871	-0.445749	-0.839079	0.0689392					-1.07826	-0.61153	-1.28254	-0.856386	-0.593773	-1.58985	-1.85076	-1.39985						0.0533018	0.146391	0.049199	1		0	0	0.811749	-0.406421	-1.00473	0.429602	0.652761	-0.63453	-1.56084	0.88526	0.279404
P53995	Anaphase-promoting complex subunit 1	Anapc1	S	686	NTDRLAWTRSFDFEGSLSPVIAPKKARPSDT	___2			-2.10194		-1.3077	-2.01871	-2.35567								-1.65405									0.207919	0	0	0.830911		0	0	0.810966	0.0599213	0	0	0.736709	0			1
P53995	Anaphase-promoting complex subunit 1	Anapc1	S	688	DRLAWTRSFDFEGSLSPVIAPKKARPSDTGS	___2			-2.10194		-1.3077	-2.01871	-2.35567								-1.65405									0.207919	0	0	0.830853		0	0	0.810911	0.0599213	0	0	0.736655	0			1
Q8BZQ7	Anaphase-promoting complex subunit 2	Anapc2	S	549	YRSLLADRLLHQFSFSPEREIRNVELLKLRF	___1	-1.59657	-2.41408	-1.87022		-1.26469	-1.44565	-1.60888	-1.83279	-1.65058	-2.44092				-2.61016	-2.52035									0.52055	2.00209	0.936144	0.420068	-0.014473	-0.0329799	0.0141348	1		0	0	0.836085	0			1
Q8BZQ7	Anaphase-promoting complex subunit 2	Anapc2	S	747	EEERPQDRDNMVLIDSDDESDSGMASQADQK	___2	-1.55887	-1.42404			-2.07192	-1.10536		-1.30212			-1.20298	-0.935881	-1.52362			-1.11448	-1.43806	-0.36314						-0.097188	-0.199171	0.0652283	0.998648	0.189336	0	0	0.846667	-0.0427094	0	0	0.706671	0.320229	0.57521	0.272703	0.741697
Q8BZQ7	Anaphase-promoting complex subunit 2	Anapc2	S	751	PQDRDNMVLIDSDDESDSGMASQADQKEEEL	___2	-1.55887	-1.42404			-2.07192	-1.10536		-1.30212			-1.20298	-0.935881	-1.52362			-1.11448	-1.43806	-0.36314						-0.097188	-0.199171	0.0652283	0.99855	0.189336	0	0	0.846029	-0.0427094	0	0	0.706621	0.320229	0.57521	0.272703	0.74158
Q91W96	Anaphase-promoting complex subunit 4	Anapc4	S	777	EEAGGKPVKIKEEVLSESETEAHQDAAALDP	___1	0.7022	0.52659		0.579441	1.67677	0.514532	1.00445		-0.0702305	0.25502			0.859055			-0.145344			-0.0984192					0.462511	1.35683	0.608437	0.59864	-0.510349	-2.13918	1.45984	0.121967	-1.14815	0	0	0.818506	-0.957474	0	0	0.822432
Q91W96	Anaphase-promoting complex subunit 4	Anapc4	S	777	EEAGGKPVKIKEEVLSESETEAHQDAAALDP	___2	2.99567	2.86291	3.06495	2.53389	2.71679	3.34963	-0.687153	2.43016	1.14924	2.16323	3.18683	2.62328	2.80659	2.88769	3.47071	2.20636	2.1381	2.30009	1.80066		+			-1.07126	-1.01255	0.446433	0.702901	-0.950145	-2.08833	1.35657	0.0892102	-0.172738	-0.412945	0.154392	0.877362	-0.792618	-2.46327	1.63278	0.10347
Q91W96	Anaphase-promoting complex subunit 4	Anapc4	S	779	AGGKPVKIKEEVLSESETEAHQDAAALDPDV	___2	2.99567	2.86291	3.06495	2.53389	2.71679	3.34963	-0.687153	2.43016	1.14924	2.16323	3.18683	2.62328	2.80659	2.88769	3.47071	2.20636	2.1381	2.30009	1.80066		+			-1.07126	-1.01255	0.446433	0.702781	-0.950145	-2.08833	1.35657	0.0892455	-0.172738	-0.412945	0.154392	0.877254	-0.792618	-2.46327	1.63278	0.103388
E9Q1M6	NA	Ankhd1	S	1678	KSLPLSSPTMKLNLTSPKRGQKREEGWKEVV	___1	1.37049	1.20453	1.57067	1.43019	1.98854	1.53227	1.71762	0.14578	-0.253241	0.40731	0.906021	1.07746	0.874495	0.577293	0.808144	1.09022	-0.16617	-0.385111	-0.33465		+		+	0.352177	2.46978	1.2476	0.305449	-1.29402	-4.55593	3.04675	0.0253532	-0.259216	-1.4261	0.644	0.491888	-1.24797	-6.51943	3.77782	0.0330159
E9Q1M6	NA	Ankhd1	S	1668	GEVNSMSTSYKSLPLSSPTMKLNLTSPKRGQ	___1	-0.468731		-0.69942		-0.393684	-0.932972	-1.16495	-0.796599	-1.3237	-0.604399	-0.617559		-0.670355	-0.813007	-1.74462		-2.76816	-0.97835	-0.92581					-0.24646	-0.802234	0.317778	0.79006	-0.324158	-0.829911	0.460995	0.55258	-0.801763	-1.6479	0.617736	0.510399	-0.913483	-1.03568	0.485258	0.480727
E9Q1M6	NA	Ankhd1	S	1612	IDSTDCNSESSSGGKSQEFSFPVDVNPASDK	___1	-1.31223	-1.00685	-1.63358	-0.7689	-1.33184	-0.773602	-1.16317	-1.07321		-0.66083	-1.35562	-1.3874	-0.558846			-0.692694		-1.28821	-0.87616					0.0908529	0.347424	0.129351	0.946061	0.31337	0.767326	0.435302	0.575489	0.594477	0	0	0.979356	0.0184367	0.0382403	0.0156747	1
E9Q1M6	NA	Ankhd1	S	99	AAAVLRTGGGGGASGSDEDEVSEVESFILDQ	___1		1.06046	0.80668		0.697329	0.932278	0.881832					0.845249		0.18952				0.15756	-0.805519					-0.0964276	-0.730093	0.28552	0.815709		0	0	1	-0.716927	0	0	0.979261	-1.16923	0	0	1
E9Q1M6	NA	Ankhd1	S	1554	TPSTNRKNKKNKTKESPPTAHLILPEPHISL	___1					-1.05142			-1.09062			-1.59397	-1.35431	-0.813625	-1.16714	-0.800352				-1.44857						0	0	1		0	0	1	0.490395	2.23853	0.810847	0.403499	-0.194602	0	0	1
F6RUI8	NA	Ankhd1	S	558	ASVLSSVPALKGEIPSPQLTRPKKRVGQPMV	___1		-0.91485	-0.56813	-1.4201			-0.66396	-0.230241	-0.63883	-0.934389	-1.25174	-0.990971	-1.50394	-1.41325	-1.21645	-1.81603	-0.810419	-1.97724	-1.96168					0.303733	0	0	1	0.36654	0.871226	0.499149	0.51037	-0.360553	-1.4558	0.617146	0.510415	-0.334228	-0.650526	0.332982	0.691049
E9Q1M6	NA	Ankhd1	T	1539	TFTNVFGKKRANVVTTPSTNRKNKKNKTKES	___1	-0.38339	-0.733961	-0.360391	-1.78285	-0.918179	-1.42754	-0.401037	-0.289439	-0.740002	-1.13032	-0.997599	-0.76899	-1.79128		-2.17798		-1.05175	-1.36814						-0.100436	-0.215424	0.0767826	0.988912	0.095228	0.175023	0.0764043	0.974085	-1.06276	0	0	0.791619	-0.0239881	-0.0464042	0.0187535	1
E9Q1M6	NA	Ankhd1	S	97	KLAAAVLRTGGGGGASGSDEDEVSEVESFIL	___2	-1.90607	-0.904011	-1.87951			-2.20719	-1.45431	-0.87964			-1.08449	-1.46605	-3.12774	-1.97065	-0.98683		-1.6802	-1.25302						-0.267551	-0.524832	0.196533	0.891139	0.683558	0	0	0.932155	-0.0737	-0.172417	0.0584461	0.963956	0.426148	0.460572	0.19298	0.803466
E9Q1M6	NA	Ankhd1	S	99	AAAVLRTGGGGGASGSDEDEVSEVESFILDQ	___2	-1.90607	-0.904011	-1.87951			-2.20719	-1.45431	-0.87964			-1.08449	-1.46605	-3.12774	-1.97065	-0.98683		-1.6802	-1.25302						-0.267551	-0.524832	0.196533	0.891034	0.683558	0	0	0.930928	-0.0737	-0.172417	0.0584461	0.963851	0.426148	0.460572	0.19298	0.80335
Q6ZPS6	Ankyrin repeat and IBR domain-containing protein 1	Ankib1	S	738	QEFLASVARGVAPADSPDAPRRSFAGGTWDW	___1	1.02593	0.661919	1.38423	0.987461	1.67667	1.07083	1.32884	1.46602	1.2615	1.03385	0.73699	0.443979	0.211004	0.58296	0.445091	0.440516	0.37466	0.166239	0.71208					0.343899	1.50637	0.715969	0.533803	0.238905	0.786879	0.532384	0.551916	-0.198623	-1.44565	0.654037	0.487948	-0.0463314	-0.144738	0.0738801	0.972806
Q6P1H6	Ankyrin repeat and LEM domain-containing protein 2	Ankle2	S	759	LTQELNKLNLQSLGDSLHETPDKNGKLEDEV	___1	-2.18974	-1.97884		-1.0643	-1.48533	-1.19791		-2.14892		-1.9179														0.402673	0.878044	0.352068	0.764602	-0.289116	-0.521728	0.244407	0.751788	0	0	-4.34e-08	1	0			1
Q6P1H6	Ankyrin repeat and LEM domain-containing protein 2	Ankle2	S	820	TEVSEAMAEMSLGPKSPQLGVQAGLEPILSS	___1	1.46415	0.971819	1.073	1.01393	-0.277775		0.0338955	-1.30327	-0.876911	-0.394999	0.92345	0.93947	0.913345	-0.369131	-0.83032	-0.714905	-1.17282		-1.62928		+		+	-1.25266	-6.43731	2.52349	0.118805	-1.98912	-5.57086	3.23958	0.0392281	-1.70639	-8.76081	3.02884	0.136278	-2.32647	-8.60394	3.07057	0.0289114
Q6P1H6	Ankyrin repeat and LEM domain-containing protein 2	Ankle2	S	940	SPSKPGHTSSSSGLHSPGRYSPAHGRHFQRV	___2	-1.89018	-1.96603	-1.03565		-0.782194	-1.7696	-0.519283																	0.606928	1.25512	0.556329	0.63253		0	0	0.789023		0	0	0.716932	0			1
Q8BG46	Ankyrin repeat domain-containing protein 10	Ankrd10	S	232	DSESLGVKKARTRVPSLDHAMPLANGEAEDD	___1	1.10275	1.09861	2.25071	1.73548	0.74441	-0.316233	0.150591	-0.179879	0.25709	-0.361198			0.928116	-0.444447	-0.553566	-0.7752	0.0757809	-0.57246			+			-1.35397	-3.24275	1.64056	0.212551	-1.64155	-3.54334	2.20133	0.0254246	-1.91467	0	0	0.847283	-1.17646	0	0	0.857114
E9Q4F7	NA	Ankrd11	S	1676	KDWLSGQPLKEVLPASPRTEQSRPTGVPTPT	___1				-0.723219								-1.3655	-1.59011												0	0	1		0	0	1		0	0	0.967652		0	0	0.9594
E9Q4F7	NA	Ankrd11	S	838	NKSQFLDHEDTKFSLSDDQQERWFSDLSDSS	___1		-0.0503998	-0.0426397	-0.414219		0.24898	0.410658		-1.1618	-0.80818	0.00393105	-0.244921	-0.108496	0.154377	0.260281	0.0463715	-0.8057		-1.16144		+		+	0.498905	2.94615	1.22032	0.312983	-0.815904	-2.66683	1.5418	0.0741848	0.201781	1.69244	0.78037	0.417085	-0.867075	-3.311	1.89512	0.0756678
E9Q4F7	NA	Ankrd11	S	1292	LEKLEEEALHDYREDSNDKISEVSSDSFADH	___1	-0.70129		-0.82334	-0.41725	-0.930113	-0.38504	-0.641657	-0.509191	-1.71761	-1.11208	-0.698648	-0.86747		-0.565876	-1.0696	-1.19015	-0.565289	-1.29357	-1.59719					-0.004975	-0.0251089	0.00825539	1	-0.465667	-0.992892	0.559831	0.437356	-0.275571	-1.20198	0.529202	0.572445	-0.368957	-0.737547	0.372011	0.65703
E9Q4F7	NA	Ankrd11	S	276	QQSNRKGETPLKVANSPTMVNLLLGKGTYTS	___1					-1.53374	-2.10244	-1.25801	-1.89946																	0	0	1		0	0	1	0	0	-4.34e-08	1	0			1
E9Q4F7	NA	Ankrd11	S	1799	PEEEFSAGDKLFRQQSVPAPSSFDSPVQHLL	___2	-1.55865			-1.40879	-2.70534						-1.40932	-1.41402	-1.91936	-2.16186				-1.59709						-1.22161	0	0	0.851811		0	0	0.92465	-0.757617	0	0	0.757892	-0.0161915	0	0	0.888801
E9Q4F7	NA	Ankrd11	S	1808	KLFRQQSVPAPSSFDSPVQHLLEEKAPLPPV	___2	-1.55865				-2.70534						-1.40932	-1.41402	-1.91936	-2.16186				-1.59709						-1.14668	0	0	0.85175		0	0	0.924536	-0.757617	0	0	0.757835	-0.0161915	0	0	0.888864
Q6PD24	Ankyrin repeat domain-containing protein 13D	Ankrd13d	S	552	LQESLQLSTESRGPESPQKTPPSPAPPSFEE	___2	-1.28755	-1.72918	-1.80523	-1.3329	-1.01829	-0.58206	-0.583984			-0.837599	-1.43666	-0.957951	-1.30833	-0.458399	0.243616	-0.321014		-1.67475						0.810603	4.07566	2.01861	0.159575	0.701116	0	0	0.792515	0.899083	3.18781	1.47774	0.223311	-0.440437	0	0	1
Q6PD24	Ankyrin repeat domain-containing protein 13D	Ankrd13d	T	556	LQLSTESRGPESPQKTPPSPAPPSFEEQLRL	___2	-1.28755	-1.72918	-1.80523	-1.3329	-1.01829	-0.58206	-0.583984			-0.837599	-1.43666	-0.957951	-1.30833	-0.458399	0.243616	-0.321014		-1.67475						0.810603	4.07566	2.01861	0.159318	0.701116	0	0	0.977906	0.899083	3.18781	1.47774	0.223112	-0.440437	0	0	1
Q6PD24	Ankyrin repeat domain-containing protein 13D	Ankrd13d	S	552	LQESLQLSTESRGPESPQKTPPSPAPPSFEE	___3	-0.276081	-1.25397	-1.42679	-1.38048			-0.865009				-0.910799	-0.89666	-1.12726		-1.05622	-1.22431								0.219322	0	0	0.756888		0	0	0.95814	-0.142979	-1.0501	0.430857	0.652152		0	0	1
Q6PD24	Ankyrin repeat domain-containing protein 13D	Ankrd13d	S	559	STESRGPESPQKTPPSPAPPSFEEQLRLALE	___3	-0.276081	-1.25397	-1.42679	-1.38048			-0.865009				-0.910799	-0.89666	-1.12726		-1.05622	-1.22431								0.219322	0	0	0.75684		0	0	0.958067	-0.142979	-1.0501	0.430857	0.652032		0	0	1
Q6PD24	Ankyrin repeat domain-containing protein 13D	Ankrd13d	T	556	LQLSTESRGPESPQKTPPSPAPPSFEEQLRL	___3	-0.276081	-1.25397	-1.42679	-1.38048			-0.865009				-0.910799	-0.89666	-1.12726		-1.05622	-1.22431								0.219322	0	0	0.746385		0	0	1	-0.142979	-1.0501	0.430857	0.651913		0	0	1
Q99NH0	Ankyrin repeat domain-containing protein 17	Ankrd17	S	2401	NESPAQSVSSGVRAPSPAPSSVPLGSEKPSS	___1	0.854479	0.849669	1.439	0.52808	1.04984	0.648794	1.60192	0.46292	0.620838	0.490992	0.13096	0.52142	-0.133406	0.0993118	0.259142	-0.0960007	-0.816229	-0.33522	-0.57696					0.182379	0.565921	0.224826	0.865355	-0.39289	-1.19709	0.83639	0.321621	-0.328632	-1.85644	0.863393	0.383356	-0.749128	-2.23294	1.47497	0.127102
Q99NH0	Ankyrin repeat domain-containing protein 17	Ankrd17	S	15	_MEKATVPAAAEGEGSPPAAAAVAAPPAAAA	___1	3.31565	3.17067	3.15457	3.24712	3.17752	3.61208	3.26693	2.87826	2.52683		2.72468			2.68798	3.05962	3.09395	2.07641	1.9587	2.12218		+			0.130173	1.09154	0.488358	0.674778	-0.519458	-2.34843	1.89331	0.0772719	-0.095713	-0.329429	0.117196	0.911628	-0.672249	0	0	0.825444
Q99NH0	Ankyrin repeat domain-containing protein 17	Ankrd17	S	2041	PMPTAKEHYPVSSPSSPSPPAQPGGVSRNSP	___1				-0.200369								-0.95826	-0.634806						-1.22648						0	0	0.897883		0	0	0.884581		0	0	0.811614	-0.429948	0	0	0.825498
Q99NH0	Ankyrin repeat domain-containing protein 17	Ankrd17	S	2043	PTAKEHYPVSSPSSPSPPAQPGGVSRNSPLD	___1	-2.46768				-0.617577			0.0903597	-0.448801	-0.262939	-0.765249	-0.979099	-0.597385			-1.06187	-0.185699	-0.354191	-0.749121					1.85011	0	0	0.897815	2.26055	0	0	0.883949	-0.292558	0	0	0.811549	0.350908	1.16893	0.81105	0.387639
Q99NH0	Ankyrin repeat domain-containing protein 17	Ankrd17	S	2055	SSPSPPAQPGGVSRNSPLDCGSASPNKGASA	___1		-0.900021	-0.15013	-0.00683022		0.279688	-0.18574	-0.11353	-0.476292	-0.252548	0.450321	-0.343729	-0.0995255	-0.0710773	-0.290119	-0.126316	0.11545	0.26771	-0.51289					0.399296	1.00478	0.410016	0.727929	0.071537	0.180454	0.0855696	0.97143	-0.148932	-0.601335	0.236546	0.810556	-0.045599	-0.10483	0.0465791	0.990492
Q99NH0	Ankyrin repeat domain-containing protein 17	Ankrd17	S	2063	PGGVSRNSPLDCGSASPNKGASASEQEASSP	___1	3.20839	3.66275	3.45123	3.62662	3.44868	3.07588	2.96119	2.22466	1.38918	2.06412	3.19851	3.43779	2.95103	2.63822	3.12336	2.67952	1.59708	2.15937	1.24308		+		+	-0.325332	-1.8708	0.919772	0.429907	-1.59459	-4.59704	2.8781	0.026375	-0.590375	-3.10001	1.44104	0.229209	-1.52927	-3.80864	2.14742	0.0420535
Q99NH0	Ankyrin repeat domain-containing protein 17	Ankrd17	S	1692	EGTSNSLSTCTKSGPSPLSSPNGKLTVASPK	___1	0.0932903	0.055479	0.2907	-0.0472393	-0.236326	-0.396889	-0.400757	-1.67542	-1.25874	-0.823158	-0.350739	0.0034008	-0.502285	-0.94125	-0.675564	-0.589813	-1.92568	-2.11902	-1.57381		+		+	-0.442715	-4.65077	2.2535	0.135777	-1.3505	-4.19116	2.7586	0.0218104	-0.672567	-3.65305	1.66328	0.197623	-1.58963	-4.98466	2.71902	0.0224235
Q99NH0	Ankyrin repeat domain-containing protein 17	Ankrd17	S	1696	NSLSTCTKSGPSPLSSPNGKLTVASPKRGPK	___1						-1.01295					-1.19436	-1.29413	-0.609695	-1.85417	-1.04586	-0.926291									0	0	0.897747	0			1	-0.195302	-0.581801	0.227742	0.816226		0	0	0.825552
Q99NH0	Ankyrin repeat domain-containing protein 17	Ankrd17	S	1631	SSCSDESSNSNSSRKSNNHASAVVTTTMASK	___1	0.555389	0.64007	1.03246		0.0280437	0.596525	0.776354				0.28166		0.396866	0.206522	-0.370344									-0.275669	-1.02412	0.439291	0.707368		0	0	0.883884	-0.649969	-1.59908	0.600463	0.525145		0	0	0.825606
Q99NH0	Ankyrin repeat domain-containing protein 17	Ankrd17	S	2037	NATYPMPTAKEHYPVSSPSSPSPPAQPGGVS	___2	0.11754	0.64155		-0.137739	-0.0171146				-0.893961			0.44162		-0.226559		-0.191288	-0.997419							-0.224232	0	0	0.792253	-1.10108	0	0	0.820865	-0.650539	0	0	0.696747	-1.43904	0	0	1
Q99NH0	Ankyrin repeat domain-containing protein 17	Ankrd17	S	2040	YPMPTAKEHYPVSSPSSPSPPAQPGGVSRNS	___2	0.11754			0.132151	-0.457785				2.21553	-0.44714	-0.0341892		0.147316		-0.443766	-0.191288	-0.997419		-0.862209				+	-0.582628	0	0	0.7922	0.759349	0.530511	0.203447	0.762986	-0.283338	0	0	0.696699	-0.986378	-4.62728	1.88913	0.0735072
Q99NH0	Ankyrin repeat domain-containing protein 17	Ankrd17	S	2041	PMPTAKEHYPVSSPSSPSPPAQPGGVSRNSP	___2	3.35254	3.69907	3.70486	3.88735	3.1746	3.46947	3.41839			2.89174	3.82502	3.54194	3.91573	3.3656	3.41027	3.73362	2.53653	3.2868	2.5134				+	-0.306801	-2.01139	0.997971	0.396171	-0.769214	0	0	0.820815	-0.302658	-1.61572	0.741223	0.43696	-0.981986	-2.59884	1.61726	0.0932007
Q99NH0	Ankyrin repeat domain-containing protein 17	Ankrd17	S	2043	PTAKEHYPVSSPSSPSPPAQPGGVSRNSPLD	___2	3.35254	3.69907	3.70486	3.88735	3.1746	3.46947	3.41839	2.56511	2.21553	2.89174	3.82502	3.54194	3.91573	3.3656	3.41027	3.73362	2.53653	3.2868	2.5134		+		+	-0.306801	-2.01139	0.997971	0.396024	-1.10349	-3.55815	2.47857	0.0251754	-0.302658	-1.61572	0.741223	0.436836	-0.981986	-2.59884	1.61726	0.0931173
Q99NH0	Ankyrin repeat domain-containing protein 17	Ankrd17	S	2055	SSPSPPAQPGGVSRNSPLDCGSASPNKGASA	___2	1.07946	1.26515	0.830239	1.19443	0.633528	1.21719	0.819435				0.922161	1.38902				1.43496								-0.202269	-1.10545	0.495807	0.672839		0	0	0.821388	0.20657	0	0	0.696651		0	0	1
Q99NH0	Ankyrin repeat domain-containing protein 17	Ankrd17	S	2063	PGGVSRNSPLDCGSASPNKGASASEQEASSP	___2	1.07946	1.26515	0.830239	1.19443	0.633528	1.21719	0.819435				0.922161	1.38902				1.43496								-0.202269	-1.10545	0.495807	0.672715		0	0	0.821333	0.20657	0	0	0.696603		0	0	1
Q99NH0	Ankyrin repeat domain-containing protein 17	Ankrd17	S	1692	EGTSNSLSTCTKSGPSPLSSPNGKLTVASPK	___2	1.01037	1.21823	1.23347	0.97102	0.426081	0.428106	0.813919	-0.747491	-1.32881	-0.0570984	1.01953	1.33048	0.976894	0.00994492	0.995224	0.847221	-1.28505	-0.688461	-0.88888		+		+	-0.552239	-4.09415	2.02648	0.160671	-1.81941	-4.35261	2.64177	0.0240625	-0.702676	-2.0018	0.936001	0.356295	-2.0631	-6.70473	3.23891	0.0378182
Q99NH0	Ankyrin repeat domain-containing protein 17	Ankrd17	S	1696	NSLSTCTKSGPSPLSSPNGKLTVASPKRGPK	___2	1.01037		1.23347	0.97102	0.426081	0.428106	0.813919	-0.747491	-1.32881	-0.0570984	1.01953		0.976894		0.995224	0.847221		-0.688461	-0.88888		+		+	-0.515586	-3.3774	1.55514	0.23169	-1.78275	-3.74107	2.04224	0.0271026	-0.393746	-1.29282	0.487743	0.603741	-1.78688	-8.82622	2.48529	0.0303586
Q99NH0	Ankyrin repeat domain-containing protein 17	Ankrd17	S	2037	NATYPMPTAKEHYPVSSPSSPSPPAQPGGVS	___3		2.44588	-2.55349	1.5178	0.451668						1.88772		2.29046		0.884706	1.00003		0.86887						-0.0183983	0	0	0.750816		0	0	1	1.41669	0.599595	0.214915	0.828909	-1.22022	0	0	1
Q99NH0	Ankyrin repeat domain-containing protein 17	Ankrd17	S	2038	ATYPMPTAKEHYPVSSPSSPSPPAQPGGVSR	___3	0.44013	1.78039	1.44186			0.220903		-0.32607	-1.0907	0.226601		1.82774		1.52664	0.852207	1.69942			-2.07058		+			-0.999887	0	0	0.750769	-1.61752	-2.47038	1.3622	0.0661117	-0.468313	0	0	0.656482	-3.89832	0	0	1
Q99NH0	Ankyrin repeat domain-containing protein 17	Ankrd17	S	2040	YPMPTAKEHYPVSSPSSPSPPAQPGGVSRNS	___3	1.88822	1.78039	1.44186			0.220903		-0.32607	-1.0907	0.226601	1.88772	1.82774		1.52664		1.69942			-2.07058		+			-1.48259	0	0	0.750722	-2.10021	-4.15974	2.18217	0.0235354	-0.244699	-2.67574	0.935953	0.356212	-3.92831	0	0	1
Q99NH0	Ankyrin repeat domain-containing protein 17	Ankrd17	S	2041	PMPTAKEHYPVSSPSSPSPPAQPGGVSRNSP	___3	1.3524	2.44588	1.55519	1.5178	0.451668			-1.25447				1.29753	0.842705	0.565384	1.86855	1.77515		0.220779	-2.07058					-1.26615	0	0	0.750674	-2.97229	0	0	1	2.17245	1.33025	0.559847	0.551028	-1.99502	-1.57332	0.638731	0.327447
Q99NH0	Ankyrin repeat domain-containing protein 17	Ankrd17	S	2043	PTAKEHYPVSSPSSPSPPAQPGGVSRNSPLD	___3	1.88822	2.44588	2.45167	1.5178	0.451668	0.220903		0.28313	-1.0907	0.226601	1.88772	2.58686	2.29046	1.52664	1.86855	1.77515		0.86887	-2.07058		+			-1.73961	-4.97763	2.11861	0.146902	-2.26955	-4.03482	2.35198	0.0208312	1.17738	0.690029	0.277264	0.776036	-2.85587	-2.32893	1.07059	0.142731
Q99NH0	Ankyrin repeat domain-containing protein 17;Mucin-20	Ankrd17;Muc20	S	1705	GPSPLSSPNGKLTVASPKRGPKREEGWKEVV	___1	1.03972	1.13741	1.47516	1.10556	1.75602	1.06088			-0.776941	-0.00298882	0.108702	0.637699	0.415476	-0.0045433	0.412598	0.153931	-1.17042		-1.28104		+		+	0.218989	0.848319	0.352575	0.764418	-1.57943	-4.17423	2.32231	0.0228707	-0.294736	-1.31875	0.588908	0.533011	-1.61302	-5.33707	2.38596	0.0295467
Q3UMR0-2	Ankyrin repeat domain-containing protein 27	Ankrd27	S	634	LSSDRRPRPSEVPAQSPTRSVDSISQGSSTS	___1	2.47336	2.68797	3.1305	0.30294	3.37399	3.35701	1.12063	3.49748	1.35772	0.483181	-0.694399	-0.84708		3.84261			-0.650509	3.06915	0.778139					0.468518	0.481166	0.186608	0.897711	-0.369232	-0.319124	0.130133	0.878128	3.33839	0	0	0.889971	1.83633	1.22442	0.551428	0.389368
Q505D1	Serine/threonine-protein phosphatase 6 regulatory ankyrin repeat subunit A	Ankrd28	S	1011	TFNAINRYTNTSKTVSFEALPIMRNEASSYC	___1	-1.97641		-2.0179	-1.84784	-1.72042	-1.94074	-1.81869	-1.782		-2.45652	-1.99503	-2.53877	-2.31861			-2.70555			-2.67575					0.120769	1.47744	0.670358	0.558252	-0.171877	-0.477542	0.255166	0.782779	-0.366111	0	0	0.884064	-0.391612	0	0	1
Q8R3P9	Ankyrin repeat domain-containing protein 32	Ankrd32	S	159	RVLEAGKANVILPKNSPSGITHVIASNARIS	___1	0.30241	0.223499	0.33635	0.30575	0.455195	0.341917		0.0525599	-0.06777	-0.102819	0.18531	0.303841	0.498606	-0.0766239	0.414482	0.676855	-0.23617	-0.45381	0.2239		+			0.106551	2.12795	0.998097	0.396243	-0.331346	-2.22987	2.98541	0.0745056	0.0936632	0.32467	0.115345	0.914785	-0.484612	-1.51605	1.03617	0.264556
B2RXR6	Serine/threonine-protein phosphatase 6 regulatory ankyrin repeat subunit B	Ankrd44	S	983	VLAVDENASRSNGPRSPPGTAVRKEE_____	___1	1.35257	1.19046	1.12904	1.14103	1.18945	1.42223	1.55002					1.30046												0.183959	1.7145	0.832383	0.470668		0	0	1		0	0	0.991152		0	0	1
P59672-2	Ankyrin repeat and SAM domain-containing protein 1A	Anks1a;Anks1	S	882	DLLLPSADTSRRRHDSLPDPGTASRADRFRV	___1	0.574471	-0.77836	0.37787	-0.222839	0.777698	-0.306263	0.334528		-1.62843	-0.431278	-0.23156	0.0591393	0.0838051	-0.0214882	-0.408241	-0.569399	-1.25983	-2.15357					+	0.280868	0.626685	0.253083	0.841116	-1.01764	-1.47902	0.799738	0.22676	-0.246832	-1.04503	0.428525	0.653729	-1.67716	-3.66341	1.73623	0.0616327
P59672-2	Ankyrin repeat and SAM domain-containing protein 1A	Anks1a;Anks1	S	440	PLAASEGLAVRPRIQSSAPQEEEEHPYELLL	___1	-0.74387	-0.359791	-0.309331		-1.05972							-0.93453												-0.588726	0	0	0.970142		0	0	0.777709		0	0	0.909729		0	0	1
P59672-2	Ankyrin repeat and SAM domain-containing protein 1A	Anks1a;Anks1	S	621	SKPKAELKLSRSLSKSDSDLLTCSPTEDATM	___1		0.177509				0.223137	-0.250336	-0.178611			-0.23745		-0.802864	-0.129683		-0.999195		-0.366161	-0.856421					-0.191111	0	0	0.970063	-0.35612	0	0	0.777852	-0.608102	-1.17457	0.442394	0.639795	-0.0911341	-0.192192	0.0807761	0.951403
P59672-2	Ankyrin repeat and SAM domain-containing protein 1A	Anks1a;Anks1	S	623	PKAELKLSRSLSKSDSDLLTCSPTEDATMGS	___1			-0.442679		0.402359				-1.12841	-0.0354691	-0.23745	0.0440006	-0.802864	-0.129683		-0.999195			-0.856421					0.845037	0	0	0.969983	-0.13926	0	0	0.777638	-0.46771	-1.02352	0.383311	0.691893	-0.524316	0	0	1
P59672-2	Ankyrin repeat and SAM domain-containing protein 1A	Anks1a;Anks1	S	642	TCSPTEDATMGSRSESLSNCSIGKKRLEKSP	___1	1.08787	1.14721	1.18186	0.706911	0.698141	0.813335	1.16975	1.20452	0.156429	0.70256	0.56822	0.989349	0.132225	0.586977	0.581566	0.29146	0.648701	0.78116	0.05303					-0.137219	-0.779755	0.32715	0.783192	-0.343126	-0.892237	0.549991	0.486817	-0.387921	-2.11984	0.994134	0.336827	-0.0689678	-0.159014	0.0724417	0.964248
P59672-2	Ankyrin repeat and SAM domain-containing protein 1A	Anks1a;Anks1	S	642	TCSPTEDATMGSRSESLSNCSIGKKRLEKSP	___2	-1.62693	-1.7365	-1.873	-1.65366		-1.81708		-1.27793	-1.75137	-1.52966	-1.88118	-1.83036	-2.19703	-2.07982	-2.7922	-2.24651		-1.50625						-0.0945525	0	0	0.829693	0.202869	0.875113	0.734173	0.496957	-0.533956	-2.46875	1.1609	0.294963	0.463271	0	0	1
P59672-2	Ankyrin repeat and SAM domain-containing protein 1A	Anks1a;Anks1	S	647	EDATMGSRSESLSNCSIGKKRLEKSPSFASE	___2	-1.62693	-1.7365	-1.873	-1.65366		-1.81708		-1.27793	-1.75137		-1.88118	-1.83036	-2.19703	-2.07982	-2.7922	-2.24651		-1.50625						-0.0945525	0	0	0.829635	0.207872	0.778463	0.550916	0.568389	-0.533956	-2.46875	1.1609	0.294801	0.463271	0	0	1
J3QM81	Ankyrin repeat and zinc finger domain-containing protein 1	Ankzf1	S	696	ALAAERRLAAQLGAPSPPVPDSAVASAGRCW	___1			-1.31243	-1.69509			-1.26101		-1.08957	-1.20263		-1.9868					-1.65017							0.242751	0	0	0.99101	0.35766	1.19417	0.667798	0.410095		0	0	0.938058	0.33663	0	0	0.966304
J3QM81	Ankyrin repeat and zinc finger domain-containing protein 1	Ankzf1	S	555	LVDPGVKSLLNAPLGSGGFTLLHAAAAAGRG	___1		-2.62115	-2.42943		-1.56688	-1.63981		-1.07612	-1.77091	-2.07078				-2.28803					-1.85598					0.921944	8.98939	1.91543	0.171864	0.886021	1.81951	0.974761	0.169787		0	0	0.937971		0	0	0.966378
J3QM81	Ankyrin repeat and zinc finger domain-containing protein 1	Ankzf1	S	427	ANKPLGQDEEPLKQGSESQEEDGSEVELELV	___2			-4.20268	-1.80084	-4.44874		-3.43952		-2.06989	-2.48533		-3.50563			-0.236145	-0.768951		-0.231081	-0.76243					-0.942368	-0.723435	0.263937	0.832387	0.72415	0.549118	0.212784	0.751989	1.45564	0.927032	0.345077	0.723507	3.00887	0	0	0.904923
J3QM81	Ankyrin repeat and zinc finger domain-containing protein 1	Ankzf1	S	429	KPLGQDEEPLKQGSESQEEDGSEVELELVEL	___2	-1.59717	-0.20937	-1.09912	-1.80084	-1.53829	-0.731947	-0.653084	-1.13465	-2.06989	-4.50859	-0.39172	-3.50563	-0.705965	-0.28447	-0.236145		-0.75782	-0.231081						0.202187	0.419817	0.159864	0.918397	-1.39442	-1.34056	0.703017	0.260658	1.17572	0.87999	0.352953	0.716801	1.03999	0.746706	0.318783	0.651041
J3QM81	Ankyrin repeat and zinc finger domain-containing protein 1	Ankzf1	S	435	EEPLKQGSESQEEDGSEVELELVELTLGTLD	___2	-1.59717	-0.20937	-1.09912	-1.80084	-1.53829	-0.731947	-0.653084	-1.13465	-3.21117	-2.48533	-0.39172	-3.50563	-0.705965	-0.28447	-0.236145	-0.768951	-0.75782	-5.5964	-0.76243					0.202187	0.419817	0.159864	0.918295	-1.10042	-1.4487	0.806536	0.219133	1.00618	0.959444	0.407082	0.671829	-0.837779	-0.420638	0.167011	0.821523
Q8K298	Actin-binding protein anillin	Anln	S	180	ESSYFAPVPTEDKAASPSKPPISNASATPVG	___1	0.703249	0.717529	1.22765	1.07861	1.65163	0.775549	1.61219	-0.509589	-0.450062	0.174051	1.22727	0.92831	1.44869	0.810926	0.97858	0.737	-0.59408	-0.95331	-0.677959		+		+	0.414697	1.45436	0.686983	0.549345	-1.19363	-3.50986	2.37622	0.0256072	-0.117823	-0.724716	0.293497	0.762567	-1.94321	-6.8002	3.32615	0.0341176
Q8K298	Actin-binding protein anillin	Anln	S	293	GPLLSASVSSSVKASSPVTAATFITENREAQ	___1	0.4438	0.90416	1.20497	0.539471		0.649406	1.14656	-0.31911	-1.15158	-0.265259											+			0.124881	0.411875	0.153944	0.923437	-1.35175	-3.24275	2.09866	0.028144	0	0	-4.34e-08	1	0			1
Q8K298	Actin-binding protein anillin	Anln	S	637	SSPPSELRDSNLSAASPKPGKFQRTRVPRAE	___1	1.01292	0.951519	1.5077	0.714251	0.397701	0.664968	1.88197	0.332511	-0.221851	0.34506	0.534201	1.19004	0.0617542	0.80307	-0.754841	0.953262	-0.2059	-0.449301	-0.431709		+			-0.0650487	-0.151264	0.0527226	1	-0.894691	-2.54417	1.78785	0.0506958	-0.560208	-0.967829	0.41124	0.667343	-0.957635	-2.19442	1.3321	0.132503
Q8K298	Actin-binding protein anillin	Anln	S	548	LEVEQNTEAVREVEMSVDDEDINSSRVINDI	___1	-0.0518799	-2.36085	-0.112491	-2.44447	-1.78757	-2.28852	-2.3535	-2.82687																-0.900772	-1.11624	0.501593	0.669833	-1.58445	0	0	0.899591	0	0	-4.34e-08	1	0			1
Q8K298	Actin-binding protein anillin	Anln	S	556	AVREVEMSVDDEDINSSRVINDIFSDVLEEG	___1									-1.39263		-0.532619	-0.1854		-0.614883		-0.654953	-0.967459		-1.74902					0	0	-4.34e-08	1		0	0	0.899402	-0.337076	-2.21283	0.943854	0.354495	-0.999229	-1.89388	0.840208	0.258665
Q8K298	Actin-binding protein anillin	Anln	S	557	VREVEMSVDDEDINSSRVINDIFSDVLEEGE	___1	-0.154011	-0.118511	-0.25809	-0.510199	0.144033		0.0203896								-0.756899									0.342416	2.48211	1.16713	0.333275		0	0	0.901008		0	0	0.827202	0			1
Q8K298	Actin-binding protein anillin	Anln	S	96	PDLENTEPIDVAKPCSPMPAPRQAKPPAPAA	___1	-2.0866	-1.445	-1.57995	-2.38664	-0.793013	-1.63848	-1.2641					-1.583		-2.26269										0.642679	1.94331	0.960166	0.412008		0	0	0.899958	-0.679684	0	0	0.827134		0	0	0.859976
O35381	Acidic leucine-rich nuclear phosphoprotein 32 family member A;Putative acidic leucine-rich nuclear phosphoprotein 32 family member C	Anp32a;Anp32c	T	15	_MEMDKRIYLELRNRTPSDVKELVLDNCKSI	___1	3.84028			3.35784		4.40627	4.42786	4.72864	4.81716	4.99082		3.83349	3.49099	4.66722			4.76921	4.87986	4.66305		+		+	0.818011	3.38778	1.1125	0.351211	1.24648	4.08083	2.0464	0.030184	0.833736	0	0	0.787431	1.10847	4.41495	2.28146	0.0449483
Q9EST5	Acidic leucine-rich nuclear phosphoprotein 32 family member B	Anp32b	S	96	DRLAEELPSLTHLNLSGNNLKDISTLEPLKR	___1		-0.153961	-0.17891			0.537575	0.0353088	-2.28012	0.439058	0.804121	0.656631	-0.47588	-0.189585	-0.00919723	0.494663		1.15624	0.91942	1.02888					0.452873	1.8011	0.670636	0.558194	-0.179211	-0.13215	0.0478889	1	0.195588	0.420342	0.153337	0.877696	1.03779	2.3227	1.39533	0.115814
Q9EST5	Acidic leucine-rich nuclear phosphoprotein 32 family member B	Anp32b	T	265	EEEEESGKGEKRKRETDDEGEDD________	___1	1.90564	-2.41572	1.47424	-3.26444	1.52833	-2.28691	-1.83725	-1.86529	-1.61128	2.37194	-3.93639	0.809099	-4.66472	-2.17864	1.33101	-2.8918	-2.89792	-3.6942	-2.8779					-0.290212	-0.155987	0.0544597	1	0.20686	0.101387	0.0365702	1	0.792855	0.406397	0.151654	0.879384	-0.559334	-0.30447	0.117146	0.888029
P07356	Annexin A2;Annexin	Anxa2	S	12	____MSTVHEILCKLSLEGDHSTPPSAYGSV	___1		-1.26759	-1.35663			-0.707739	-0.735922	-1.67661	-1.31937	-1.52721				-1.31466			-1.98479							0.590274	12.6399	2.20754	0.140906	-0.195619	-0.822679	0.600755	0.557431		0	0	0.925958		0	0	1
P07356	Annexin A2;Annexin	Anxa2	T	3	_____________MSTVHEILCKLSLEGDHS	___1	-1.49166	-2.47638	-1.98217			-1.44095	-1.73716	-2.21678	-2.11242	-2.32745	-2.6325	-2.5028	-2.26572	-1.85512	-2.57464		-3.06684	-2.14253	-2.78996					0.394348	1.02902	0.421159	0.719133	-0.235479	-0.602303	0.333733	0.685795	0.310548	1.11762	0.461972	0.626195	-0.199436	-0.505954	0.271648	0.77242
P61967	AP-1 complex subunit sigma-1A	Ap1s1	S	147	LKAIEQADLLQEEDESPRSVLEEMGLA____	___1	-1.55053	-1.81398	-1.90584			-1.62354	-1.77705	-1.73848			-2.15141													0.0564947	0.379426	0.136893	0.93952	0.0183029	0	0	0.7783		0	0	0.907934		0	0	1
P17426-2	AP-2 complex subunit alpha-1	Ap2a1	S	655	INGGVEPTPSTVSTPSPSADLLGLRAAPPPA	___1	-1.14735	-0.79727	-1.09587	-1.49591	-0.838863	-1.36232	-0.532024	-0.497859		-0.53718		-1.88462	-1.34888			-1.54313		-1.3864	-0.94866					0.223031	0.844028	0.359358	0.758796	0.61658	1.95676	1.34073	0.121986	-0.0112658	0	0	0.923002	0.449223	1.00742	0.489953	0.538367
P17426-2	AP-2 complex subunit alpha-1	Ap2a1	S	655	INGGVEPTPSTVSTPSPSADLLGLRAAPPPA	___2	-0.54632	-1.2297		-1.37721	-1.08035	-1.12161	-1.1013	-0.88684				-0.48509	-1.04172		-0.924051	-1.39156	-0.0744896							-0.050012	-0.195192	0.0681574	0.99527	0.164236	0	0	0.800039	-0.81548	-2.97722	1.01445	0.333106	0.688913	0	0	0.893837
P17426-2	AP-2 complex subunit alpha-1	Ap2a1	T	653	NDINGGVEPTPSTVSTPSPSADLLGLRAAPP	___2	-0.54632			-1.37721		-1.12161		-0.88684					-1.04172		-0.924051	-1.39156	-0.0744896							-0.159847	0	0	0.778809	0.0749245	0	0	0.983081	-0.958253	0	0	0.684357	0.967226	0	0	1
Q9Z1T1	AP-3 complex subunit beta-1	Ap3b1	S	276	REDGGLEDNEKNFYESEEEEEEKEKSSRKKS	___1	2.51481	2.83301	3.21951	3.02067	3.48461	2.70362		3.13944	3.01362	3.48856	3.0827	2.89821	2.42456	2.42832	2.60093	2.87382	3.27952	2.95522	2.92706					0.197116	0.600615	0.236221	0.852949	0.316873	1.01088	0.703742	0.413816	-0.492737	-2.51693	1.18329	0.28997	0.252108	0.772653	0.484574	0.622455
Q9Z1T1	AP-3 complex subunit beta-1	Ap3b1	S	610	AKKIFLAPKPAPLLESPFKDRDRFQLGTLSH	___1	-2.4833	-2.26435	-2.25682	-2.35839	-1.25795	-2.1226	-1.77438	-2.2382	-1.96675	-2.221	-2.51268	-2.91811	-2.58291	-2.94803	-3.12979	-2.93634	-3.46952							0.622404	2.83878	1.44011	0.255434	0.198732	1.01167	1.02525	0.413443	-0.384224	-2.35468	1.10726	0.306736	-0.798284	0	0	0.829077
O54774	AP-3 complex subunit delta-1	Ap3d1	S	754	KDKKRKKKEKGKRRHSSLPTESDEDIAPAQR	___1							-1.91826					-1.74372	-1.33331	-1.71534		-2.33033	-2.03357								0	0	0.986896	0			1	-0.279116	0	0	0.932011	-0.495057	0	0	0.970689
O54774	AP-3 complex subunit delta-1	Ap3d1	S	760	KKEKGKRRHSSLPTESDEDIAPAQRVDIITE	___1	2.54319	2.8147	2.5164	2.76397	4.26123	3.37152	3.48724	3.88699	4.29454	3.5553	2.27439	2.24248	2.19521	3.21188	3.22337	2.43907	3.62944	3.69825	3.11413		+		+	1.0471	4.18331	2.06412	0.156276	1.25271	4.17431	2.81667	0.021543	0.546512	1.81263	0.841316	0.391546	1.24325	4.35095	2.58645	0.0311625
O54774	AP-3 complex subunit delta-1	Ap3d1	S	825	EKLPVQKHRNAEAVKSPEKEGVLGVEKKSKK	___1	-0.129881	-0.61245		-3.04922											0.192856	-3.46413									0	0	0.986814		0	0	1		0	0	0.931926	0			1
O54774	AP-3 complex subunit delta-1	Ap3d1	S	784	RVDIITEEMPENALPSDEDDKDPNDPYRALD	___1	2.36078	2.80682	3.02647	2.6827	3.12262	2.81386	2.89943	3.47486	2.78973	2.77634	2.97373	2.4483	2.51351	2.27957	3.12318	2.03156	3.05626	2.52053	2.39582					0.226114	1.24503	0.571398	0.622742	0.294451	0.832827	0.525861	0.522957	-0.245244	-0.674208	0.269916	0.781531	0.0123583	0.0341863	0.0156654	1
O54774	AP-3 complex subunit delta-1	Ap3d1	S	755	DKKRKKKEKGKRRHSSLPTESDEDIAPAQRV	___2	3.0966	3.2138	2.93827	3.03257				2.58443	2.153	2.43617	2.97561	3.04434	2.93691	2.45081	2.40395	1.97453		2.68897	2.05062		+				0	0	0.837055	-0.679109	-3.00393	2.52661	0.0311972	-0.837282	-4.53247	1.97644	0.160737	-0.615828	-1.8042	1.0767	0.221152
O54774	AP-3 complex subunit delta-1	Ap3d1	S	760	KKEKGKRRHSSLPTESDEDIAPAQRVDIITE	___2	4.06012	4.30868	3.83633	3.87498	3.30592	3.19359	3.32737	3.96356	3.20043	3.28076	4.18853	4.27538	4.15886	3.12961		3.22483	3.2265	3.53859	3.70653				+	-0.744402	-5.62638	2.60964	0.109691	-0.538444	-1.5863	1.1285	0.178857	-1.05473	-16.3674	2.43038	0.126936	-0.717048	-2.92769	2.10942	0.0724324
O54774	AP-3 complex subunit delta-1	Ap3d1	T	758	RKKKEKGKRRHSSLPTESDEDIAPAQRVDII	___2			3.83633			3.19359	3.32737			3.28076			-2.36345		3.05887									-0.575849	0	0	0.77937	-0.555568	0	0	0.982362	5.14313	0	0	0.685098		0	0	1
O54774	AP-3 complex subunit delta-1	Ap3d1	S	755	DKKRKKKEKGKRRHSSLPTESDEDIAPAQRV	___3	2.4606	2.76189	2.24192	2.39733	1.2763	1.8816	1.59047	1.14992	0.6106	1.3082		2.51658	2.63206	1.26296	1.74478		1.03962	0.996229	0.77803		+		+	-0.882643	-4.52733	2.20476	0.140283	-1.44253	-4.52606	2.91935	0.0246507	-1.01271	0	0	0.669554	-1.63636	-7.68214	3.14624	0.0233514
O54774	AP-3 complex subunit delta-1	Ap3d1	S	760	KKEKGKRRHSSLPTESDEDIAPAQRVDIITE	___3	2.4606	2.76189	2.24192	2.39733	1.2763	1.8816	1.59047	1.14992	0.6106	1.3082		2.51658	2.63206	1.26296	1.74478		1.03962	0.996229	0.77803		+		+	-0.882643	-4.52733	2.20476	0.139992	-1.44253	-4.52606	2.91935	0.0245333	-1.01271	0	0	0.669509	-1.63636	-7.68214	3.14624	0.0237798
O54774	AP-3 complex subunit delta-1	Ap3d1	T	758	RKKKEKGKRRHSSLPTESDEDIAPAQRVDII	___3	2.4606	2.76189	2.24192	2.39733	1.2763	1.8816	1.59047	1.14992	0.6106	1.3082		2.51658	2.63206	1.26296	1.74478		1.03962	0.996229	0.77803		+		+	-0.882643	-4.52733	2.20476	0.139702	-1.44253	-4.52606	2.91935	0.0247692	-1.01271	0	0	0.652715	-1.63636	-7.68214	3.14624	0.0235636
Q80V94	AP-4 complex subunit epsilon-1	Ap4e1	S	962	FPVENFKIIEQPECSSPVIETERTKSFQYSV	___1	0.0563393	-0.907461	-0.721971	-0.650179	-0.347006	-0.299936	-0.394264	-1.25927		-1.56182	-0.325298	-1.15313	-0.959085	-1.2861										0.208748	0.832178	0.353375	0.76334	-0.854727	-1.98791	1.2171	0.116419	-0.798592	0	0	0.851703		0	0	0.853406
Q80V94	AP-4 complex subunit epsilon-1	Ap4e1	S	851	DRGDGELSSELFRSESLSGPPSAEKLESVSL	___1	-1.56678	-2.22919	-1.52522	-1.75743			-3.23237	-2.55811		-2.03513	-1.82257	-1.07833						-3.07092						-1.46271	0	0	0.927303	-0.526965	-1.35069	0.843124	0.273303		0	0	0.851632	-1.62047	0	0	0.853463
Q80V94	AP-4 complex subunit epsilon-1	Ap4e1	S	857	LSSELFRSESLSGPPSAEKLESVSLPVPSLF	___1	-1.7193	-1.6891		-1.88322			-1.78488	-1.4453		-1.6831	-2.91738	-2.6336	-2.62635		-3.11515			-2.19397						-0.0210031	0	0	0.927231	0.199673	0.916087	0.723322	0.503803	-0.605153	0	0	0.85156	0.531808	0	0	0.853521
O88879	Apoptotic protease-activating factor 1	Apaf1	S	789	SANERKSINVKRFFLSSEDPPEDVEVIVKCC	___1		-1.86794				-1.67186	-1.13578				-1.90079													0.464118	0	0	0.983304		0	0	1		0	0	0.92706		0	0	1
O88879	Apoptotic protease-activating factor 1	Apaf1	S	790	ANERKSINVKRFFLSSEDPPEDVEVIVKCCS	___1	-0.2048	-0.143171	-0.58952	-1.28567	0.0966778		-0.0568867	-1.98788			-0.259769	-0.0807705	-0.778706	-0.16925	-0.597349	-1.22808								0.575685	1.45137	0.656976	0.567709	-1.43209	0	0	1	-0.290136	-0.778058	0.318768	0.740886		0	0	1
Q8R5A3	Amyloid beta A4 precursor protein-binding family B member 1-interacting protein	Apbb1ip	S	55	REEFNYTVGFKDLNESLNALEDQDLDALMAD	___1	-0.276979	0.28298	0.217019	-1.58059	0.394365	0.198732	-0.155477	-0.10208	-2.08632		-0.580379	-0.14887	-2.68784	-0.495686	-0.357494	-1.00534	-0.97361	-1.19522	-1.94967					0.485264	0.917679	0.396978	0.733292	-0.754808	-0.763613	0.353178	0.57776	-0.357386	-1.40359	0.632442	0.501044	-0.233805	-0.24922	0.10012	0.915182
Q8R5A3	Amyloid beta A4 precursor protein-binding family B member 1-interacting protein	Apbb1ip	S	507	QIETTKDEKQGLGNHSPGATRENHRPKSSLP	___1	4.55932	4.3112	4.43435	4.25722	4.98275	4.65978		4.61791	4.17658	4.30514	3.98716	4.24872	3.78847	4.66433		3.93315	4.15571	3.92956	3.46991					0.430748	3.04641	1.41837	0.261173	-0.0239796	-0.101797	0.0622132	1	0.143725	0.489971	0.18194	0.855909	-0.156389	-0.457537	0.257249	0.799523
Q8R5A3	Amyloid beta A4 precursor protein-binding family B member 1-interacting protein	Apbb1ip	S	537	PPPPPPVRRSSDTCGSPALPSKVKGPGTCTF	___1	3.60315	3.45438	3.19969	3.28497	3.31951	3.48743	3.73046	3.80424	3.20145	3.36465	3.5147	3.83	2.5636	3.60152	3.27336	2.43832	3.43935	3.29661	2.93096					0.126919	0.870703	0.3729	0.748825	0.0712324	0.250549	0.145674	0.925022	-0.436832	-1.14574	0.500601	0.594083	-0.0804615	-0.157883	0.0686172	0.964524
Q8R5A3	Amyloid beta A4 precursor protein-binding family B member 1-interacting protein	Apbb1ip	S	623	PPPPPPPCLSQEITKSSPLPPKKPLVPPKRQ	___1																		-0.99832	-1.64953					0	0	-4.34e-08	1	0			1	0	0	-4.34e-08	1		0	0	0.86463
Q8R5A3	Amyloid beta A4 precursor protein-binding family B member 1-interacting protein	Apbb1ip	S	624	PPPPPPCLSQEITKSSPLPPKKPLVPPKRQE	___1	-0.64185	-1.073	-0.412089	-1.36415	-0.712982	-1.21188	-0.162539	-0.36575	-0.745831	-0.56007	-0.84573	-0.636709	-1.61839	-0.757816	-0.984592	-1.81443	-0.92733		-1.64953					0.176971	0.494436	0.192496	0.893875	0.315555	0.855614	0.532696	0.508418	-0.419676	-1.28066	0.569394	0.546359	-0.254819	-0.44697	0.203803	0.812972
Q8R5A3	Amyloid beta A4 precursor protein-binding family B member 1-interacting protein	Apbb1ip	S	532	PKSSLPPPPPPVRRSSDTCGSPALPSKVKGP	___2	-2.30887	-0.97378	-1.53566					-2.29592			-2.17304	-1.61506	-2.51774	-2.48074				-1.9043	-3.00884						0	0	0.796981	-0.689817	0	0	0.84432	-0.660708	0	0	0.700702	-0.354623	-0.5597	0.256622	0.749204
Q8R5A3	Amyloid beta A4 precursor protein-binding family B member 1-interacting protein	Apbb1ip	S	537	PPPPPPVRRSSDTCGSPALPSKVKGPGTCTF	___2	-2.30887	-0.97378	-1.53566					-2.29592			-2.17304	-1.61506	-2.51774	-2.48074				-1.9043	-3.00884						0	0	0.796928	-0.689817	0	0	0.844729	-0.660708	0	0	0.700654	-0.354623	-0.5597	0.256622	0.749321
Q8R5A3	Amyloid beta A4 precursor protein-binding family B member 1-interacting protein	Apbb1ip	T	534	SSLPPPPPPVRRSSDTCGSPALPSKVKGPGT	___2		0.356899				-0.962645	-1.27248						-1.29075											-1.47446	0	0	0.773286		0	0	0.996167	0	0	-4.34e-08	1		0	0	1
E9QLQ9	Adenomatous polyposis coli protein	Apc	S	744	DAQHLSETFDNIDNLSPKASHRSKQRHKQNL	___1	0.0880699	-0.31341	0.403501			-0.0241966	-0.000293732		-0.0386715	-0.0352783		-0.393219	0.322266	-0.672857	-0.0650311									-0.0716305	-0.267311	0.0933671	0.978764	-0.0963618	-0.261981	0.129108	0.923302	0.0242767	0	0	0.992415		0	0	1
E9QLQ9	Adenomatous polyposis coli protein	Apc	S	708	LMANRPAKYKDANIMSPGSSLPSLHVRKQKA	___1		-2.30034	-1.14767	-1.82274	-1.82041	-1.83923							-2.32878	-2.48147										-0.0729027	-0.168864	0.0571752	1		0	0	1	-0.561213	0	0	0.992318		0	0	1
E9QLQ9	Adenomatous polyposis coli protein	Apc	S	1523	EESNENQDKEVEKPDSEKDLLDDSDDDDIEI	___1	-0.434299	0.31769	0.501929		0.0643978	0.283974	0.264519	-0.30417	-0.234591	0.31665		-0.200741				-0.428492								0.0758565	0.25729	0.0917036	0.980917	-0.202477	-0.452747	0.228343	0.790865	-0.227745	0	0	0.992221		0	0	1
E9QLQ9	Adenomatous polyposis coli protein	Apc	S	2676	KDSKDTHGKQSVGSGSPVQTVGLETRLNSFV	___1	-1.81186		-2.02771	-2.13809	-2.3205	-2.33889		-2.84945																-0.337142	-2.72184	1.14004	0.342458	-0.856896	0	0	1		0	0	0.992124	0			1
E9QLQ9	Adenomatous polyposis coli protein	Apc	S	1336	SGAKSPSKSGAQTPKSPPEHYVQETPLVFSR	___1		-2.64681	-2.08258	-2.32551		-2.14857																		0.203066	0	0	1		0	0	1	0	0	-4.34e-08	1	0			1
E9QLQ9	Adenomatous polyposis coli protein	Apc	S	2226	PVSKKGPPLKTPASKSPSEGPGATTSPRGTK	___1									-0.71487				-0.797325			-0.902559	-1.49368	-1.11534	-1.69956					0	0	-4.34e-08	1		0	0	1	-0.26053	0	0	0.992026	-0.638868	0	0	1
E9QLQ9	Adenomatous polyposis coli protein	Apc	S	2499	NDGRPTKRHDIARSHSESPSRLPINRAGTWK	___2	-1.17361	-0.85701	-0.77077	-1.31414	-2.36098	-2.68861	-1.68255	-1.57576	-1.58268	-1.48899		-0.7251	-0.710875	-1.25521	-1.55586		-2.37226	-0.66519			+			-1.21517	-4.17806	2.06192	0.156358	-0.520261	-2.04628	1.70275	0.0936095	-0.764172	-4.441	1.32655	0.252439	-0.800737	-0.839731	0.349481	0.631046
E9QLQ9	Adenomatous polyposis coli protein	Apc	S	2501	GRPTKRHDIARSHSESPSRLPINRAGTWKRE	___2	-1.17361	-0.85701	-0.77077	-1.31414	-2.36098	-2.68861	-1.68255	-1.57576	-1.58268	-1.48899		-0.7251	-0.710875	-1.25521	-1.55586		-2.37226	-0.66519			+			-1.21517	-4.17806	2.06192	0.156089	-0.520261	-2.04628	1.70275	0.0936453	-0.764172	-4.441	1.32655	0.252263	-0.800737	-0.839731	0.349481	0.630931
E9QLQ9	Adenomatous polyposis coli protein	Apc	S	254	EAERSPATRVDHETASVLSSSGTHSAPRRLT	___2		-1.85868						-1.88428				-1.22559			-1.13019	-2.01652		-1.79964	-2.12333						0	0	0.860257	-0.0255995	0	0	0.917418	-0.347754	0	0	0.766269	-0.735895	0	0	0.925628
Q8R146	Acylamino-acid-releasing enzyme	Apeh	S	187	KAESFFQTKALDVSASDEEMARPKKPDQAIK	___1	-1.56945	-1.71769	-1.10017	-1.82243	-0.832537	-1.14277	-0.984776	-0.602031	-0.825682	-1.09256	-1.37792	-1.67878	-1.62967	-1.56791	-1.72493	-1.25636	-1.26447	-1.61489	-0.7714		+			0.565741	2.78712	1.41368	0.261251	0.712345	2.20645	1.61822	0.0770708	-0.128599	-0.597933	0.235008	0.812336	0.345204	0.954132	0.588822	0.503209
P28352	DNA-(apurinic or apyrimidinic site) lyase;DNA-(apurinic or apyrimidinic site) lyase, mitochondrial	Apex1	S	18	KRGKKAAADDGEEPKSEPETKKSKGAAKKTE	___1	2.95668	2.52861	3.51487	2.65227	2.89074	3.10475	3.85569	3.17138	3.29746	3.04244	2.30914		2.61408	3.22461	2.62633	3.06304	2.42574	2.29251	2.48717					0.370621	1.03764	0.459685	0.694607	0.257318	0.700572	0.420299	0.61077	0.149137	0.333938	0.118954	0.909494	-0.0598062	-0.253729	0.161619	0.915092
O35841	Apoptosis inhibitor 5	Api5	S	464	VEIGQKRTSEDTSSGSPPKKSPGGPKRDARQ	___1	-0.1845	0.377729	1.16938	1.41513	1.29811	0.654816	2.00357	1.24091		1.17533	0.4452		0.595705	1.15526	1.6813	1.05445	0.446781	0.97967	0.478531					0.624398	1.14973	0.519621	0.656055	0.513686	0.788918	0.393547	0.561253	0.851805	0	0	0.932183	0.114541	0.347355	0.185511	0.869718
O35841	Apoptosis inhibitor 5	Api5	S	464	VEIGQKRTSEDTSSGSPPKKSPGGPKRDARQ	___2	-0.81562	-0.36795	-0.14096								-0.198359	0.0294304	-0.529446	0.337936	0.770598				-0.355841						0	0	0.837232		0	0	0.801503	0.638736	2.61263	0.91875	0.361174	-0.123049	0	0	0.903692
Q9D842	Aprataxin and PNK-like factor	Aplf	S	131	SQMLDEDDILSEMQKSPVVNLPDKTTGASQL	___1	1.59722	1.33596	1.60644	1.31113	1.62024	1.67835	1.78222	2.23385	2.36901	2.20303	1.60133	1.55984	1.26982	1.7798	1.54123	1.46787	2.12366	1.97245	2.16501		+		+	0.230918	2.23793	1.12257	0.349064	0.805942	3.94341	3.23523	0.020643	-0.030201	-0.286417	0.103044	0.925372	0.610045	2.77823	2.15645	0.0814732
Q9D842	Aprataxin and PNK-like factor	Aplf	S	149	VNLPDKTTGASQLQGSPEITKTKCPTIDPMS	___1	1.62161	1.68124	1.41488	1.7997	1.36052	1.91776	1.88834	1.90917	1.92748	1.62681	2.12133	1.90268	1.87658	1.74472	1.8044	1.59594	2.09001	2.02055	2.41763					0.0928502	0.518917	0.203454	0.886245	0.191796	0.851258	0.729486	0.511697	-0.284925	-3.19125	1.47917	0.222835	0.209201	0.854032	0.652776	0.568705
Q9D842	Aprataxin and PNK-like factor	Aplf	S	344	KSPPEKSQGCHPESSSAPSSPDALHTDTADP	___2		0.5996	0.15808	0.393311	0.0614548			1.20452	0.0313396			1.13094												-0.32221	0	0	0.789622	0.234266	0.413024	0.186717	0.825231		0	0	0.694405		0	0	1
Q9D842	Aprataxin and PNK-like factor	Aplf	S	144	QKSPVVNLPDKTTGASQLQGSPEITKTKCPT	___2								-1.60868				-2.35201				-1.82526	-1.70737	-1.40841	-0.715441					0	0	-4.34e-08	1		0	0	0.817368	0.526754	0	0	0.694357	1.07494	0	0	1
Q9D842	Aprataxin and PNK-like factor	Aplf	S	149	VNLPDKTTGASQLQGSPEITKTKCPTIDPMS	___2								-1.60868				-2.35201				-1.82526	-1.70737	-1.40841	-0.715441					0	0	-4.34e-08	1		0	0	0.817423	0.526754	0	0	0.69431	1.07494	0	0	1
Q8K4Z3	NAD(P)H-hydrate epimerase	Apoa1bp	S	43	VCRARPIWWGTQRRGSETMAGAAVKYLSQEE	___1	2.58166	2.6035	2.62719	2.8325	3.38296	3.55991	2.85347	3.04519	2.83877	2.54693	2.6762	2.41113	1.98644	2.6506	2.22072	1.56815	2.69093	2.21311	1.65837					0.604233	3.17519	1.60782	0.218466	0.149084	0.623897	0.478403	0.663173	-0.367985	-1.13173	0.493497	0.600269	-0.170455	-0.370814	0.180277	0.850722
Q8VBT6	Apolipoprotein B receptor	Apobr	S	484	EGQKGQEETSGAPDLSPERVLSLKEYPGPVG	___1	1.80316	2.0386	1.71529	1.98286	2.44319	1.54947	2.02582	1.15649	0.975819	1.21512	1.82755	2.38218	1.95484	1.47136	1.80327	1.64886	1.28492	0.929279	0.809071		+		+	0.121188	0.518293	0.203173	0.886049	-0.769168	-3.69978	3.07425	0.0228291	-0.527453	-2.67451	1.25536	0.272346	-1.0471	-3.26883	2.04795	0.0573077
Q8VBT6	Apolipoprotein B receptor	Apobr	T	440	TEELFVGERSEAAQMTPEVLRVKVTEGQDPE	___1	-1.85273	-1.73143	-1.22513	-1.45181		-1.52633	-1.37226	-1.84124	-1.57204	-1.36931	-1.25013	-1.23606	-1.90194	-2.19458				-1.91451						0.115978	0.534955	0.206884	0.88365	-0.0289217	-0.0956613	0.0496745	1	-0.951488	0	0	0.778049	-0.451803	0	0	0.914496
Q8K3H0	DCC-interacting protein 13-alpha	Appl1	S	401	TAARVNQSALEAVTPSPSFQQRHESLRPGGQ	___1					2.27151					1.99141	1.63825	1.68942	1.28168	1.9228	1.65684	1.49328		1.13489							0	0	0.907965		0	0	0.903888	-0.056776	-0.374981	0.138639	0.891531	-0.401559	0	0	0.859508
Q8K3G9	DCC-interacting protein 13-beta	Appl2	S	651	GKYVLLNDQADDTGGSPSENRGAESEA____	___1	-0.6658	0.23497	0.0024004	0.00177002	-0.519726	-0.1973	0.178394	0.0903292	0.639919	0.61726	-0.22513	-0.0364799	-0.343725	-0.340267	-0.462318	-0.227577		-0.044241	-0.22677					-0.0728787	-0.25554	0.0923277	0.979925	0.555834	1.48374	1.00498	0.207859	-0.152394	-1.44113	0.651718	0.488633	0.0662727	0.283173	0.183801	0.9
P08030	Adenine phosphoribosyltransferase	Aprt	S	15	_MSEPELKLVARRIRSFPDFPIPGVLFRDIS	___1	-2.38033	-1.44093	-2.1342	-3.63382	-2.24452	-1.9438		-3.04251			-2.49832	-2.52995	-2.8845	-2.96624	-3.47679	-3.27613	-2.8944							0.303158	0.437712	0.164822	0.916191	-0.64519	0	0	0.774775	-0.818096	-4.66953	2.02129	0.159099	-0.256809	0	0	1
Q7TQC5-3	Aprataxin	Aptx	S	105	NGLYPYIVEFEEVAESPNLTQRKRKRSDCDS	___1		0.0537586	-0.30232	-2.19773	-1.45129	-2.47978	-1.04295	-1.23424	-1.99904		-1.04336	-0.31793		-0.468548	-1.91791		-1.15258							-0.842579	-1.02863	0.441548	0.705525	-0.801211	-0.765945	0.337943	0.593188	-0.512577	-0.632512	0.227883	0.816124	-0.471935	0	0	1
Q7TQC5-3	Aprataxin	Aptx	S	116	EVAESPNLTQRKRKRSDCDSEEMEAESGTGL	___2	-0.525261	-1.13934	-1.36525										-1.34177												0	0	0.809299		0	0	0.837268		0	0	0.713596		0	0	1
Q7TQC5-3	Aprataxin	Aptx	S	116	EVAESPNLTQRKRKRSDCDSEEMEAESGTGL	___3											-0.68915	-0.84256						-2.01186						0	0	-4.34e-08	1	0			1		0	0	0.661545	-1.24601	0	0	1
Q7TQC5-3	Aprataxin	Aptx	S	143	GTGLAPGSSPSQCSVSPKKDKNGATKKESLG	___3											-0.68915	-0.84256						-2.01186						0	0	-4.34e-08	1	0			1		0	0	0.661502	-1.24601	0	0	1
P04627	Serine/threonine-protein kinase A-Raf	Araf	S	255	STDAAGRGGDGAPRGSPSPASVSSGRKSPHS	___1	1.96571	1.32558	2.03118	1.28897	0.828709	0.62623	0.973928	1.20338	1.27613	1.43376	1.48324	1.56521	1.14816	0.941446	0.843741	0.40546	1.30209	0.717279	0.85425					-0.843238	-3.35483	1.69418	0.206247	-0.348437	-1.01434	0.673927	0.412598	-0.868964	-4.75902	2.05004	0.157227	-0.440996	-1.38743	0.947141	0.304687
Q99N57	Serine/threonine-protein kinase A-Raf;RAF proto-oncogene serine/threonine-protein kinase	Araf;Raf1	S	621	IELLQHSLPKINRSASEPSLHRAAHTEDINA;IELLQRSLPKIERSASEPSLHRTQADELPAC	___1	3.56884	3.37999	3.58109	3.39518	4.18417	3.8275	4.05057	3.7011	3.71849	3.76164	2.99433	3.32041	2.85765	3.67442	3.4255	2.80537	3.45528	2.84557	3.32064					0.539473	4.9886	2.38247	0.128477	0.245802	1.48146	1.86688	0.208511	0.144398	0.406729	0.147835	0.883583	0.149698	0.453214	0.258743	0.800756
Q4LDD4	Arf-GAP with Rho-GAP domain, ANK repeat and PH domain-containing protein 1	Arap1	S	232	VIPPKPPRLLPEFDDSDYDDVPEEGPGAPAS	___1	0.92668	1.59211	1.08236	0.567381	1.75212	1.52319	1.68322	1.74343	0.1451		1.14026	0.88208	-0.00270462	0.241657	0.784922	-0.0100479	0.781351	0.463179						0.610713	2.36741	1.19275	0.323246	-0.0978677	-0.143042	0.0579505	0.995771	-0.786623	-2.89864	1.35479	0.24527	-0.0509472	-0.0906126	0.0365908	0.997441
Q4LDD4	Arf-GAP with Rho-GAP domain, ANK repeat and PH domain-containing protein 1	Arap1	S	210	STLLPAFPQGPLQPPSPPPCPPVIPPKPPRL	___1	-0.58666	-0.48086	-0.343711		0.806978	-0.983993	-0.0330849			-0.83416			-0.112326		-0.527		-1.03238							0.400379	0.766865	0.313436	0.794675	-0.36375	0	0	0.765893		0	0	0.885456	-0.920053	0	0	1
Q8R5G7	Arf-GAP with Rho-GAP domain, ANK repeat and PH domain-containing protein 3	Arap3	S	1474	PPPGPPSKSSSQARGSLEEQLLQELNNLILR	___1	-0.57243	1.96309	2.40749	0.65941	1.56962	1.17864	2.07483	1.87506	0.698969	0.465931	2.57954	3.26872	1.15462	3.0045	2.86558	1.93982	2.47781	1.82946	1.84128					0.49331	0.597205	0.239288	0.850915	-0.10107	-0.103496	0.0396758	1	-0.454563	-1.10532	0.480135	0.608315	-0.284779	-0.37555	0.162658	0.847427
Q8R5G7	Arf-GAP with Rho-GAP domain, ANK repeat and PH domain-containing protein 3	Arap3	S	1438	WEWSAKSDPSLTSQRSFDQPPLSKASMLGHE	___1	1.11918	0.796799	0.580699	0.901991	0.923016	1.16397	0.966986	1.8622	1.14068	1.44909	1.31723	1.39544		1.3854	1.6009		1.50899		1.10232					0.168323	1.15058	0.520077	0.656087	0.634323	1.98592	1.46666	0.102213	0.0320832	0.200584	0.0686173	0.954251	-0.0506792	-0.165046	0.0812004	0.965738
Q8R5G7	Arf-GAP with Rho-GAP domain, ANK repeat and PH domain-containing protein 3	Arap3	S	1383	RLHNRRTLSMFFPMKSPQGSVEEQDELEEPV	___2		-1.55287				-1.04481					-1.07746	-1.06009						-1.00281						0.508057	0	0	0.796874		0	0	0.844669		0	0	0.700605	0.0659628	0	0	1
Q8R5G7	Arf-GAP with Rho-GAP domain, ANK repeat and PH domain-containing protein 3	Arap3	S	1387	RRTLSMFFPMKSPQGSVEEQDELEEPVYEEP	___2		-1.55287				-1.04481					-1.07746	-1.06009						-1.00281						0.508057	0	0	0.796821		0	0	0.844611		0	0	0.700557	0.0659628	0	0	1
E9PZX5	Apoptosis-resistant E3 ubiquitin protein ligase 1	Arel1	S	337	SQRRPSTAIEEDDEDSPSECHTPEKVKKPKK	___1	-0.296911	-0.43412	-0.558209	-0.321129	0.538488	-0.06077	-0.0651054	0.77304	0.212919	0.700901	-0.114309	-0.0337391	-1.34348	-0.356133	-0.0715332			0.48163	-0.42573		+			0.540128	2.96646	1.50467	0.240039	0.964879	3.66391	2.70341	0.0239509	-0.118272	-1.04036	0.426378	0.656801	0.525125	0.706595	0.324183	0.672084
E9PZX5	Apoptosis-resistant E3 ubiquitin protein ligase 1	Arel1	S	327	WHLPPMHMSSSQRRPSTAIEEDDEDSPSECH	___2	-0.403111	-0.0680008	-0.621661	-0.762899	-0.773369	-0.344139	-0.129389	-0.0912199	-0.86384	-0.89604	-0.0995693	0.0712605	-0.769995	0.469116	-0.334051	-0.196722	-0.434278	0.42712	-1.09161					0.0482841	0.201998	0.0716657	0.991814	-0.153115	-0.399032	0.212839	0.824268	-0.00639884	-0.0196004	0.00630246	1	-0.100155	-0.164406	0.0687166	0.961059
E9PZX5	Apoptosis-resistant E3 ubiquitin protein ligase 1	Arel1	S	337	SQRRPSTAIEEDDEDSPSECHTPEKVKKPKK	___2	-0.441181	-0.0680008	-0.621661	-0.762899	-0.773369		-0.129389		-0.86384	-0.0437183			-1.17892	0.469116	-0.334051	-0.196722	0.54229	1.21231	-0.0058403					0.0220547	0.0736283	0.0246412	1	0.0196564	0.0449296	0.0193835	1	0.196159	0	0	0.760626	1.76183	0	0	0.881662
E9PZX5	Apoptosis-resistant E3 ubiquitin protein ligase 1	Arel1	S	339	RRPSTAIEEDDEDSPSECHTPEKVKKPKKVY	___2	-0.403111					-0.344139		-0.0912199			-0.0995693	0.0712605	-0.769995				-0.434278							0.0589733	0	0	0.854506	0.311891	0	0	0.935611		0	0	0.760568	-0.168177	0	0	0.881723
E9PZX5	Apoptosis-resistant E3 ubiquitin protein ligase 1	Arel1	T	343	TAIEEDDEDSPSECHTPEKVKKPKKVYCYVS	___2	-0.441181									-0.0437183			-1.17892			-0.832933	0.54229	1.21231	-0.0058403						0	0	0.781677	0.397463	0	0	0.978219	-0.616222	0	0	0.687518	1.76183	0	0	1
E9PZX5	Apoptosis-resistant E3 ubiquitin protein ligase 1	Arel1	S	327	WHLPPMHMSSSQRRPSTAIEEDDEDSPSECH	___3				-2.0076			-2.75691	-2.31452	-2.49342	-1.5559	-1.44496			-1.59552										-0.74931	0	0	0.76794	-0.113681	0	0	0.992715	-0.150564	0	0	0.673654		0	0	1
E9PZX5	Apoptosis-resistant E3 ubiquitin protein ligase 1	Arel1	S	337	SQRRPSTAIEEDDEDSPSECHTPEKVKKPKK	___3				-2.0076			-2.75691	-2.31452	-2.49342	-1.5559	-1.44496			-1.59552										-0.74931	0	0	0.76789	-0.113681	0	0	0.992633	-0.150564	0	0	0.673609		0	0	1
E9PZX5	Apoptosis-resistant E3 ubiquitin protein ligase 1	Arel1	T	343	TAIEEDDEDSPSECHTPEKVKKPKKVYCYVS	___3				-2.0076			-2.75691	-2.31452	-2.49342	-1.5559	-1.44496			-1.59552										-0.74931	0	0	0.747464	-0.113681	0	0	1	-0.150564	0	0	0.653389		0	0	1
Q99K28	ADP-ribosylation factor GTPase-activating protein 2	Arfgap2	S	431	ESSEARQKFAGAKAISSDMFFGREVDSEYEA	___1	-1.24892	-1.33698	-2.437	-1.61782	-1.04994	-1.81355	-1.20369	-0.646739	-2.06289	-1.37924	-2.02193	-1.71212		-2.00371	-2.18644	-2.65735	-2.39324	-1.80192	-2.77054					0.304452	0.811974	0.34322	0.770918	0.297223	0.52275	0.256678	0.734623	-0.438215	-2.03379	0.951831	0.351619	-0.454876	-0.944145	0.496009	0.530951
Q99K28	ADP-ribosylation factor GTPase-activating protein 2	Arfgap2	S	239	LGAKKGLGAQKVSNQSFTEIERQAQVAEKLR	___1	-0.81871	-1.22012		-1.35287	-0.428181			-0.50122	-1.13573	-1.08258	-1.37409	-1.66615			-1.42019	-1.13835	-0.927309	-1.14409	-0.608879					0.702387	0	0	0.899106	0.224057	0.62411	0.360718	0.670902	-0.00301743	-0.00863866	0.00276666	1	0.626692	1.90904	1.14861	0.199767
Q9D8S3	ADP-ribosylation factor GTPase-activating protein 3	Arfgap3	S	241	GAKKGSLGAQKLTNTSFTEIEKQAQAVDKRK	___1	-0.55204	-0.49979	-0.77414	-0.924709		0.391153	-0.345484	0.43028	-0.361462	0.0477905	-1.01241	-0.95624	-1.34085	-0.275827	-1.19803	-0.987385	-0.415819	-0.570831	-0.291809		+		+	0.710505	2.63191	1.23605	0.307458	0.72654	2.24092	1.63941	0.0728927	0.214368	0.754844	0.307726	0.749878	0.677015	2.76816	2.0256	0.0824619
Q9D8S3	ADP-ribosylation factor GTPase-activating protein 3	Arfgap3	S	331	ISHSVTSDMQTIEQESPTLAKPRRKYQEDPE	___1	1.43723	2.00351	2.05771	1.80927	2.13176	1.9839	2.32754	3.47037	2.91654	2.35602	1.4924	1.79457	1.48574	1.79072	1.92624	1.03539		1.9914	2.76329		+			0.320805	1.72619	0.838926	0.467784	1.08738	2.61203	1.73334	0.0463935	-0.270706	-0.753475	0.307077	0.750347	0.78644	1.88915	1.05176	0.202268
Q9D8S3	ADP-ribosylation factor GTPase-activating protein 3	Arfgap3	T	202	HEGGPGQGPSVEGLNTPGKAAPEVSSIIKKK	___1	-0.81846							-0.68747				-0.378969	-0.842384	-0.960611	-0.436201	-0.347548									0	0	0.870017	0.13099	0	0	0.867397	-0.20248	0	0	0.776736		0	0	0.911655
G3X9K3	Brefeldin A-inhibited guanine nucleotide-exchange protein 1	Arfgef1	S	394	VAYTPSLPDDRLSVSSNDTQESGNSSGPSPG	___1	0.975349		0.61329	1.29394	0.951559	1.01419	1.69336	1.15656	1.10428	1.01296	1.42283	1.05387	0.751015		1.45787	1.60404	1.29427	1.65797	1.24786					0.258844	0.839479	0.348291	0.767151	0.130407	0.433176	0.258115	0.804333	0.292605	1.47459	0.555529	0.554304	0.324129	0.971759	0.624356	0.494041
G3X9K3	Brefeldin A-inhibited guanine nucleotide-exchange protein 1	Arfgef1	S	52	CEVALEEIKVETEKQSPPHGEAKAGSGTLPP	___1	2.11132	2.40867	2.17073	2.16805			2.4036	2.86947			1.72093	2.32793	1.74371	2.55081		1.97123	2.60793	2.58114	2.7897					0.188905	0	0	1	0.654777	0	0	1	0.22858	0.730418	0.285665	0.76752	0.728734	2.35706	1.59754	0.111965
G3X9K3	Brefeldin A-inhibited guanine nucleotide-exchange protein 1	Arfgef1	S	1076	VKPRYISGTVRGREGSLTGTKDQAPDEFVGL	___1				-0.8654	0.0584011		-0.452129	-0.99878	-0.89097	-1.21806	-0.83128	-0.858459	-1.07014	0.0756054	-1.31787	-0.288923	-0.947889	-1.29473	-1.33496					0.66853	0	0	0.993827	-0.170536	0	0	1	0.302111	0.721799	0.292126	0.763453	-0.272568	-1.11612	0.880287	0.414239
G3X9K3	Brefeldin A-inhibited guanine nucleotide-exchange protein 1	Arfgef1	S	1563	PPSPSAVSEKPLDAISQKSVDIHDSIQPRSS	___1	0.7358	0.646959	0.65721	0.36595	0.667026	0.719696	1.34854	0.342469	-0.0652409	0.650881	0.22051	0.66243	-0.327074	0.506437	-0.595478	-0.373753	-0.238619	-0.51306	-0.10738					0.310276	1.50102	0.712982	0.534878	-0.29211	-0.979543	0.697774	0.430441	-0.595731	-1.28229	0.537832	0.564716	-0.471642	-1.14995	0.692572	0.397011
G3X9K3	Brefeldin A-inhibited guanine nucleotide-exchange protein 1	Arfgef1	S	1566	PSAVSEKPLDAISQKSVDIHDSIQPRSSDNR	___1	-0.653511	-0.42304	-0.2025	-0.21714	-0.6005	-0.343321	0.254618	-0.708079	-1.62698	-0.92037	-0.89814	-0.52828	-1.14265	-0.511673	-0.792725	-0.4713		-2.04158	-1.45183					0.144312	0.586178	0.234169	0.855762	-0.711096	-1.95348	1.36528	0.106859	0.121317	0.639129	0.245503	0.802847	-0.890347	-2.12735	1.16671	0.164756
G3X9K3	Brefeldin A-inhibited guanine nucleotide-exchange protein 1	Arfgef1	S	234	QMERERHRQQQHLLQSPVSHHEPESPHLRYL	___2		1.08172	1.31201	0.949671		-0.0686569				-0.101929	0.578751		0.450094	0.108107	-0.158199		-0.27825	-0.479261					+	-1.18313	0	0	0.858208	-1.2164	0	0	0.919484	-0.941708	-2.59279	0.913287	0.361575	-0.893178	-4.07231	1.75982	0.0868306
G3X9K3	Brefeldin A-inhibited guanine nucleotide-exchange protein 1	Arfgef1	S	243	QQHLLQSPVSHHEPESPHLRYLPPQTVDHIN	___2		1.08172	1.31201	0.949671		-0.0686569				-0.101929	0.578751		0.450094	0.108107	-0.158199		-0.27825	-0.479261					+	-1.18313	0	0	0.858146	-1.2164	0	0	0.919441	-0.941708	-2.59279	0.913287	0.361443	-0.893178	-4.07231	1.75982	0.0869147
A2A5R2	Brefeldin A-inhibited guanine nucleotide-exchange protein 2	Arfgef2	S	1521	SDRHLDVDLDRQSLSSIDRNASERGQSQLSN	___1	-2.35589		-2.05706	-2.32377			-1.57354		-2.3824	-2.03326	-2.74876				-2.18228	-3.23412			-2.63729					0.672041	0	0	1	0.0377439	0.1355	0.072563	1	0.0405521	0	0	1	0.111469	0	0	1
A2A5R2	Brefeldin A-inhibited guanine nucleotide-exchange protein 2	Arfgef2	S	227	MQSKPQSPVIQATAGSPKFSRLKQSQAQSKP	___1	3.35324	3.16327	3.51776	3.41987	3.1914			3.64564	3.62755	3.28845		3.09166	3.08838	3.2307	3.07253		3.43822	3.31522	3.28669					-0.172135	0	0	1	0.157012	0.678341	0.543768	0.625657	-0.13238	-0.636557	0.22948	0.814764	0.256693	1.60401	1.62915	0.268255
A2A5R2	Brefeldin A-inhibited guanine nucleotide-exchange protein 2	Arfgef2	S	356	NSQTNGIADDRQSLSSADNLEPDVQGHQVAA	___1	0.396929			0.747131	0.697464				0.836739		0.339071	0.23834	0.450935	0.648199	0.637258	0.828659	0.32782	0.74547	0.50308					0.125437	0	0	1	0.264709	0	0	1	0.275499	1.76234	0.81588	0.402581	0.182674	0.77483	0.602657	0.620811
A2A5R2	Brefeldin A-inhibited guanine nucleotide-exchange protein 2	Arfgef2	T	244	KFSRLKQSQAQSKPTTPEKAELPNGDHAQSG	___1	-1.4865		-0.765971	-1.12421	-1.50429	-1.59563		-1.71542							-1.47032	-1.36287								-0.424404	-1.56793	0.667772	0.559033	-0.58986	0	0	0.89092	-0.25871	0	0	0.792425	0			1
A2A5R2	Brefeldin A-inhibited guanine nucleotide-exchange protein 2	Arfgef2	S	1518	EEVSDRHLDVDLDRQSLSSIDRNASERGQSQ	___2	1.28356	1.19667	1.63873	1.08824	0.93535	1.0802		1.13392	0.954538	1.04914	1.26814	1.33659	1.16713	1.13731	0.854885	0.854404	0.829241	1.24941	0.734911					-0.294025	-1.59603	0.731152	0.525594	-0.255933	-1.03385	0.843579	0.402439	-0.485686	-2.96997	1.38568	0.237576	-0.319432	-1.20258	0.899604	0.374071
A2A5R2	Brefeldin A-inhibited guanine nucleotide-exchange protein 2	Arfgef2	S	1521	SDRHLDVDLDRQSLSSIDRNASERGQSQLSN	___2	1.28356	1.19667	1.63873	1.08824	0.93535	1.0802		1.13392	0.954538	1.04914	1.26814	1.33659	1.16713	1.13731	0.854885	0.854404	0.829241	1.24941						-0.294025	-1.59603	0.731152	0.525459	-0.255933	-1.03385	0.843579	0.40251	-0.353495	-2.84419	1.18428	0.28982	-0.217961	-0.810296	0.541278	0.614041
A2A5R2	Brefeldin A-inhibited guanine nucleotide-exchange protein 2	Arfgef2	S	218	QEARELEKPMQSKPQSPVIQATAGSPKFSRL	___2		2.9644	2.81386	3.1107					3.2303	3.47814		3.05317	2.75743	3.44926	1.8755	3.53918	3.02333	3.47582	3.30524						0	0	0.865898	0.391234	1.60263	1.13741	0.219319	-0.123666	-0.177262	0.0601839	0.96282	0.362833	1.19796	0.765342	0.401235
A2A5R2	Brefeldin A-inhibited guanine nucleotide-exchange protein 2	Arfgef2	S	227	MQSKPQSPVIQATAGSPKFSRLKQSQAQSKP	___2			2.81386	3.1107					3.2303	3.47814		3.05317	2.75743	3.44926	1.8755	3.53918	3.02333	3.47582	3.30524						0	0	0.865834	0.391941	1.33607	0.745046	0.35742	-0.123666	-0.177262	0.0601839	0.962715	0.362833	1.19796	0.765342	0.401135
A2A5R2	Brefeldin A-inhibited guanine nucleotide-exchange protein 2	Arfgef2	S	355	ENSQTNGIADDRQSLSSADNLEPDVQGHQVA	___2	-1.19004	-1.08998			-0.906733	-0.603731	-0.542612	-1.07776			-0.755339	-1.07437			-1.28229			-1.20118						0.455651	3.03675	1.25173	0.303831	0.0622511	0	0	0.863221	-0.367437	0	0	0.771937	-0.286327	0	0	0.935369
A2A5R2	Brefeldin A-inhibited guanine nucleotide-exchange protein 2	Arfgef2	S	356	NSQTNGIADDRQSLSSADNLEPDVQGHQVAA	___2	-1.19004	-1.08998			-0.906733	-0.603731	-0.542612	-1.07776			-0.755339	-1.07437			-1.28229			-1.20118						0.455651	3.03675	1.25173	0.303673	0.0622511	0	0	0.863283	-0.367437	0	0	0.771879	-0.286327	0	0	0.935438
A2A5R2	Brefeldin A-inhibited guanine nucleotide-exchange protein 2	Arfgef2	S	240	AGSPKFSRLKQSQAQSKPTTPEKAELPNGDH	___2	-1.12949	-1.1549	-0.88424	-1.53484			-1.15501	-1.76208	-2.55722	-1.49592	-1.25067	-0.791901	-1.46526	-1.15753	-1.24137	-1.63114		-1.41052						0.0208602	0	0	0.865771	-0.762539	-1.85763	1.24021	0.122263	-0.406027	-1.89557	0.883038	0.373729	-0.241245	0	0	0.935508
A2A5R2	Brefeldin A-inhibited guanine nucleotide-exchange protein 2	Arfgef2	S	621	QEMGDGKGLDMARRCSVTSVESTVSSGTQTA	___2	0.75527	0.87138	0.831759	0.481981	0.852186	0.739868	0.818333			0.376122	0.91226													0.0683645	0.636033	0.257491	0.838407	-0.358976	0	0	0.863345		0	0	0.77182		0	0	0.935577
A2A5R2	Brefeldin A-inhibited guanine nucleotide-exchange protein 2	Arfgef2	T	244	KFSRLKQSQAQSKPTTPEKAELPNGDHAQSG	___2	-1.12949		-0.88424	-1.53484			-1.15501	-1.76208	-2.55722	-1.49592	-1.25067	-0.791901	-1.46526		-1.24137	-1.63114		-1.41052						0.0278511	0	0	0.782706	-0.75555	-1.60423	0.953251	0.191018	-0.498936	-2.00246	0.857002	0.385333	-0.241245	0	0	1
G5E8V9	NA	Arfip1	S	79	GAPQGSSAPPLPCVLSPSRVAASKLTQQAGD	___1	0.557039	0.226349	0.81487		0.828648	0.691786	1.13446		-0.315411		0.09025	0.26967	0.0873642	0.18363	0.436506	0.290457	-0.76334	-0.767511					+	0.352212	1.63984	0.753545	0.512324	-0.848163	0	0	1	-0.0305265	-0.171182	0.0592887	0.96383	-0.914521	-5.14197	2.87748	0.0312327
Q8K221	Arfaptin-2	Arfip2	S	76	GLIPTGSGRHPSHSTSPSGPGDEVARGIAGE	___1	-0.327921	0.63942	1.08943			1.14277	0.935373	-0.567651	-0.497271	-0.308319	-0.287689	0.292629		0.616255		0.337477								0.572094	1.04909	0.430393	0.714343	-0.924723	-1.76054	1.0208	0.154748	0.419102	1.67424	0.715169	0.453666		0	0	0.859742
Q8K221	Arfaptin-2	Arfip2	S	72	GSGDGLIPTGSGRHPSHSTSPSGPGDEVARG	___2	-1.05137	-0.72077	-0.924399			-2.58774				-2.86187				-2.84914										-1.68889	0	0	0.799178	-1.96302	0	0	0.840105		0	0	0.702794	0			1
Q8K221	Arfaptin-2	Arfip2	S	76	GLIPTGSGRHPSHSTSPSGPGDEVARGIAGE	___2	-1.05137		-0.924399	-1.14307																					0	0	0.799124		0	0	0.840164	0	0	-4.34e-08	1	0			1
Q3UL36	Arginine and glutamate-rich protein 1	Arglu1	S	75	STNAAASRRERERASSPPDRIDIFGRTVSKR	___1	-0.49901	-1.40483	-0.571061	-1.31943	-0.579271	-1.38474	-0.598568	-0.77514	-0.82481	-1.18421	-0.68301	-1.21034	-0.805506	-0.951153	0.0785828	-1.61441	-1.65113		-1.27591					0.0943934	0.261985	0.0948607	0.977185	0.0205297	0.050868	0.0228683	1	0.209673	0.400401	0.149155	0.882136	-0.5639	-1.61701	0.965724	0.264765
Q3UL36	Arginine and glutamate-rich protein 1	Arglu1	S	92	PDRIDIFGRTVSKRSSLDEKQKREEEEKKAE	___1	-0.647171	-0.73473	-5.47282	-0.13677		-0.206099	0.326944	-1.11626																1.8083	0.961839	0.40827	0.728002	0.631613	0	0	0.768692	0	0	-4.34e-08	1	0			1
Q3UL36	Arginine and glutamate-rich protein 1	Arglu1	S	58	SRESKRNRRRESRSRSRSTNAAASRRERERA	___2	-1.23695	1.82561	-1.53434	-2.8416		0.621515		1.73486	1.27982	-0.830799	-4.41707	-4.10337	-1.03934		-3.81808			-2.14409						1.56833	0	0	0.822971	1.67478	1.16083	0.572625	0.337871	-0.499254	0	0	0.72849	1.0425	0	0	1
Q3UL36	Arginine and glutamate-rich protein 1	Arglu1	S	60	ESKRNRRRESRSRSRSTNAAASRRERERASS	___2	-1.23695	1.82561	-1.53434	-2.8416		0.621515		1.73486	1.27982	-0.830799	-4.41707	-4.10337	-1.03934		-3.81808			-2.14409						1.56833	0	0	0.822914	1.67478	1.16083	0.572625	0.337937	-0.499254	0	0	0.728438	1.0425	0	0	1
Q5FWK3	Rho GTPase-activating protein 1	Arhgap1	S	223	RQVLKYDDFLKSTQKSPATAPKPMPPRPPLP	___1	1.87752	1.63506	1.63927	1.37758	1.25682	1.3711		2.45	2.09929	2.16401	1.48567	1.3819	1.48108	0.467754	0.52762	1.55816	1.96841	1.3597	3.27156		+			-0.318398	-2.02696	0.948458	0.416452	0.605409	2.41462	1.99333	0.0587317	-0.456742	-1.2121	0.534359	0.568147	0.750338	1.12845	0.593754	0.407642
Q5FWK3	Rho GTPase-activating protein 1	Arhgap1	S	51	DEMPDFPKSDDSKSSSPEPVTHLKWDDPYYD	___1	-0.418671				0.126947	0.218782	0.0674591			-0.576988	-0.303209	-0.0446892		-0.0226345	-0.417835									0.556402	0	0	0.952113	-0.158318	0	0	0.766487	0.0585432	0.2637	0.0920047	0.935273		0	0	1
Q6Y5D8	Rho GTPase-activating protein 10	Arhgap10	S	591	TSPDTTFAEPTCLSASPPNAPPRQSKRQGQR	___1	1.06386	1.15481	0.987359	1.15741	1.17941	1.47527	1.61928	1.05722	1.44471	1.06258	1.21048	0.835131	0.782745	1.19741	1.15856	1.1111	1.21494	0.885019	-0.371229					0.33379	2.81461	1.42777	0.258903	0.0973101	0.447042	0.350734	0.790003	0.0373662	0.254908	0.0907846	0.936553	-0.366542	-0.60924	0.296309	0.716357
Q80Y19	Rho GTPase-activating protein 11A	Arhgap11a	S	708	ILQAFPGEEPAEEPQSPRNQLSTPSRGNENG	___1	2.44796	2.5079	2.46992	2.27034	2.178	2.05686		1.25512	0.88011	1.85863	1.92121	1.92477	2.65306		2.04277	2.14459	0.70561	0.71018	1.20407		+		+	-0.306601	-3.51105	1.60821	0.218531	-1.09274	-3.15373	2.16698	0.0294774	-0.00245984	-0.0108489	0.00347731	1	-1.29306	-3.27984	1.93028	0.057316
Q80Y19	Rho GTPase-activating protein 11A	Arhgap11a	S	420	SKKVYRVESGKAGCFSPKVSRKEKTRRSLRL	___1			-1.63044	-2.16491	-1.031				-2.93563	-2.56249	-2.4804	-2.05599	-3.42753	-2.44094	-2.1809		-2.79162	-3.46618						0.866674	0	0	0.925787	-0.851385	-1.99894	0.91865	0.190576	-0.11009	-0.537363	0.20182	0.839176	-0.474259	-0.696806	0.324347	0.675399
Q80Y19	Rho GTPase-activating protein 11A	Arhgap11a	S	655	SCAGEEENCPSERNFSPDQSPEFAREADEEC	___1	0.543119	0.713249	0.52769	1.01873	0.395367	0.67032	1.34625	-0.733769	-0.288261	-0.205158	0.537842	0.259121	0.483894	0.605902	0.749851	0.162668	-0.372139	0.0891895			+			0.103283	0.379475	0.142717	0.933734	-1.10976	-3.79388	2.65627	0.0217224	-0.0962912	-0.341964	0.125177	0.904094	-0.568427	-1.86857	1.16252	0.207355
Q80Y19	Rho GTPase-activating protein 11A	Arhgap11a	S	659	EEENCPSERNFSPDQSPEFAREADEECYSTQ	___1	-1.55794	-1.36134				-1.83898	-1.76583				-1.15061	-1.53296	-2.42125	-2.11055	-1.78112	-1.91892			-2.37913					-0.342764	-3.26787	1.08485	0.362598		0	0	0.953963	-0.640564	-4.18965	1.85979	0.178057	-0.677525	0	0	0.851506
Q80Y19	Rho GTPase-activating protein 11A	Arhgap11a	S	284	GDFETPGECKRKRRQSVGDFVNGALNKLKSS	___1	-1.06648	-0.614021	0.0245504	-0.88938		-0.326082	-0.540529	-1.77214		-1.16222	-1.40671	-0.80868	-1.88457		-1.01539	-0.764736	-1.56793	-2.26901	-2.17585					0.203026	0.556711	0.216525	0.873713	-0.830847	-1.64711	0.961992	0.180572	0.20885	0.863296	0.345371	0.72365	-0.637609	-1.32551	0.77066	0.327114
Q80Y19	Rho GTPase-activating protein 11A	Arhgap11a	S	545	SANGTSPIMQNLEVKSFSLEPDITVEKSPVV	___1		-2.15196	-1.89991		-1.8813			-1.61391		-2.67197				-2.754	-2.78143									0.144636	0	0	0.925715	-0.117003	-0.181729	0.0707858	0.977851		0	0	0.849202	0			1
Q80Y19	Rho GTPase-activating protein 11A	Arhgap11a	S	655	SCAGEEENCPSERNFSPDQSPEFAREADEEC	___2	1.46265			1.62294	1.1281				0.628368	0.878422	1.42993		1.57445	1.42745	1.67548	1.89316	0.33605	0.962559	0.81464		+			-0.41469	0	0	0.807375	-0.7894	-3.17655	1.47343	0.083944	0.0126702	0.052731	0.0171586	1	-0.797772	-2.27963	1.30409	0.145869
Q80Y19	Rho GTPase-activating protein 11A	Arhgap11a	S	659	EEENCPSERNFSPDQSPEFAREADEECYSTQ	___2	1.46265			1.62294	1.1281				0.628368	0.878422	1.42993		1.57445	1.42745	1.67548	1.89316	0.33605	0.962559	0.81464		+			-0.41469	0	0	0.80732	-0.7894	-3.17655	1.47343	0.0839308	0.0126702	0.052731	0.0171586	1	-0.797772	-2.27963	1.30409	0.145786
Q811M1	Rho GTPase-activating protein 15	Arhgap15	S	72	AGKVTEPISRHRRNHSQHVLKDVIPPLEHPM	___1		-0.672401	0.0379305	-1.25955	-1.86797	0.346561	-0.473751	0.793639	0.288158	1.16678											+			-0.0337194	-0.0451183	0.0149439	1	1.38087	2.49546	1.41816	0.0643992		0	0	0.848064	0			1
Q811M1	Rho GTPase-activating protein 15	Arhgap15	S	204	FQAIKNAIDRLPKNPSCGSLELFNLQRSSSS	___1		-0.906			-0.369944		-0.465044	-0.253169	-0.190031	-0.28372	-0.84075					-0.276123	-0.343769	-0.353001	-0.470539					0.488503	0	0	0.924994	0.663693	0	0	0.95284	0.513367	0	0	0.847993	0.451647	0	0	0.856475
Q811M1	Rho GTPase-activating protein 15	Arhgap15	S	51	IKNANSHQDRQSQTKSMILTDAGKVTEPISR	___1			-2.25174		-2.3651		-2.33439	-1.3725		-1.52798							-3.02554	-2.3778	-2.79532					-0.0980034	0	0	0.924922	0.801501	0	0	0.953206	0	0	-4.34e-08	1		0	0	0.856533
Q811M1	Rho GTPase-activating protein 15	Arhgap15	S	218	PSCGSLELFNLQRSSSSELPSHCHIDRKEQK	___1	-0.926111	-1.01413	-0.592471	-0.835909	-0.0457192	0.0532989	0.0491543	0.57397	-0.497381	-1.0407	-0.254438	-1.13908	-1.49944	-0.253572	-0.892626	-1.56247	-0.459509	-0.0214596	-0.755369	+				0.861064	7.76952	3.24782	0.0785143	0.520785	1.01882	0.583208	0.410326	-0.18757	-0.410925	0.153546	0.877621	0.552205	1.04801	0.57597	0.453002
Q3UIA2	Rho GTPase-activating protein 17	Arhgap17	S	575	SSTGILEQGLSPGDSSPPKPKDSVSAAVPAA	___1	3.95907	3.81572	4.13256	4.0879	4.36326	4.21421	4.08377		4.36009	3.81247	3.50738	3.74022						3.77688						0.221601	2.0512	1.02001	0.390077	0.0874674	0.292688	0.165742	0.897136		0	0	0.957492	0.153079	0	0	0.94355
Q3UIA2	Rho GTPase-activating protein 17	Arhgap17	S	656	PKPGNLPPGHPGGQSSPGTGTSPKPSARSPS	___1		1.70561		-1.24332				2.51337	2.518	2.38318	1.52077	1.83858				0.955607									0	0	1	2.24037	1.86623	0.870993	0.161369	-0.72407	0	0	0.957401		0	0	0.94362
Q3UIA2-2	Rho GTPase-activating protein 17	Arhgap17	S	497	PASMAVMEGDLVKKESPPKPKDSVSAAVPAA	___1	0.966619		1.53715	1.42524		1.98227	1.43608		1.67301	1.23821	1.33679	0.81011	0.883135	1.2029	1.13353	0.577614	0.93236	0.460489	0.79248					0.399508	1.31565	0.553149	0.634525	0.14594	0.386551	0.196952	0.843077	-0.141021	-0.558355	0.217256	0.826984	-0.281569	-0.890617	0.580659	0.542225
Q3UIA2	Rho GTPase-activating protein 17	Arhgap17	S	656	PKPGNLPPGHPGGQSSPGTGTSPKPSARSPS	___2	-0.89312			-0.93943	-1.64316			-0.260631	-0.873442	-0.281898	0.114941	-0.342039			-1.57983	-1.90524	-0.44047	0.00767899	-0.452841					-0.726891	0	0	0.848588	0.444285	1.2347	0.730923	0.346458	-1.62898	-5.80737	1.54677	0.21159	-0.181661	-0.505557	0.272416	0.778552
Q3UIA2	Rho GTPase-activating protein 17	Arhgap17	T	734	RLGEQGPEPGPTPPQTPTPPSTPPLAKQNPS	___2		-0.359171	-0.54847		1.3438	4.75003	5.03374	-1.3243		5.91255	5.0254		-1.05017	5.10801	-1.09074	-0.0874271	5.61866	-0.801861	-0.878241					4.16301	2.71713	1.13831	0.342958	2.74795	0.738762	0.278169	0.636787	-0.983965	-0.306661	0.108377	0.920677	-0.674759	-0.183107	0.0641302	0.952275
Q3UIA2	Rho GTPase-activating protein 17	Arhgap17	T	736	GEQGPEPGPTPPQTPTPPSTPPLAKQNPSQS	___2	4.53148	4.3638	4.50297	4.45163	4.67164	4.75003	5.03374	5.87961	6.08577	-1.08578	5.0254	4.58867	4.48325	5.10801	4.87738	4.90298	5.61866	6.18413	6.37558				+	0.356001	3.49686	1.76089	0.194533	-0.835937	-0.403364	0.161582	0.82112	0.116647	0.773341	0.316519	0.742456	1.36035	3.56695	2.07402	0.0459113
Q3UIA2	Rho GTPase-activating protein 17	Arhgap17	T	740	PEPGPTPPQTPTPPSTPPLAKQNPSQSETTQ	___2	0.859129	0.79422	0.43444	0.657301	1.25116	0.995193	1.16338	2.2002	2.1895	1.79562	0.89093		0.113585	0.99806	0.635645	0.787512	1.79033	2.21448	1.5582		+			0.450304	3.52819	1.77541	0.192123	1.3755	5.34575	3.48927	0.0337368	-0.0835088	-0.615604	0.235295	0.812116	1.35208	2.80874	1.4177	0.101385
Q3UIA2	Rho GTPase-activating protein 17	Arhgap17	T	730	PTQPRLGEQGPEPGPTPPQTPTPPSTPPLAK	___3	3.04215	1.99001	2.68565	2.8409	2.61293	2.3916	3.15676	2.49872	2.63524	2.95847	3.01792	2.72909	2.83007	3.09016	2.82699	2.9114	2.42871	3.02381	1.80838					0.0807513	0.244271	0.0879225	0.982823	0.0577991	0.1469	0.0697562	0.991252	0.00550652	0.0421752	0.013954	1	-0.438728	-0.951791	0.536086	0.504707
Q3UIA2	Rho GTPase-activating protein 17	Arhgap17	T	734	RLGEQGPEPGPTPPQTPTPPSTPPLAKQNPS	___3	2.48533	2.45893	2.42479	2.52908	2.33826	2.46115	2.74463	1.3778	1.759	2.26917	2.15712	1.87068	2.64758	2.6497	2.44318	2.54669	1.08207	2.51192	1.36918		+			0.0401462	0.386085	0.145502	0.931763	-0.672542	-2.11758	1.56644	0.0853236	0.354763	1.73053	0.799739	0.408011	-0.570735	-0.963919	0.507738	0.499184
Q3UIA2	Rho GTPase-activating protein 17	Arhgap17	T	736	GEQGPEPGPTPPQTPTPPSTPPLAKQNPSQS	___3	2.55806	2.55044	2.19125	2.47112	2.89423	-1.94845	3.27122	1.61029	2.85741	3.21699	3.01792	1.57207	3.31174	3.3424	3.1041	3.1512	2.42871	3.37682	2.60548					-1.03705	-0.735618	0.305394	0.801157	0.118846	0.228612	0.103212	0.940552	0.530083	0.937787	0.396371	0.681381	0.169758	0.238628	0.0996141	0.918831
Q3UIA2	Rho GTPase-activating protein 17	Arhgap17	T	740	PEPGPTPPQTPTPPSTPPLAKQNPSQSETTQ	___3	0.701149	0.915129	0.80852		-1.3968	-1.94845	-0.441534		0.0488281					0.702192	0.587542									-2.07052	-4.65818	2.01761	0.159224	-0.759438	0	0	1	-1.62967	0	0	0.65322	0			1
E9Q4T1	Rho GTPase-activating protein 19	Arhgap19	S	444	RKVLGSQMTSEKKNSSPAPESVAMGELKKAS	___1	-0.514221	-0.947401	-0.24492	-0.659479	-0.751638	-0.549969	-0.26948	-1.43681	-2.17894		-0.95364	-0.83593	-1.17615	-1.0208	-1.5381	-1.21367	-1.26433	-1.27021	-2.09082		+			0.0678104	0.32435	0.119871	0.956503	-1.21637	-2.92357	1.73696	0.0421258	-0.517989	-2.36336	1.11138	0.305444	-0.553215	-1.41096	0.882267	0.296466
E9Q4T1	Rho GTPase-activating protein 19	Arhgap19	S	31	SGRSDAICNFVICNDSPLRGQPIIFNPDFFV	___1	0.0895405		-0.0546408	-0.50235	0.25314	0.068285	-0.420458			-1.71435		-0.212379	-1.26163			-1.04137								0.122804	0.457251	0.173133	0.910556	-1.55853	0	0	1	-0.722907	0	0	0.96719		0	0	0.959838
E9Q4T1	Rho GTPase-activating protein 19	Arhgap19	S	422	REPSTPRVQKRARSRSFSGLIKRKVLGSQMT	___1	-1.07301	-0.55995	-0.890639	-1.0476	-1.47944	-0.7202		-2.34059		-2.52268	-1.36984	-1.17136	-1.40235	-1.89511	-2.47829	-1.80487					+			-0.207021	-0.708416	0.285848	0.815447	-1.53883	-5.38721	2.93688	0.0264894	-0.889867	-3.69389	1.67888	0.195895		0	0	0.959911
B7ZCJ0	Rho GTPase-activating protein 21	Arhgap21	S	1427	SRKRKKPKEKAQPSSSEDELDSVFFKKENTE	___1	-1.48614		-1.75729	-1.92191	-1.47602	-0.85199	-0.888004		-1.38868		-2.25053		-1.34455		-1.72233	-1.31639								0.649776	2.7203	1.27597	0.294749	0.333099	0	0	1	0.279641	0.564876	0.201303	0.839642		0	0	0.992831
B7ZCJ0	Rho GTPase-activating protein 21	Arhgap21	S	1876	QAESPSVLGTPISTHSPPSQQPEARVAATST	___1	-0.98093		-1.16238	-1.07046		-0.798712					-1.45803	-1.25178												0.272545	0	0	1		0	0	1		0	0	1		0	0	0.992909
B7ZCJ0	Rho GTPase-activating protein 21	Arhgap21	S	918	TDSQKSSEDSGSRKGSSSEVFSDAAREGWLQ	___1	-0.769451		-0.47531		-0.288996	-0.999289		-1.52837	-1.88246	-1.70859	-1.67178	-1.31125	-0.898935	-1.79379	-1.51768	-1.66627	-1.43587		-1.91745		+			-0.0217619	-0.0566135	0.0177287	1	-1.08409	-3.99212	2.09632	0.0300919	-0.501332	-1.3986	0.629877	0.50375	-0.382671	-0.870604	0.466299	0.57806
B7ZCJ0	Rho GTPase-activating protein 21	Arhgap21	S	1592	TSSTTYLTSLDSSRLSPEVQSVAESKGDEAD	___1						-2.85283	-2.68937			-2.73647		-2.60152													0	0	1		0	0	1		0	0	1		0	0	0.992987
B7ZCJ0	Rho GTPase-activating protein 21	Arhgap21	S	851	PPSLTTSAPLIRRQLSHDQESVGPPSLDGQH	___1	-0.156271	0.167519	0.692639	0.601351	0.228432	0.735346	0.335228	0.638829	0.370399	0.470402	-0.458488	-0.32102	-1.39387	-1.07978	-1.1426	-0.423178	-0.784639	-1.06058						0.106692	0.399687	0.151263	0.926002	0.166901	0.487063	0.282169	0.761021	-0.451644	-1.90623	0.88838	0.372054	-0.198152	-0.362177	0.162635	0.861484
B7ZCJ0	Rho GTPase-activating protein 21	Arhgap21	S	1656	FRGKFQEVARVSRRNSEGSEASCTEGSLTPS	___1	-0.45034		-0.625041	-0.548149		0.0564671	-0.637913	-0.99747			-0.908779	-0.299089	-0.0994854	-0.384235	-0.463552									0.250455	0.938448	0.379609	0.74594	-0.456293	0	0	1	0.18004	0.585669	0.209446	0.834601		0	0	0.993066
B7ZCJ0	Rho GTPase-activating protein 21	Arhgap21	S	472	RLEDSVLMKYCPRSASQGALTSPPVSFNNHR	___1					0.702801				0.636648	1.29543	0.509611	0.515381	-0.0358143	1.06213		0.552977	0.436111	0.653259	0.55484						0	0	1		0	0	1	0.27091	1.40875	0.595738	0.528997	0.218344	0.744548	0.492525	0.639422
B7ZCJ0	Rho GTPase-activating protein 21	Arhgap21	S	875	PSLDGQHSSKTERSKSYDEGLDDYREDAKLS	___1		-1.52786	-1.56124		-2.08383	-1.54011	-1.84301	-2.06349	-1.96476	-1.96264	-2.0358	-2.71453	-2.1643			-2.24468		-1.97204			+			-0.277769	-1.36526	0.575877	0.621579	-0.452413	-3.12623	2.68683	0.0509895	0.130485	0	0	1	0.332834	0	0	0.993144
B7ZCJ0	Rho GTPase-activating protein 21	Arhgap21	S	1906	TLASTSQSPLFTPPQSPDQINRESFQNMSQN	___2	-0.345131		-1.10936	-0.77268							-0.956379				-1.4141										0	0	0.866971		0	0	0.864709	-0.464574	0	0	0.772645		0	0	0.933639
B7ZCJ0	Rho GTPase-activating protein 21	Arhgap21	T	1902	AATSTLASTSQSPLFTPPQSPDQINRESFQN	___2	-0.345131		-1.10936	-0.77268							-0.956379				-1.4141										0	0	0.782861		0	0	0.980244	-0.464574	0	0	0.688688		0	0	1
Q8BYW1-2	Rho GTPase-activating protein 25	Arhgap25	S	274	RDHEVLFPKSKDAPISPPAQKNDAKKAPVPR	___1	0.107649	0.16683	0.141891	0.24501	0.290323	0.311634	0.586594	-0.48154	-0.3388	-0.000329971	-0.190868	0.0697193	-0.301685	0.271973	0.28014	0.325213	-0.375689	-0.606371	-0.606079					0.230838	2.65407	1.34482	0.277928	-0.438902	-1.95692	1.77694	0.106447	0.353014	3.55011	1.41921	0.232378	-0.388435	-1.6582	1.35248	0.225412
Q8BYW1-2	Rho GTPase-activating protein 25	Arhgap25	S	307	VGWDATEDPPLSRTDSFSNTASSPDATSPTG	___1	1.84332	1.8433	2.13915	1.45162		1.04979	1.89486	2.05826	2.09882	1.99177	1.50316	1.58635	1.15014	1.35408	0.967256	0.818256	1.71961	1.73861	1.59196					-0.347022	-1.03833	0.446412	0.702753	0.23027	0.856377	0.636532	0.508393	-0.442048	-2.58561	1.21492	0.284988	0.270175	1.11912	0.890512	0.412614
Q8BYW1-2	Rho GTPase-activating protein 25	Arhgap25	S	319	RTDSFSNTASSPDATSPTGPLPSDQHQEDSG	___1	-0.61359		-0.30837		-1.61076						-0.8841		-0.217804			-1.46765								-1.14978	0	0	0.916154		0	0	0.789698	-0.524567	0	0	0.8365		0	0	0.867542
Q8BYW1-2	Rho GTPase-activating protein 25	Arhgap25	S	307	VGWDATEDPPLSRTDSFSNTASSPDATSPTG	___2		-1.58591	-1.86622	-1.15872							-1.10145		-1.31424												0	0	0.803391		0	0	0.848755		0	0	0.706769		0	0	1
A2AB59	Rho GTPase-activating protein 27	Arhgap27	S	614	LLQGEEGEPSSADFGSSERLGSWREEDVRQN	___1	1.88367	2.1259	2.15948	0.284401	1.69136		2.34106					1.56586	1.11274	1.47691	1.24513	1.53152			0.666611					0.402849	0.575735	0.22502	0.865055		0	0	1	-0.212095	-1.72447	0.737335	0.439795	-0.672688	0	0	0.998407
A2AB59	Rho GTPase-activating protein 27	Arhgap27	S	459	LPQVPIPAPRSVRKSSQDSDTPAQASPPEEK	___1		-0.800261	-1.162	-0.919659		-0.761442	-0.984181	-1.18741	-1.81841	-1.15644	-1.48288	-1.26147		-0.587355	-1.52416	-1.26409		-1.04643	-1.48099					0.0878274	0.54716	0.205969	0.88395	-0.42678	-1.25337	0.822047	0.311902	0.178382	0.605656	0.238502	0.808799	0.108465	0.315438	0.154918	0.892055
A2AB59	Rho GTPase-activating protein 27	Arhgap27	S	469	SVRKSSQDSDTPAQASPPEEKIKTLDKAGVL	___1					2.66448		2.13498		1.62448	1.9818	1.42466					1.62548	0.844431	0.746	1.27777						0	0	1		0	0	1	0.200819	0	0	1	-0.468594	0	0	0.998486
A2AB59	Rho GTPase-activating protein 27	Arhgap27	S	155	ACLYVRPAAPVRPAQSLDDLARGGTAPPAGL	___1	-1.46202	-1.83451	-2.3542	-1.85452	-1.54068						-2.50946	-2.12747												0.335635	0	0	1		0	0	1		0	0	1		0	0	0.998565
A2AB59	Rho GTPase-activating protein 27	Arhgap27	S	632	RLGSWREEDVRQNAASPSLSPGGLESDLSRV	___1		-0.0137596	0.64214	-0.215389	0.490934		0.441685	0.494611							-0.265926									0.328646	0.981912	0.399518	0.731311	0.356947	0	0	1		0	0	1	0			1
A2AB59-2	Rho GTPase-activating protein 27	Arhgap27	Y	28	SRALRAQVDDPPEPVYANVERQPRATSPRSA	___1	-0.553329		-0.453919		-0.418114	-1.11884	0.174955	-0.0426397	-0.0402603	-0.923429														0.0496279	0.102506	0.0339416	1	0.168181	0.349396	0.161751	0.866083	0	0	-4.34e-08	1	0			1
A2AB59	Rho GTPase-activating protein 27	Arhgap27	S	459	LPQVPIPAPRSVRKSSQDSDTPAQASPPEEK	___2	-0.457901	-0.62809		-0.33086	-0.455149	-0.319839	-0.224182	-1.16896	-0.795591	-0.372679	-0.282228	-0.173639	-0.370855	0.0321522	0.110201	-0.269589	-1.04916	-0.393						0.139226	1.27611	0.567064	0.626374	-0.306793	-0.887704	0.553274	0.500762	0.185524	1.19786	0.498966	0.595618	-0.445505	-1.25361	0.746126	0.377694
A2AB59	Rho GTPase-activating protein 27	Arhgap27	S	462	VPIPAPRSVRKSSQDSDTPAQASPPEEKIKT	___2	-0.457901	-0.62809		-0.33086	-0.455149	-0.319839	-0.224182	-1.16896	-0.795591	-0.372679	-0.282228	-0.173639	-0.370855	0.0321522	0.110201	-0.269589	-1.04916	-0.393						0.139226	1.27611	0.567064	0.626247	-0.306793	-0.887704	0.553274	0.500682	0.185524	1.19786	0.498966	0.595497	-0.445505	-1.25361	0.746126	0.377597
A2AB59	Rho GTPase-activating protein 27	Arhgap27	S	632	RLGSWREEDVRQNAASPSLSPGGLESDLSRV	___2	0.107519	0.0971203	-0.0131903	0.18581	-0.258345	-0.183437	-0.0645142	0.00330067	-0.0933208	0.176491	0.192301	0.25106	0.492905	0.0486832	0.094553	0.147112	-0.299068	0.72809	0.37347					-0.263079	-3.88928	1.93805	0.169481	-0.0654913	-0.360049	0.337077	0.850834	-0.200162	-2.43428	1.14479	0.297586	-0.0445913	-0.107463	0.0485397	0.988834
A2AB59	Rho GTPase-activating protein 27	Arhgap27	S	636	WREEDVRQNAASPSLSPGGLESDLSRVRHKL	___2	0.107519	0.0971203	-0.0131903	0.18581	-0.258345	-0.183437	-0.0645142	0.00330067	-0.0933208	0.176491	0.192301	0.25106	0.492905	0.0486832	0.094553	0.147112	-0.299068	0.72809	0.37347					-0.263079	-3.88928	1.93805	0.169244	-0.0654913	-0.360049	0.337077	0.850737	-0.200162	-2.43428	1.14479	0.297426	-0.0445913	-0.107463	0.0485397	0.988718
A2AB59	Rho GTPase-activating protein 27	Arhgap27	S	459	LPQVPIPAPRSVRKSSQDSDTPAQASPPEEK	___3	-2.43247	-1.8604	-1.87121	-2.53904	-2.14718		-1.96778				-1.41832	-2.07154		-1.22722	-1.78526									0.118298	0.428668	0.160999	0.917562		0	0	0.990603	0.185473	0.566385	0.214147	0.829608		0	0	1
A2AB59	Rho GTPase-activating protein 27	Arhgap27	S	462	VPIPAPRSVRKSSQDSDTPAQASPPEEKIKT	___3	-1.50398	-1.64825	-1.60932	-1.15669	-1.92685	-1.46782	-1.75214	-1.76731			-1.01875	-0.877661	-1.38074	-1.38342		-0.713562								-0.236046	-1.36188	0.635667	0.583169	-0.28775	0	0	0.990521	-0.0825237	-0.32217	0.114374	0.916003		0	0	1
A2AB59	Rho GTPase-activating protein 27	Arhgap27	S	469	SVRKSSQDSDTPAQASPPEEKIKTLDKAGVL	___3	-1.50398	-1.64825	-1.60932	-1.15669	-1.92685	-1.46782	-1.75214	-1.76731			-1.01875	-0.877661	-1.38074	-1.38342		-0.713562								-0.236046	-1.36188	0.635667	0.583038	-0.28775	0	0	0.9902	-0.0825237	-0.32217	0.114374	0.915895		0	0	1
A2AB59	Rho GTPase-activating protein 27	Arhgap27	T	464	IPAPRSVRKSSQDSDTPAQASPPEEKIKTLD	___3					-1.92685		-1.75214				-1.01875	-0.877661	-1.38074												0	0	0.747746	0			1		0	0	0.653769		0	0	1
Q8BN58	Rho GTPase-activating protein 28	Arhgap28	S	53	SRKSIPRCRRINRMLSNESLHPPSFSRSNSQ	___1	-1.11719	-0.624601	-0.28893	-0.751059	-0.702459	-0.848505	-0.314287	-0.66525	-0.951031	-0.920609						-1.16261	-0.70426							0.0736941	0.303996	0.11161	0.964123	-0.150184	-0.475025	0.285546	0.769732	-0.63916	0	0	0.841157		0	0	0.843539
Q8BN58	Rho GTPase-activating protein 28	Arhgap28	S	640	KTSKVPQKSPSSRRMSDVPEGVIRVHAPLLS	___1	-2.41899		-1.73475	-1.46557	-0.467615	-0.864143	-0.643091	-1.44725																1.21482	3.96871	1.78103	0.191675	0.425854	0	0	0.819319	0	0	-4.34e-08	1	0			1
E9QMX7	Rho GTPase-activating protein 30	Arhgap30	S	855	EVMRGVGDHLEEGALSEGPGVELLRVDSTEE	___1	-2.48873					-1.93858					-2.24363	-3.05559	-2.97362											0.550156	0	0	1		0	0	1		0	0	0.954242		0	0	0.951301
E9QMX7	Rho GTPase-activating protein 30	Arhgap30	S	867	GALSEGPGVELLRVDSTEEINEQTSEMKQAP	___1	1.54375	1.82593	1.45657	2.07043	2.1486		1.47346		1.80963	1.70065	1.37646	1.55237	1.31845	1.79425	1.20113	0.925411	1.74106	1.61087	1.34789					0.0868526	0.294992	0.106417	0.967551	0.0309703	0.0991727	0.0500902	1	-0.215226	-0.804238	0.331299	0.73363	0.150845	0.640961	0.4848	0.697058
Q91YM2	Rho GTPase-activating protein 35	Arhgap35	S	589	ISSRFIRPSDRNQKNSLSDLNIDRINLVILG	___1	-1.41097		-1.64141	-1.69941							-2.2181		-1.73429												0	0	0.902314		0	0	0.88757		0	0	0.817778		0	0	0.823076
Q91YM2	Rho GTPase-activating protein 35	Arhgap35	S	1179	RLGRFASYRTSFSVGSDDELGPIRKKEEDQA	___1	-0.839531	-0.779331	-0.323649	-0.5807	-0.253103	-0.341288	-0.250503	-0.178821	-0.699202	-0.550579	-0.737848	-0.67724	-0.611506	-0.888962	-0.625143	-0.598526	-1.14636	-1.28562	-1.46143				+	0.349169	2.49537	1.26122	0.298576	0.154602	0.534958	0.346245	0.725659	0.0101935	0.107776	0.036513	0.982638	-0.622271	-3.13983	2.49842	0.0612784
Q91YM2	Rho GTPase-activating protein 35	Arhgap35	S	975	ACSTTEEVFNSPRAGSPLCNSNLQDSEEDVE	___2		-0.766251	-0.63922		-0.859426	-0.332283	0.00642395	-1.33898																0.307641	0.93608	0.378526	0.746517	-0.636245	0	0	0.817579	0	0	-4.34e-08	1	0			1
Q91YM2	Rho GTPase-activating protein 35	Arhgap35	S	985	SPRAGSPLCNSNLQDSEEDVEPPSYHLFRED	___2		-0.766251	-0.63922		-0.859426	-0.332283	0.00642395	-1.33898																0.307641	0.93608	0.378526	0.746403	-0.636245	0	0	0.817855	0	0	-4.34e-08	1	0			1
Q80Z68	NA	Arhgap4	S	419	AVASEDGDILDSLQASPSTESLKSTSSDPGT	___1	-2.00131	-0.240801			-0.38994	-0.0479546		0.41554	-0.4102	-0.0875187	-1.31662	0.52388	-1.33644	-0.411495	-0.57972	-0.608645			-0.73838					0.902106	1.00601	0.376398	0.746355	1.09366	1.32449	0.64033	0.310719	-0.15322	-0.286341	0.103014	0.925258	-0.0286522	0	0	0.855952
Q80Z68	NA	Arhgap4	S	421	ASEDGDILDSLQASPSTESLKSTSSDPGTRQ	___1	-2.29495	-1.67874	-1.85243			-2.11818								0.28805										-0.176146	0	0	0.925354		0	0	0.955518		0	0	0.848704	0			1
Q80Z68	NA	Arhgap4	S	939	ISKNKVFSRGPGAPISPSTSHPQGPDSTRKP	___1	1.15208	1.06438	1.19962	0.87919	0.479015	-0.0400391	0.0738354	-0.0929098	0.0593681	0.158941		0.413	0.285006						-0.579479		+			-0.902881	-5.7853	2.66318	0.102397	-1.03202	-5.06744	3.75798	0.0284561		0	0	0.848633	-0.928482	0	0	0.85601
Q80Z68	NA	Arhgap4	S	429	DSLQASPSTESLKSTSSDPGTRQTGRRRNQQ	___1		-2.35592			-2.83639	-1.84577	-2.32383	-4.24282		-2.59352					-3.39727									0.0205917	0	0	0.925282	-1.06225	0	0	0.956273		0	0	0.848562	0			1
Q80Z68	NA	Arhgap4	S	430	SLQASPSTESLKSTSSDPGTRQTGRRRNQQQ	___1		-2.28822	-4.18556	-4.0348		-1.96184	-2.35268	-2.82478	-2.42268	-2.45549		-3.73843												1.34559	1.68318	0.719125	0.532408	0.93521	1.29463	0.683296	0.296394		0	0	0.848491		0	0	0.856068
Q80Z68	NA	Arhgap4	S	421	ASEDGDILDSLQASPSTESLKSTSSDPGTRQ	___2	-1.44527			-1.40833	-2.70091	-1.4739	-1.80832	-1.54584		-2.45583	-1.48541	-0.55468	-1.67793	-0.791439	-1.6066	-1.18755		-1.65999	-2.02718					-0.567576	-1.19998	0.499945	0.670482	-0.574035	-1.03361	0.475473	0.482077	-0.0613168	-0.163564	0.0565025	0.964927	-0.604244	-1.06348	0.541662	0.467235
E9PYT0	Rho GTPase-activating protein 5	Arhgap5	S	968	NTRESTHQSEDVFLPSPRDCFPYNNYPDSDD	___1	-1.36361		-0.70494	-1.04488	-1.21355	-1.18426	-1.38604			-1.81334	-1.74078	-1.71738	-1.49349	-1.8484	-2.02379	-2.07	-2.60533		-2.84479				+	-0.223471	-1.11555	0.485308	0.675965	-0.775529	0	0	1	-0.267119	-3.83922	1.73349	0.185835	-1.07451	-4.56569	2.38011	0.0439905
E9PYT0	Rho GTPase-activating protein 5	Arhgap5	S	1219	PVETWKGGIDNPAITSDQEVDDKKIKKKTHK	___1	1.75413	1.43702		1.946	1.75609	1.8771		1.16747	1.26532	0.902102	1.46783	1.40188	1.52467	1.77947	1.93719	1.7614	0.58346	0.619289	0.77066		+		+	0.104209	0.529455	0.198481	0.889813	-0.600753	-2.11651	1.51069	0.0993412	0.244843	1.55194	0.708571	0.457559	-0.806989	-4.81921	3.55329	0.0244742
E9PYT0	NA	Arhgap5	S	1177	FSKAKSYYRRTHSDASDDEAFTTSKTKRKGR	___1			-1.62272		-0.867796	-1.26276	-0.945631	-1.03586					-2.12025			-1.20076			-1.58775					0.597329	0	0	1	0.586861	0	0	1		0	0	0.974453	0.532505	0	0	0.954755
E9PYT0	NA	Arhgap5	S	1174	KTLFSKAKSYYRRTHSDASDDEAFTTSKTKR	___2	0.967859	1.40113	1.91237	1.89799		1.49491	1.6761	0.19321	-0.299051	1.02624	1.19991	1.89334		1.46986	2.21312	0.720129	-0.520189	-0.29944	0.02491		+		+	0.0406713	0.118357	0.040248	1	-1.23804	-2.38154	1.49579	0.0608765	-0.126249	-0.264361	0.0944395	0.932889	-1.81153	-4.21808	1.92667	0.045848
E9PYT0	NA	Arhgap5	S	1177	FSKAKSYYRRTHSDASDDEAFTTSKTKRKGR	___2	0.967859	1.40113	1.91237	1.89799		1.49491	1.6761	0.19321	-0.299051	1.02624	1.19991	1.89334		1.46986	2.21312	0.720129	-0.520189	-0.29944	0.02491		+		+	0.0406713	0.118357	0.040248	1	-1.23804	-2.38154	1.49579	0.0609074	-0.126249	-0.264361	0.0944395	0.932782	-1.81153	-4.21808	1.92667	0.0459375
O54834-3	Rho GTPase-activating protein 6	Arhgap6	S	487	RHSSTDSNKASSGDISPYDNNSPVLSERSLL	___1								1.38728	1.0962	1.06753							0.92556		1.37522					0	0	-4.34e-08	1		0	0	1	0	0	-4.34e-08	1		0	0	0.971137
O54834-3	Rho GTPase-activating protein 6	Arhgap6	S	493	SNKASSGDISPYDNNSPVLSERSLLAMQEDR	___1	-0.907381	-0.25828	-0.606151	-0.49721	-0.404162	-0.376259	-0.879269	0.6941	0.4009	0.270721	-0.506739	-0.251551	-0.825356	-0.444447	-1.14676	-0.651878	0.406981	0.0353603	0.356871		+		+	0.0140263	0.0668438	0.0225981	1	1.0225	3.51768	2.51813	0.0256798	-0.458736	-1.92211	0.896325	0.368552	0.794285	2.62365	1.76244	0.0921184
O54834-3	Rho GTPase-activating protein 6	Arhgap6	S	608	LSQGNLSLNWPRCQGSPTGLDSGTQVIRRTQ	___1	0.19331	0.0589294	-0.0299311	-0.0788097	0.132866	-1.02965	-0.104238	-0.219119	-0.525612	-0.547699	-0.599588	0.14934	-0.188885	-0.924789			-0.372969	-0.89415			+			-0.369546	-1.21154	0.553124	0.634452	-0.466685	-2.1867	2.03518	0.0781193	-0.69389	0	0	0.931497	-0.420515	-0.95485	0.516241	0.526194
O54834-3	Rho GTPase-activating protein 6	Arhgap6	S	576	HSTLKSGSKDPGMTGSYGDIFESSSLRPRPC	___1	-1.99556	-1.51628	-1.50505		-1.51702	-2.06031	-1.18811	-0.43599	-0.4804	-0.90416	-1.67317						-0.47237				+			0.0838127	0.278132	0.099799	0.972975	1.06545	3.32957	2.07668	0.0306655		0	0	0.931411	1.2008	0	0	0.971211
O54834-3	Rho GTPase-activating protein 6	Arhgap6	S	183	NTPEPAPRARRRGAMSVDSITDLDDNQSRLL	___1	0.73896	1.10992	0.0703592	1.44393		-1.33391	-1.49725	-0.150491	-0.374512	-0.34717	0.1464	0.71064	0.709805	-1.16608			-0.71125	-0.24634	-0.6733		+		+	-2.25637	-5.07688	2.14897	0.145198	-1.13152	-2.49607	1.6211	0.0531332	-1.56477	0	0	0.931325	-1.06591	-3.13624	1.94687	0.0618534
O54834-3	Rho GTPase-activating protein 6	Arhgap6	S	668	TRRPAASSDPFLSLNSTEDLAEGKEDVAWLQ	___1		-0.552811	-0.498811	-0.335159	0.0848255	-0.0762691	0.449467	0.678731	0.16152			-0.63953		-0.172197	-0.527983	-0.72629	-0.61282	-0.18051	0.00688934		+			0.614933	3.64474	1.66009	0.211382	0.882386	2.84227	1.60653	0.0628693	0.488681	1.52759	0.649626	0.488889	0.377384	0	0	0.971286
O54834-3	Rho GTPase-activating protein 6	Arhgap6	S	530	KLYKVPEQYTLVGHLSSPKSKSRESSPGPRL	___1		1.11837	1.4953	0.993071	1.78835		1.35525	1.38091	1.28635	1.13941	0.65831	0.739161	0.754875	0.612444		0.0646324								0.369552	1.46061	0.61933	0.592968	0.0666428	0.250088	0.149118	0.927083	-0.360195	-1.30094	0.490822	0.602276		0	0	0.971361
O54834-3	Rho GTPase-activating protein 6	Arhgap6	S	531	LYKVPEQYTLVGHLSSPKSKSRESSPGPRLG	___1		-0.781061	-0.925111		0.00798988	-0.8136		-0.86062		-1.17063	-1.7741	-1.7397	-1.99322		-1.71495	-2.7322								0.450281	1.07965	0.405397	0.728945	-0.162539	-0.599947	0.354583	0.720038	-0.466673	-0.916999	0.341087	0.725009		0	0	0.971436
O54834-3	Rho GTPase-activating protein 6	Arhgap6	S	487	RHSSTDSNKASSGDISPYDNNSPVLSERSLL	___2		1.01963	0.38836	0.628571	-0.284843	0.626764	0.939432	1.54041	1.44382	1.32986	0.64822	0.921471		0.850721	0.46224	0.628529	1.28879	1.82169	1.4991		+			-0.251738	-0.612884	0.24178	0.849804	0.759177	2.58434	1.76258	0.0588343	-0.13768	-0.776045	0.306021	0.75046	0.751681	2.3165	1.35545	0.143787
O54834-3	Rho GTPase-activating protein 6	Arhgap6	S	493	SNKASSGDISPYDNNSPVLSERSLLAMQEDR	___2		1.01963	0.38836	0.628571	-0.284843	0.626764	0.939432	1.54041	1.44382	1.32986	0.64822	0.921471		0.850721	0.46224	0.628529	1.28879	1.82169	1.4991		+			-0.251738	-0.612884	0.24178	0.849698	0.759177	2.58434	1.76258	0.0588649	-0.13768	-0.776045	0.306021	0.750346	0.751681	2.3165	1.35545	0.143871
O54834-3	Rho GTPase-activating protein 6	Arhgap6	S	153	FGNKKQNKELSSSNSSLSSTSETPNESTSPN	___2	1.8841	1.96046	1.73419					2.93704	2.4996	2.31449											+				0	0	0.836878	0.724127	2.44497	1.6779	0.0682173	0	0	-4.34e-08	1	0			1
O54834-3	Rho GTPase-activating protein 6	Arhgap6	S	183	NTPEPAPRARRRGAMSVDSITDLDDNQSRLL	___2	-0.188311	1.43716	0.0595789	0.73917				-0.642301		-0.771389	0.273272	0.92206	0.379826				-0.79937		-0.42494				+		0	0	0.836819	-1.21874	-1.87615	1.04161	0.133227		0	0	0.743309	-1.13721	-2.88276	1.51289	0.0957062
O54834-3	Rho GTPase-activating protein 6	Arhgap6	S	186	EPAPRARRRGAMSVDSITDLDDNQSRLLEAL	___2	-0.188311	1.43716	0.0595789	0.73917				-0.642301		-0.771389	0.273272	0.92206	0.379826				-0.79937		-0.42494				+		0	0	0.83676	-1.21874	-1.87615	1.04161	0.133269		0	0	0.743255	-1.13721	-2.88276	1.51289	0.0956246
O54834-3	Rho GTPase-activating protein 6	Arhgap6	T	169	LSSTSETPNESTSPNTPEPAPRARRRGAMSV	___2		-1.8445						-0.96296	-0.721642	-1.08126		-1.46641	-1.48822					-0.762291	-0.65136				+		0	0	0.779319	0.922548	0	0	0.981728		0	0	0.685052	0.770492	4.92239	2.2725	0.0665072
O54834-3	Rho GTPase-activating protein 6	Arhgap6	T	169	LSSTSETPNESTSPNTPEPAPRARRRGAMSV	___3		-0.808281	-1.12828	-0.95133			-0.655336	0.2821	0.00625992	0.28396	-0.634609	-0.341959		-0.958635		-0.934174	-0.479979	0.40741			+			0.307291	0	0	0.747182	1.1534	5.00006	3.04124	0.0244961	-0.506085	-4.02468	1.55971	0.210425	0.452	0.796897	0.361134	0.650712
Q8QZW8	NA	Arhgap9	S	197	ELRLSGSGPAELAELSAGEDDELESEPVSKS	___1	3.29656	3.23977	3.72441	3.43145	3.18743	3.3694		4.12112				3.2874	3.18804	3.51032	2.98903	3.13505	3.81579	3.63583	4.09241					-0.144633	-0.842887	0.349942	0.766022	0.698072	0	0	0.929341	-0.092006	-0.458202	0.168796	0.867449	0.610292	2.2162	1.3973	0.153008
Q99PT1	Rho GDP-dissociation inhibitor 1	Arhgdia	S	24	EQLAQIAAENEEDEHSVNYKPPAQKSIQEIQ	___1	2.304	2.33811	1.93135	1.56136	1.39374	0.939732	1.65898	1.99622	1.81027	2.69698	1.90774	1.80983	1.25118	1.3498	0.654673	0.81658	1.38415	0.9552	1.41637					-0.702892	-2.52559	1.27726	0.294691	0.134118	0.325201	0.163943	0.874259	-0.932624	-4.39169	1.92933	0.167947	-0.404345	-1.14606	0.732868	0.398819
Q61599	Rho GDP-dissociation inhibitor 2	Arhgdib	S	19	KDAQPQLEEADDDLDSKLNYKPPPQKSLKEL	___1		-2.20361	-1.55905		-1.51577	-1.75643	-1.15406	-0.911229	-1.1093	-0.86883			-2.09786	-1.27435		-2.09999	-1.31035	-1.40429	-1.69499		+			0.405911	1.23074	0.514113	0.660145	0.918211	2.56079	1.41955	0.0807121		0	0	0.875802	0.627988	0	0	1
E9PUF7	Rho guanine nucleotide exchange factor 1	Arhgef1	T	429	DPGSATAVLGPTRRATPEPGDDGEPGRSGLE	___1	1.7913	2.15438	2.52743	2.66042	2.41503	2.16464		2.12257	2.52244	1.93171	1.76271	1.81531	2.07265	1.62464	1.82666	1.90559	1.68376							0.00645447	0.0212542	0.00697806	1	-0.0911419	-0.243868	0.123393	0.929185	-0.00337569	-0.0307539	0.00992882	1	-0.199795	0	0	0.831973
Q68FM7	NA	Arhgef11	S	311	PVILARVGQHHRRQGSDAAVHPLNHQGIDQS	___1	-1.15682	-0.0901699	-0.67393	-0.549419	-0.723801	-0.436459	-1.04241	-1.01535	-0.848541	-1.59865	-1.32039		-0.667046	-0.341078	-1.41683	-1.24603		-1.13887						-0.116636	-0.391566	0.147819	0.929099	-0.536595	-1.27249	0.80638	0.288937	0.0995893	0.216068	0.0742794	0.948238	-0.145153	0	0	0.955623
Q68FM7	NA	Arhgef11	S	1487	MELAHRELLNSLGGESSGGTTPVGSFHTEAA	___2					-1.24278	-0.388987	-0.429018				-1.03023														0	0	0.854383	0			1		0	0	0.760454		0	0	0.881846
Q68FM7	NA	Arhgef11	S	1488	ELAHRELLNSLGGESSGGTTPVGSFHTEAAR	___2					-1.24278	-0.388987	-0.429018				-1.03023				-0.693542										0	0	0.854322	0			1	0.336689	0	0	0.760397		0	0	0.881908
Q68FM7	NA	Arhgef11	S	291	SLVNRNSVLSDPGLDSPQTSPVILARVGQHH	___2	1.25261	0.826689	0.98301	1.04288	0.244734			1.10825	1.16741	1.06456			0.392815	1.59229	0.709639		1.27865	1.14786	1.46028					-0.781563	0	0	0.85426	0.0871095	0.420372	0.343451	0.809534	0.206401	0	0	0.76034	0.902782	0	0	0.88197
Q68FM7	NA	Arhgef11	S	295	RNSVLSDPGLDSPQTSPVILARVGQHHRRQG	___2	1.25261	0.826689	0.98301	1.04288	0.244734			1.10825	1.16741	1.06456			0.392815	1.59229	0.709639		1.27865	1.14786	1.46028					-0.781563	0	0	0.854199	0.0871095	0.420372	0.343451	0.809438	0.206401	0	0	0.760283	0.902782	0	0	0.882031
Q68FM7	NA	Arhgef11	S	693	LHQSASSSASSLSTRSLENPTPPFTPKMGRR	___2	-0.944401	-1.2551	-0.89008	-0.701969	-1.7624	-0.713663	-0.768112	-1.1964	-0.715971	-0.768169	-0.319969	-0.8353	-0.374945	-0.583315	-0.960148	-0.0340481	-0.782309	-0.86305	-0.433741					-0.133503	-0.422616	0.161066	0.917633	0.054374	0.189984	0.106792	0.963303	0.0778071	0.2523	0.0897795	0.937096	-0.182962	-0.590441	0.363981	0.724295
Q68FM7	NA	Arhgef11	T	698	SSSASSLSTRSLENPTPPFTPKMGRRSIESP	___2	-0.944401	-1.2551	-0.89008	-0.701969	-1.7624	-0.713663	-0.768112	-1.1964	-0.715971	-0.768169	-0.319969	-0.8353	-0.374945	-0.583315	-0.960148	-0.0340481	-0.782309	-0.86305	-0.433741					-0.133503	-0.422616	0.161066	0.917531	0.054374	0.189984	0.106792	0.963403	0.0778071	0.2523	0.0897795	0.93699	-0.182962	-0.590441	0.363981	0.724412
Q60875	Rho guanine nucleotide exchange factor 2	Arhgef2	S	931	SLHRPFDDREAQELGSPEDRLQDSSDPDTGS	___1	3.04669	3.3449	3.91174	3.76346	2.11916	3.60489	3.31293	1.97727	2.19022	2.95593	3.35134	3.09697	3.35467	3.38304	3.07052	2.98093	1.98672	1.46561	1.46739		+		+	-0.504373	-1.13035	0.509174	0.662824	-1.14222	-2.58958	1.69132	0.0475146	-0.114069	-0.778769	0.319107	0.740898	-1.62775	-5.55027	2.96326	0.0230164
Q60875	Rho guanine nucleotide exchange factor 2	Arhgef2	S	940	EAQELGSPEDRLQDSSDPDTGSEEEVSSRLS	___1	0.35017	0.835609	0.87124	1.21603	0.974644	0.841845	0.395159	0.382159	0.516039	0.361111	1.09563	1.00701	0.941935			1.05346								-0.0810459	-0.315736	0.116363	0.959744	-0.398493	-1.26686	0.912257	0.29126	-0.207247	0	0	0.940586		0	0	0.97897
Q60875	Rho guanine nucleotide exchange factor 2	Arhgef2	S	646	GMPPPALPRGLFRLESFESLRGERLLKDALR	___1	-0.5058	-0.72245	-0.183221	-0.74	-0.702442	-0.26886	-0.644775	-0.58471	-0.819231	-0.85146	-0.713469	-1.42152	-1.1937	-0.611572	-1.72713	-1.51655	-1.31804	-1.91825	-1.03646					-0.000826359	-0.00432709	0.00142908	1	-0.213932	-0.795983	0.583768	0.546326	-0.0890713	-0.212681	0.0747008	0.947878	-0.314689	-0.726072	0.399362	0.649335
Q60875	Rho guanine nucleotide exchange factor 2	Arhgef2	S	109	QKAALLRNNTALQSVSLRSKTTTRERPTSAI	___1	-1.3314	-3.27546	-1.88817			-2.25685	-1.02056	-2.27868	-1.20173	-1.58325	-2.72384		-2.94742		-1.21908		-2.3085		-1.81601					0.526308	0.600125	0.228612	0.861944	0.477124	0.629115	0.293474	0.668065	0.824122	0	0	0.940498	0.773376	2.08776	0.984569	0.225387
Q60875	Rho guanine nucleotide exchange factor 2	Arhgef2	S	174	FNDESPLGLRQILSQSTDSLNMRNRTLSVES	___1	1.80071	1.37013	2.0095	1.63576	2.01819	0.912018	2.44321	2.03241	1.71922	1.45037	1.27642	0.948469		0.665514	1.90543	0.986677	1.0644	0.93187	0.791309					0.0871154	0.210474	0.074891	0.99007	0.0299757	0.0957986	0.0488917	1	-0.277937	-0.534439	0.206656	0.836489	-0.183252	-0.707383	0.47788	0.671858
Q60875	Rho guanine nucleotide exchange factor 2	Arhgef2	S	885	AEAPWARRPLDPRRRSLPAGDALYLSFNPPQ	___1	1.07378	1.22197	1.34402	0.371891	1.15714	1.33024	1.54015	0.695161	-0.351791	0.211781	0.68145	1.01377	0.739706	0.948391	0.701836	0.86829	-0.172459	0.2568	-0.10784				+	0.339594	1.24169	0.56957	0.624107	-0.817865	-1.77434	1.13781	0.135642	0.0144653	0.118166	0.0401803	0.978564	-0.819475	-3.0534	2.08413	0.0664175
Q60875	Rho guanine nucleotide exchange factor 2	Arhgef2	S	151	GSRRGLSSLSLAKSVSTTNIAGHFNDESPLG	___1	2.66923	2.31744	2.87237	2.23521	2.53366	1.97402			2.66207		1.83074		1.74125	1.77952	2.0975	1.7887	2.05258	1.28608	1.92589					-0.269719	-0.95534	0.40505	0.729109	0.138507	0	0	1	-0.0582288	-0.363346	0.13051	0.899293	-0.0311429	-0.0763189	0.0334573	1
Q60875	Rho guanine nucleotide exchange factor 2	Arhgef2	S	163	KSVSTTNIAGHFNDESPLGLRQILSQSTDSL	___1	-1.26381	-1.41047	-0.918521	-1.08454		-1.06708																		0.102257	0	0	0.9925		0	0	1	0	0	-4.34e-08	1	0			1
Q60875	Rho guanine nucleotide exchange factor 2	Arhgef2	S	186	LSQSTDSLNMRNRTLSVESLIDEGVEVFYNE	___1	-0.53611	-0.728531	-0.3296	-0.56612	0.627075	-0.366962	0.244707	-0.0356607	-1.83285	-2.36578	-0.521769	-1.80341	-2.29456	-1.53699	-0.644911	-1.32959		-1.77224	-0.812941					0.708362	2.71535	1.37668	0.268964	-0.87134	-1.24896	0.688974	0.298976	-0.282317	-0.528983	0.204252	0.837247	0.247321	0.284205	0.11396	0.899476
Q60875	Rho guanine nucleotide exchange factor 2	Arhgef2	S	939	REAQELGSPEDRLQDSSDPDTGSEEEVSSRL	___2	-0.885771	-1.2327	-1.63049		-1.69379	-1.16627	-1.38075			-2.17287	-1.79498	-1.40398		-1.91315	-0.0703278			-2.65004						-0.163946	-0.620776	0.245369	0.846803	-0.923215	0	0	0.915578	0.607743	0.645216	0.232902	0.812897	-1.05056	0	0	0.900276
Q60875	Rho guanine nucleotide exchange factor 2	Arhgef2	S	940	EAQELGSPEDRLQDSSDPDTGSEEEVSSRLS	___2	2.31956	2.21958	1.99847		2.39616	2.35562	2.49749	2.14117	2.53163	2.27191	2.629	2.4108		2.23768	3.17606	2.65912	1.96502	1.95406	2.33628					0.237219	2.28484	1.07399	0.367519	0.135701	0.54524	0.383405	0.724625	0.190915	0.683606	0.274277	0.778163	-0.434781	-1.54495	1.01694	0.284617
Q60875	Rho guanine nucleotide exchange factor 2	Arhgef2	S	952	QDSSDPDTGSEEEVSSRLSPPHSPRDFTRMQ	___2	4.53935		4.13353		1.54794	3.12727						4.21614	4.3091	3.64435	3.68228	3.63684	2.24055	3.08625	3.20955				+	-1.99883	-2.4516	0.873582	0.450363		0	0	0.914968	1.91037	1.03677	0.424724	0.65714	-1.41717	-2.86482	1.43174	0.0972024
Q60875	Rho guanine nucleotide exchange factor 2	Arhgef2	S	955	SDPDTGSEEEVSSRLSPPHSPRDFTRMQDIP	___2	3.54717	3.57537	3.18695	3.15011	2.25058	2.83719	2.50146	1.70239	1.60773	2.20271	3.42798	3.39356	3.66681	2.45442	2.07589	3.02339	1.44856	2.14363	1.75304		+		+	-0.835159	-4.26559	2.09842	0.148577	-1.52729	-5.00968	3.16422	0.0302185	-0.892867	-2.51006	1.06082	0.318551	-1.71437	-5.37854	2.84426	0.0240923
Q60875	Rho guanine nucleotide exchange factor 2	Arhgef2	S	959	TGSEEEVSSRLSPPHSPRDFTRMQDIPEETE	___2	5.31951	4.98538	5.11401	2.52	3.66832	4.11333	4.56022		3.34164	4.19052	5.02974	4.90956	5.16953	4.63523	4.71698		2.99429	3.96663					+	-0.370766	-0.458647	0.176699	0.906288	-0.718645	-0.64085	0.283592	0.659387	-0.448099	-2.16733	0.925352	0.360314	-1.55582	-3.27457	1.59406	0.0769128
Q60875	Rho guanine nucleotide exchange factor 2	Arhgef2	S	174	FNDESPLGLRQILSQSTDSLNMRNRTLSVES	___2	-0.751911	-1.23843	-0.993861		-0.938419	-1.3507	-0.742912	-0.176471	-1.36592	-1.14825	-0.655989	-1.29118	-1.4024	-1.56685	-1.23578	-0.963568		-1.24149	-1.19412					-0.0159435	-0.0700429	0.0234109	1	0.097854	0.199016	0.0888273	0.958723	-0.462017	-1.48712	0.675328	0.47781	-0.101285	-0.25279	0.120098	0.915762
Q60875	Rho guanine nucleotide exchange factor 2	Arhgef2	S	177	ESPLGLRQILSQSTDSLNMRNRTLSVESLID	___2	-0.751911	-1.23843	-0.993861	-1.02463	-0.938419	-1.3507	-0.742912	-0.176471	-1.36592	-1.14825	-0.655989	-1.29118	-1.4024	-1.56685	-1.23578	-0.963568		-1.24149	-1.19412					-0.00846942	-0.0444239	0.0148943	1	0.105328	0.24619	0.118622	0.927775	-0.462017	-1.48712	0.675328	0.477685	-0.101285	-0.25279	0.120098	0.915646
Q60875	Rho guanine nucleotide exchange factor 2	Arhgef2	S	186	LSQSTDSLNMRNRTLSVESLIDEGVEVFYNE	___2		-3.10271	-4.65552			-3.1786	-3.34974	-3.53882			-3.00066	-4.67423	-3.26525		-2.35844		-3.63005							0.614937	0.787261	0.289368	0.811344	0.340296	0	0	0.914901	1.3484	0	0	0.747095	0.0166632	0	0	0.900212
Q60875	Rho guanine nucleotide exchange factor 2	Arhgef2	S	189	STDSLNMRNRTLSVESLIDEGVEVFYNELMS	___2		-3.10271	-4.65552			-3.1786	-3.34974	-3.53882			-3.00066	-4.67423	-3.26525		-2.35844		-3.63005							0.614937	0.787261	0.289368	0.811235	0.340296	0	0	0.915906	1.3484	0	0	0.74704	0.0166632	0	0	0.900147
Q60875	Rho guanine nucleotide exchange factor 2	Arhgef2	S	939	REAQELGSPEDRLQDSSDPDTGSEEEVSSRL	___3	-0.43203	-0.691311		-0.135609	0.548204	0.589161	0.607498	-0.54145	-1.11949	-0.386719	0.328321		-0.122444	-0.121939	1.44674	1.40969	-0.76985	-0.322361	-1.14331					1.00127	6.20024	2.46328	0.118091	-0.262904	-0.701515	0.405787	0.617551	0.593881	0.890016	0.357513	0.712738	-0.848112	-1.88721	1.02895	0.202906
Q60875	Rho guanine nucleotide exchange factor 2	Arhgef2	S	940	EAQELGSPEDRLQDSSDPDTGSEEEVSSRLS	___3	2.36125	2.35372	2.1825	2.44137	0.548204	1.56578	1.98338	0.96708	0.52598	1.62184	1.9536	2.09712	2.70634	1.53355	2.37504	2.16809	0.692091	1.17361	0.629221		+		+	-0.968921	-2.67391	1.35516	0.274396	-1.29641	-3.46601	2.28463	0.0253485	-0.30766	-0.767751	0.313857	0.744002	-1.42071	-3.66386	2.10607	0.0452408
Q60875	Rho guanine nucleotide exchange factor 2	Arhgef2	S	946	SPEDRLQDSSDPDTGSEEEVSSRLSPPHSPR	___3			-1.1623	-0.591499	-1.0053	-0.766424		-1.62341			-0.408539		-0.723475	-0.71813	-0.109034									-0.00896454	-0.0289752	0.00898859	1	-0.74651	0	0	0.957333	0.0603037	0.193604	0.0633021	0.959768		0	0	1
Q60875	Rho guanine nucleotide exchange factor 2	Arhgef2	S	955	SDPDTGSEEEVSSRLSPPHSPRDFTRMQDIP	___3	2.36125	2.1674	2.42186	2.6379		1.33356	-0.99333		-0.0295506	1.69132	-0.299	2.09712		0.938896	2.61595		0.04146	1.17361			+			-2.22699	-3.06269	1.42528	0.260132	-1.56622	-2.4223	1.34031	0.0700074	0.279031	0.208749	0.0715969	0.950729	-0.291526	-0.204571	0.0724864	0.944785
Q60875	Rho guanine nucleotide exchange factor 2	Arhgef2	S	959	TGSEEEVSSRLSPPHSPRDFTRMQDIPEETE	___3	2.40799	2.1674	2.42186	2.40977		1.33356	-0.99333	0.342351	-0.0295506	1.69132	2.2284	2.3391	2.78492	-0.0027504	1.76739	1.47819	0.04146	0.54195			+		+	-2.18164	-3.03674	1.41426	0.261584	-1.68372	-3.09843	1.89741	0.0300039	-1.34058	-2.36773	1.11344	0.304916	-2.1591	-5.56318	2.30785	0.0300837
Q60875	Rho guanine nucleotide exchange factor 2	Arhgef2	T	944	LGSPEDRLQDSSDPDTGSEEEVSSRLSPPHS	___3			-1.1623	-0.591499	-1.0053	-0.766424		-1.62341			-0.408539		-0.723475	-0.71813	0.981854									-0.00896454	-0.0289752	0.00898859	1	-0.74651	0	0	1	0.605747	0.710554	0.258813	0.792438		0	0	1
Q3UPH7	Rho guanine nucleotide exchange factor 40	Arhgef40	S	397	AGRGAGSRGGEGTSLSPRDKEETRQQEVLVS	___1		-1.27841	-0.822921	-1.09538	-0.786997		-0.668108	-1.49555	-1.28481	-1.57755	-1.99986	-1.65631	-1.91084	-1.62518	-1.84699		-2.26976	-2.21817	-1.56063					0.338017	1.91523	0.820031	0.476022	-0.387067	-1.49752	1.14864	0.22129	0.0559031	0.350792	0.125558	0.903471	-0.160519	-0.458101	0.254631	0.799281
Q3UPH7	Rho guanine nucleotide exchange factor 40	Arhgef40	S	959	QELERRIQQQLGEEASPRSHRRRRADSASSA	___1	2.26867	2.41052	2.65448	2.26773	2.79076	2.67898	2.65303	3.23943	2.77362	2.50019	2.09245	2.0096	1.75776	2.4559	1.62243	1.786	2.74175	2.17588	2.34004					0.307241	2.70813	1.37293	0.269219	0.437397	1.40967	1.03594	0.233161	-0.112174	-0.437178	0.164596	0.871044	0.465952	1.57466	1.11851	0.248259
Q3UPH7	Rho guanine nucleotide exchange factor 40	Arhgef40	S	1485	DVSPGPRNSPSLQPPSPGSSTPALTSGGILG	___1	1.54434	1.64446	1.8176	1.88238	1.11296	1.85748	-2.06274	1.90257	1.75333	1.81728	1.70614	1.92274	1.51874	1.93121	1.53791	1.51563		1.21984	1.55026					-1.41963	-1.40574	0.659967	0.564731	0.102198	0.514107	0.458033	0.742099	-0.0953007	-0.597516	0.23482	0.812579	-0.330823	-1.12292	0.72653	0.43756
Q3UPH7	Rho guanine nucleotide exchange factor 40	Arhgef40	S	1472	QISLASETLDSSGDVSPGPRNSPSLQPPSPG	___1	-1.0548	-1.25923	-0.825459	-1.08267					-1.35995		-1.39073	-0.969799		-1.03477			-1.6367								0	0	0.956865	-0.304411	0	0	0.76796	0.145496	0	0	0.888721	-0.456435	0	0	1
Q3UPH7	Rho guanine nucleotide exchange factor 40	Arhgef40	S	1080	DGPWGIGTPRMERKRSISAQQRLVSELIACE	___1		-0.189991		-0.55513		0.975454	-0.110806	0.29382	-0.12536	0.0536499	-0.0671196	-0.21034												0.804879	1.40469	0.529757	0.650135	0.446597	1.4519	0.918797	0.267		0	0	0.888643		0	0	1
Q3UPH7	Rho guanine nucleotide exchange factor 40	Arhgef40	S	397	AGRGAGSRGGEGTSLSPRDKEETRQQEVLVS	___2	-2.36938	-1.9519	-2.68792	-2.49717	-2.3111	-2.19063	-1.69142	-2.52891			-1.96421	-2.55113		-2.17975		-2.27935		-2.62107						0.312208	1.28271	0.592037	0.609403	-0.152318	0	0	0.782082	0.02812	0.0944709	0.0299566	0.99011	-0.363401	0	0	1
Q3UPH7	Rho guanine nucleotide exchange factor 40	Arhgef40	S	1478	ETLDSSGDVSPGPRNSPSLQPPSPGSSTPAL	___2								-0.508189	-1.08753	-0.298988	-0.30629	-0.29179					-0.645779	-0.31711	-1.1354					0	0	-4.34e-08	1		0	0	0.782031		0	0	0.727757	-0.40039	-0.98384	0.547962	0.507467
Q3UPH7	Rho guanine nucleotide exchange factor 40	Arhgef40	S	1485	DVSPGPRNSPSLQPPSPGSSTPALTSGGILG	___2	0.0806789			-0.18549			-0.258638	-0.508189	-1.08753	-0.298988	-0.30629	-0.29179	-0.447275	-0.818609	-0.788073	-1.01711	-0.645779	-0.31711	-1.1354					-0.206228	0	0	0.822459	-0.579164	-1.37823	0.774117	0.292777	-0.613856	-7.53344	2.77919	0.120437	-0.350978	-1.02369	0.653814	0.464752
F6WMJ3	Rho guanine nucleotide exchange factor 6	Arhgef6	S	248	PSNYVREIKPSERPLSPKAIKGFDTAPLTKN	___1		1.51275	1.48128	1.03866	2.2282	2.31205	2.33813	1.76675	1.48253	1.53469	1.02446	0.99531	0.631004	1.65986	-0.494966	0.968904	1.53532	1.0536	0.97879					0.948562	6.05699	2.42594	0.121543	0.250427	0.906592	0.641397	0.490621	-0.291798	-0.459281	0.174001	0.862119	0.305645	0.968832	0.640071	0.496357
F6WMJ3	Rho guanine nucleotide exchange factor 6	Arhgef6	S	663	TMKKFLHKRKTERKASEEEYVIRKSTAALEE	___1			-0.30519	-0.228849	1.13512	0.699573			-0.464851	-0.0766201				0.876484		0.450296								1.18436	5.35688	1.47983	0.246257	-0.00371599	-0.0124768	0.0058064	1	0.988624	0	0	0.951909	0			1
F6WMJ3	Rho guanine nucleotide exchange factor 6	Arhgef6	S	703	AYCTSASFQQGTRKDSVPQVLLPEEEKLIIE	___1	-0.231651	0.159859	-0.00479031	0.19253	1.78208	1.79512		0.6111	0.973438	0.704721	0.325731	0.45256	0.050766	1.64254	0.82888		0.37994	0.255379		+	+			1.75961	12.0867	3.57064	0.068625	0.7341	2.97935	2.3921	0.0312172	0.786597	2.48522	1.0513	0.322121	0.0413068	0.158886	0.0899359	0.965736
F6WMJ3	Rho guanine nucleotide exchange factor 6	Arhgef6	S	722	VLLPEEEKLIIEETRSNGQTIIEEKSLVDTV	___1	-3.06735	-2.88363	-3.47908	-3.33942	-3.72741	-3.24999	-3.46436	-2.54326	-2.89058	-2.64517		-3.44628	-3.499	-3.8476				-3.01686	-3.20695					-0.288216	-1.4708	0.696139	0.545081	0.499368	1.78178	1.405	0.134571	-0.401312	0	0	0.951819	0.360737	1.8161	1.17199	0.273358
F6WMJ3	Rho guanine nucleotide exchange factor 6	Arhgef6	S	148	ATEDQLSERPCGRSSSLSAATSSQTNPQVAV	___1			-0.758981	-0.709719	-0.802801			-1.55199	-0.453152	-0.529449		-0.71809		-0.302349	-1.31649		-1.08367	-0.59499						-0.0684557	0	0	1	-0.110514	-0.19816	0.0836694	0.962619	-0.202786	-0.390593	0.134436	0.895678	-0.12124	0	0	0.94887
Q9ES28-8	Rho guanine nucleotide exchange factor 7	Arhgef7	S	619	AHSYRMGSASRSRKESAPQVLLPEEEKIIVE	___1	-2.23815		-2.88849	-2.44565	-1.46425		-2.18249			-2.85369		-2.68877		-1.41571	-2.39446			-3.13887						0.700728	1.92177	0.822823	0.474894	-0.329593	0	0	0.877595	0.783689	0	0	0.802286	-0.4501	0	0	0.836661
Q9ES28-8	Rho guanine nucleotide exchange factor 7	Arhgef7	S	516	TMKKLLPKRKPERKPSDEEFAVRKSTAALEE	___1	0.0971603	-0.174551	0.310309	0.455421	-0.19478	0.495888	0.23921	-1.38796	-1.19537				-0.329475		-0.258509	-0.337576			-1.20582		+			0.00802008	0.0342896	0.0114531	1	-1.46375	-4.66517	2.62336	0.0209863	-0.167114	0	0	0.802223	-0.876345	0	0	0.835001
Q9ES28-8	Rho guanine nucleotide exchange factor 7	Arhgef7	S	340	LFPNLLLMLSASPRMSGFIYQGKLPTTGMTI	___1	1.64363	1.60302	2.17208	2.00787	1.99585	1.96941	1.90395	1.92883	2.0298	1.98085	1.72253	1.28146	1.10188	1.42584	1.08593	0.900911	1.49765	0.989309	1.28685					0.0997537	0.600479	0.240812	0.850511	0.123177	0.462475	0.307787	0.779117	-0.378265	-1.89056	0.88053	0.374702	-0.110689	-0.329333	0.178089	0.872993
Q9ES28-8	Rho guanine nucleotide exchange factor 7	Arhgef7	S	638	VLLPEEEKIIVEETKSNGQTVIEEKSLVDTV	___1	-2.35436		-2.63358	-2.49889						-2.70319		-2.83659						-3.51603							0	0	0.89015	-0.20758	0	0	0.877085		0	0	0.802159	-0.679441	0	0	0.835056
Q9ES28-8	Rho guanine nucleotide exchange factor 7	Arhgef7	S	7	_________MTDNTNSQLVVRAKFNFQQTNE	___1		-2.528	-1.21353	-2.52931			-1.20434		-2.77642									-1.85945						0.885938	0	0	0.890084	-0.68614	0	0	0.87702	0	0	-4.34e-08	1		0	0	0.835111
E9QAQ7	AT-rich interactive domain-containing protein 1A	Arid1a	S	1946	SAEATKESSKFPFGISPAQSHRNIKILEDEP	___1		-1.89997	-1.30144	-2.55817	-1.76296	-1.77142	-1.69554	-2.22476	-2.0442	-2.53367			-2.23916	-2.2509	-2.73941	-2.8604	-2.3902		-2.27728					0.176552	0.485413	0.185239	0.898786	-0.347682	-0.70949	0.373562	0.613296		0	0	1	-0.0945759	0	0	0.990727
E9QAQ7	AT-rich interactive domain-containing protein 1A	Arid1a	S	605	QTAYSQQRFPPPQELSQDSFGSQASSAPSMT	___1	0.893679			0.704151	1.43171			1.4971	1.07266	0.675072	1.00737													0.632789	0	0	1	0.282695	0.68211	0.361621	0.644095		0	0	1		0	0	0.990805
E9QAQ7	AT-rich interactive domain-containing protein 1A	Arid1a	S	697	FSPHTSPHLPGIRGPSPSPVGSPASVAQSRS	___1	3.29991	3.30428	3.17827	2.84788	3.25739	3.38864	3.25627	2.88615	2.81401	2.86536	3.07928		2.91649	2.90353	3.07988	2.54568	2.74346	2.32212	2.14933					0.143183	1.08342	0.484023	0.676774	-0.302412	-1.3252	1.18815	0.26703	-0.250401	-1.23256	0.514955	0.583176	-0.592918	-1.76607	1.06281	0.228748
E9QAQ7	AT-rich interactive domain-containing protein 1A	Arid1a	S	703	PHLPGIRGPSPSPVGSPASVAQSRSGPLSPA	___1	-1.54411	-1.74918	-2.33227	-1.2602	-1.40978	-0.417124	-1.31492	-2.0721	-1.41707	-1.9666	-1.69684	-2.13618	-1.68217	-1.16102	-1.07998	-1.06244	-1.833		-1.96539					0.674167	1.78827	0.873667	0.450386	-0.0971498	-0.23255	0.112311	0.93719	0.920165	5.50011	2.27346	0.137884	-0.0607967	-0.203658	0.108216	0.940422
E9QAQ7	AT-rich interactive domain-containing protein 1A	Arid1a	S	773	PQMPQYTSPQPGSALSPRQPSGGQMHSGVGS	___1		-0.87657	-0.91326		-0.762789	-0.819517	-1.11892			-1.00062			-1.98129	-1.49023		-1.71961								-0.00549348	-0.0383418	0.0124124	1	-0.105705	0	0	1		0	0	1		0	0	0.990883
E9QAQ7	AT-rich interactive domain-containing protein 1A	Arid1a	S	365	AVSGGAQQRSHHAPMSPGSSGGGGQPLARTP	___1	2.39474	2.51421	2.32666	2.56819	3.1235	2.50481	2.70242	2.54295	2.36593	2.31329	1.4499	2.01667	1.83253	2.24616	1.86038	1.58189	2.02827	2.43856	1.5943					0.325963	1.96415	0.971754	0.407479	-0.0435592	-0.23258	0.194546	0.937257	0.105948	0.409015	0.152748	0.878618	0.254011	0.642372	0.358157	0.696057
E9QAQ7	AT-rich interactive domain-containing protein 1A	Arid1a	T	1890	PCPTPPRKHLTTVEGTPGTTEQEGPPPDGLP	___1	0.858969	0.810659	1.27384	1.0452			1.36879	0.85323	0.868219	0.501541	0.308371	0.42643	0.889975	0.898666	0.935551	0.864925	0.0724602	-0.60795	0.0267792					0.371628	0	0	0.881306	-0.25617	-0.986056	0.770046	0.427166	0.369692	2.20835	1.03718	0.325021	-0.711162	-1.85997	1.18411	0.179964
E9QAQ7	AT-rich interactive domain-containing protein 1A	Arid1a	S	697	FSPHTSPHLPGIRGPSPSPVGSPASVAQSRS	___2	2.09813	1.92227	1.69749	1.86082	1.8044	2.21772	2.16684	1.34382	1.07904	1.46522	1.96892	1.98583	1.43097	2.16364	2.3016	2.07509	1.21192	1.50354	1.03163		+			0.168311	1.14946	0.519475	0.656021	-0.598651	-2.52913	2.1451	0.0514581	0.178054	2.52401	1.18656	0.28948	-0.546213	-1.664	1.12539	0.224422
E9QAQ7	AT-rich interactive domain-containing protein 1A	Arid1a	S	699	PHTSPHLPGIRGPSPSPVGSPASVAQSRSGP	___2	-1.40987	-0.807121	-0.99245	-1.10229	-0.790106	-0.464733	-0.70245	-1.22928	-1.82966	-1.74415	-0.80917	-0.591339	-1.24883	-0.844	-0.678314	-0.536392	-1.04215	-1.48939	-1.42878					0.425502	2.50091	1.26417	0.297746	-0.523097	-1.65189	1.21795	0.161932	-0.0498842	-0.395121	0.14696	0.884024	-0.436992	-1.28992	0.850154	0.338282
E9QAQ7	AT-rich interactive domain-containing protein 1A	Arid1a	S	703	PHLPGIRGPSPSPVGSPASVAQSRSGPLSPA	___2	2.09813	1.92227	1.69749	1.86082	1.8044	2.21772	2.16684	1.34382	1.07904	1.46522	1.96892	1.98583	1.43097	2.16364	2.3016	2.07509	1.21192	1.50354	1.03163		+			0.168311	1.14946	0.519475	0.655896	-0.598651	-2.52913	2.1451	0.0514282	0.178054	2.52401	1.18656	0.289314	-0.546213	-1.664	1.12539	0.224334
E9QAQ7	AT-rich interactive domain-containing protein 1A	Arid1a	S	697	FSPHTSPHLPGIRGPSPSPVGSPASVAQSRS	___3	-1.48953	-1.49264	-1.73262	-1.69842	-0.398045	-0.528112	-0.489513	-1.14941		-1.14769	-0.87542		-1.35946			-0.624815				+	+			1.13141	13.5361	4.40423	0.0934118	0.454754	2.29962	2.01565	0.0806921	0.0473156	0	0	0.675677		0	0	1
E9QAQ7	AT-rich interactive domain-containing protein 1A	Arid1a	S	699	PHTSPHLPGIRGPSPSPVGSPASVAQSRSGP	___3	-1.48953	-1.49264	-1.73262	-1.69842	-0.398045	-0.528112	-0.489513	-1.14941		-1.14769	-0.87542		-1.35946			-0.624815				+	+			1.13141	13.5361	4.40423	0.0882222	0.454754	2.29962	2.01565	0.0806237	0.0473156	0	0	0.675632		0	0	1
E9QAQ7	AT-rich interactive domain-containing protein 1A	Arid1a	S	703	PHLPGIRGPSPSPVGSPASVAQSRSGPLSPA	___3	-1.48953	-1.49264	-1.73262	-1.69842	-0.398045	-0.528112	-0.489513	-1.14941		-1.14769	-0.87542		-1.35946			-0.624815				+	+			1.13141	13.5361	4.40423	0.0835789	0.454754	2.29962	2.01565	0.0806579	0.0473156	0	0	0.675587		0	0	1
E9Q4N7	NA	Arid1b	S	1550	YQTPPSLPNHISRAPSPASFQRSLESRMSPS	___1	-1.08418	-1.06717	-0.93006	-1.29068	-1.98016	-1.7415	-1.05461	-1.94299	-1.89491	-1.39157	-1.67148	-1.25086	-1.3147	-1.72926	-2.33319	-2.23556	-1.82806	-1.72547	-2.03244		+			-0.499068	-2.01046	0.997458	0.396076	-0.650134	-2.39207	1.89177	0.060462	-0.638163	-2.21562	0.944982	0.354756	-0.449642	-1.73636	1.32416	0.205274
E9Q7E2	NA	Arid2	S	1385	IPNHKTSNHVGNGEISPVEPQGTSGATQQDT	___1	-0.0269012	0.21438	0.19378	0.117281	-0.138723	0.290043			-0.152262	-0.274698	0.399261	0.26754	0.692844	1.06231	0.397572	0.479082	-0.39036	-0.645861	-0.0583305				+	-0.048975	-0.31641	0.114913	0.961205	-0.338115	-1.77811	1.70028	0.150607	0.225232	0.978808	0.416692	0.663301	-0.818066	-2.62626	1.74415	0.0920111
E9Q7E2	NA	Arid2	S	631	PISTPVVRVDAVADLSPTPSPAGIPHGPQAA	___1	-0.703381	-0.849541	-0.6069	-0.18388		-0.89451	0.658417	-0.530129	0.264729	-0.0567589			-0.209595	-0.123476	-0.037981	-0.439083	-0.146358	-0.63216	-0.360279					0.467878	0.896964	0.376292	0.746339	0.478539	1.34132	0.915809	0.260382	0.379333	0	0	0.962408	-0.170005	0	0	0.958817
E9Q7E2	NA	Arid2	T	692	VAQTVSRIPPNPSVHTHQQQNSPVTVIQNKA	___1		-1.38805	-1.2065	-1.33859				-1.03341			-1.13357														0	0	0.879676	0.277636	0	0	0.858323		0	0	0.79026		0	0	0.873304
Q62431	AT-rich interactive domain-containing protein 3A	Arid3a	S	78	LAAMRAAAAGLGHPSSPGGSEDGPPISGDED	___1	0.54546	0.21559	-0.0273809	-0.0230999	0.95014	0.565729	0.472822	0.335589	0.292068	0.31142	-0.474249	-0.17347	-0.899784	0.145163	-0.398069	-0.818552		-0.204161	-0.970011					0.485255	2.41125	1.21631	0.314206	0.135384	0.520282	0.359863	0.736735	-0.109974	-0.364094	0.134175	0.896062	-0.0712516	-0.144154	0.0614256	0.973905
Q62431	AT-rich interactive domain-containing protein 3A	Arid3a	S	89	GHPSSPGGSEDGPPISGDEDTAREGTLSSPA	___1	-1.07736	-1.43905			-0.620239	-0.592855	-0.445955		-1.87759			-1.38225	-1.28711	-0.680321	-0.338965	-1.1082	-1.46549							0.705191	4.64497	1.72558	0.200985	-0.619385	0	0	0.769956	0.303809	0.763614	0.300458	0.756256	-0.130811	0	0	1
Q62431	AT-rich interactive domain-containing protein 3A	Arid3a	S	102	PISGDEDTAREGTLSSPALHGSVLEGAGHAE	___1	-0.631481	-1.69601			-0.500654		-0.75786					-0.93211	-1.57108	-0.657454	-0.660381	-2.21917	-0.17931							0.534485	0.976091	0.364554	0.754553		0	0	0.770004	-0.246885	0	0	0.871129	1.07229	0	0	1
Q62431	AT-rich interactive domain-containing protein 3A	Arid3a	S	127	GAGHAEGDRHLMDVGSDDDDTKSKWEEQELE	___1	3.61901	3.66295	3.12712	3.24238	3.57958	3.96406	3.53831	3.86656	3.60182	2.73327	3.40403	3.49848	2.65675	3.57838	4.07263	3.15023	3.65677	3.58707	3.22081					0.281116	1.44143	0.679793	0.553972	-0.0123139	-0.0288123	0.0125788	1	0.251436	0.876836	0.36645	0.705729	0.301798	0.75714	0.432584	0.632319
Q62431	AT-rich interactive domain-containing protein 3A	Arid3a	S	339	MKYLYPYECERRGLSSPNELQAAIDSNRREG	___1			-1.78874			-1.09056						-2.03836		-1.42468	-1.43334	-1.32093			-2.13675					0.698179	0	0	0.943572		0	0	0.77004	0.64538	0	0	0.871054	-0.0983887	0	0	1
Q62431	AT-rich interactive domain-containing protein 3A	Arid3a	S	77	ALAAMRAAAAGLGHPSSPGGSEDGPPISGDE	___2						-1.69743	-1.65025					4.43874		4.26749	4.02343	3.71059		4.49107							0	0	0.815294	0			1	-0.438229	0	0	0.720197	0.05233	0	0	1
Q62431	AT-rich interactive domain-containing protein 3A	Arid3a	S	78	LAAMRAAAAGLGHPSSPGGSEDGPPISGDED	___2	3.82134	3.94631	3.755	3.49675	3.10474	4.07398	4.0063	3.8468	3.81092	4.01606	4.43233	4.43874	3.51672		4.02343	3.71059	4.24853	4.49107	4.0284					-0.0265123	-0.0932211	0.0318216	1	0.13641	0.609095	0.49314	0.674295	0.222761	0.216658	0.0744961	0.948082	0.126738	0.29192	0.140409	0.893301
Q62431	AT-rich interactive domain-containing protein 3A	Arid3a	S	82	RAAAAGLGHPSSPGGSEDGPPISGDEDTARE	___2	3.82134	3.94631	3.755	3.49675	3.10474	4.07398	4.0063	3.8468	3.81092	4.01606	4.43233	4.43874	3.51672	4.26749	4.02343	3.71059	4.24853	4.49107	4.0284					-0.0265123	-0.0932211	0.0318216	1	0.13641	0.609095	0.49314	0.674385	-0.435026	-2.09064	0.893814	0.368792	0.126738	0.29192	0.140409	0.893417
Q62431	AT-rich interactive domain-containing protein 3A	Arid3a	S	89	GHPSSPGGSEDGPPISGDEDTAREGTLSSPA	___2	2.20192	1.63002	1.62637	1.75525	1.75003	1.93375	2.20566	1.44183	1.40288	1.48348	2.42923	2.09652	1.66166		2.69488	2.39374	1.64783	2.13526	1.79475					0.159758	0.817149	0.345815	0.768872	-0.36066	-1.37498	1.11397	0.246189	0.348492	1.85053	0.792259	0.410936	-0.203189	-0.556674	0.313374	0.743439
Q62431	AT-rich interactive domain-containing protein 3A	Arid3a	S	101	PPISGDEDTAREGTLSSPALHGSVLEGAGHA	___2	-0.22698				-0.553268							0.186451	-0.742476	-0.277355	-0.203079	-0.322804	-0.307589		-0.64147					-0.326281	0	0	0.815238		0	0	0.79604	-0.345212	-3.71662	1.46998	0.224768	-0.196517	-0.331085	0.137279	0.88572
Q62431	AT-rich interactive domain-containing protein 3A	Arid3a	S	102	PISGDEDTAREGTLSSPALHGSVLEGAGHAE	___2	-0.22698				-0.553268							0.186451	-0.742476	-0.277355	-0.203079	-0.322804	-0.307589	-1.91139	-0.64147					-0.326281	0	0	0.815182		0	0	0.795989	-0.345212	-3.71662	1.46998	0.22457	-0.675471	-0.824263	0.379782	0.606102
Q62431	AT-rich interactive domain-containing protein 3A	Arid3a	S	358	LQAAIDSNRREGRRQSFGGSLFAYSPSGAHS	___2		-0.59524	-0.336421	-1.61493		-1.53215					-0.60022	-0.138439	-1.35588	-0.614393	-0.749647	-1.02537	-1.16678	-0.26869						-0.683288	0	0	0.815127		0	0	0.796903	-0.465696	-2.53006	1.18936	0.289439	-0.0195564	-0.0293049	0.0111435	1
Q62431	AT-rich interactive domain-containing protein 3A	Arid3a	S	367	REGRRQSFGGSLFAYSPSGAHSMLPSPKLPV	___2		-0.59524	-0.336421	-1.61493		-1.53215					-0.60022	-0.138439	-1.35588	-0.614393	-0.749647	-1.02537	-1.16678	-0.26869						-0.683288	0	0	0.815071		0	0	0.796851	-0.465696	-2.53006	1.18936	0.289273	-0.0195564	-0.0293049	0.0111435	1
Q62431	AT-rich interactive domain-containing protein 3A	Arid3a	S	78	LAAMRAAAAGLGHPSSPGGSEDGPPISGDED	___3	1.55311	1.73159	1.39152	1.58316	1.73009			1.91911	1.11382	1.70319	2.45208	2.43807	1.85583	2.65428	2.61273	2.1995		2.36995	1.97929					0.165243	0	0	0.758289	0.0138617	0.0436469	0.0215125	1	0.0437657	0.233442	0.0806914	0.943933	-0.0740426	-0.188673	0.0880542	0.949838
Q62431	AT-rich interactive domain-containing protein 3A	Arid3a	S	82	RAAAAGLGHPSSPGGSEDGPPISGDEDTARE	___3	1.55311	1.73159	1.39152	1.58316	1.73009			1.91911	1.11382	1.70319	2.45208	2.43807	1.85583	2.65428	2.61273	2.1995	1.75165	2.36995	1.97929					0.165243	0	0	0.75824	0.0138617	0.0436469	0.0215125	1	0.0437657	0.233442	0.0806914	0.943827	-0.215033	-0.586214	0.332108	0.727327
Q62431	AT-rich interactive domain-containing protein 3A	Arid3a	S	89	GHPSSPGGSEDGPPISGDEDTAREGTLSSPA	___3	1.55311	1.73159	1.39152	1.58316	1.73009			1.91911	1.11382	1.70319	2.45208	2.43807	1.85583	2.65428	2.61273	2.1995	1.75165	2.36995	1.97929					0.165243	0	0	0.758192	0.0138617	0.0436469	0.0215125	1	0.0437657	0.233442	0.0806914	0.943722	-0.215033	-0.586214	0.332108	0.72721
Q3V3M5	AT-rich interactive domain-containing protein 3B	Arid3b	S	145	PRATPMSSLLPVPGLSPQGQQTKEDHTKDAS	___1	-2.49266			-2.14039	-3.19579	-2.37613		-1.81358			-1.951		-2.85567		-2.27356				-1.85453					-0.469434	-1.05237	0.394678	0.734572	0.502945	0	0	1	-0.270762	0	0	0.976427	0.548801	0	0	1
F8VPQ2	NA	Arid4a	S	427	HHEPKVKEEKKDFEDSMDEALKEAPEMPLLD	___1			-1.62527	-1.52331		-1.35364	-1.43899	-1.07062	-1.95272	-1.52292	-1.63355	-1.65082	-1.75514	-1.70107	-2.22724	-1.63869	-1.48026	-1.72098						0.177975	2.6768	0.936239	0.420377	0.0588698	0.136601	0.0604036	1	-0.295446	-1.44883	0.655671	0.486868	0.0792182	0.391709	0.305484	0.843766
F8VPQ2	NA	Arid4a	S	867	YEKEKKLKRKILGQQSPEKKLRLDNGMEMTT	___1	2.5534	2.38693	2.42824	2.69812	2.78002	2.53201	2.68901	2.66296	2.60271	2.62251	2.32735	2.31706	2.24804	2.54701	1.5588	2.29901	2.50854	2.0403	2.50592					0.150336	1.46385	0.692268	0.546444	0.112721	0.611848	0.62261	0.672316	-0.187263	-0.488648	0.181389	0.856084	0.0541019	0.210003	0.12569	0.933863
F8VPQ2	NA	Arid4a	S	935	EPDQGLQELTSEKSDSPAEEEPVHTPLKEEE	___1		-2.18831	-1.75427	-1.70058	-1.19204	-1.74885	-1.25252		-0.798141	-1.14517	-1.54869	-1.82774	-2.12551	-1.21327	-2.30918	-1.59053	-1.13249	-1.94411	-0.95649		+			0.483246	2.06143	0.965463	0.410167	0.909398	2.69356	1.50277	0.0714977	0.332029	0.690806	0.277626	0.775947	0.489614	1.09593	0.636745	0.426602
F8VPQ2	NA	Arid4a	S	712	DSCSSDSEADDQLEKSSGGEDLSPDVKEELE	___1		-1.67632	-0.80446	-0.798649	-0.522467	-1.16173	-0.365257	-0.70349	-1.27285		-1.06908	-0.876089	-1.52235		-2.16289		-1.33559	-0.712301	-0.64747					0.409993	1.07914	0.466922	0.689397	0.104973	0.19727	0.0842158	0.963417	-1.23015	0	0	0.949854	0.257387	0.65791	0.369863	0.686938
F8VPQ2	NA	Arid4a	S	713	SCSSDSEADDQLEKSSGGEDLSPDVKEELEK	___1	-1.1324	-0.92935	-1.60187		-0.522467	-1.21046	-1.34181	-0.4463			-1.06908		-2.0491					-0.712301	-0.64747					0.196297	0.608073	0.239598	0.85067	0.774907	0	0	1		0	0	0.949765	0.879206	1.48745	0.666985	0.348026
F8VPQ2	NA	Arid4a	S	719	EADDQLEKSSGGEDLSPDVKEELEKNENAHD	___1				-2.78794		-3.01051	-2.74893	-2.37714	-1.73643	-1.81334	-3.05783			-2.57968			-2.41552	-2.72197	-2.23094					-0.0917807	0	0	0.999258	0.812303	0	0	1	0.864572	0	0	0.949676	0.601686	0	0	0.97549
F8VPQ2	NA	Arid4a	S	159	RRSSLPITEDEKEEESSEEEDEDKRRLNDEL	___2	0.32501	0.0965195	-0.255549	-0.0922604	0.21941	0.604391	1.1124	1.43264		1.6151	1.11807	0.705339	0.576956	1.18868	1.37286	0.545429	1.35935	1.69754	1.20247		+			0.626973	2.39248	1.20624	0.317215	1.50544	5.09281	2.81438	0.0237851	0.24928	0.818251	0.33804	0.728003	0.619665	1.9422	1.32422	0.165494
F8VPQ2	NA	Arid4a	S	160	RSSLPITEDEKEEESSEEEDEDKRRLNDELL	___2	0.32501	0.0965195	-0.255549	-0.0922604	0.21941	0.604391	1.1124	1.43264		1.6151	1.11807	0.705339	0.576956	1.18868	1.37286	0.545429	1.35935	1.69754	1.20247		+			0.626973	2.39248	1.20624	0.31706	1.50544	5.09281	2.81438	0.0236872	0.24928	0.818251	0.33804	0.727887	0.619665	1.9422	1.32422	0.165578
F8VPQ2	NA	Arid4a	S	560	SDEEEEKSQEREETESRCDSEGEDEEDDTEP	___2	-1.85706	-1.53262	-1.78367			-2.32653	-1.62073	-0.990661	-1.52637	-0.838369	-0.68796		-1.63419	-0.955967	-1.3051		-1.27846	0.0840492						-0.249173	-0.853305	0.34084	0.772854	0.605983	1.83297	1.23419	0.140072	-0.031395	-0.0702821	0.0221099	0.996874	0.563868	0.606685	0.246611	0.741402
F8VPQ2	NA	Arid4a	S	564	EEKSQEREETESRCDSEGEDEEDDTEPCLTG	___2	-1.85706	-1.53262	-1.78367			-2.32653	-1.62073	-0.990661	-1.52637	-0.838369	-0.68796		-1.63419	-0.955967	-1.3051		-1.27846	0.0840492						-0.249173	-0.853305	0.34084	0.772742	0.605983	1.83297	1.23419	0.140029	-0.031395	-0.0702821	0.0221099	0.996771	0.563868	0.606685	0.246611	0.741285
F8VPQ2	NA	Arid4a	S	933	TAEPDQGLQELTSEKSDSPAEEEPVHTPLKE	___2		-1.88387				-0.426233	-1.60516	-1.12641	-1.16751	-0.94137	-1.79008	-1.7405	-2.18313	-1.62803		-1.28139		-0.56753						0.868165	0	0	0.846051	0.805441	0	0	0.900148	0.310579	1.77388	0.661381	0.485001	1.33704	0	0	0.880554
F8VPQ2	NA	Arid4a	S	935	EPDQGLQELTSEKSDSPAEEEPVHTPLKEEE	___2		-1.88387				-0.426233	-1.60516	-1.12641	-1.16751	-0.94137	-1.79008	-1.7405	-2.18313	-1.62803		-1.28139		-0.56753						0.868165	0	0	0.845991	0.805441	0	0	0.90126	0.310579	1.77388	0.661381	0.484877	1.33704	0	0	0.880616
F8VPQ2	NA	Arid4a	S	712	DSCSSDSEADDQLEKSSGGEDLSPDVKEELE	___2		-2.92211				-1.41718	-3.09151	-2.46089		-1.65407						-2.93333		-2.86594						0.667757	0	0	0.845931	0.864629	0	0	0.901197	-0.0277557	0	0	0.75092		0	0	0.880677
F8VPQ2	NA	Arid4a	S	713	SCSSDSEADDQLEKSSGGEDLSPDVKEELEK	___2		-2.92211				-1.41718	-3.09151	-2.46089		-1.65407						-2.93333		-2.69954						0.667757	0	0	0.845871	0.864629	0	0	0.901128	-0.0277557	0	0	0.750864		0	0	0.880739
F8VPQ2	NA	Arid4a	S	159	RRSSLPITEDEKEEESSEEEDEDKRRLNDEL	___3	-0.290251		-0.683091	-0.45643							0.505491	-0.24198	0.089386	-0.214581	-0.304504		-0.895029	-0.24115							0	0	0.765615		0	0	0.950691	-0.280868	-0.892445	0.358619	0.711872	-0.685722	-1.45725	0.792247	0.307835
F8VPQ2	NA	Arid4a	S	160	RSSLPITEDEKEEESSEEEDEDKRRLNDELL	___3	-0.290251		-0.683091	-0.45643							0.505491	-0.24198	0.089386	-0.214581	-0.304504		-0.895029	-0.24115							0	0	0.765566		0	0	0.950615	-0.280868	-0.892445	0.358619	0.711754	-0.685722	-1.45725	0.792247	0.307742
F8VPQ2	NA	Arid4a	S	147	GTPVIAKKTNRGRRSSLPITEDEKEEESSEE	___3			-0.683091	-0.45643							0.505491	-0.24198	0.089386	-0.214581	-0.304504		-0.895029	-0.24115							0	0	0.765517		0	0	0.953281	-0.280868	-0.892445	0.358619	0.711637	-0.685722	-1.45725	0.792247	0.307928
A2CG63	AT-rich interactive domain-containing protein 4B	Arid4b	S	295	EEEEEEDDEKEKEDNSSEEEEEIEPFPEERE	___1		-0.76351	-0.119151	-0.37347		-0.749889	-0.751839	-0.374961	-1.03036	-0.491919	-0.533249	-0.664961	-0.0126743	-0.644535	0.0155678	-1.10732	-0.564499	-0.79179	-0.548059					-0.332153	-1.37306	0.579446	0.619543	-0.213703	-0.569277	0.317782	0.708004	-0.177516	-0.463394	0.175761	0.862075	-0.231155	-0.735909	0.467164	0.643607
A2CG63	AT-rich interactive domain-containing protein 4B	Arid4b	S	296	EEEEEDDEKEKEDNSSEEEEEIEPFPEEREN	___1	-0.92318	-0.76351	-0.119151		-0.269547	-0.749889	-0.751839	-0.374961	-1.03036	-0.491919	-0.533249	-0.664961	-0.0126743	-0.644535	0.0155678	-1.10732	-0.564499	-0.79179	-0.548059					0.0115255	0.0392698	0.0129789	1	-0.0304667	-0.0728858	0.0323196	1	-0.177516	-0.463394	0.175761	0.861966	-0.231155	-0.735909	0.467164	0.64349
A2CG63	AT-rich interactive domain-containing protein 4B	Arid4b	S	756	STHSRNELISKEEQSSPSLLEENKVHTDLVI	___1	1.20306	0.969599	1.18736	1.16943	1.20957	0.974688		0.79041	0.950319	0.792091	1.01468	0.646021	1.03328	0.775621	1.28349	0.881552	0.684711	0.300919	0.55707					-0.0402346	-0.368815	0.136108	0.940468	-0.288089	-1.61435	1.84125	0.170561	0.0476042	0.222654	0.0784632	0.945412	-0.383759	-1.42546	1.06584	0.292415
A2CG63	AT-rich interactive domain-containing protein 4B	Arid4b	S	914	GFSEVAEKRIKLLNNSDERLQNNRAKDRKDV	___1							-1.52764					-2.53608	-2.62814		-2.36784	-2.34862									0	0	1	0			1	0.177849	0	0	1		0	0	0.990961
A2CG63	AT-rich interactive domain-containing protein 4B	Arid4b	S	482	SLGSKKSLLECIPAQSDEEKEAHITKLEENE	___1	-0.164631	-0.316141	-0.156171	-0.16609	0.122519	0.330404	0.221258		-0.106621		0.00476074	-0.204821	-0.050354	0.280088	0.231787	0.0824718	-0.195889	-0.0297108	-0.729099					0.425484	6.27312	2.82064	0.0955282	0.0941374	0	0	1	0.118482	0.59631	0.234276	0.812784	-0.234762	-0.733429	0.460645	0.645221
A2CG63	AT-rich interactive domain-containing protein 4B	Arid4b	S	668	EKYSPKNCKLRRLSKSPFQSNPSPEMVSKLD	___1	-0.887491	-1.1112	-1.29095	-1.43164	-0.942526	-1.05557	-1.03562	-0.682389	-0.664591	-0.43685	-1.34714	-1.32352	-1.52032	-0.948063	-0.939852	-1.06262	-0.93384	-0.70138	-0.806		+		+	0.16908	1.18941	0.541098	0.643151	0.58571	2.30547	1.89955	0.0663395	0.230303	1.79933	0.834598	0.392661	0.583255	3.04616	2.50818	0.065903
A2CG63	AT-rich interactive domain-containing protein 4B	Arid4b	S	675	CKLRRLSKSPFQSNPSPEMVSKLDLADAKNS	___1	0.442329	0.57593	0.41748	0.345251	1.04804	0.587974	0.461063	0.600369	0.274019	-0.16684	0.293331	0.17783	0.231045	0.396603	0.528116	0.097292	0.3416	0.0036087	0.305861					0.253778	1.58903	0.762149	0.50809	-0.209398	-0.710964	0.480302	0.603106	-0.0427825	-0.216007	0.075953	0.947222	-0.0170453	-0.0802963	0.0522304	1
A2CG63	AT-rich interactive domain-containing protein 4B	Arid4b	S	839	GKRRYCSADECLQTGSPGKKEDRTKSKEPLC	___1	-1.22924	-1.15818	-0.99915	-0.844149	0.159054	-0.558384	-0.801161	-1.07043	-1.5432	-1.14939	-1.04878	-1.2106		-0.910633			-1.27196							0.657513	2.51229	1.27021	0.297427	-0.19666	-0.759157	0.566714	0.571009	0.21906	0	0	1	-0.14227	0	0	0.991038
A2CG63	AT-rich interactive domain-containing protein 4B	Arid4b	S	790	VSKSPERLRKDMEAISEDTDFEEEDEITKKR	___2	-0.433241				-1.04629	-0.928894		-0.829829			-0.96093	-0.766609	-1.42105	-0.724523	-1.47221	-1.80241	-0.77846	-0.836601						-0.554343	0	0	0.86263	-0.396588	0	0	0.921644	-0.420579	-1.28467	0.57145	0.54589	0.241998	0.68858	0.390586	0.679955
A2CG63	AT-rich interactive domain-containing protein 4B	Arid4b	S	295	EEEEEEDDEKEKEDNSSEEEEEIEPFPEERE	___2	0.82267	1.46065	1.18209	1.49647	1.12297	1.5506		1.51565	0.391289	0.895441	1.86758	1.54755	1.59672	1.32987	2.12138	0.735908	0.98283	1.33716	0.59487					0.0963149	0.359218	0.132184	0.943044	-0.306343	-0.714518	0.404307	0.600833	-0.36938	-0.888353	0.372077	0.701753	-0.698996	-2.07835	1.38044	0.145661
A2CG63	AT-rich interactive domain-containing protein 4B	Arid4b	S	296	EEEEEDDEKEKEDNSSEEEEEIEPFPEEREN	___2	0.82267	1.46065	1.18209	1.49647	1.12297	1.5506		1.51565	0.391289	0.895441	1.86758	1.54755	1.59672	1.32987	2.12138	0.735908	0.98283	1.33716	0.59487					0.0963149	0.359218	0.132184	0.942943	-0.306343	-0.714518	0.404307	0.600919	-0.36938	-0.888353	0.372077	0.701635	-0.698996	-2.07835	1.38044	0.145578
A2CG63	AT-rich interactive domain-containing protein 4B	Arid4b	S	668	EKYSPKNCKLRRLSKSPFQSNPSPEMVSKLD	___2	-0.789511	-0.84832	-0.90673	-0.91906	-1.17274	-0.832472	-0.487579	-0.48722	-0.134932	-0.21628		-0.56679		-0.466049	-1.32733	-1.22192	-0.219429	-0.0675011	0.140659		+			0.0349763	0.206728	0.0734633	0.991232	0.586428	2.99488	2.77254	0.0312344	-1.14593	-1.81007	0.774745	0.420838	0.518033	0	0	0.933294
A2CG63	AT-rich interactive domain-containing protein 4B	Arid4b	S	675	CKLRRLSKSPFQSNPSPEMVSKLDLADAKNS	___2	-0.789511	-0.84832	-0.90673	-0.91906	-1.17274	-0.832472	-0.487579	-0.48722	-0.134932	-0.21628		-0.56679		-0.466049	-1.32733	-1.22192	-0.219429	-0.0675011	0.140659		+			0.0349763	0.206728	0.0734633	0.991134	0.586428	2.99488	2.77254	0.031207	-1.14593	-1.81007	0.774745	0.420712	0.518033	0	0	0.926784
A2CG63	AT-rich interactive domain-containing protein 4B	Arid4b	T	793	SPERLRKDMEAISEDTDFEEEDEITKKRKDV	___2	-0.433241				-1.04629	-0.928894		-0.829829			-0.96093	-0.766609	-1.42105	-0.724523	-1.47221	-1.80241	-0.77846	-0.836601						-0.554343	0	0	0.7825	-0.396588	0	0	0.98089	-0.420579	-1.28467	0.57145	0.545768	0.241998	0.68858	0.390586	0.680071
D3Z0W0	AT-rich interactive domain-containing protein 5A	Arid5a	S	53	NTEQSEEGDLPQLPVSPKPDDEQSRSQSPTQ	___1		0.149509	0.9672	0.851391	0.857889	1.10941	1.16952	0.281211	0.94133	0.53133		0.21533		0.748983	1.26786	0.797615		-0.32053	-0.3815					0.389568	1.42853	0.645244	0.576098	-0.0714099	-0.170098	0.0787017	0.978367	0.607988	2.64215	1.11063	0.305565	-0.566345	0	0	1
D3Z0W0	AT-rich interactive domain-containing protein 5A	Arid5a	S	457	VSPMAKVPTERPGAPSPHPSSPGLGSKRGLE	___2			0.27739									-0.802629	-1.40756	-1.47911	-1.1902			-1.70184	-2.1377						0	0	0.857836		0	0	0.918892	-0.671799	-3.34211	1.10206	0.308902	-0.814673	-1.72308	0.794617	0.292379
Q8BM75-2	AT-rich interactive domain-containing protein 5B	Arid5b	S	789	EDLDLVIAGKKARAVSPLDPAKEASGKEKAS	___1		-3.70012			-2.99186	-2.7387																		0.834832	0	0	0.919911		0	0	0.821606	0	0	-4.34e-08	1	0			1
Q640N2	ADP-ribosylation factor-like protein 13B	Arl13b	S	328	RVVDSYREALSQQLDSEDEQDQRGSESGENS	___1	1.28298	1.14373	0.49236	1.31177	0.823509	1.14612	1.46529	1.70611	1.37683	1.21922	0.688381	1.45782	0.613214	1.75541	1.11088	1.49118	1.27008	1.53343	1.07858					0.0872618	0.317306	0.117001	0.958781	0.376343	1.05444	0.692829	0.392181	0.428745	1.45555	0.659123	0.485792	0.374225	0.934706	0.551614	0.513974
Q9D0J4	ADP-ribosylation factor-like protein 2	Arl2	S	45	TTILKKFNGEDVDTISPTLGFNIKTLEHRGF	___1	-1.65921		-1.30507	-1.85714	-0.862677	-0.215588	-0.478641	-0.67406		-1.26242				-1.35647			-1.20767							1.08817	4.39233	1.92955	0.169059	0.638901	1.58712	0.902514	0.223896		0	0	0.807793		0	0	0.814945
Q9JM93	ADP-ribosylation factor-like protein 6-interacting protein 4	Arl6ip4	S	140	QAEALPGPSLDQWHRSAGEDNDGPVLTDEQK	___1	0.95335						1.81643			0.862452		0.956591	0.425205	1.38764	1.39034	1.64393		0.723499	0.54978					0.863079	0	0	0.887757	-0.0908985	0	0	0.892643	0.43589	3.47592	1.39606	0.237093	-0.0542583	-0.142962	0.0634754	0.976749
Q8BH07	ADP-ribosylation factor-like protein 6-interacting protein 6	Arl6ip6	S	80	SETKRAPLLPRVGDGSPVLPDKRNGIFPATA	___1	2.19284	2.23347	2.15494	2.42141	2.94929	2.69617		1.14416	1.21654	1.80121	1.87486	2.26678	1.75096	2.50339	1.66041	2.70846	1.24323	0.85556	0.78899		+		+	0.572066	4.85683	2.08101	0.15268	-0.863361	-3.0023	2.23473	0.0311972	0.125167	0.354569	0.13029	0.899557	-1.00161	-3.22784	2.05122	0.058405
Q9D7A8	Armadillo repeat-containing protein 1	Armc1	S	246	VEENTELPDYLPEDESPTKEQDKAVSRVGSH	___1	0.456949	1.1016	1.60721		1.45704	0.759359	1.39294				1.19208	0.89731	0.699936		1.32494	0.267191	-0.736019	-0.338011					+	0.147861	0.369229	0.136278	0.940322		0	0	0.874141	-0.224441	-0.54687	0.205846	0.836645	-1.46679	-4.35491	2.07174	0.0441983
Q9D0L7	Armadillo repeat-containing protein 10	Armc10	S	43	TRGPRRGGRRLRPSRSAEDLTDGSYDDILNA	___1	3.2176			3.17059	3.61387	3.74912	3.88767	-1.59974	3.61247	3.3533		3.1609	2.88509	-2.13218	2.72368	2.78768	3.53923	3.17963	2.9248					0.556124	5.37134	1.89848	0.175559	-1.40542	-0.613877	0.246717	0.689685	-2.04943	-0.974266	0.396011	0.68163	0.191561	0.544195	0.298906	0.758215
Q9D0L7	Armadillo repeat-containing protein 10	Armc10	S	41	RLTRGPRRGGRRLRPSRSAEDLTDGSYDDIL	___2	-0.32185	-0.0361614	-0.542729	-1.19299		-0.778063	0.0716515				-0.17087	-0.441151	-0.608355	-1.21799	-0.608622									0.170225	0.376928	0.13944	0.936977		0	0	0.812891	-0.684919	-2.55674	1.07857	0.31672		0	0	1
Q9D0L7	Armadillo repeat-containing protein 10	Armc10	S	43	TRGPRRGGRRLRPSRSAEDLTDGSYDDILNA	___2	-0.32185	-0.0361614	-0.542729	-1.19299		-0.778063	0.0716515				-0.17087	-0.441151	-0.608355	-1.21799	-0.608622									0.170225	0.376928	0.13944	0.936876		0	0	0.812836	-0.684919	-2.55674	1.07857	0.316567		0	0	1
A6H630	Protein-glutamate O-methyltransferase	Armt1;1700052N19Rik	S	4	____________MAESPAFLSAKDEGSFAYL	___1	-2.79119	-2.92454	-2.92124	-2.91077	-2.46083	-2.9838	-2.48706	-2.07458	-2.64509	-2.37477		-2.53682		-2.44145			-3.1062		-2.39821		+			0.243034	1.64995	0.796245	0.48988	0.522123	2.14888	1.8321	0.0820167	-0.0744305	0	0	0.998682	-0.215385	0	0	0.98724
Q91Z25	Actin-related protein 2/3 complex subunit 1B	Arpc1b	S	314	GMTARERFQNLDKKASSEGGAATGAGLDSLH	___1		-0.657751	-0.615691	-0.400589	-0.443817	-0.181057						-1.04024	-1.35592	-0.565348	-0.856829		-0.729279							0.245574	1.72955	0.739571	0.520871		0	0	0.897457	0.329153	0	0	0.817448	0.468803	0	0	0.823237
Q91Z25	Actin-related protein 2/3 complex subunit 1B	Arpc1b	S	315	MTARERFQNLDKKASSEGGAATGAGLDSLHK	___1	-0.78845					-0.181057	-0.765226	-0.217179		-0.556929	-1.30879						-0.729279	-0.75691						0.315316	0	0	0.901697	0.401396	0	0	0.898316		0	0	0.817382	0.565694	0	0	0.823291
Q9JM76	Actin-related protein 2/3 complex subunit 3	Arpc3	Y	47	APRETKDTDIVDEAIYYFKANVFFKNYEIKN	___1			-2.35326		-2.01181		-2.65592				-3.40875	-2.91532	-3.30269	-3.82333	-3.64816									0.0193892	0	0	0.868238		0	0	0.871233	-0.713273	-2.68558	1.12672	0.302752		0	0	0.936271
P56212	cAMP-regulated phosphoprotein 19	Arpp19	S	2	______________MSAEVPEAASAEEQKEM	___1	-1.17812	-1.49845		-1.09529	-1.73452	-1.61869	-1.80436	-1.13182	-1.45226		-1.46083	-1.78136												-0.461905	-3.43869	1.57963	0.2273	-0.0347536	-0.116383	0.0593648	1		0	0	0.911285		0	0	1
P56212	cAMP-regulated phosphoprotein 19	Arpp19	S	10	______MSAEVPEAASAEEQKEMEDKVTSPE	___1		-1.82977	-1.37114	-0.981989	-1.19548	-1.2723	-1.05472	-1.50983	-1.67483	-1.44069	-0.989618	-1.2935	-0.913795	-1.11548	-1.66805	-1.05595	-1.86785	-1.6542	-1.65977				+	0.22013	0.869545	0.362895	0.755855	-0.147483	-0.415842	0.226545	0.816625	-0.244327	-1.02409	0.439277	0.643654	-0.661635	-2.80764	2.08744	0.0789748
P56212	cAMP-regulated phosphoprotein 19;Alpha-endosulfine	Arpp19;Ensa	S	62	DFLMKRLQKGQKYFDSGDYNMAKAKMKNKQL;DFLRKRLQKGQKYFDSGDYNMAKAKMKNKQL	___1	0.843159	1.52481	2.24911	0.640041	1.67962	0.568968	2.19254	2.12489	1.03697	1.44567	1.67531	1.05194	-0.0393448	0.74988	1.12073	0.32523	1.11411	0.3904	-0.247009					0.166095	0.282056	0.102811	0.970391	0.221563	0.365326	0.167472	0.846869	-0.699485	-2.33426	1.09757	0.310638	-0.476802	-0.647011	0.304764	0.693677
Q8BWG8-2	Beta-arrestin-1	Arrb1	S	404	KGMKDDKDEEDDGTGSPHLNNR_________	___1	0.332949	6.17486	5.6832	5.67606	5.1711	6.02407		6.81334	6.69921	6.33512		5.61991	5.43023	6.65562	5.83659	5.73431	6.20918	6.31559	6.39845				+	1.13082	0.540882	0.209502	0.879942	2.14912	1.23464	0.606982	0.304756	2.96105	1.55435	0.661671	0.484868	0.782672	3.91351	2.36232	0.05624
Q8BWG8-2	Beta-arrestin-1	Arrb1	T	402	RLKGMKDDKDEEDDGTGSPHLNNR_______	___1	2.37076	3.14564	2.06563			2.60683	3.51933	-2.32898	-2.1171	2.95369	2.39234			3.39574				2.87925						0.535733	0.998505	0.407134	0.728297	-3.02481	-1.62946	0.795524	0.185131	1.00341	0	0	0.780088	0.486908	0	0	0.906743
Q99KN1-2	Arrestin domain-containing protein 1	Arrdc1	S	291	LPLFVGNIAVNQTPLSPCPGRESSPGTLSLV	___1	0.36075	-0.00372124	0.750989	-0.81394	0.471514	0.313953	0.968071	0.431319	-1.61233	-1.00685	0.0985317	-0.0273991	-0.829704	0.0244732	-0.681187	-1.78351	-0.0847702	0.0672989	-1.66181					0.510992	1.19469	0.543963	0.641092	-0.802807	-1.08116	0.573795	0.37815	-0.980029	-1.80356	0.836737	0.392431	-0.306903	-0.423577	0.18783	0.820152
E9QN63	Arf-GAP with SH3 domain, ANK repeat and PH domain-containing protein 1	Asap1	S	1146	PERKGVFPVSFVHILSD______________	___1	-3.29383	-3.02867	-2.84404	-4.18238	-2.37003	-2.27286	-2.73428	-2.51187		-3.5482	-3.16395	-3.221	-3.60776	-3.02456	-3.73685	-4.32832	-2.53739	-2.91438						0.878175	2.37395	1.19627	0.3217	0.307196	0.475328	0.219032	0.775153	-0.444659	-1.16429	0.510022	0.587224	0.605017	1.84279	1.11351	0.212059
E9QN63	Arf-GAP with SH3 domain, ANK repeat and PH domain-containing protein 1	Asap1	S	1059	LSPNVQSRDAIQKQASEDSNDLTPTLPETPV	___1	1.83775	1.96735	1.16517	1.83473	1.64638	1.89361	1.75411	2.57102	2.15506	2.21744	1.78243	1.21401	1.23232	1.65712	1.43823	1.24983	1.96032	2.32723	2.28333					0.0634529	0.284837	0.103921	0.968977	0.613257	1.80168	1.2908	0.131537	-0.0446294	-0.220941	0.0778156	0.945995	0.780709	2.44382	1.62632	0.10561
E9QN63	Arf-GAP with SH3 domain, ANK repeat and PH domain-containing protein 1	Asap1	S	732	HVEYEWNLRQDEMDESDDDLDDKPSPIKKER	___1	2.27958	2.67584	2.49389	2.50292	2.93098	2.69503	2.71432	3.66121	3.16296		2.63217	2.39009	1.57548	2.76945	1.77668	1.83307	3.12249	2.84042	2.78557		+			0.292051	2.54004	1.28491	0.294073	0.924027	3.13072	2.04237	0.0358684	-0.41035	-1.24187	0.549556	0.556928	0.716914	1.64344	1.00018	0.228738
E9QN63	Arf-GAP with SH3 domain, ANK repeat and PH domain-containing protein 1	Asap1	S	854	KKRPPPPPPGHKRTLSDPPSPLPHGPPNKGA	___1	0.26849	0.441599	0.64203	0.739431	0.0769386	0.919432	0.23909	1.15893	0.570969	0.405231	0.115992	0.0998402	0.227686	0.59273	-0.531113	0.14436	0.973541	0.61191	0.922781				+	-0.111069	-0.445797	0.171092	0.911653	0.188823	0.57542	0.351085	0.696589	-0.136204	-0.399726	0.148874	0.882461	0.688238	3.12876	2.33972	0.0613643
E9QN63	Arf-GAP with SH3 domain, ANK repeat and PH domain-containing protein 1	Asap1	S	858	PPPPPGHKRTLSDPPSPLPHGPPNKGAIPWG	___1	-0.12076	0.102129	-0.204989	-0.52981	-0.236197	-0.365478	0.18293	0.50397	0.287859	0.169331	-0.410568	-0.0173206	-1.29099	-0.467871	-1.3891	-0.964098	-0.130209	-0.21884	-0.42907					0.0487742	0.234692	0.0842015	0.983976	0.508744	1.84797	1.47229	0.123582	-0.543083	-1.5853	0.725659	0.446937	0.313588	0.64415	0.334391	0.695489
E9QN63	Arf-GAP with SH3 domain, ANK repeat and PH domain-containing protein 1	Asap1	S	1045	QPPSEVTQRSHTGDLSPNVQSRDAIQKQASE	___1	-0.160151			0.0877609	0.12574	0.202789			0.0617599	0.09342	-0.127079	0.0337296		-0.592569	-0.117741		-0.42738	-0.20665						0.200459	1.54428	0.58084	0.618143	0.113785	0.505795	0.338521	0.779157	-0.308476	-1.23066	0.464017	0.62518	-0.27034	-1.14286	0.72984	0.476318
E9QN63	Arf-GAP with SH3 domain, ANK repeat and PH domain-containing protein 1	Asap1	S	732	HVEYEWNLRQDEMDESDDDLDDKPSPIKKER	___2	0.128929	0.60828	0.62407	0.635851		0.0833759	0.35055	-0.16694	-1.06583	-0.392059	0.531071	0.245529	-0.289814	0.127727	-0.908859	0.13228	-0.41057	0.18301	-0.266621		+			-0.282319	-1.39334	0.62718	0.588862	-1.04089	-2.81989	1.92857	0.0378179	-0.643925	-1.798	0.833929	0.392947	-0.326989	-0.818002	0.472855	0.591954
E9QN63	Arf-GAP with SH3 domain, ANK repeat and PH domain-containing protein 1	Asap1	S	741	QDEMDESDDDLDDKPSPIKKERSPRPQSFCH	___2	0.128929	0.60828	0.62407	0.635851		0.0833759	0.35055	-0.16694	-1.06583	-0.392059	0.531071	0.245529	-0.289814	0.127727	-0.908859	0.13228	-0.41057	0.18301	-0.266621		+			-0.282319	-1.39334	0.62718	0.588731	-1.04089	-2.81989	1.92857	0.0378464	-0.643925	-1.798	0.833929	0.392819	-0.326989	-0.818002	0.472855	0.592068
E9QN63	Arf-GAP with SH3 domain, ANK repeat and PH domain-containing protein 1	Asap1	S	854	KKRPPPPPPGHKRTLSDPPSPLPHGPPNKGA	___2		1.66418	1.36141	1.33151	-0.90799	-1.04453	-1.62961	-0.0737009	-0.639751	0.299961	1.22476	1.25765	1.49888	-0.560259	-1.33953	-0.338695	-0.29376	0.228859	-0.198019	+	+		+	-2.64641	-10.7794	3.37674	0.0756279	-1.5902	-4.04528	2.25207	0.0247152	-2.04636	-6.61554	2.56753	0.119023	-1.41474	-5.00946	2.82699	0.0232439
E9QN63	Arf-GAP with SH3 domain, ANK repeat and PH domain-containing protein 1	Asap1	S	858	PPPPPGHKRTLSDPPSPLPHGPPNKGAIPWG	___2		1.66418	1.36141	1.33151	-0.90799	-1.04453	-1.62961	-0.0737009	-0.639751	0.299961	1.22476	1.25765	1.49888	-0.560259	-1.33953	-0.338695	-0.29376	0.228859	-0.198019	+	+		+	-2.64641	-10.7794	3.37674	0.0747586	-1.5902	-4.04528	2.25207	0.0246744	-2.04636	-6.61554	2.56753	0.11835	-1.41474	-5.00946	2.82699	0.023103
Q9WV72	Ankyrin repeat and SOCS box protein 3	Asb3	S	35	EGNVKILRKLLKKGRSVDVADNRGWMPIHEA	___1	-0.9765	-1.13556	-1.25771	-1.089	-1.22225	-0.864344	-1.13838	-0.990689	-0.93828	-1.42204	-0.853249	-1.40703	-0.788176		-1.12967	-0.594746		-1.11						0.0396978	0.349281	0.130119	0.945824	-0.00231036	-0.00940879	0.00526519	1	0.0976	0.269975	0.0943738	0.932639	-0.0938492	0	0	0.827881
Q9CQE6	Histone chaperone ASF1A	Asf1a	S	166	INWEDNTEKLEDAESSNPNLQSLLSTDALPS	___1	2.48515	2.38024		2.62043	2.11011	2.25485		2.82344	3.46489	3.09384	2.49213	2.36678			1.88733	2.13396	2.9857	3.05553	3.28961		+		+	-0.31279	-2.98714	1.2346	0.307736	0.632117	2.11764	1.47635	0.0992418	-0.41881	-3.02761	1.02701	0.327468	0.680825	2.99248	1.89128	0.0904052
Q9CQE6	Histone chaperone ASF1A	Asf1a	S	175	LEDAESSNPNLQSLLSTDALPSASKGWSTSE	___1	0.684299	0.447239	0.83422	0.26911	0.445395	-0.308859		1.28153	1.21443	1.41602		0.34128	0.0284653	0.890972	0.0411777	0.066391	-0.0481186	0.840939	0.441429		+			-0.49045	-1.6479	0.757663	0.510672	0.745277	2.9093	2.3006	0.0338084	-0.234611	-0.589665	0.224113	0.820931	0.226544	0.501451	0.247625	0.780993
Q9CQE6	Histone chaperone ASF1A	Asf1a	S	166	INWEDNTEKLEDAESSNPNLQSLLSTDALPS	___2	1.05997				0.159447			1.57339		-1.82871								2.771						-0.900518	0	0	0.791778	-1.18763	0	0	0.814419		0	0	0.696316		0	0	1
Q9DAP7	Histone chaperone ASF1B	Asf1b	S	198	SLGLPSCIPGLLPENSMDCI___________	___1	0.0834999		0.180089	-1.80691	0.23152	-0.573097	-0.0237351	-0.649449		-3.24016	-0.315189	-0.0160999		-0.545044	-1.11796	-3.12064		-1.08903						0.392666	0.569891	0.222404	0.868196	-1.43036	-1.03911	0.463305	0.434408	-1.51506	-1.91723	0.893886	0.369026	-0.923387	0	0	0.817373
Q99MY8	Histone-lysine N-methyltransferase ASH1L	Ash1l	S	1160	QTLAMKKASKGRRRLSPPTLLPNSPSHLSEL	___2	-1.24672			-1.64861	-1.24013						-1.3456	-1.27817	-0.741196	-1.13561	-1.64035									0.207536	0	0	0.792359		0	0	0.821029	-0.133739	-0.656068	0.252892	0.797019		0	0	1
Q99MY8	Histone-lysine N-methyltransferase ASH1L	Ash1l	S	1168	SKGRRRLSPPTLLPNSPSHLSELTSLKEATP	___2	-1.24672			-1.64861	-1.24013						-1.3456	-1.27817	-0.741196	-1.13561	-1.64035									0.207536	0	0	0.792306		0	0	0.82076	-0.133739	-0.656068	0.252892	0.796906		0	0	1
E9PU93	Set1/Ash2 histone methyltransferase complex subunit ASH2	Ash2l	S	7	_________MDTQAGSVDEENGRQLGEVELQ	___1	-0.43795	-0.320301	-0.93102	-0.222149	-1.04996	-0.464014	-0.282526	-0.54528			-0.8512		-2.23962		-1.91953	-0.898869			-0.831261					-0.12098	-0.450222	0.173019	0.910471	-0.0674245	0	0	1	-0.252695	-0.424922	0.147371	0.884122	0.714151	0	0	1
A2AL85	Aspartyl/asparaginyl beta-hydroxylase	Asph	S	27	GNSSSSGSGSGSGSGSPSTGSSGSSSSPGAR	___2		-0.949381					-0.798916			-1.34654		-0.433029	-1.1643	-1.25809	-0.396889	-0.0359097			-1.27035					0.150459	0	0	0.863947	-0.397158	0	0	0.864823	-0.130591	0	0	0.77041	-0.471687	0	0	0.942423
A0A0G2JES1	Abnormal spindle-like microcephaly-associated protein homolog	Aspm	S	194	SPLQPCENLAMSECSSPTENKVPTPSISPIR	___1				-1.47665							-0.776428	-1.39695													0	0	1		0	0	1		0	0	1		0	0	1
A0A0G2JES1	Abnormal spindle-like microcephaly-associated protein homolog	Aspm	S	373	GLKKGLNFKSVNPVLSPTQFVKDSMGHVGQQ	___1	-2.63161		-1.85524	-2.47174	-2.0681						-3.00594	-3.26614												0.251433	0	0	1		0	0	1		0	0	1		0	0	1
Q8VBT9	Tether containing UBX domain for GLUT4	Aspscr1	S	193	AGKQESIAVRSKAPGSPVSSLSADQASSSTL	___1	3.03704	2.86472	3.01607	2.72089	3.01621			3.42769	3.6488	3.30281		2.77662	3.25542	2.83204	2.88077	2.77893	3.0794	2.71666	3.27695		+			0.106528	0	0	0.9052	0.550087	2.48311	2.20434	0.0537051	-0.0529563	-0.599884	0.228509	0.815912	0.00831445	0.0220568	0.00968957	1
Q8VBT9	Tether containing UBX domain for GLUT4	Aspscr1	T	278	GGQRLGGPSASLRPLTSPSANSSKSFSGPGG	___1		-0.87797	-0.86118	-0.85342	-2.13913		-2.34845	-2.8462		-2.06549	-1.79041	-0.916531								+	+			-1.3796	-17.5597	3.39513	0.0783902	-1.59165	-4.06964	1.9199	0.0301652		0	0	0.77799		0	0	0.914562
Q8QZV7	Protein asunder homolog	Asun	S	626	KEELAEAEVIKDSPDSPEPPNKKPLVETDET	___1	4.63362	4.47329	4.47052	4.60514	4.76082	4.748	4.86396	4.7197	4.54929	4.66302	4.44755	4.70936	4.93432	4.34067	3.59268	4.81367	4.69358	4.7657	4.78999					0.245284	4.12948	2.04145	0.158599	0.0983617	0.592908	0.708318	0.685579	-0.466829	-1.20166	0.529038	0.572559	0.0526778	0.216246	0.135296	0.930943
Q8QZV7	Protein asunder homolog	Asun	S	623	ERGKEELAEAEVIKDSPDSPEPPNKKPLVET	___2		-0.28244	-0.8044	0.190891			-0.385076	-0.59722	-0.576872	-0.0439796	-0.542189	-0.13442	-0.606014	-0.272072		0.0969524	-0.562	-0.0585899	-0.121189					-0.0864283	0	0	0.846413	-0.107374	-0.244179	0.11477	0.931323	0.239234	1.1642	0.483448	0.606132	0.180281	0.569447	0.344848	0.736432
Q8QZV7	Protein asunder homolog	Asun	S	626	KEELAEAEVIKDSPDSPEPPNKKPLVETDET	___2		-0.28244	-0.8044	0.190891			-0.385076	-0.59722	-0.576872	-0.0439796	-0.542189	-0.13442	-0.606014	-0.272072		0.0969524	-0.562	-0.0585899	-0.121189					-0.0864283	0	0	0.846353	-0.107374	-0.244179	0.11477	0.931223	0.239234	1.1642	0.483448	0.606012	0.180281	0.569447	0.344848	0.736315
P59598	Putative Polycomb group protein ASXL1	Asxl1	S	500	SQIQAERDNLACASASPDRIPTLPQDTVDQE	___1	2.15618	2.46346	2.10749	2.35775	2.67096	2.56809	2.71319	2.69319	2.45545	2.37146	2.41425	2.16523	1.97427	2.49436	2.59643	2.03084	3.08034	2.54274	2.27922					0.379525	3.59315	1.80532	0.18566	0.23548	1.03333	0.903333	0.402687	-0.0347004	-0.155844	0.053693	0.966586	0.449518	1.22169	0.77283	0.365126
P59598	Putative Polycomb group protein ASXL1	Asxl1	S	201	PASGFSGRHADGESGSPSSSSSGSLALGNSA	___1	0.99929	0.745209	1.3322	0.991911	0.851152	1.03521	1.22089	0.866429	1.19801	0.74753	0.702251	1.11222	0.854296	1.03977	1.2489	0.565487	0.994122	0.49485	1.0502					0.0186025	0.110593	0.0379901	1	-0.0798296	-0.283326	0.16823	0.901297	0.00228246	0.00959105	0.00313524	1	-0.0431989	-0.137906	0.0709116	0.975024
F6WV21	Putative Polycomb group protein ASXL2	Asxl2	S	1121	DYKNTTGEISSKEDESDEDRVGDEQEPISVK	___1	-0.60162	-0.481131	-0.537539	-0.617769	-0.945589	0.0623875	-0.619965	-0.35863	0.195999	-0.65658	-0.843729	-0.94561	-0.941145	-0.789162	-1.979	-0.801182	-0.31905	-0.79495	-0.42379					0.0584606	0.232694	0.0834282	0.984483	0.286444	0.917294	0.628785	0.470623	-0.355702	-0.888522	0.372159	0.701806	0.397565	1.60208	1.25938	0.24004
F6WV21	Putative Polycomb group protein ASXL2	Asxl2	S	395	VVPQSECKEEAVQIPSPSQKEENQDEARPDS	___1	-0.0837708	-0.249352	-0.1197	0.309841	-0.259132	0.0922775	0.19021	0.47919	0.391998	0.0462513	-0.427719	0.0665302	0.269985	-0.142988	-1.02036	0.0508537	-0.0458202	-0.14599	0.45771					0.0435308	0.238276	0.0855912	0.983381	0.341559	1.21766	0.931733	0.31101	-0.182344	-0.507643	0.194897	0.846352	0.119034	0.314128	0.160188	0.884211
F6WV21	Putative Polycomb group protein ASXL2	Asxl2	S	477	TSRNNKSENQEALAISPSKSKNAGLQKPIIK	___1	-0.30274	-0.37052	0.0451994	0.10939	0.0827541	-0.121836	0.156342	-0.44139	-0.501732	-0.631639	-0.47893	-0.333229	-0.374195	-0.85424	-0.30415	-0.626604	-0.693369	-1.05359	-0.81267					0.168754	1.06	0.471545	0.685312	-0.395253	-1.57676	1.32869	0.181659	-0.264212	-1.45656	0.659637	0.485598	-0.457759	-2.13425	1.79182	0.139223
F6WV21	Putative Polycomb group protein ASXL2	Asxl2	S	373	KTPAEQPKSILPSEASPVRIVPVVPQSECKE	___1	-1.60652	-2.15978	-1.4079	-1.94999	-1.45333	-1.49895	-1.22802		-1.68358			-2.13119			-2.20492	-2.41773	-2.56022		-2.35366					0.38761	1.83188	0.89804	0.440785	0.0974672	0	0	1	-0.145965	-1.30605	0.492759	0.600625	-0.32575	0	0	1
Q9D5T0	ATPase family AAA domain-containing protein 1	Atad1	S	317	MCRDAALLCVREYVNSTSEESHDEDEIRPVQ	___1	-0.11372		-0.358029	-0.445789	1.00968	-0.133101		0.465171						-0.799608	-0.0872173									0.744137	1.67304	0.714637	0.534273	0.771017	0	0	0.873709		0	0	0.806441	0			1
Q9D5T0	ATPase family AAA domain-containing protein 1	Atad1	S	322	ALLCVREYVNSTSEESHDEDEIRPVQQQDLH	___1	2.61729	3.37827	3.00162	2.68141	3.49604	2.88042		3.54915	3.97939	3.01312	2.58704	2.36479	1.53707	2.55623	2.82976	1.88648	2.98186	2.58714	2.81249					0.268579	0.832782	0.345052	0.76973	0.594239	1.44262	0.938907	0.221499	-0.0437679	-0.152205	0.0523733	0.967121	0.630865	1.43607	0.864838	0.289932
Q9D5T0	ATPase family AAA domain-containing protein 1	Atad1	S	317	MCRDAALLCVREYVNSTSEESHDEDEIRPVQ	___2	-0.58106	0.0522785	-0.00576115	-0.577719	0.472622	-0.163536	0.441685	-0.88811	-1.60537	-0.797419	0.135321	0.717291	-0.0587444	0.629459	0.519012	0.618231		-0.59227	-0.728081		+			0.528323	1.96093	0.969967	0.408351	-0.818901	-2.06209	1.39773	0.0920093	0.187385	1.08061	0.467664	0.621809	-0.924798	-2.2821	1.24932	0.145818
Q9D5T0	ATPase family AAA domain-containing protein 1	Atad1	S	319	RDAALLCVREYVNSTSEESHDEDEIRPVQQQ	___2		-0.72184	-1.16423	-0.577719		-1.31714		-0.88811	-0.851702	-0.797419	-1.21087			-1.11576	0.519012									-0.495876	0	0	0.789884	-0.0244808	-0.0879294	0.0469695	1	0.912497	0	0	0.694882		0	0	1
Q9D5T0	ATPase family AAA domain-containing protein 1	Atad1	S	322	ALLCVREYVNSTSEESHDEDEIRPVQQQDLH	___2	-0.58106	0.0522785	-0.00576115		0.472622	-0.163536	0.441685	-0.903621	-0.851702		0.135321	0.717291	-0.0587444	0.629459		0.618231	-1.18698		-0.728081					0.428439	1.4805	0.671928	0.557714	-0.69948	-1.93402	1.12211	0.14894	0.222329	1.01393	0.414222	0.664791	-1.22215	-2.73899	1.41302	0.106819
G3X963	ATPase family AAA domain-containing protein 2	Atad2	S	1248	GTELRKDRIVCRGDASASQVTDIPEDSESKE	___1		-0.782381	-0.642119	-0.51458	-0.74386	-1.10713	-0.798269		-1.72736	-0.746719		-0.624229	-0.627396	-0.699087	-0.536877	-0.205185	-1.08251	-1.20467	-1.23159				+	-0.236727	-1.72759	0.798247	0.488234	-0.59068	-1.23352	0.663813	0.34646	-0.172004	-0.571337	0.216261	0.827813	-0.547111	-3.43599	2.57117	0.0716085
G3X963	ATPase family AAA domain-containing protein 2	Atad2	S	1259	RGDASASQVTDIPEDSESKEMDFLRMTLARG	___1	-0.998541	-0.14884	-0.150599	-0.2689	-1.52939				-2.81346		-0.57522			-0.813042	-0.772984									-1.13767	0	0	0.994576	-2.42174	0	0	1	-0.027792	-0.14547	0.0468799	0.973355		0	0	0.981482
G3X963	ATPase family AAA domain-containing protein 2	Atad2	S	1261	DASASQVTDIPEDSESKEMDFLRMTLARGSQ	___1	-0.998541	-0.14884		-1.11233			-1.39712			-0.8561		-0.52771	-0.395504		-0.772984		-0.924	-0.401371						-0.643885	0	0	0.994493	-0.102863	0	0	1	-0.245274	0	0	0.94304	-0.201078	-0.544123	0.272917	0.773895
G3X963	NA	Atad2	S	147	RNRNIAPTAEHLHEQSGDVEVRRSCRIRSRY	___1	-0.97554				0.332338							-0.619141		-0.909536	-0.660355	-0.459875								1.30788	0	0	0.994409		0	0	1	-0.0574404	0	0	0.942952		0	0	0.979274
G3X963	ATPase family AAA domain-containing protein 2	Atad2	S	1216	KQNRLESNIDLKNNSSSSNIENELEEPKETT	___1	2.00321	1.84005	1.6821	1.95554	2.00365	1.91769	1.91378	0.775399	0.673389	1.12505	1.68362	2.21028	2.17067	1.71107	1.74028	1.65883		1.14091	1.06838		+		+	0.0748132	0.849851	0.362306	0.756092	-1.01228	-4.17835	3.07045	0.0216716	-0.243553	-1.22595	0.511908	0.586444	-0.916877	-2.86275	1.59816	0.0973942
G3X963	NA	Atad2	S	87	SLRSLRNQAQTSSESSFDKNVDRTEKYSNGR	___1	0.79911	1.18344	1.41969	1.24952	1.17095	1.14395	1.17602	-0.0132399			0.852032	1.19074		0.927954		1.54785			0.23468					0.000699202	0.00450139	0.00148674	1	-1.17618	0	0	1	0.119451	0.409686	0.149027	0.882215	-0.786706	0	0	0.979122
G3X963	ATPase family AAA domain-containing protein 2	Atad2	S	1104	SKYAPSYYHVMPKQNSPPVGDKKPDQEQNEK	___1	0.675129				0.834013			0.46461				0.582769		0.824278	0.707006	0.467426	0.41991		0.271641					0.158884	0	0	0.994326	-0.210519	0	0	1	0.139781	0.984947	0.40091	0.676713	-0.236994	0	0	0.976773
G3X963	NA	Atad2	S	26	HSRSTTSSATDSLDLSSEFLSLQDSGGRRPR	___1	-1.10721	-1.32696	-0.54869	-1.39994	-1.29847		-0.610926					-1.04007	-1.1055											0.141005	0.394384	0.146654	0.930413		0	0	1		0	0	0.942864		0	0	0.979046
G3X963	NA	Atad2	S	286	KRYYLRQRKTTVYYQSPLESKPRHQRKPNMF	___1		-2.13523	-1.32752	-1.41951						-2.34554															0	0	0.994243	-0.718119	0	0	1	0	0	-4.34e-08	1	0			1
G3X963	ATPase family AAA domain-containing protein 2	Atad2	T	1191	EDSQHTHAEHTEPGNTDESSVEESDKQNRLE	___1				-0.59539	-1.53066		-1.93559				-1.75378													-1.13774	0	0	0.8787		0	0	0.857384		0	0	0.788597		0	0	0.919425
G3X963	ATPase family AAA domain-containing protein 2	Atad2	S	1215	DKQNRLESNIDLKNNSSSSNIENELEEPKET	___2		-0.0401001	-0.931991	-0.930799			-0.98712				-1.59642	-1.19627	-1.54257	-1.85765	-1.45161	-1.35517		-1.51814						-0.352826	0	0	0.842752		0	0	0.912168	-0.189423	-0.971669	0.413146	0.665464	-0.0730534	0	0	0.900983
G3X963	ATPase family AAA domain-containing protein 2	Atad2	S	1218	NRLESNIDLKNNSSSSNIENELEEPKETTEG	___2		-0.0401001	-0.931991	-0.930799			-0.98712				-1.59642	-1.19627	-1.54257	-1.85765	-1.45161	-1.35517		-1.51814						-0.352826	0	0	0.842692		0	0	0.912099	-0.189423	-0.971669	0.413146	0.665346	-0.0730534	0	0	0.901047
G3X963	ATPase family AAA domain-containing protein 2	Atad2	S	1194	QHTHAEHTEPGNTDESSVEESDKQNRLESNI	___2	-0.95973								-1.47388	-0.76581	-0.51409	-0.17878		-0.469511		-0.59557		-0.500841							0	0	0.842633	-0.160115	0	0	0.912032	-0.448227	-1.23214	0.514761	0.583258	-0.154407	0	0	0.901111
G3X963	ATPase family AAA domain-containing protein 2	Atad2	S	1195	HTHAEHTEPGNTDESSVEESDKQNRLESNID	___2		-0.22937	-0.0564604	-0.277239	-0.597708	-1.51242	-0.790978						0.604046		-0.0282955		-1.07077							-0.779348	-2.7221	1.27677	0.294551		0	0	0.911962		0	0	0.748144	-1.67482	0	0	0.901176
G3X963	ATPase family AAA domain-containing protein 2	Atad2	T	1191	EDSQHTHAEHTEPGNTDESSVEESDKQNRLE	___2	-0.95973	-0.22937	-0.0564604	-0.277239	-0.597708	-1.51242	-0.790978	-0.858951	-1.47388	-0.76581	-0.51409	-0.17878	0.604046	-0.469511	-0.0282955	-0.59557	-1.07077	-0.500841						-0.586335	-1.77162	0.864352	0.455544	-0.652181	-1.63153	1.08864	0.166818	-0.280146	-0.853832	0.355251	0.71451	-0.756198	-1.30938	0.67479	0.356067
G3X963	ATPase family AAA domain-containing protein 2	Atad2	S	1215	DKQNRLESNIDLKNNSSSSNIENELEEPKET	___3		-0.554821	-1.0284	-0.84062		-1.42426	-1.02785			-2.28525	-0.66737		-1.0868		-1.20318	-1.71528		-1.35232						-0.418113	-1.80903	0.774293	0.502007	-1.4773	0	0	0.957636	-0.791864	0	0	0.670663	-0.475237	0	0	1
G3X963	ATPase family AAA domain-containing protein 2	Atad2	S	1216	KQNRLESNIDLKNNSSSSNIENELEEPKETT	___3		-0.554821	-1.0284	-0.84062		-1.42426	-1.02785			-2.28525	-0.66737		-1.0868		-1.20318	-1.71528		-1.35232						-0.418113	-1.80903	0.774293	0.50187	-1.4773	0	0	0.957559	-0.583592	-1.76815	0.659428	0.485913	-0.475237	0	0	1
G3X963	ATPase family AAA domain-containing protein 2	Atad2	S	1217	QNRLESNIDLKNNSSSSNIENELEEPKETTE	___3			-1.0284			-1.42426				-2.28525	-0.66737		-1.0868		-1.20318	-1.71528		-1.35232						-0.395864	0	0	0.764925	-1.25685	0	0	0.957486	-0.583592	-1.76815	0.659428	0.485789	-0.475237	0	0	1
G3X963	ATPase family AAA domain-containing protein 2	Atad2	S	1218	NRLESNIDLKNNSSSSNIENELEEPKETTEG	___3		-0.554821	-1.0284	-0.84062		-1.42426	-1.02785			-2.28525	-0.66737		-1.0868		-1.20318	-1.71528		-1.35232						-0.418113	-1.80903	0.774293	0.501733	-1.4773	0	0	0.957409	-0.583592	-1.76815	0.659428	0.485666	-0.475237	0	0	1
E9Q166	NA	Atad2b	S	78	SGGALDEARKAEVDGSLSDSHVSPPAKRTLK	___1	-0.84318		-2.45892	-2.28984		-3.04224	-2.57327		-2.73962										-0.345751					-0.943775	-1.37856	0.581956	0.617263	-0.875641	0	0	1	0	0	-4.34e-08	1		0	0	0.956202
E9Q166	NA	Atad2b	S	80	GALDEARKAEVDGSLSDSHVSPPAKRTLKQP	___1		-1.17545	-0.57491	-1.1221	0.249359	0.0692005	0.281681	0.0816698	-0.286621	-0.45175	-1.30996	-0.989981		-0.206413		-0.088007	-0.115599	-0.589581			+			1.15756	5.7031	2.33045	0.130378	0.738586	2.12014	1.38731	0.0987636	1.00276	5.87816	1.55685	0.209802	0.79738	2.06608	0.966043	0.228073
E9Q166	NA	Atad2b	S	941	HTALRAMEVLPLALPSPPRQLSESEKNRMED	___1	-2.08896	-1.95284	-1.85109	-1.6558	-1.02047	-1.4299	-1.41883	-1.31386	-1.54718	-1.86355			-1.81426	-2.6379	-2.26526	-2.05283								0.597438	3.82892	1.91147	0.171682	0.31231	1.15033	0.892013	0.343199	-0.076863	0	0	0.972861		0	0	0.956274
E9Q166	NA	Atad2b	S	317	AHQKKRENTLFDIHRSPARRSHIRRKKHAIH	___1	-1.49833		-0.60518	-0.53178	-0.356531	-0.890616	-0.363848	-0.843801	-0.82143	-1.51431	-1.10214	-0.933889	-1.5223	-0.614248	-0.72011	-1.16231	-1.28959	-1.47779	-1.72033					0.341431	0.955132	0.404947	0.728638	-0.181416	-0.374085	0.179137	0.844538	0.0243212	0.102225	0.0345642	0.984388	-0.309792	-0.983947	0.652124	0.487019
E9Q166	NA	Atad2b	S	1340	ENRGDAAEKLEVLECSSSEKPEPGPDAEGKE	___1			0.40809	-0.0467091			0.0528374			-0.70278	-0.0130386	0.330101		0.0413284	0.100468			-0.901791	-1.04251				+	-0.127856	0	0	1	-0.88347	0	0	1	-0.246356	-1.01571	0.41504	0.664134	-1.13068	-3.96124	1.58739	0.09082
E9Q166	NA	Atad2b	S	16	MVNTRKSSLRLLGSKSPGPGPGPGAGAGAEP	___1	1.12769	0.707609	0.78588	0.728731	0.766516	1.11771	1.32462	0.95942	1.45233	1.22082	0.656511	0.915449	0.812056	1.41458	1.50998	0.852392	1.28423	1.11449	0.79847					0.232137	1.29651	0.599621	0.604883	0.37338	1.40181	1.12614	0.236071	0.384945	1.63504	0.751093	0.432261	0.271058	1.03854	0.775861	0.458133
E9Q166	NA	Atad2b	S	78	SGGALDEARKAEVDGSLSDSHVSPPAKRTLK	___2	0.69684	0.56074	0.839231		0.181198	0.519609		0.641931		0.356121	1.36353	1.00932		0.483864	1.29361			0.908169	1.06353					-0.348533	-2.13382	0.911626	0.433672	-0.199911	-0.803743	0.566223	0.568903	-0.3175	-0.961021	0.38994	0.685774	-0.200576	-0.683643	0.388684	0.706322
E9Q166	NA	Atad2b	S	80	GALDEARKAEVDGSLSDSHVSPPAKRTLKQP	___2	0.69684	0.56074	0.839231	-0.241899	0.181198	0.519609		0.641931		0.356121	1.36353	1.00932		0.483864	1.29361			0.908169	1.06353					-0.113325	-0.300221	0.108482	0.965073	0.0352981	0.0745671	0.0318777	1	-0.3175	-0.961021	0.38994	0.685656	-0.200576	-0.683643	0.388684	0.706216
E9Q166	NA	Atad2b	S	85	ARKAEVDGSLSDSHVSPPAKRTLKQPDSVCK	___2	-0.254391	-0.415071	-0.32898	-0.241899	-0.183393		-0.131361	-2.78457		-2.47689	-0.381409	-0.626209		-0.937244	-0.428919			-0.8267			+			0.152706	2.46412	1.15874	0.336902	-2.32064	-10.9654	4.49978	0.252	-0.223027	-1.02437	0.419023	0.660447	-0.322891	0	0	0.881477
E9Q166	NA	Atad2b	S	941	HTALRAMEVLPLALPSPPRQLSESEKNRMED	___2						-2.35901	-2.48775			-2.4937	-2.43008	-2.49455	-2.30729	-2.52752	-1.58063	-2.35024		-2.43395							0	0	0.854076		0	0	0.935263	0.107404	0.302985	0.109576	0.919454	-0.0233091	0	0	0.882401
E9Q166	NA	Atad2b	S	338	HIRRKKHAIHSSDTTSSDEERFERRKSKSMA	___2			-1.02194	-0.11355	-0.987085	-0.177828	-0.139511			-0.537329	-0.0616283			-0.413275	-0.263989	-0.766243	-0.378819	-0.22974	-1.37385					0.132937	0.27029	0.0944929	0.977512	0.030417	0	0	0.935189	-0.442006	-2.29055	0.975092	0.34357	-0.599174	0	0	0.882525
E9Q166	NA	Atad2b	S	339	IRRKKHAIHSSDTTSSDEERFERRKSKSMAR	___2		1.92443	0.91882	1.71992	1.19833	1.67664	2.00964	1.06616		1.49844	1.81344	1.90799	1.68637	1.99914	1.70079	1.41779	1.51375	2.15339	0.15819					0.107143	0.277013	0.0993619	0.973357	-0.238756	-0.452491	0.210702	0.797913	-0.0353826	-0.17028	0.0589582	0.963901	-0.527492	-0.762616	0.373618	0.629323
E9Q166	NA	Atad2b	S	1340	ENRGDAAEKLEVLECSSSEKPEPGPDAEGKE	___2	-1.49013	-1.97879	-1.83407	-1.51002	-1.84946		-1.56609				-0.776949		-1.14952		-1.37415									-0.00452328	-0.0224794	0.00738365	1		0	0	0.935399	-0.597204	0	0	0.75994		0	0	0.882586
E9Q166	NA	Atad2b	S	1341	NRGDAAEKLEVLECSSSEKPEPGPDAEGKET	___2	-1.49013	-1.97879	-1.83407	-1.51002	-1.84946		-1.56609				-0.776949		-1.14952		-1.37415									-0.00452328	-0.0224794	0.00738365	1		0	0	0.935329	-0.597204	0	0	0.759883		0	0	0.882648
E9Q166	NA	Atad2b	T	1097	EARIKRGLSVTAEQITPHGAGARKTETRVEE	___2												-1.90862		-1.44519	-2.23027	-1.58037								0	0	-4.34e-08	1	0			1	0.156688	0	0	0.687472		0	0	1
E9Q166	NA	Atad2b	S	78	SGGALDEARKAEVDGSLSDSHVSPPAKRTLK	___3	-1.03784			-0.825689			-0.553978	-1.06209	-2.16134		-0.294109	-0.30859	-0.571205	-0.883776			-1.21906	-0.865971						0.377786	0	0	0.767841	-0.679951	-1.03059	0.457885	0.483244	-0.588192	0	0	0.673564	-0.651213	-2.36302	1.46764	0.138504
E9Q166	NA	Atad2b	S	80	GALDEARKAEVDGSLSDSHVSPPAKRTLKQP	___3	-1.03784			-0.825689			-0.553978	-1.06209	-2.16134		-0.294109	-0.30859	-0.571205	-0.883776			-1.21906	-0.865971						0.377786	0	0	0.767791	-0.679951	-1.03059	0.457885	0.483392	-0.588192	0	0	0.673519	-0.651213	-2.36302	1.46764	0.138337
E9Q166	NA	Atad2b	S	85	ARKAEVDGSLSDSHVSPPAKRTLKQPDSVCK	___3	-1.03784			-0.825689			-0.553978	-1.06209	-2.16134		-0.294109	-0.30859	-0.571205	-0.883776			-1.21906	-0.865971						0.377786	0	0	0.767742	-0.679951	-1.03059	0.457885	0.483314	-0.588192	0	0	0.673474	-0.651213	-2.36302	1.46764	0.13842
Q925I1	ATPase family AAA domain-containing protein 3	Atad3	S	320	RLVSRPQDALEGVILSPSLEARVRDIAIATR	___1	-1.76833				-0.530624	-1.37279	-1.31492	-1.31	-1.19723															0.695555	0	0	0.899854	0.514714	0	0	0.880924	0	0	-4.34e-08	1	0			1
Z4YKQ9	ATPase family AAA domain-containing protein 5	Atad5	S	727	LRRSSRHQARSAKEKSPEIDDSVIVIDSSPT	___1	-0.10339	-0.47102	0.0809793	-0.27029	-0.579534	-0.298519	-0.263636	-0.527989			-0.59075	-1.07917	-0.0399742	-0.444933	-0.544073		-1.06234	-0.928431						-0.189634	-1.16699	0.528944	0.650697	-0.337059	0	0	0.76587	0.0879262	0.234334	0.0810223	0.943834	-0.42542	-0.866935	0.448694	0.580345
Z4YKQ9	ATPase family AAA domain-containing protein 5	Atad5	S	733	HQARSAKEKSPEIDDSVIVIDSSPTSIREPE	___1	-0.494671		-0.0943899				-0.469807		-0.558722	-0.735779	0.125551	-1.03136			-1.09112	-0.798885		-1.10828	-1.13184					-0.175276	0	0	0.954483	-0.35272	-1.10624	0.604958	0.44739	-0.419095	-0.921941	0.372067	0.701561	-0.667155	-0.98317	0.434068	0.549799
Z4YKQ9	ATPase family AAA domain-containing protein 5	Atad5	S	969	RIEHQVLCEGHGKQASPQLQPDVSQKETKRK	___1	0.241009	-0.801771	-0.541369	-0.17363	-0.232582	-0.0522137	-0.272953	-0.55445	-0.86919	-0.974468	-0.407509	-0.354349	-0.868645		-0.205641		-0.95718	-0.97982	-1.10533					0.133024	0.48497	0.188292	0.896978	-0.480429	-1.23704	0.805237	0.303865	0.144704	0	0	0.885301	-0.470609	-1.74513	1.29979	0.20353
Z4YKQ9	ATPase family AAA domain-containing protein 5	Atad5	S	353	PIFLKQKQPELENSLSDPENEQPVQKRKSNV	___1	0.693501	0.62422	0.45787	0.68862	1.26117	1.20017	1.43216	0.114659	0.0872498	0.49122	0.996632	0.90564		0.947121	1.19941	1.25564	0.0172806	-0.0368805		+			+	0.681783	7.81247	3.259	0.0775769	-0.385009	-1.69601	1.53706	0.151522	0.182929	1.43945	0.609718	0.51811	-0.960936	-6.28286	2.5197	0.0456357
Z4YKQ9	ATPase family AAA domain-containing protein 5	Atad5	S	1004	GNQKSKRKRQNEYSVSPEEMKGRSKDLDERI	___1			-2.57617			-2.98185	-2.87726							-3.27611										-0.353386	0	0	0.954406		0	0	0.765665		0	0	0.885223	0			1
Z4YKQ9	ATPase family AAA domain-containing protein 5	Atad5	S	452	SSEKIIENPNIQRVSSQGCLQSHADRGSFPK	___1		-2.54143	-2.91728	-2.0342	-1.9047	-3.01994						-2.61816												0.0353168	0.0665227	0.0217524	1		0	0	0.765624		0	0	0.885146		0	0	1
Z4YKQ9	ATPase family AAA domain-containing protein 5	Atad5	S	223	KVTGQSESVPLADELSLPEDGGKDSKLTKPS	___1	-1.90409			-2.01594	-1.13325	-2.00599	-1.24003			-2.2755	-1.69899					-2.1354		-2.20883						0.500261	1.40023	0.591852	0.609612	-0.315484	0	0	0.765698	-0.436413	0	0	0.885069	-0.50984	0	0	1
Z4YKQ9	ATPase family AAA domain-containing protein 5	Atad5	S	727	LRRSSRHQARSAKEKSPEIDDSVIVIDSSPT	___2	2.11718	2.10133		2.04681	1.81367			0.9173	0.545368	1.1093	1.81312	2.00521	2.33651	2.20019	2.58327	2.2593	1.42503	1.74178	0.96772		+			-0.274764	0	0	0.821777	-1.23112	-4.61268	2.74466	0.0208691	0.180932	0.625931	0.247719	0.800668	-0.673436	-1.81156	1.1653	0.191047
Z4YKQ9	ATPase family AAA domain-containing protein 5	Atad5	S	733	HQARSAKEKSPEIDDSVIVIDSSPTSIREPE	___2	0.152849	0.12085	-0.0760107	-0.31671	-0.0518494	-0.462898		-1.20627	-0.82279			0.1418		0.154751	0.726965	0.479361		-0.783411	-0.53747		+			-0.227617	-1.10822	0.4816	0.678149	-0.984774	-3.27898	2.09945	0.0312607	0.0015885	0.00504238	0.00161277	1	-0.80224	0	0	1
Z4YKQ9	ATPase family AAA domain-containing protein 5	Atad5	S	740	EKSPEIDDSVIVIDSSPTSIREPEKSQKKLQ	___2	0.152849	0.12085	-0.0760107	-0.31671	-0.0518494	-0.462898		-1.20627	-0.82279			0.1418			0.726965	0.479361			-0.53747		+			-0.227617	-1.10822	0.4816	0.678028	-0.984774	-3.27898	2.09945	0.0312334	0.461363	0	0	0.726503	-0.67927	0	0	1
Z4YKQ9	ATPase family AAA domain-containing protein 5	Atad5	S	351	IPPIFLKQKQPELENSLSDPENEQPVQKRKS	___2											-0.659679	-0.442289	-0.923164	-1.02965				-1.57704						0	0	-4.34e-08	1	0			1	-0.529123	0	0	0.726451	-0.901995	0	0	1
Z4YKQ9	ATPase family AAA domain-containing protein 5	Atad5	S	353	PIFLKQKQPELENSLSDPENEQPVQKRKSNV	___2											-0.659679	-0.442289	-0.923164	-1.02965				-1.57704						0	0	-4.34e-08	1	0			1	-0.529123	0	0	0.726399	-0.901995	0	0	1
P16951-2	Cyclic AMP-dependent transcription factor ATF-2	Atf2	S	118	SKIEEPSVVETTHQDSPLPHPESTTSDEKLV	___1			0.34129	0.221991	-0.0069313	-0.136894	-0.150038			0.623451	-0.4121	-0.322081	-0.430635		-1.57426			-0.147591	-0.882481					-0.379598	-5.14064	1.84579	0.181399	0.341811	0	0	0.774605	-1.20717	0	0	0.923508	-0.126764	-0.335997	0.168373	0.873731
P16951-2	Cyclic AMP-dependent transcription factor ATF-2	Atf2	S	94	KKASEDDIKKMPLDLSPLATPIIRSKIEEPS	___1			-0.708501	-1.6742	-0.288324	-0.627132	-0.152668	-0.891391	-1.01992	-1.20297	-1.6838	-1.46916		-1.2571				-2.24563						0.835308	2.07086	0.885604	0.445518	0.153257	0.32039	0.147167	0.88538	0.319381	0	0	0.923423	-0.66915	0	0	1
P16951-2	Cyclic AMP-dependent transcription factor ATF-2	Atf2	S	72	FLKNCEEVGLFNELASPFENEFKKASEDDIK	___1	-2.026	-1.40548	-0.60502			-2.61629	-2.60882	-2.34351		-3.73567	-1.55267	-1.80969	-3.17784	-2.62217				-2.94167						-1.26705	-2.38621	1.0129	0.391132	-1.69409	-2.01108	0.971671	0.137343	-0.882859	0	0	0.923339	-0.761606	0	0	1
P16951-2	Cyclic AMP-dependent transcription factor ATF-2	Atf2	S	212	QSLQQPATSTTETPASPAHTTPQTQNTSGRR	___1	-1.12781			-0.97773	-1.01476	-1.50217		-0.92213	-0.575562	-0.909939	0.101871		-0.530415		-0.76063				-0.674231					-0.205692	-0.806651	0.297102	0.806922	0.250226	0.974043	0.679841	0.471862	-0.200245	0	0	0.923255	-0.459959	0	0	1
P16951-2	Cyclic AMP-dependent transcription factor ATF-2	Atf2	T	53	GPARNDSVIVADQTPTPTRFLKNCEEVGLFN	___1	0.322269	0.425779	0.734029	0.151951	-0.229103	-0.491316		0.10613	0.754358	0.202061			0.0431652	-0.551899	-1.03205	-1.18115	0.28405	0.19717	0.11512					-0.768719	-3.8385	1.73322	0.199776	-0.0543242	-0.168448	0.0878776	0.978227	-0.998168	0	0	0.786575	0.155615	0	0	0.917354
P16951-2	Cyclic AMP-dependent transcription factor ATF-2	Atf2	S	191	GDTVKGHGSGLVRTQSEESRPQSLQQPATST	___2	-1.30435	-1.26752	-1.53512									-1.67314	-0.548725	-1.80736				-0.91675							0	0	0.834118		0	0	0.800144	-0.134218	0	0	0.740428	0.194182	0	0	0.891627
P16951-2	Cyclic AMP-dependent transcription factor ATF-2	Atf2	S	212	QSLQQPATSTTETPASPAHTTPQTQNTSGRR	___2	-1.30435	-1.26752	-1.53512									-1.67314	-0.548725	-1.80736				-0.91675							0	0	0.834059		0	0	0.800092	-0.134218	0	0	0.740373	0.194182	0	0	0.893773
P16951-2	Cyclic AMP-dependent transcription factor ATF-2	Atf2	T	51	KFGPARNDSVIVADQTPTPTRFLKNCEEVGL	___2	2.20551	2.07408	2.35697	1.76529	-0.138964	-0.15036	0.159365	0.933841	1.30511	1.80465			1.72182	0.745844	0.28549	0.69297	0.98753	2.12897	1.13033	+	+			-2.14378	-12.514	4.23794	0.0726957	-0.752595	-2.10061	1.47824	0.0877422	-1.83064	0	0	0.68445	-0.306206	0	0	1
P16951-2	Cyclic AMP-dependent transcription factor ATF-2	Atf2	T	53	GPARNDSVIVADQTPTPTRFLKNCEEVGLFN	___2	2.20551	2.07408	2.35697	1.76529	-0.138964	-0.15036	0.159365	0.933841	1.30511	1.80465			1.72182	0.745844	0.28549	0.69297	0.98753	2.12897	1.13033	+	+			-2.14378	-12.514	4.23794	0.0696667	-0.752595	-2.10061	1.47824	0.0877776	-1.83064	0	0	0.684404	-0.306206	0	0	1
Q06507	Cyclic AMP-dependent transcription factor ATF-4	Atf4	S	247	QHSPSTSRAPPDNLPSPGGSRGSPRPKPYDP	___1	-0.18906	-0.555521	-0.36406	-0.0908298	-2.47266	-1.44539	-1.49715			-1.20249	-0.653608	-0.80731												-1.5052	-4.9414	2.36483	0.129714	-0.902622	0	0	0.776154		0	0	0.900182		0	0	1
Q3TZR9	NA	Atf7	S	423	QGYLESPKESSEPTGSPAPVIQHSSASAPSN	___1	0.170059	0.136999	0.688661	0.30587	0.303991		0.326239	0.59739	0.619249	0.71068				0.735025				0.12142	-0.06534					-0.0102816	-0.0541584	0.0179976	1	0.317043	1.2559	1.03578	0.295373		0	0	0.89485		0	0	1
Q3TZR9	Cyclic AMP-dependent transcription factor ATF-7	Atf7;Gm28047	T	101	EKKGAAGPLDMSLPSTPDIKIKEEEPVEVDS	___1				-1.08789		-1.51783			-1.12485			-1.50913	-0.832254				-1.86135							-0.429943	0	0	0.875142	-0.0369625	0	0	0.853516		0	0	0.784441	-0.690657	0	0	0.920162
Q3TZR9	Cyclic AMP-dependent transcription factor ATF-7	Atf7;Gm28047	T	53	GPARTDSVIIADQTPTPTRFLKNCEEVGLFN	___1	-1.34749	-1.13306	-0.80334	-1.40879	-1.94246	-1.72495	-1.54759	-1.74399	-1.41952	-1.70913	-1.84878	-1.47369	-1.53773	-2.3675			-2.05185							-0.565161	-3.00831	1.52559	0.236705	-0.451044	-1.59255	1.24332	0.177074	-0.779357	0	0	0.78438	-0.431781	0	0	0.92023
Q3TZR9	Cyclic AMP-dependent transcription factor ATF-7	Atf7;Gm28047	S	97	SDDDEKKGAAGPLDMSLPSTPDIKIKEEEPV	___2	0.65554	0.52125	0.39351	0.00374031	-0.0736313	-0.392365	0.340679	0.687449	-0.338251	-0.00786972	0.450321	0.651541	-0.256084	0.373392	-0.247591	-0.431706	-0.13345	0.798929	-0.14806					-0.43528	-1.78958	0.874398	0.449915	-0.279734	-0.69473	0.400383	0.614191	-0.652897	-2.01985	0.864306	0.383169	-0.109453	-0.211718	0.0937154	0.932648
Q3TZR9	Cyclic AMP-dependent transcription factor ATF-7	Atf7;Gm28047	S	117	PDIKIKEEEPVEVDSSPPDSPASSPCSPPLK	___2		-0.49769		-0.344259				-0.50961		-1.21004	-0.0247097	-0.715139	-0.965876				-0.72077	-0.411741	-0.397539						0	0	0.824799	-0.43885	-0.957104	0.461484	0.519566		0	0	0.730435	0.0585581	0.146208	0.0680345	0.972049
Q3TZR9	Cyclic AMP-dependent transcription factor ATF-7	Atf7;Gm28047	S	121	IKEEEPVEVDSSPPDSPASSPCSPPLKEKEV	___2		-0.49769		-0.344259				-0.50961		-1.21004	-0.0247097	-0.715139	-0.965876				-0.72077	-0.411741	-0.397539						0	0	0.824742	-0.43885	-0.957104	0.461484	0.519501		0	0	0.730383	0.0585581	0.146208	0.0680345	0.971933
Q3TZR9	Cyclic AMP-dependent transcription factor ATF-7	Atf7;Gm28047	T	101	EKKGAAGPLDMSLPSTPDIKIKEEEPVEVDS	___2	0.65554	0.52125	0.39351	0.00374031	-0.0736313		0.340679	0.687449	-0.338251	-0.00786972	0.450321	0.651541	-0.256084	0.373392	-0.247591	-0.431706	-0.13345	0.798929	-0.14806					-0.259984	-1.05689	0.455729	0.697528	-0.279734	-0.69473	0.400383	0.614104	-0.652897	-2.01985	0.864306	0.383038	-0.109453	-0.211718	0.0937154	0.932533
Q3TZR9	Cyclic AMP-dependent transcription factor ATF-7	Atf7;Gm28047	T	51	KFGPARTDSVIIADQTPTPTRFLKNCEEVGL	___2	1.19543	1.14136	1.17642	0.84609	-1.72385	-0.835234	-0.882359	-0.533389	-0.68354	0.379211	1.02594	1.21836	0.671246		-0.95583		-0.839769	-0.24391		+	+		+	-2.23697	-8.59426	3.45376	0.0751282	-1.36906	-3.47226	2.25404	0.02549	-2.07795	0	0	0.683064	-1.51369	-3.7515	1.80974	0.0594531
Q3TZR9	Cyclic AMP-dependent transcription factor ATF-7	Atf7;Gm28047	T	53	GPARTDSVIIADQTPTPTRFLKNCEEVGLFN	___2	1.19543	1.14136	1.17642	0.84609	-1.72385	-0.835234	-0.882359	-0.533389	-0.68354	0.379211	1.02594	1.21836	0.671246		-0.95583		-0.839769	-0.24391		+	+		+	-2.23697	-8.59426	3.45376	0.0741772	-1.36906	-3.47226	2.25404	0.0254535	-2.07795	0	0	0.683018	-1.51369	-3.7515	1.80974	0.059362
Q3TZR9	Cyclic AMP-dependent transcription factor ATF-7	Atf7;Gm28047	S	116	TPDIKIKEEEPVEVDSSPPDSPASSPCSPPL	___3		-0.489801		-0.89448							-0.315989		-0.460054				-1.10047	-0.68544							0	0	0.760764		0	0	0.945664		0	0	0.665766	-0.504933	-1.57959	0.828913	0.326318
Q3TZR9	Cyclic AMP-dependent transcription factor ATF-7	Atf7;Gm28047	S	117	PDIKIKEEEPVEVDSSPPDSPASSPCSPPLK	___3		-0.489801		-0.89448				-0.68875		-0.43042	-0.315989		-0.460054				-1.10047	-0.68544							0	0	0.760715	0.132555	0.38981	0.196351	0.851336		0	0	0.665722	-0.504933	-1.57959	0.828913	0.326291
Q3TZR9	Cyclic AMP-dependent transcription factor ATF-7	Atf7;Gm28047	S	121	IKEEEPVEVDSSPPDSPASSPCSPPLKEKEV	___3		-0.489801		-0.89448				-0.68875		-0.43042	-0.315989		-0.460054				-1.10047	-0.68544							0	0	0.760667	0.132555	0.38981	0.196351	0.851431		0	0	0.665679	-0.504933	-1.57959	0.828913	0.326199
Q7TT18	Activating transcription factor 7-interacting protein 1	Atf7ip	S	514	ETSQDLEDKMEGSFGSPSKQESSENLPKEAF	___1	1.6545	1.33657	1.28725	1.3932	1.82388	1.67634		1.60303	1.48421	1.39971	1.09537	1.15418	0.939146	1.07174	1.10689	0.666725	1.21231	1.19251	1.12626					0.332232	2.54129	1.19454	0.322119	0.0777709	0.372777	0.295802	0.842689	-0.176318	-0.960137	0.389536	0.685967	0.114127	0.674361	0.757884	0.675941
Q7TT18	Activating transcription factor 7-interacting protein 1	Atf7ip	S	520	EDKMEGSFGSPSKQESSENLPKEAFLVLSDE	___1		-1.76793	-1.20791		-1.57523			-2.71072		-2.30098	-2.61319								-2.37489					-0.0873108	0	0	0.929624	-1.01793	-2.27748	1.00353	0.151343		0	0	0.853787	0.2383	0	0	1
Q7TT18	Activating transcription factor 7-interacting protein 1	Atf7ip	S	440	SSSMEVDQSEKDEHKSPAEPVAAVSEDPAEE	___1	-0.00498962			0.307161						0.429281			-0.373156	0.293053		0.323469		0.32325	-0.1154						0	0	0.929552	0.278195	0	0	1	0.56923	0	0	0.853715	0.47708	0	0	1
Q7TT18	Activating transcription factor 7-interacting protein 1	Atf7ip	S	112	VAVKNKQEDLNSEALSPSITCDLSSRVTTEP	___1	0.0161705		-0.11266	-0.168789	0.227306	-0.164658	0.174519	-0.00829029	0.0854683	0.02915	-0.24222	-0.108521	-0.236216	0.123207	-1.39611	0.0559788	-0.0866795	-0.1637	0.0572205					0.167484	1.24564	0.551482	0.6351	0.123869	0.768625	0.947706	0.574845	-0.295328	-0.58906	0.231006	0.813471	0.131266	0.737225	0.774916	0.642811
Q7TT18	Activating transcription factor 7-interacting protein 1	Atf7ip	S	885	PPLPNPTKPNIPSVPSPSSIQRNSSTTAAPL	___1		-0.890141	-0.184161	-0.71562	-0.803434	-0.674599	-0.60039	-0.129979	-0.152731	-0.697168	-0.895819	-0.729111	-1.14723	-1.08174		-1.60422	-0.690559	-1.02636						-0.0961704	-0.436276	0.164214	0.916085	0.270014	0.707115	0.406365	0.614544	-0.590842	-2.70128	1.13249	0.299513	0.065595	0.218151	0.116193	0.932688
Q7TT18	Activating transcription factor 7-interacting protein 1	Atf7ip	S	707	DDLKKRQESPPNPPISPGKPANDTNSNNNMT	___1	0.0676804	0.0798988	-0.18567	-0.0716896	0.160725	0.0831165	-0.0340252	-0.00916958	0.146278	-0.0570183	-0.29397	-0.156071	-0.141094	-0.428623		-0.332331	0.000190735	-0.36883	-0.82892					0.0973845	1.10322	0.494612	0.672583	0.0541419	0.284251	0.239862	0.900327	-0.0759935	-0.632137	0.242463	0.804748	-0.202141	-0.58641	0.341797	0.727156
Q7TT18	Activating transcription factor 7-interacting protein 1	Atf7ip	S	358	KTEPSSNNSDDCPGKSEDDEHLDQIQSKDSC	___1												-1.77422	-2.73602	-1.98161		-2.543	-2.28825	-1.95804						0	0	-4.34e-08	1	0			1	-0.524155	-1.85212	0.687814	0.469418	0.131972	0.216899	0.0864615	0.938881
Q7TT18	Activating transcription factor 7-interacting protein 1	Atf7ip	S	593	QPPVRNEFSRRKRSKSEDMDSVESKRRRYMD	___1	-1.14224	-0.585661	-0.00405025	0.0980797	-0.972624	-0.012394	0.586122	-0.860311	-0.749041	-0.553129	-1.289	-0.0726204	-0.472614	0.102472	-1.29993	-0.0604668	-0.664789	0.0634804	-0.776489					0.275505	0.540546	0.213234	0.875889	-0.312359	-0.69715	0.386575	0.612976	0.0808239	0.136223	0.0466145	0.973322	0.152145	0.279486	0.125345	0.89895
Q7TT18	Activating transcription factor 7-interacting protein 1	Atf7ip	S	511	LPVETSQDLEDKMEGSFGSPSKQESSENLPK	___2	-0.812061	-0.219141	-0.41418	-0.39113	-0.315386	-0.822132		-0.87481	-1.48325		-1.4482	-0.689779	-0.566965			0.228453	-1.42286	-0.765051	-0.460369					-0.10963	-0.449533	0.169841	0.9132	-0.719903	-1.97355	1.27534	0.118657	1.30837	0	0	0.712942	0.0188878	0.0381014	0.015824	1
Q7TT18	Activating transcription factor 7-interacting protein 1	Atf7ip	S	514	ETSQDLEDKMEGSFGSPSKQESSENLPKEAF	___2	-0.812061	-0.219141	-0.41418	-0.39113	-0.315386	-0.822132		-0.87481	-1.48325		-1.4482	-0.689779	-0.566965			0.228453	-1.42286	-0.765051	-0.460369					-0.10963	-0.449533	0.169841	0.913097	-0.719903	-1.97355	1.27534	0.118697	1.30837	0	0	0.712892	0.0188878	0.0381014	0.015824	1
Q7TT18	Activating transcription factor 7-interacting protein 1	Atf7ip	S	700	KRFGAAKDDLKKRQESPPNPPISPGKPANDT	___2	-0.0979996			0.1122	-0.609751	-0.402334		0.0338697	-0.39488		0.11384	-0.1742	0.174885	0.268898	-2.21728	0.43301		0.15033	0.45644					-0.513145	-3.4753	1.13221	0.345249	-0.187605	-0.553813	0.288775	0.749164	-0.536714	-0.621467	0.245684	0.803166	0.26521	0.947884	0.625899	0.52941
Q7TT18	Activating transcription factor 7-interacting protein 1	Atf7ip	S	707	DDLKKRQESPPNPPISPGKPANDTNSNNNMT	___2	-0.0979996			0.1122	-0.609751	-0.402334		0.0338697	-0.39488		0.11384	-0.1742	0.174885	0.268898	-2.21728	0.43301		0.15033	0.45644					-0.513145	-3.4753	1.13221	0.345096	-0.187605	-0.553813	0.288775	0.749231	-0.536714	-0.621467	0.245684	0.803054	0.26521	0.947884	0.625899	0.5293
Q7TT18	Activating transcription factor 7-interacting protein 1	Atf7ip	T	1014	SSGVIDLTMDDEESGTTQDPKKISPPSSSTV	___2	-0.325621		0.041419	-0.81641		-0.0410271		-0.0973997	0.239719	-0.30617	-1.45958		-0.992535			-1.01527	-0.0297203	-0.967951	-1.34575					0.325843	0	0	0.775	0.312254	0.790471	0.456488	0.560459	0.444307	0	0	0.680859	0.444916	0.701525	0.331581	0.6744
Q7TT18	Activating transcription factor 7-interacting protein 1	Atf7ip	T	1015	SGVIDLTMDDEESGTTQDPKKISPPSSSTVS	___2	-0.325621		0.041419	-0.81641		-0.0410271		-0.0973997	0.239719	-0.30617	-1.45958		-0.992535			-1.01527	-0.0297203	-0.967951	-1.34575					0.325843	0	0	0.77495	0.312254	0.790471	0.456488	0.560376	0.444307	0	0	0.680813	0.444916	0.701525	0.331581	0.674518
Q8C0J2-2	Autophagy-related protein 16-1	Atg16l1	S	268	ETSPVRAVSRAATRRSVSSIPVPQDIMDTHP	___1	-0.852859	-0.32472	-0.31968	-0.642479		-0.364595	-0.742764	-0.973969	-1.83655	-1.07828	-0.585529	-0.181339	-0.706184	-0.386967	-1.23233	-0.948664	-1.53482	-0.854271	-1.48433		+			-0.0187469	-0.0826072	0.0277358	1	-0.761332	-2.03223	1.40603	0.0953907	-0.40948	-1.45418	0.658419	0.48643	-0.800122	-2.16018	1.38098	0.136418
Q6KAU8-2	Autophagy-related protein 16-2	Atg16l2	S	308	DVVKGLLDFKKRRGHSVGGAPEQRYQSIPVC	___1	-1.58348		-1.76686			-0.764769	-0.5495	-1.02253		-1.76377		-0.84086		-0.827469			-1.20796							1.01803	7.20005	1.72702	0.201021	0.282021	0.585357	0.270003	0.727786	0.18068	0	0	0.866579	-0.3671	0	0	1
Q6KAU8-2	Autophagy-related protein 16-2	Atg16l2	S	282	ESETCEKWKRPFRSASATSLTLSRCVDVVKG	___1	-1.94632	-1.96154	-1.37372	-1.84114	-1.41944	-1.60899	-1.19138	-1.27604	-1.41935	-1.4196	-1.68587	-1.94533	-2.38589	-1.6456	-1.49148	-2.24651	-1.71375	-2.10141	-1.66793					0.374078	1.94558	0.961434	0.411509	0.409016	1.52379	1.22557	0.195898	0.0075957	0.0313127	0.0103187	1	0.177998	0.514039	0.29258	0.767681
Q80XK6	Autophagy-related protein 2 homolog B	Atg2b	S	1571	WHLYGGKDFATAPPTSPAKSYIPHSSPSQTP	___1		0.382549	0.54098	0.25062	0.650339				-1.20877		-0.27121	0.142561	-0.208645	-0.30221	-0.390366	-0.0389652		-1.7441	-1.73241				+	0.258954	0	0	0.926147	-1.60015	0	0	0.942555	-0.200761	-1.24844	0.552916	0.555795	-1.62582	-6.1053	2.64322	0.0238039
Q80XK6	Autophagy-related protein 2 homolog B	Atg2b	S	496	HPASLQKAALSSRSASVDESRPEFICRLALG	___1	0.601219	0.98074	0.87613	0.56082	0.331554	-0.192402	0.180345	-0.326501	-1.49946	-0.196548	0.375751	0.54051	0.162975	0.119572	-0.632322	-0.538305	-0.94824	-0.996071	-1.02656		+		+	-0.648227	-3.63603	1.82491	0.185877	-1.4289	-3.05702	1.93795	0.0300643	-0.8573	-3.48286	1.59711	0.205907	-1.35004	-6.37923	3.57165	0.0312877
Q80XK6	Autophagy-related protein 2 homolog B	Atg2b	S	1741	TEVELLLTPDPEVTKSPGADVTCSLPRHLST	___1	1.27516	0.875149	0.65689	0.558271	0.267801	0.913328	0.420326	-1.76298	-2.17397	-0.49198	0.55504	0.757589	0.247326	0.0543499	-0.229172	0.149717	-1.74254	-1.69954	-2.39		+		+	-0.30755	-1.23545	0.566164	0.627054	-2.31768	-4.1131	2.38691	0.021093	-0.701253	-5.27054	2.20692	0.141006	-2.46401	-6.69373	3.10871	0.0352542
Q80XK6	Autophagy-related protein 2 homolog B	Atg2b	S	240	GVSLFWDEFSASAKSSPVCSTAPVETEPKLS	___1	1.49391	1.00025	0.838759	1.21472	1.18434	1.57054	1.73985	0.253819	0.098959	0.465012	1.01673	0.986441	0.615715	1.01902	0.607565	0.487942	-0.1106	-0.404291	0.135759		+		+	0.361334	1.66599	0.805227	0.486209	-0.864313	-2.98301	2.21582	0.0311123	-0.433832	-2.05105	0.96035	0.348571	-0.999339	-3.30411	2.10578	0.0563854
Q80XK6	Autophagy-related protein 2 homolog B	Atg2b	T	1570	VWHLYGGKDFATAPPTSPAKSYIPHSSPSQT	___1	0.16828				0.650339	0.353874	0.545307	-0.83492		-0.39081									-1.73241					0.348231	0	0	0.872444	-0.781145	0	0	0.855155	0	0	-4.34e-08	1		0	0	0.908767
Q80XK6	Autophagy-related protein 2 homolog B	Atg2b	S	1015	DSFSPFKSAVHYDEDSGSEEETLQYFSAVDP	___2	-0.49122	0.1259	-0.69737		-1.16938	-0.0306244		-0.935719			0.0983906	-0.797131						-0.913881						-0.245773	-0.462768	0.170675	0.911799	-0.58149	0	0	0.839314		0	0	0.711539	-0.564511	0	0	1
Q80XK6	Autophagy-related protein 2 homolog B	Atg2b	S	1017	FSPFKSAVHYDEDSGSEEETLQYFSAVDPNY	___2	-0.49122	0.1259	-0.69737		-1.16938	-0.0306244		-0.935719			0.0983906	-0.797131						-0.913881						-0.245773	-0.462768	0.170675	0.911696	-0.58149	0	0	0.839254		0	0	0.711489	-0.564511	0	0	1
Q8BGE6	Cysteine protease ATG4B	Atg4b	S	383	SLDSSDVERLERFFDSEDEDFEILSL_____	___1	1.09989	1.99252	1.54487	0.242451	2.32125	2.12247	1.80469	1.96974	-0.684332	-0.537989	-2.53374	1.27047	0.567165	0.642904	-3.3047	0.138714	1.24361	0.71921	-0.28664					0.862873	1.8787	0.924179	0.427325	-0.970792	-1.02703	0.518973	0.405878	-0.831141	-0.4697	0.178466	0.858401	0.790761	0.584925	0.250329	0.727003
Q3ZAQ4	NA	Atg9a	S	656	GSRHRADVASALRSFSPLQPGAAPQGRVPST	___1	-1.05934	-1.15043	-0.569711	-0.874519	-0.820526	-0.609598	-0.430399	-1.75902	-1.69389	-1.16658	-1.47598	-0.747	-1.22383	-1.01588	-0.898663	-0.913563	-2.26565	-1.70904	-2.13891					0.293325	1.64245	0.792046	0.491887	-0.62633	-1.96816	1.45602	0.104998	0.254272	1.10502	0.479984	0.608224	-0.888929	-2.38873	1.51017	0.110376
Q3ZAQ4	NA	Atg9a	S	828	GQPASRHPEPVPEEGSEDELPPQVHKV____	___1	1.29848	1.41098	1.45362	1.62158	1.9707	2.31329	2.3214	1.33904	1.2836	1.26284		1.39781	1.80401	1.81916		2.06062		0.34844	1.02781					0.755635	6.04302	2.74763	0.0948472	-0.151005	-0.831834	0.909326	0.523317	0.287392	1.01964	0.381778	0.693294	-0.912787	-1.84114	0.831192	0.268187
Q3ZAQ4	NA	Atg9a	S	735	QTQAEPERHVWHRRESDESGESAPEEGGEGA	___1	-1.86477	-1.22141	-1.75672	-1.2893	-0.813892	-0.971222	-1.08873	-1.93703	-1.29317	-1.95604			-1.96791	-1.23819	-1.35371	-1.77999								0.575103	2.82733	1.43427	0.257518	-0.195696	-0.536335	0.306962	0.724692	-0.0884412	0	0	0.885998		0	0	1
Q3ZAQ4	NA	Atg9a	S	675	PGAAPQGRVPSTMTGSGVDARTASSGSSVWE	___1	-2.14089		-1.12341								-1.26902	-1.74748	-2.03083	-1.42427		-1.99879	-2.19582	-2.41999							0	0	0.954866		0	0	0.766133	-0.203275	-0.543764	0.193064	0.848419	-0.62546	-1.56792	0.894569	0.27736
Q3ZAQ4	NA	Atg9a	S	735	QTQAEPERHVWHRRESDESGESAPEEGGEGA	___2												-2.69852	-1.95203	-2.25019	-1.98084	-1.37891								0	0	-4.34e-08	1	0			1	0.828547	0	0	0.726869		0	0	1
Q3ZAQ4	NA	Atg9a	S	738	AEPERHVWHRRESDESGESAPEEGGEGARAP	___2												-2.69852	-1.95203	-2.25019	-1.98084	-1.37891								0	0	-4.34e-08	1	0			1	0.828547	0	0	0.726816		0	0	1
Q3ZAQ4	NA	Atg9a	S	735	QTQAEPERHVWHRRESDESGESAPEEGGEGA	___3	-2.29929			-2.65111	-1.70932	-1.32412	-1.89147				-1.66225	-1.62373	-1.24183	-1.12018	-1.25984			-2.01443						0.833566	3.29998	1.33976	0.279154		0	0	0.963861	0.32501	1.86989	0.8006	0.407799	-0.50516	0	0	1
Q3ZAQ4	NA	Atg9a	S	738	AEPERHVWHRRESDESGESAPEEGGEGARAP	___3	-2.29929			-2.65111	-1.70932	-1.32412	-1.89147				-1.66225	-1.62373	-1.24183	-1.12018	-1.25984			-2.01443						0.833566	3.29998	1.33976	0.278988		0	0	0.963783	0.32501	1.86989	0.8006	0.407673	-0.50516	0	0	1
Q3ZAQ4	NA	Atg9a	S	741	ERHVWHRRESDESGESAPEEGGEGARAPQPI	___3	-2.29929			-2.65111	-1.70932	-1.32412	-1.89147				-1.66225	-1.62373	-1.24183	-1.12018	-1.25984			-2.01443						0.833566	3.29998	1.33976	0.278823		0	0	0.963704	0.32501	1.86989	0.8006	0.407547	-0.50516	0	0	1
Q62388	Serine-protein kinase ATM	Atm	S	1987	STDEQEKRSPTFEEGSQGTTISSLSEKSKEE	___1	-0.678211	-0.811081	-1.2375	-1.13361		-0.248079	-0.641079	-0.163421	-0.58745	-0.0453892	-0.827848	-1.02884	-0.942986	-0.833393	-1.19709	-1.1083	-0.62958	-0.84384	-0.559		+			0.52052	2.24837	1.05649	0.371288	0.699681	2.27105	1.69779	0.0697257	-0.213292	-1.36409	0.612165	0.515085	0.255751	1.25639	1.16129	0.350862
Q62388	Serine-protein kinase ATM	Atm	S	1895	FKHSSQASRSATPANSDSESENFLRCCLDKK	___2		-1.56732					-1.60845	-0.9178	-0.996801	-0.702509	-1.42389													-0.0411263	0	0	0.81535	0.69495	0	0	0.795944		0	0	0.720248		0	0	1
Q62388	Serine-protein kinase ATM	Atm	T	1891	FTSCFKHSSQASRSATPANSDSESENFLRCC	___2		-1.56732					-1.60845	-0.9178	-0.996801	-0.702509	-1.42389													-0.0411263	0	0	0.776367	0.69495	0	0	0.970984		0	0	0.682006		0	0	1
O35126	Atrophin-1	Atn1	S	630	TASPPGPPQYSKRAPSPGSYKTATPPGYKPG	___1		-2.27039	-1.04757	-1.94101	-0.668219	-1.14817	-1.6223	-1.91827	-2.02608		-2.34272	-1.57333		-1.92532										0.606759	1.32626	0.592759	0.609101	-0.219185	-0.382314	0.170807	0.84496	0.0327053	0	0	0.934248		0	0	0.966748
O35126	Atrophin-1	Atn1	S	34	EAPGPREELRSRGRASPGGVSTSSSDGKAEK	___1	0.14925	-0.0585098	-0.41014	-0.2847	-0.0826683	-0.422222	-0.0642376	0.531341	0.421539	-0.0253601	-0.308229	-0.412359	-0.830006	-0.279503	-0.808147	-0.334793	0.0886097	-0.0836105	-0.0994396					-0.0386869	-0.220025	0.078546	0.98844	0.460198	1.5125	1.13076	0.198869	-0.213464	-1.08134	0.46803	0.621122	0.485385	1.79491	1.33269	0.19469
O35126	Atrophin-1	Atn1	S	662	PPSFRTGTPPGYRGTSPPAGPGTFKPGSPTV	___1	-1.47658	-1.41391	-1.5227	-1.27043	-1.18966	-0.98307	-0.656979	-1.01802	-0.664011	-0.959129	-1.64007	-1.90004	-1.86547	-1.18731		-1.30086		-1.76352	-1.04289		+			0.477668	3.29248	1.66446	0.211557	0.540518	2.5459	2.31613	0.0505515	0.419282	2.41474	1.02404	0.329459	0.398656	1.02629	0.583575	0.486306
O35126	Atrophin-1	Atn1	S	77	PSAPKASKQGRSEEISESESEETSAPKKTKT	___1	-2.05066	-1.75668	-2.15706	-0.881329	-1.60387	-1.62197	-1.83751	-1.2467	-0.780611	-1.05156	-2.0611		-1.87618	-1.18972		-1.4452		-1.80716	-1.09763					0.0236491	0.0679396	0.0229778	1	0.685143	1.48761	0.936156	0.206736	0.588021	2.92063	1.00016	0.336641	0.516247	1.10636	0.531038	0.491981
O35126	Atrophin-1	Atn1	S	79	APKASKQGRSEEISESESEETSAPKKTKTEQ	___1			-1.72311	-1.4898		-2.33073	-1.87907		-1.54433	-1.40928	-1.57191	-1.97358	-1.17463	-0.849756		-1.51682	-2.24469	-2.41499	-1.58536					-0.498448	-1.96101	0.723734	0.530036	0.129651	0.552198	0.358915	0.750071	0.351093	0.83006	0.330323	0.734547	-0.508306	-1.14914	0.674145	0.397702
O35126	Atrophin-1	Atn1	S	112	PRPQSPSDLDSLDGRSINDDGSSDPRDIDQD	___1	-2.67247	-2.16373	-2.51341		-2.70205	-1.95354	-1.88063		-1.42356	-1.70305	-1.63156	-2.00947		-2.75476				-2.42918			+			0.27113	0.896406	0.376019	0.746175	0.886565	2.76898	1.56025	0.0664877	-0.933956	0	0	0.934162	-0.608665	0	0	0.969198
O35126	Atrophin-1	Atn1	S	118	SDLDSLDGRSINDDGSSDPRDIDQDNRSTSP	___1		-1.87572	-2.58678	-1.38531		-1.86867		-2.14879	-2.87057					-1.6654										0.0806007	0	0	0.988291	-0.56041	-0.897373	0.439316	0.514879		0	0	0.934076	0			1
O35126	Atrophin-1	Atn1	S	617	VIATVASSPAGYKTASPPGPPQYSKRAPSPG	___1			-1.83143								-1.84654	-1.54213	-1.63465	-1.5982	-1.8725	-1.34677	-1.67873	-1.65176	-1.08112						0	0	0.988209		0	0	1	-0.0359802	-0.167271	0.0578566	0.964795	0.203904	0.647963	0.402299	0.692425
O35126	Atrophin-1	Atn1	S	101	APKKTKTEQELPRPQSPSDLDSLDGRSINDD	___1	-0.0620003	0.0928001	0.356799	0.31996	0.57873	0.33465	0.504173	0.0123396	0.71134	0.164331	0.603941	-0.238649	0.197124	0.473326	-0.000392914	0.603153	0.11404	0.142609	0.682329					0.295624	2.24773	1.12791	0.346336	0.119114	0.381088	0.22228	0.83612	0.122026	0.394408	0.146664	0.884255	0.125521	0.309512	0.153499	0.886024
O35126	Atrophin-1	Atn1	S	34	EAPGPREELRSRGRASPGGVSTSSSDGKAEK	___2		-1.20594	-2.21789	-2.01934	-1.25732	-1.42121				-1.84826	-1.5115	-1.71028	-1.99681	-2.30189	-2.10205			-1.15589						0.475123	1.17517	0.488507	0.675098	-0.0338691	0	0	0.802466	-0.763138	-3.10579	1.27527	0.264266	0.583637	0	0	0.902464
O35126	Atrophin-1	Atn1	S	41	ELRSRGRASPGGVSTSSSDGKAEKSRQTAKK	___2			-2.21789			-1.42121				-1.84826	-1.5115		-1.99681	-2.30189	-2.10205			-1.15589						0.796677	0	0	0.838886	0.369632	0	0	0.802412	-0.898865	-3.88934	1.22041	0.283419	0.598261	0	0	0.904404
O35126	Atrophin-1	Atn1	S	731	AEEYEPPESPVPPARSPSPPPKVVDVPSHAS	___2		-0.30694	-1.31814	-0.71855	-1.01669	-0.92626	-0.876185		-0.918011	-0.449179	0.102451			-0.702147			-1.13651	-0.0252304						-0.158504	-0.534671	0.206759	0.883667	0.0976156	0.188683	0.0808589	0.968808	-0.703525	0	0	0.744567	-0.683321	0	0	0.902529
O35126	Atrophin-1	Atn1	S	733	EYEPPESPVPPARSPSPPPKVVDVPSHASQS	___2	-0.629711	-0.30694	-1.31814	-0.71855	-1.01669	-0.92626	-0.876185		-0.918011	-0.449179	0.102451			-0.702147			-1.13651	-0.0252304						-0.196377	-0.779137	0.326843	0.783372	0.0597408	0.13348	0.0595463	1	-0.703525	0	0	0.744512	-0.683321	0	0	0.902594
O35126	Atrophin-1	Atn1	S	77	PSAPKASKQGRSEEISESESEETSAPKKTKT	___2											-0.919088	-0.96566	-0.952215		-0.616707	-0.848564	-2.09066		-0.94039					0	0	-4.34e-08	1	0			1	0.209744	1.77382	0.661362	0.484872	-0.56987	-1.07715	0.55891	0.460738
O35126	Atrophin-1	Atn1	S	79	APKASKQGRSEEISESESEETSAPKKTKTEQ	___2											-0.919088	-0.96566	-0.952215		-0.616707	-0.848564	-2.09066		-0.94039					0	0	-4.34e-08	1	0			1	0.209744	1.77382	0.661362	0.484748	-0.56987	-1.07715	0.55891	0.460844
O35126	Atrophin-1	Atn1	S	646	PGSYKTATPPGYKPGSPPSFRTGTPPGYRGT	___2	-1.16479	-0.553211	-1.13883	-1.26236	-2.36952	-1.31782	-0.957828	-1.42787	-1.14139	-0.853859	-0.83457	-1.03097	-0.724485	-1.50639	-1.00194	-0.865442	-1.03854	-0.41795	-0.748859					-0.518592	-1.28894	0.595461	0.607314	-0.111242	-0.3314	0.18257	0.870073	-0.312962	-1.32385	0.591524	0.530926	0.128225	0.426792	0.254023	0.817294
O35126	Atrophin-1	Atn1	S	101	APKKTKTEQELPRPQSPSDLDSLDGRSINDD	___2	0.974979				0.19871	0.935221		1.0813	1.33989				1.31006		0.924355	1.25212	0.589661	1.66037	1.3877					-0.408014	0	0	0.838827	0.235615	0	0	0.802362	0.0384331	0	0	0.744457	-0.0974878	0	0	0.902658
O35126	Atrophin-1	Atn1	S	107	TEQELPRPQSPSDLDSLDGRSINDDGSSDPR	___2	0.974979				0.19871	0.935221		1.0813	1.33989				1.31006		0.924355	1.25212	0.589661	1.66037	1.3877					-0.408014	0	0	0.838768	0.235615	0	0	0.802309	0.0384331	0	0	0.744403	-0.0974878	0	0	0.902723
O35126	Atrophin-1	Atn1	T	638	QYSKRAPSPGSYKTATPPGYKPGSPPSFRTG	___2	-1.16479	-0.553211	-1.13883	-1.26236	-2.36952	-1.31782	-0.957828	-1.42787	-1.14139	-0.853859	-0.83457	-1.03097	-0.724485	-1.50639	-1.00194	-0.865442	-1.03854	-0.41795	-0.748859					-0.518592	-1.28894	0.595461	0.607185	-0.111242	-0.3314	0.18257	0.870172	-0.312962	-1.32385	0.591524	0.530804	0.128225	0.426792	0.254023	0.817411
O35126	Atrophin-1	Atn1	S	724	TQIKQEPAEEYEPPESPVPPARSPSPPPKVV	___3	1.14055	1.6209	1.27335	1.38691	0.831919		1.72373	1.52892		1.40941	1.63691	1.3617	0.990456	1.06932	1.08162	0.935783	0.829151	1.94556	1.56713					-0.0775976	-0.248024	0.0881352	0.982886	0.113738	0.442504	0.293298	0.797465	-0.468209	-5.07926	2.1497	0.145644	0.117591	0.246244	0.112943	0.915725
O35126	Atrophin-1	Atn1	S	731	AEEYEPPESPVPPARSPSPPPKVVDVPSHAS	___3	1.14055	1.6209	1.27335	1.38691	0.831919		1.72373	1.52892		1.40941	1.63691	1.3617	0.990456	1.06932	1.08162	0.935783	0.829151	1.94556	1.56713					-0.0775976	-0.248024	0.0881352	0.982787	0.113738	0.442504	0.293298	0.79756	-0.468209	-5.07926	2.1497	0.145246	0.117591	0.246244	0.112943	0.91561
O35126	Atrophin-1	Atn1	S	733	EYEPPESPVPPARSPSPPPKVVDVPSHASQS	___3	1.14055	1.6209	1.27335	1.38691	0.831919		1.72373	1.52892		1.40941	1.63691	1.3617	0.990456	1.06932	1.08162	0.935783	0.829151	1.94556	1.56713					-0.0775976	-0.248024	0.0881352	0.982687	0.113738	0.442504	0.293298	0.797656	-0.468209	-5.07926	2.1497	0.14485	0.117591	0.246244	0.112943	0.915494
F6Q8D3	Phospholipid-transporting ATPase;Phospholipid-transporting ATPase 11C	Atp11c	S	1105	VRRRSARRNLSCRRASDSLSARPSVRPLLLR	___1	0.67174	0.195059	-0.11394		1.10083	1.69733		0.89071	1.08029	0.795912	0.276091	0.1113	0.0638657	0.948	0.381697	-0.05616	0.610071	0.0662289	-2.7683					1.14813	3.10813	1.27606	0.294869	0.671351	1.95539	1.29326	0.122134	0.236038	0.801271	0.329875	0.734517	-0.847752	-0.737631	0.333073	0.642836
F6Q8D3	Phospholipid-transporting ATPase;Phospholipid-transporting ATPase 11C	Atp11c	S	1123	LSARPSVRPLLLRTFSDESNIL_________	___1		-2.02773	-2.19784	-2.32269	-2.50152			-2.66099	-2.09152	-2.58145	-2.20777		-2.82006	-2.29957					-2.05725					-0.318771	0	0	1	-0.2619	-0.880308	0.592631	0.505348	0.186059	0	0	0.952894	0.456668	0	0	0.948014
Q9EPE9	Manganese-transporting ATPase 13A1	Atp13a1	S	22	AVPCGARPGGARDNGSPQPGSRLRPGLAAGP	___1	0.98575	1.11489	0.83422	0.82165	0.216391	1.12603	1.32645	0.619531	0.25795	0.569221	1.01683	0.95989	1.00713		0.710297						+			-0.049504	-0.166488	0.0583414	1	-0.456893	-2.02785	1.82949	0.0959668	-0.278063	0	0	0.803815		0	0	0.837049
Q9EPE9	Manganese-transporting ATPase 13A1	Atp13a1	S	896	NAPERVVERRRRPRDSPVLSNSGPRVSRSTK	___1	1.73439				2.2442								1.2207	1.08963	1.20362	1.25193	2.13623	2.09692	1.48667					0.509819	0	0	0.891018		0	0	0.876399		0	0	0.803752	0.685911	0	0	0.837105
Q5XF89	Probable cation-transporting ATPase 13A3	Atp13a3	S	1212	PQTTTEAKAVVKENGSCQIITIA________	___1	-2.50815	-3.00721									-2.99818	-2.5671													0	0	0.949603		0	0	0.771829		0	0	0.878386		0	0	1
Q5XF89	Probable cation-transporting ATPase 13A3	Atp13a3	S	813	SAIDSEAIPIKLAHDSLEDLEVTRYHFAMNG	___1	-2.36196	-2.57329	-2.28773		-1.9388	-2.63652	-2.21222	-2.91798				-2.907				-3.11647								0.145148	0.658961	0.262868	0.832956	-0.510319	0	0	0.77185	-0.209469	0	0	0.87831		0	0	1
Q8VDN2	Sodium/potassium-transporting ATPase subunit alpha-1	Atp1a1	S	16	MGKGVGRDKYEPAAVSEHGDKKGKKAKKERD	___1	-1.7316	-2.26067			-1.19064	-0.705055		-1.64567		-1.12399														1.04829	2.91953	0.999885	0.39616	0.611305	1.29649	0.616884	0.37227	0	0	-4.34e-08	1	0			1
Q8VDN2	Sodium/potassium-transporting ATPase subunit alpha-3;Sodium/potassium-transporting ATPase subunit alpha-2;Sodium/potassium-transporting ATPase subunit alpha-1;Potassium-transporting ATPase alpha chain 1	Atp1a3;Atp1a2;Atp1a1;Atp4a	S	217	DLRIISAHGCKVDNSSLTGESEPQTRSPDCT;DLRIISANGCKVDNSSLTGESEPQTRSPDFT;DLRIISSHGCKVDNSSLTGESEPQTRSPEFT	___1	-0.998491	-0.87899	-1.25428	-0.817499	-0.571634	-0.191275	-0.0784187	-0.0114698	-0.0595112	0.0382099		-1.13675	-1.32149	-0.276466	-0.495699	-0.992531	0.1346				+			0.706871	4.17657	2.06129	0.155993	0.976392	4.50563	3.39866	0.0238519	0.0812387	0.183458	0.0624131	0.960591	1.36372	0	0	1
J3KMM5	Calcium-transporting ATPase;Sarcoplasmic/endoplasmic reticulum calcium ATPase 2	Atp2a2	S	661	DVTSKAFTGREFDELSPSAQRDACLNARCFA	___1	-0.188881	1.81324		-0.54648	-0.430147	-0.3318						-1.16031												-0.740269	-0.780343	0.307947	0.798691		0	0	1		0	0	0.938319		0	0	0.966082
J3KMM5	Calcium-transporting ATPase;Sarcoplasmic/endoplasmic reticulum calcium ATPase 2	Atp2a2	S	663	TSKAFTGREFDELSPSAQRDACLNARCFARV	___1	1.98938		1.72711	1.80514	2.24548	2.12304		2.99622	2.68484	2.85392	-1.31263	1.4819	1.23964	1.99173	1.67278	1.71009	2.17887	2.25093	2.08659		+			0.343716	3.11732	1.27917	0.295228	1.00445	4.58791	2.96788	0.0207143	1.14392	1.15679	0.506211	0.589552	1.70249	1.71082	0.88623	0.211808
B1ATS5	Calcium-transporting ATPase;Sarcoplasmic/endoplasmic reticulum calcium ATPase 3	Atp2a3	S	644	DVLGKAYTGREFDDLSPEQQRQACRTARCFA	___1	-0.73148				-1.05895		-0.117132	-0.8721	-0.235741	-0.35047		-0.60009	-0.802626	-0.556459	-0.975857	-1.11094	-1.02616	-0.937531	-0.7059					0.143449	0	0	1	0.245376	0	0	1	-0.165848	-0.714953	0.278805	0.775158	-0.188505	-0.770885	0.54792	0.638275
G5E829	Plasma membrane calcium-transporting ATPase 1	Atp2b1	S	1155	SIHNFMTHPEFRIEDSEPHIPLIDDTDAEDD	___1	2.71823	2.79012	3.1236	2.51436	2.36869	2.38513	3.13577	3.13733	2.89045	3.4066		2.71507	2.32643	2.32278	1.91478	1.99423	2.29092	2.53093	2.50538					-0.156716	-0.604329	0.242607	0.849342	0.358217	1.21462	0.90133	0.312238	-0.507881	-2.7005	1.13221	0.299809	-0.078338	-0.284847	0.164444	0.899297
G5E829	Plasma membrane calcium-transporting ATPase 1	Atp2b1	S	1178	DDTDAEDDAPTKRNSSPPPSPNKNNNAVDSG	___1	1.03375	1.26334	0.815829		0.998682	1.95721	1.44701	1.77736	1.80369	1.44689	1.39216	0.938049	1.358		0.84034	1.71231		1.86218	1.99692		+			0.429995	1.40726	0.634323	0.583512	0.638341	2.33969	1.6787	0.0774511	0.111223	0.226262	0.0746789	0.947839	0.700147	2.3728	1.43127	0.138052
G5E829	Plasma membrane calcium-transporting ATPase 1	Atp2b1	S	1140	RSSLYEGLEKPESRSSIHNFMTHPEFRIEDS	___1					-0.287386	-0.549305	-0.319965	-0.35258	-0.273121	-0.975199				-0.376297											0	0	0.993578		0	0	1		0	0	0.942074	0			1
G5E829	Plasma membrane calcium-transporting ATPase 1	Atp2b1	S	1155	SIHNFMTHPEFRIEDSEPHIPLIDDTDAEDD	___2	0.514759	0.828709	-0.228631	-0.519819	-0.192896	-0.192011	0.583414	0.59059	-0.58378	0.429192	-0.243608	0.0414009		-0.735046	-0.509745	-1.21383		-0.69507	-1.29799					-0.0825874	-0.191932	0.0678579	0.995809	-0.00342043	-0.00587118	0.00234329	1	-0.68441	-3.02995	1.41136	0.232885	-0.895427	-2.06583	0.938554	0.22804
G5E829	Plasma membrane calcium-transporting ATPase 1	Atp2b1	S	1177	IDDTDAEDDAPTKRNSSPPPSPNKNNNAVDS	___2	-0.85536	-1.69999	-1.56583		-0.943054	-2.21284	-0.31069	-0.964049	-1.53072	-0.556479	-0.293638	-1.05163	-0.275215		-0.304283				-0.89805					0.218201	0.353284	0.129767	0.946049	0.356644	0.734857	0.390345	0.597727	0.308278	0	0	0.747868	-0.357889	0	0	0.901369
G5E829	Plasma membrane calcium-transporting ATPase 1	Atp2b1	S	1178	DDTDAEDDAPTKRNSSPPPSPNKNNNAVDSG	___2	0.95578		0.956201	0.82402	0.381277		1.50168			1.55555				0.948292					1.28169					0.0294806	0.0699598	0.022904	1	0.643551	0	0	0.913304		0	0	0.747813		0	0	0.901433
G5E829	Plasma membrane calcium-transporting ATPase 1	Atp2b1	S	1182	AEDDAPTKRNSSPPPSPNKNNNAVDSGIHLT	___2	0.95578		0.956201	0.82402	0.381277		1.50168			1.55555				0.948292					1.28169					0.0294806	0.0699598	0.022904	1	0.643551	0	0	0.912773		0	0	0.747757		0	0	0.901498
G5E829	Plasma membrane calcium-transporting ATPase 1	Atp2b1	T	1165	FRIEDSEPHIPLIDDTDAEDDAPTKRNSSPP	___2	0.514759	0.828709	-0.228631	-0.519819	-0.192896	-0.192011	0.583414	0.59059	-0.58378	0.429192	-0.243608	0.0414009		-0.735046	-0.509745	-1.21383		-0.69507	-1.29799					-0.0825874	-0.191932	0.0678579	0.995712	-0.00342043	-0.00587118	0.00234329	1	-0.68441	-3.02995	1.41136	0.2327	-0.895427	-2.06583	0.938554	0.228095
Q6Q477	Calcium-transporting ATPase	Atp2b4	S	329	AKTQDGVALEIQPLNSQEGLDSEDKEKKIAR	___1	-0.941111	-0.405241	-0.0275507	-0.0594101	0.00503921	-0.348637	0.251846	0.75583	0.645529			-1.44963	-1.07299	-1.1657	-1.50531	-0.933348	-0.60677	-0.67289	0.52799		+			0.327744	1.12863	0.50825	0.663499	1.05901	2.52048	1.52699	0.0628075	-0.108595	-0.317911	0.112722	0.917496	1.01076	1.62406	0.828441	0.263274
Q03265	ATP synthase subunit alpha, mitochondrial;ATP synthase subunit alpha	Atp5a1	S	521	KFENAFLSHVISQHQSLLGNIRSDGKISEQS	___1				-1.63318	-1.32122	-0.241112		-1.49876	-1.10741															0.852012	0	0	0.964709	0.330094	0	0	0.776743	0	0	-4.34e-08	1	0			1
P15920	V-type proton ATPase 116 kDa subunit a isoform 2	Atp6v0a2	S	695	CFGMSRSGYTLVRKDSEEEVSLLGNQDIEEG	___1	1.37906	0.804369	1.56623	1.41589	1.59582	1.00963	1.31889	1.60743	2.02516	1.34248	1.39518	0.94248	1.12156	1.4217	1.23549	0.712936	1.31035	1.08082	1.92152					0.0167289	0.0687237	0.0232497	1	0.36697	1.02359	0.667622	0.407484	-0.130933	-0.497052	0.190284	0.849817	0.284488	0.742168	0.4293	0.639694
A2AG68	Copper-transporting ATPase 1	Atp7a	S	1465	NYSRASINSLLSDKRSLNSVVTSEPDKHSLL	___1	-0.91736	-1.38558		-1.25764			-1.11149					-1.83556	-0.882105	-1.66672	-1.78649	-0.988964		-1.52956	-0.835529					0.0753663	0	0	1		0	0	1	-0.202724	-0.386254	0.139618	0.890698	0.176288	0.255618	0.100635	0.918318
Q64446	Copper-transporting ATPase 2	Atp7b	S	483	LPTHQGPGHSSETPSSPGATASQKCFVQIKG	___1	-0.659981	-0.670731	-0.38671		-1.03907	0.0719414	-0.28171				-0.33358	-0.577971	0.221735	-0.723156	-0.0959854	-0.105286								0.156192	0.458543	0.173685	0.910327		0	0	0.770597	0.147636	0.521734	0.19523	0.845837		0	0	1
Q64446	Copper-transporting ATPase 2	Atp7b	S	1395	RYEAQAHGRMKPLSASQVSVHIGMDDRRRDS	___1	-3.12401	-2.88912	-2.14356		-2.92932	-1.78162		-2.57952			-2.56011	-2.28265	-2.4467				-2.34389	-2.15373	-1.71983					0.363432	0.634068	0.243302	0.848718	0.139376	0	0	0.77052		0	0	0.87023	0.357339	1.18531	0.821602	0.381497
Q64446	Copper-transporting ATPase 2	Atp7b	S	1395	RYEAQAHGRMKPLSASQVSVHIGMDDRRRDS	___2			-1.36896	-1.68631	-0.763739		-1.00006		-0.832521	-0.816179	-0.772779	-0.977301	-1.75942	-0.352882	-1.39658	-1.3716	-0.55188	-0.78013						0.645731	3.26394	1.08393	0.36258	0.703285	2.71659	1.32388	0.112183	-0.147492	-0.42225	0.158296	0.876057	0.50383	1.01303	0.531253	0.493599
Q64446	Copper-transporting ATPase 2	Atp7b	S	1398	AQAHGRMKPLSASQVSVHIGMDDRRRDSPRA	___2			-1.36896	-1.68631	-0.763739		-1.00006		-0.832521	-0.816179	-0.772779	-0.977301	-1.75942	-0.352882	-1.39658	-1.3716	-0.55188	-0.78013						0.645731	3.26394	1.08393	0.362429	0.703285	2.71659	1.32388	0.112148	-0.147492	-0.42225	0.158296	0.875948	0.50383	1.01303	0.531253	0.493492
F6WYQ5	Phospholipid-transporting ATPase;Phospholipid-transporting ATPase IA	Atp8a1	S	28	RAEGYEKTDDVSEKTSLADQEEVRTIFINQP	___1	-0.158871	-0.18256	-0.0889902	0.18568	0.153538				0.585569	0.73489		-1.98762					0.30542		0.50354		+			0.214724	0	0	1	0.721415	3.07041	2.2289	0.0378127		0	0	0.95173	2.3921	0	0	0.948941
E9QPK4	Serine/threonine-protein kinase ATR	Atr	S	431	CQAQQENLSGNNDEVSPKRRKLSSSLSSYKK	___1		2.01799	1.73834	1.79278	1.54723			1.60784	1.04183	1.38211	2.26974		1.4999	1.96555	1.96391	1.22272	1.48953	1.86785	1.44335					-0.302479	0	0	1	-0.505777	-1.7719	1.27915	0.151957	-0.607102	-1.88594	0.807494	0.404464	-0.284575	-0.653692	0.338722	0.700033
Q8BMG1	ATR-interacting protein	Atrip	S	97	LSSAHKVRRLDGLPNSPIRKSREDIPVKDNF	___1	-1.69076	-1.51025	-1.52765	-2.36329	-1.40431	-1.57155	-1.7739	-1.72788		-2.13245														0.189737	0.747031	0.31099	0.796928	-0.157178	-0.369093	0.183921	0.84819	0	0	-4.34e-08	1	0			1
Q8BMG1	ATR-interacting protein	Atrip	S	224	NGRTNKPAAPSVSHVSPRKGSSVVLKSEACS	___1		0.23888	0.802529	0.89896		0.36158	0.825029	-0.91912	-0.846081	-0.613659	-0.503389		0.110165		-0.833353	-0.282717		-1.2286	-1.09488		+			-0.0534862	-0.168757	0.0571368	1	-1.43974	-4.42307	2.51023	0.0216036	-0.34265	-0.859994	0.318379	0.740838	-0.965127	-2.33135	1.03841	0.191662
Q61687	Transcriptional regulator ATRX	Atrx	S	92	SRSKRKPSIVTKYVESDDEKPTDENVNEKAA	___1	3.1795	2.78899	3.50467	3.50672	3.82824	3.70311	3.84503	3.14995	3.79357	3.51037	3.26745	2.8955	2.66392	3.11326	3.45856	3.13768	3.26416	3.30666	3.55674					0.547163	2.66918	1.3527	0.274295	0.239661	0.675571	0.408911	0.627158	-0.00107129	-0.00487596	0.0015911	1	0.433565	1.45457	1.02778	0.284109
Q61687	Transcriptional regulator ATRX	Atrx	S	717	HKVPKAKQPVIGDQNSDSDEMLAVLKEASQM	___1	-0.32196	-0.0482807	-0.205571	-0.17564	0.181585	0.0468102	0.301369	0.32656	0.166519	-0.57622	0.0991802	0.140831	-0.491205	-0.0127449	-0.0244789	0.138302	-0.13274	0.5509	-0.243959					0.36445	4.02234	1.99579	0.161838	0.16015	0.468259	0.269695	0.775209	-0.0349655	-0.470273	0.178712	0.858101	0.141798	0.33636	0.166198	0.870518
Q61687	Transcriptional regulator ATRX	Atrx	S	1931	KGKKGKKDSSSSGSGSDNDVEVIKVWNSRSR	___1	-0.5632	-0.362751	-1.26942		-0.0521908	-0.275301	-0.54377	-0.66269		-0.594929	-0.603149	0.10368		-0.0302277	-0.108088	-0.213251	-0.980268		-0.33457					0.441371	1.42597	0.64393	0.577595	0.102981	0.225892	0.101743	0.945088	0.0626431	0.28204	0.101327	0.927128	-0.407684	-0.704509	0.315067	0.695485
Q61687	Transcriptional regulator ATRX	Atrx	S	626	GVARSSEKCRPREEISDHENNVTILLEDSDL	___1	0.773149	0.0817204	0.233979		0.52924	0.647394	0.698593			-0.0445786	0.45335	0.14286	0.154696	0.327593	0.147612	0.0797005	0.26362	-0.133301	0.226471					0.262128	1.21543	0.536061	0.646034	-0.407528	0	0	0.768892	-0.0903295	-0.762773	0.31149	0.746264	-0.131372	-0.50086	0.333815	0.775222
Q61687	Transcriptional regulator ATRX	Atrx	S	1041	GKKWKDKSCEKKEELSDSVDKLPGKGDSCDS	___1	-0.187099	-1.30944	0.0882292	-0.456049	0.121206	-0.230118	-0.691738	-1.03657	-0.206961	-0.935419	-0.904419	-0.8822		-0.928188	-0.450928	-1.93683	-0.828579							0.199207	0.487898	0.189591	0.896203	-0.260227	-0.501219	0.250311	0.751233	-0.32354	-0.715776	0.289298	0.765137	0.0647306	0	0	1
Q61687	Transcriptional regulator ATRX	Atrx	S	1043	KWKDKSCEKKEELSDSVDKLPGKGDSCDSSE	___1	-1.44387	-1.60779	-1.47719	-1.00774	-1.40016	-1.29433	-0.941927	-1.78393	-1.61258	-1.97488		-1.99393	-1.89153	-2.02302		-1.93683	-2.13376							0.172009	0.89157	0.38356	0.741513	-0.406316	-1.46496	1.15141	0.213898	-0.135486	-0.870794	0.322685	0.740017	-0.191031	0	0	1
Q61687	Transcriptional regulator ATRX	Atrx	S	912	SDGAEKPSVKEENVNSPEDKRVSKTKEKTKH	___1	3.63712	4.00727	4.11123	4.11563	3.5008	3.97326		3.53888	3.15002	3.45276			3.82837	3.655	3.92584	3.96099	2.9761	3.60851	3.46864		+			-0.230783	-1.03544	0.44496	0.702691	-0.587259	-2.20609	1.77785	0.077029	-0.414458	0	0	0.875575	-0.477292	0	0	1
Q61687	Transcriptional regulator ATRX	Atrx	S	1512	REREKLREVIEIEDASPTKCPITTKLVLDEN	___1	2.80665	2.96738	3.25091	2.94128	3.15736	3.03831		2.27135	2.18431	2.39508	2.65468	2.70209	2.78258	2.41126	2.20311	2.84766	2.23664	1.80581	2.04847		+		+	0.10628	0.734539	0.298123	0.806138	-0.707975	-3.19303	2.67346	0.0287157	-0.250544	-1.25593	0.556745	0.553474	-0.682809	-2.96655	2.19954	0.0718791
Q61687	Transcriptional regulator ATRX	Atrx	S	940	TKHLRSRQSRKGKGGSSDGTDRFPKKEQSDE	___1	-0.736629		0.1097	0.487881	-0.107759	1.09664	0.938604	-0.655391	0.143459	0.790781	0.204922	0.508739		0.425346	-0.230328		-1.07106	-1.49486					+	0.688847	1.31635	0.587679	0.6128	0.139299	0.213277	0.0896004	0.951285	-0.257121	-0.954675	0.387034	0.687596	-1.63979	-4.54581	1.61331	0.0748056
Q61687	Transcriptional regulator ATRX	Atrx	S	1335	KPRYRHRLLRHKLTLSDGESGEEKPTKPKEH	___1	0.0904789	-0.0732403	0.114841	0.45764	0.2162	0.0999737	0.465164	0.329539	0.478739	0.159271		-0.13825	-2.72204		-1.58773	0.190617	0.255341		0.317301					0.113016	0.707286	0.291595	0.809544	0.175087	0.69237	0.517204	0.615413	-0.488256	-0.54732	0.194449	0.846757	1.71647	1.23286	0.50115	0.437194
Q61687	Transcriptional regulator ATRX	Atrx	S	1339	RHRLLRHKLTLSDGESGEEKPTKPKEHKEAK	___1	-1.95913	-1.98243	-2.15909	-2.07356		-2.00533	-1.86755	-1.92907	-1.83154				0.0731659				-1.69819	-0.287041						0.107108	1.32969	0.594517	0.607819	0.163247	0.933722	1.02414	0.472926	0	0	-4.34e-08	1	-1.06578	0	0	1
Q61687	Transcriptional regulator ATRX	Atrx	S	1290	PDGGGKKRIGKQSEESPADDGELRREQLAVN	___1	1.85357	2.75271	2.36999	2.08377	1.88937	2.43791	2.83549	2.5843	2.75717	1.94984	1.85464	1.54853	2.25849	2.36271	2.67643	1.66715	2.21011	1.9411	1.68523					0.122575	0.377779	0.142004	0.933766	0.165427	0.405592	0.211777	0.819289	0.338892	0.923198	0.389178	0.686281	0.0582606	0.163928	0.0805316	0.961311
Q61687	Transcriptional regulator ATRX	Atrx	S	1224	TENLVLPSHTGFCQSSGDEALSKSVPATVDD	___1	1.3449	1.48896	1.30779	1.22571	1.28704	1.39444			0.848219	0.79496	1.27377	1.13984		0.80781	0.852306	0.694517	1.20248	1.03846	1.00253		+			-0.00109673	-0.0123487	0.00404083	1	-0.520251	-2.82598	2.45971	0.0463377	-0.499932	-5.05367	2.14191	0.144161	-0.125649	-0.648247	0.563917	0.704195
Q61687	Transcriptional regulator ATRX	Atrx	S	766	GKTGKDDNGKRKRKNSTSGSDFDTKKGKSTE	___1	2.30706	2.40147	2.6158	2.29341	2.60767		2.61749	1.99634	1.31946	2.0106	1.86996	2.13653	1.73067	2.08223		1.65227	1.86198	1.64374	0.824699		+			0.208146	1.86344	0.866913	0.454806	-0.628968	-2.02801	1.51799	0.0959593	-0.202009	-0.976358	0.39697	0.681011	-0.468915	-1.07195	0.625271	0.439042
Q61687	Transcriptional regulator ATRX	Atrx	S	770	KDDNGKRKRKNSTSGSDFDTKKGKSTETSII	___1	-1.68383			-2.07961	-1.49464	-1.21417	-1.0613	-0.48	-0.380171		-1.90984	-2.07559	-1.7819	-0.829842		-1.206	-0.164259	-0.692421	-0.0284901		+		+	0.625012	2.83542	1.18115	0.329283	1.45163	4.77374	1.71673	0.0412645	0.780464	2.65505	1.11542	0.304707	1.62739	5.09145	2.75201	0.0224151
Q61687	Transcriptional regulator ATRX	Atrx	S	590	RKELFVKLTPVSLSNSPIKGVDCQEVSQEKN	___1	3.08128	3.28734	3.58953	3.1608	3.71888		3.59578	1.97529	1.80707	2.17977	2.43157	2.72907	2.56619	2.71847	2.69233	2.71294	2.0261	1.18647	1.62555		+		+	0.377593	2.19979	1.03304	0.383387	-1.29236	-4.97198	3.32773	0.0304065	0.0188338	0.135686	0.046422	0.973086	-0.962905	-2.69518	1.69741	0.0868515
Q61687	Transcriptional regulator ATRX	Atrx	S	43	ESEETCSSPRLVMNQSTDKICGSGLNSDMME	___1	-1.10096				-1.16869	-1.03065						-0.34556	-1.83905	-1.92425	-1.23372			-2.10961						0.00129223	0	0	0.946728		0	0	0.76894	-0.996745	-2.38114	0.85322	0.385991	-1.0173	0	0	1
Q61687	Transcriptional regulator ATRX	Atrx	S	2471	QRAPPPTVRSKNPGPSPGKSM__________	___1	2.06975	1.87281		2.08531	1.61816	1.96042	2.32434	0.613139	0.604319		1.464	1.87037	1.73315	1.73576	1.87321	2.08257	0.494841	0.669559	0.747959		+		+	-0.0416514	-0.193683	0.0675965	0.996222	-1.40056	-7.43599	3.26302	0.0292081	0.0777124	0.358016	0.131694	0.89759	-1.05172	-4.36652	2.76452	0.0313382
Q61687	Transcriptional regulator ATRX	Atrx	S	876	DTEGRQGGSCSIAGGSIEKVRSGVEFREMLC	___1	-2.9634	-3.11109		-2.48968		-2.94506	-3.19198																	-0.213803	-0.82586	0.328426	0.781624		0	0	0.768825	0	0	-4.34e-08	1	0			1
Q61687	Transcriptional regulator ATRX	Atrx	S	801	SKKKRQNYSESSNYDSELEREIKTMSRIGAA	___1	-0.559891	-0.424931	-0.306821	-0.28738		-0.828157	-0.583164	-0.364421	-0.33983	-0.0681992			-1.83154				-0.32872	-0.772631	-0.9401					-0.310906	-2.57988	1.21229	0.315408	0.137272	0.657394	0.580433	0.639477		0	0	0.875499	1.15106	0	0	1
Q61687	Transcriptional regulator ATRX	Atrx	S	665	TPLRRQTESNPAMSNSDEESNGTMKEKQKMS	___1		-1.07112	-1.33768	-0.881519	-1.09878	-0.68874	-0.562771		-0.776281	-0.97122	-0.862349	-0.95384	-1.94744		-1.35522	-1.69262		-0.64241	-1.13022					0.313342	1.49911	0.681482	0.552721	0.223023	0.780855	0.500664	0.583927	-0.686385	-4.31769	1.64038	0.200084	0.368229	0.630527	0.299201	0.714253
Q61687	Transcriptional regulator ATRX	Atrx	S	691	KQKMSGPIRKKDKRNSADCATDNPKPHKVPK	___1	1.48528	1.39788	1.51564	1.26725	1.45539	2.37626	1.96739		-0.11635			1.13013	1.06108	2.12894	1.45885	1.1932			-0.693991					0.516505	2.22247	1.11413	0.350665	-1.53286	0	0	0.768871	0.053297	0.112943	0.0375314	0.982276	-1.78959	0	0	1
Q61687	Transcriptional regulator ATRX	Atrx	S	1090	SLPAKSPGKRPECSSSDTEKSLKGQCCDSTE	___1	-2.79504	-0.11297	-0.46868	-0.29109		0.926086		0.637441	0.42433	-0.0327492	0.265282		-2.13667		-0.745674			-0.708031	-0.792919					1.84303	0	0	0.946653	1.25995	1.45858	0.796015	0.216029	-1.01095	0	0	0.875423	0.185217	0.142286	0.0498017	0.976532
Q61687	Transcriptional regulator ATRX	Atrx	S	1135	SSKRNTKEVKSASSSSDAEGSSEDNKKQKKQ	___1	0.251471	0.25366	0.56	0.7791		0.459356	0.931767	0.314111		1.04121	0.73484	1.28034	0.295935	1.51001	-1.20893	1.04159		0.85663	-3.35657					0.234503	0.973502	0.414056	0.724209	0.216603	0.549208	0.298702	0.72298	-0.479549	-0.55915	0.21761	0.826817	-2.02034	-1.17968	0.524284	0.408402
Q61687	Transcriptional regulator ATRX	Atrx	S	854	VDNGGHERAKTTQEGSSADDTGDTEGRQGGS	___1			-1.2381		-1.71003	-1.31144			-0.834551							-0.628605		-0.476801	-0.90476					-0.272641	0	0	0.946578	0.40355	0	0	0.76878	-0.562973	0	0	0.875348		0	0	1
Q61687	Transcriptional regulator ATRX	Atrx	S	717	HKVPKAKQPVIGDQNSDSDEMLAVLKEASQM	___2		0.90115	1.14707	1.1392		0.914494	1.6674	1.27602		1.76749	1.7341	1.25295	1.3226	1.39489	1.49689	1.00864	1.71483	2.10831						0.228474	0.76335	0.30034	0.805097	0.459282	1.47815	0.930378	0.258318	-0.193384	-0.73618	0.288226	0.765767	0.475021	1.38475	0.836748	0.333024
Q61687	Transcriptional regulator ATRX	Atrx	S	719	VPKAKQPVIGDQNSDSDEMLAVLKEASQMGH	___2		0.90115	1.14707	1.1392		0.914494	1.6674	1.27602		1.76749	1.7341	1.25295	1.3226	1.39489	1.49689	1.00864	1.71483	2.10831						0.228474	0.76335	0.30034	0.804987	0.459282	1.47815	0.930378	0.25837	-0.193384	-0.73618	0.288226	0.765654	0.475021	1.38475	0.836748	0.333119
Q61687	Transcriptional regulator ATRX	Atrx	S	1929	KPKGKKGKKDSSSSGSGSDNDVEVIKVWNSR	___2	-1.01216		-0.87078	-1.01738	-0.531624		-0.707836	-1.69357		-1.15105	-0.304749	-0.55982	-1.29959	-0.679024	-0.283602	-0.47847		-0.8529						0.347045	3.84279	1.50737	0.239179	-0.455536	-1.4625	0.919931	0.263683	0.0442988	0.269663	0.0964978	0.931532	-0.131512	0	0	1
Q61687	Transcriptional regulator ATRX	Atrx	S	1931	KGKKGKKDSSSSGSGSDNDVEVIKVWNSRSR	___2	-1.01216	-0.432251	-0.87078	-1.01738	-0.531624	-0.395735	-0.707836	-1.69357	-1.85361	-1.15105	-0.304749	-0.55982	-1.29959	-0.679024	-0.283602	-0.47847	-1.58823	-0.8529			+			0.288078	1.6022	0.769521	0.505065	-0.732934	-2.14714	1.53974	0.0819416	0.0442988	0.269663	0.0964978	0.931425	-0.499177	-0.871635	0.433591	0.577991
Q61687	Transcriptional regulator ATRX	Atrx	S	626	GVARSSEKCRPREEISDHENNVTILLEDSDL	___2		-1.30261	-1.21326	-1.25032			-0.606588				-0.413408	-1.22185	-1.37318	-0.39769	-0.24655	-1.97277								0.648809	0	0	0.816639		0	0	0.793213	-0.182887	-0.29844	0.107778	0.920833		0	0	1
Q61687	Transcriptional regulator ATRX	Atrx	S	644	ENNVTILLEDSDLRRSPRVKTTPLRRQTESN	___2		-1.30261	-1.21326	-1.25032			-0.606588				-0.413408	-1.22185	-1.37318	-0.39769	-0.24655	-1.97277								0.648809	0	0	0.816583		0	0	0.793161	-0.182887	-0.29844	0.107778	0.920726		0	0	1
Q61687	Transcriptional regulator ATRX	Atrx	S	1041	GKKWKDKSCEKKEELSDSVDKLPGKGDSCDS	___2	-1.29719			-1.2754		-1.9504	-1.44187			-1.8835	-1.5189		-1.09529			-0.802727			-1.36253					-0.409842	-1.61038	0.604478	0.601629	-0.597204	0	0	0.793112	0.716167	0	0	0.721737	-0.0554371	0	0	1
Q61687	Transcriptional regulator ATRX	Atrx	S	1043	KWKDKSCEKKEELSDSVDKLPGKGDSCDSSE	___2	-1.29719			-1.2754		-1.9504	-1.44187			-1.8835	-1.5189		-1.09529			-0.802727			-1.36253					-0.409842	-1.61038	0.604478	0.6015	-0.597204	0	0	0.792874	0.716167	0	0	0.721686	-0.0554371	0	0	1
[truncated: 15,120 more rows]
