# Supplementary material for: A key role of the WEE1-CDK1 axis in mediating TKI-therapy resistance in FLT3-ITD positive acute myeloid leukemia patients
Source: Leukemia. 2022 Dec 12;37(2):288–97. doi: 10.1038/s41375-022-01785-w (PMC9898030; doi:10.1038/s41375-022-01785-w)
Supplement: Supplementary file 18 — Dataset 4 [file 41375_2022_1785_MOESM18_ESM.xlsx]

## Sheet: Info
Table S4
The complete list of protein activities inferred in the first step of "Signaling Profiler" pipeline.
Sheet "TFs" contains the list of inferred transcription factor activities
Sheet "Kins and Phos" contains the list of inferred kinase and phosphatase activities
Sheet "Other" contains the list of inferred activities of proteins that are not transcription factors, kinases or phosphatases

## Sheet: TFs
Protein IDs		FLT3-ITD JMD cell line							FLT3-ITD TKD cell line							Significance
		VIPER Alysis + Hypergeometric correction				PhosphoSCORE		Average	VIPER Alysis + Hypergeometric correction				PhosphoSCORE		Average
Gene me	UNIPROT ID	VIPER Score JMD	VIPER pvalue JMD	Hypergeometric test derived weight JMD	Weighted VIPER Score JMD	PhosphoSCORE JMD	Experimental phosphosites JMD	Average VIPER Score and PhosphoSCORE JMD	VIPER Score TKD	VIPER pvalue TKD	Hypergeomtric test derived weight TKD	Weighted VIPER Score TKD	PhosphoSCORE TKD	Experimental phosphosites TKD	Average VIPER and PhosphoSCORE TKD	Cell line with VIPER significant results	Cell line with significant phosphoSCORE
Arrb1	Q8BWG8					-2.14912	S404						-0.782672	S404			TKD
Asxl1	P59598	-2.02394	0.0429766	1	-2.02394				-2.4691	0.0135452	1	-2.4691				Both
Atf2	P16951	-3.81879	0.00013411	1	-3.81879	-0.752595	T51	-2.28569	-3.89141	9.96617e-05	1	-3.89141	-0.306206	T51	-2.09881	Both	JMD
Atf4	Q06507	-2.67255	0.00752774	1	-2.67255				-3.91951	8.87287e-05	1	-3.91951				Both
Atf6	F6VAN0	-2.21328	0.0268781	1	-2.21328				-1.15284	0.248976		-1.15284				JMD
Atf7	Q8R0S1					1.36906	T51						1.51369	T51			Both
Cebpa	P53566	-3.64171	0.000270836	1	-3.64171				-3.53218	0.000412153	1	-3.53218				Both
Cebpb	P28033	-3.15116	0.00162622	1	-3.15116				-3.12013	0.00180774	1	-3.12013				Both
Cic	Q924A2					0.993163	S1080;S2311						0.865396	S1080;S2311			JMD
Ctbp1	O88712	2.11479	0.0344482	0.921034	1.94779				2.0207	0.043311	0.921034	1.86113				Both
Dlx5	P70396	-2.28995	0.0220239	0.851719	-1.9504				-2.15671	0.0310281	0.851719	-1.83691				Both
E2f1	Q61501	-2.35319	0.0186133	1	-2.35319				-2.25286	0.0242682	1	-2.25286				Both
E2f2	P56931	-5.15638	2.51768e-07	1	-5.15638				-3.7394	0.000184457	1	-3.7394				Both
E2f3	O35261	-3.86099	0.000112928	1	-3.86099				-3.24806	0.00116195	1	-3.24806				Both
E2f4	Q8R0K9	-8.65474	4.9405e-18	1	-8.65474				-6.51868	7.09269e-11	1	-6.51868				Both
Ep300	B2RWS6					-0.579887	S1037						-0.168339	S1037			JMD
Erg	P81270	-1.44394	0.148757		-1.44394				-2.97991	0.00288333	1	-2.97991				TKD
Ets1	P27577	-1.99859	0.045653	1	-1.99859				-2.3289	0.0198642	1	-2.3289				Both
Ets2	P15037	-3.20818	0.00133579	1	-3.20818				-2.39166	0.0167723	1	-2.39166				Both
Etv4	P28322	-2.91153	0.00359666	1	-2.91153				-2.62288	0.00871897	1	-2.62288				Both
Foxk2	Q3UCQ1					-0.871538	S364						-0.153715	S364			JMD
Foxl2	O88470	-2.53395	0.0112783	1	-2.53395				-1.85167	0.0640734		-1.85167				JMD
Foxm1	O08696	-5.32124	1.0306e-07	1	-5.32124				-3.92075	8.82723e-05	1	-3.92075				Both
Foxn3	Q499D0	3.17371	0.00150502	1	3.17371				2.93416	0.00334448	1	2.93416				Both
Foxq1	O70220	-2.63712	0.0083612	0.851719	-2.24609				-2.0207	0.043311	0.851719	-1.72107				Both
Gli2	Q0VGT2	-2.514	0.0119371	1	-2.514				-2.40245	0.0162855	1	-2.40245				Both
Hif1a	Q61221	-1.89957	0.0574896		-1.89957				-4.10806	3.99e-05	1	-4.10806				TKD
Hmga1	P17095					0.622537	S36;T53;T42						0.805084	S36;T53;T42			Both
Hnrnpu	Q8VEK3					0.722285	S58						0.766652	S58			TKD
Hoxa10	P31310	2.63712	0.0083612	0.851719	2.24609				2.0207	0.043311	0.851719	1.72107				Both
Hoxd3	P09027	-0.032701	0.973913		-0.032701				2.25054	0.0244147	1	2.25054				TKD
Hsf1	P38532					-0.766829	S303						-0.707682	S303			JMD
Jun	P05627	-3.17182	0.00151486	1	-3.17182	-1.28533	S100;S63	-2.22857	-3.75831	0.000171067	1	-3.75831	0	S63	-1.87915	Both	JMD
Junb	P09450					1.61358	S248;T252						1.35623	S248;T252			Both
Kat7	Q5SVQ0					0.61171	S57						0.869178	S57			JMD
Kmt2c	Q8BRH4	-1.97008	0.0488294	0.851719	-1.67795				-2.44343	0.0145485	0.851719	-2.08111				Both
Med1	Q925J9					0.994647	T1017						0.893699	T1017			JMD
Myc	P01108					-1.11322	S62						0	S62			JMD
Mycn	P03966	-2.65734	0.00787594	1	-2.65734				-1.70614	0.0879829		-1.70614				JMD
Mzf1	A1L358	2.13074	0.0331104	0.921034	1.96249				1.9804	0.0476589	0.921034	1.82401				Both
Ncoa3	O09000					0.585546	S719						0.626499	S719			TKD
Ncoa6	Q9JL19	1.01165	0.311706		1.01165				2.46471	0.0137124	1	2.46471				TKD
Nfatc2	Q60591	-1.05731	0.290371		-1.05731	1.02213	S328	-0.0175888	-2.15599	0.0310848	1	-2.15599	1.56249	S328	-0.296748	TKD	JMD
Nfe2l2	Q60795	-1.86435	0.062273		-1.86435				-2.66197	0.00776842	1	-2.66197				TKD
Nfic	P70255	-1.05594	0.290996		-1.05594				-2.62179	0.00874681	1	-2.62179				TKD
Nfx1	B1AY10	1.9614	0.0498328	0.921034	1.80651				1.73386	0.0829431		1.73386				JMD
Npm1	Q61937					1.13593	T198						1.2058	T198			Both
Nr3c1	P06537	0.391641	0.695323		0.391641				1.96621	0.0492738	1	1.96621				TKD
Nucks1	Q80XU3					0.861439	S181						0.765965	S181			Both
Nup98	Q6PFD9					1.14137	S623;T670						1.31473	S623;T670			Both
Pml	Q60953					-0.5625	S528						-0.25432	S528			JMD
Pou2f1	P25425	-2.30051	0.0214195	1	-2.30051				-1.58367	0.113269		-1.58367				JMD
Rel	P15307	-3.37494	0.000738327	1	-3.37494				-0.600716	0.548029		-0.600716				JMD
Relb	Q04863	-2.16494	0.0303921	0.921034	-1.99399				-0.540179	0.589074		-0.540179				JMD
Rreb1	Q3UH06	-2.34757	0.0188963	0.921034	-2.16219				-2.59845	0.00936455	0.921034	-2.39326				Both
Runx2	Q08775	-2.72033	0.00652174	1	-2.72033				-2.89051	0.00384615	1	-2.89051				Both
Runx2	P97471	-2.72033	0.00652174	1	-2.72033				-2.89051	0.00384615	1	-2.89051				Both
Smad4	Q6IUP1	-1.12187	0.261919		-1.12187				-3.42635	0.000611745	1	-3.42635				TKD
Sohlh1	Q9D489	0.74888	0.45393		0.74888				-2.28623	0.0222408	0.921034	-2.1057				TKD
Sohlh2	P48432	0.74888	0.45393		0.74888				-2.28623	0.0222408	0.921034	-2.1057				TKD
Sox2	O89090	1.87202	0.061204		1.87202				2.7851	0.00535117	1	2.7851				TKD
Sp1	Q64337	-1.97075	0.0487527	1	-1.97075				-1.38719	0.165383		-1.38719				JMD
Sqstm1	Q9WTN3					-0.723959	T272						-0.967888	T272			Both
Srebf1	Q3U1N2	-3.70284	0.000213198	1	-3.70284				-3.49378	0.000476227	1	-3.49378				Both
Srebf2	Q9JM73	-2.4396	0.0147034	1	-2.4396				-2.6094	0.00907015	1	-2.6094				Both
Srf	P42230	-2.56366	0.0103574	1	-2.56366				-2.897	0.00376748	1	-2.897				Both
Stat5a	P52633	-2.76033	0.00577438	1	-2.76033				-2.28222	0.0224766	1	-2.28222				Both
Stat6	P15806	-2.63827	0.00833298	1	-2.63827				-1.87221	0.0611773		-1.87221				JMD
Tcf3	P34056					-1.18315	S140						-1.29578	S140			Both
Tfap2a	Q64705	-1.17347	0.240608		-1.17347				-2.2883	0.0221198	1	-2.2883				TKD
Usf2		2.18527	0.0288693	1	2.18527				2.0874	0.0368516	1	2.0874				Both

## Sheet: Kins and Phos
Protein IDs		FLT3-ITD JMD cell line							FLT3-ITD TKD cell line							Significance
		VIPER Alysis + Hypergeometric correction				PhosphoSCORE		Average	VIPER Alysis + Hypergeometric correction				PhosphoSCORE		Average
Gene me	UNIPROT ID	VIPER Score JMD	VIPER pvalue JMD	Hypergeometric test derived weight JMD	Weighted VIPER Score JMD	PhosphoSCORE JMD	Experimental phosphosites JMD	Average VIPER Score and PhosphoSCORE JMD	VIPER Score TKD	VIPER pvalue TKD	Hypergeomtric test derived weight TKD	Weighted VIPER Score TKD	PhosphoSCORE TKD	Experimental phosphosites TKD	Average VIPER and PhosphoSCORE TKD	Cell line with VIPER significant results	Cell line with significant phosphoSCORE
Akt1	P31750	0.0463348	0.963043		0.0463348				-2.22313	0.0262071	1	-2.22313				TKD
Akt2	Q60823	-2.00854	0.0445857	1	-2.00854				-2.32784	0.0199204		-2.32784				Both
Atm	Q62388	3.11561	0.00183563	1	3.11561	0.699681	S1987	1.90765	2.41207	0.0158622	1	2.41207	0.255751	S1987	1.33391	Both	JMD
Atr	Q9JKK8	2.58533	0.00972871	1	2.58533				3.12908	0.00175354	0.701312	2.19446				Both
Baz1b	Q9Z277					-0.999882	S158						-0.943281	S158			JMD
Bmp2k	Q91Z96	-1.99088	0.0464946	0.921034	-1.83366				-1.74049	0.081773		-1.74049				JMD
Braf	P28028	-2.12588	0.0335133	0.851719	-1.81065					1		0				JMD
Bub1	O08901	-0.159565	0.873224		-0.159565				-2.84793	0.00440051	0.811173	-2.31016				TKD
Cad	B2RQC6					-1.80501	S1796						-2.10646	S1796			Both
Camk1d	Q8BW96	-2.16026	0.0307523		-2.16026				-0.0299365	0.976118		-0.0299365				JMD
Cdc25b	P30306					-1.48724	S325						-1.23184	S325			Both
Cdk1	P11440	-4.1522	3.29287e-05	1	-4.1522	1.26164	Y15;T14	-1.44528	-3.00412	0.00266348	1	-3.00412	-1.08218	Y15;T14	-2.04315	Both	Both
Cdk10	Q3UMM4	-2.26841	0.0233045	1	-2.26841				-1.17201	0.241194		-1.17201				JMD
Cdk13	Q69ZA1	-2.26841	0.0233045	1	-2.26841				-1.17201	0.241194		-1.17201				JMD
Cdk18	Q04899	-2.26841	0.0233045	1	-2.26841				-1.17201	0.241194		-1.17201				JMD
Cdk19	Q8BWD8	-2.26841	0.0233045	1	-2.26841				-1.17201	0.241194		-1.17201				JMD
Cdk2	P97377	-2.55819	0.0105218	1	-2.55819	1.45125	T14	-0.553471	-2.10361	0.0354128	1	-2.10361	-3.30707	T14	-2.70534	Both	JMD
Cdk20	Q9JHU3	-2.26841	0.0233045	1	-2.26841				-1.17201	0.241194		-1.17201				JMD
Cdk4	P30285	-2.4514	0.0142302	1	-2.4514				-1.99681	0.0458458	1	-1.99681				Both
Cdk5	P49615	-3.09012	0.00200076	1	-3.09012				-2.38418	0.0171174	1	-2.38418				Both
Cdk6	Q64261	-1.6058	0.108318		-1.6058				-2.09468	0.0361999	1	-2.09468				TKD
Cdk7	Q03147	-2.54945	0.0107892	1	-2.54945				-0.739768	0.459441		-0.739768				JMD
Chek1	O35280					-0.982708	S301						-0.992873	S301			JMD
Chuk	Q60680	2.30786	0.0210071		2.30786				1.9588	0.0501367		1.9588				JMD
Clk4	O35493	-1.99088	0.0464946	0.921034	-1.83366				-1.74049	0.081773		-1.74049				JMD
Csnk1a1	Q8BK63	3.43998	0.000581761	1	3.43998				1.5585	0.119114		1.5585				JMD
Csnk1d	Q9DC28	-2.04142	0.0412095	1	-2.04142				-0.747807	0.454576		-0.747807				JMD
Csnk1e	Q9JMK2	2.15793	0.0309329		2.15793				2.63874	0.00832151		2.63874				Both
Csnk2a2	O54833	1.88345	0.05964		1.88345				2.65754	0.00787143	1	2.65754				TKD
Ctdspl	P58465	2.26653	0.0234191	1	2.26653				2.73398	0.00625742	1	2.73398				Both
Dusp10	Q9ESS0	-2.12588	0.0335133	0.851719	-1.81065					1		0				JMD
Dusp16	Q6PCP3	-2.12588	0.0335133	0.851719	-1.81065					1		0				JMD
Dusp2	Q05922	-2.12588	0.0335133	0.851719	-1.81065					1		0				JMD
Dusp5	Q1HL35	-2.12588	0.0335133	0.851719	-1.81065					1		0				JMD
Dusp6	Q9DBB1	-2.12588	0.0335133	0.851719	-1.81065					1		0				JMD
Dusp7	Q91Z46	-2.12588	0.0335133	0.851719	-1.81065					1		0				JMD
Dusp8	O09112	-2.16381	0.0304791	1	-2.16381				-0.919465	0.357853		-0.919465				JMD
Dusp9	Q7TNL7	-2.12588	0.0335133	0.851719	-1.81065					1		0				JMD
Eef2	P58252	-0.7713	0.440529		-0.7713				-2.06055	0.0393462		-2.06055				TKD
Fyn	P39688	-2.32545	0.0200481	1	-2.32545				-1.48495	0.137557		-1.48495				JMD
Grk5	Q8VEB1	-3.42709	0.000610078	1	-3.42709				-3.7936	0.000148481		-3.7936				Both
Hipk2	Q9QZR5	2.21502	0.026759	0.851719	1.88657				1.6012	0.109332		1.6012				JMD
Ilk	O55222	1.45981	0.144343		1.45981				2.3744	0.0175774		2.3744				TKD
Irak3	Q8K4B2	2.01649	0.0437489	0.921034	1.85726				0.871199	0.383645		0.871199				JMD
Lats1	Q8BYR2					1.01549	S463						0.997385	S463			Both
Lck	P06240	-2.12404	0.0336667	1	-2.12404				-1.5289	0.12629		-1.5289				JMD
Limk1	P53668	1.8575	0.0632403		1.8575				2.91261	0.00358421		2.91261				TKD
Limk2	O54785	1.62184	0.104838		1.62184				2.7254	0.00642227		2.7254				TKD
Lmtk3	Q5XJV6	2.53176	0.0113491	1	2.53176				2.37041	0.0177684	0.851719	2.01892				Both
Lrrk1	Q3UHC2	-2.68183	0.00732198	1	-2.68183				-2.61282	0.00897975	1	-2.61282				Both
Map2k1	P31938	-3.39416	0.000688397	1	-3.39416	2.63208	T292	-0.381039	-1.20523	0.228113		-1.20523	0	T292	-0.602617	JMD	JMD
Map2k2	Q63932	-3.05492	0.00225118	1	-3.05492				-1.5289	0.12629		-1.5289				JMD
Map3k1	P53349	-3.1385	0.00169813	1	-3.1385				-0.919465	0.357853		-0.919465				JMD
Map3k14	Q9WUL6	-2.12588	0.0335133	0.851719	-1.81065					1		0				JMD
Map3k2	Q61083	-2.12588	0.0335133	0.851719	-1.81065					1		0				JMD
Map3k8	Q07174	-2.22251	0.0262487	1	-2.22251				-1.04764	0.294803		-1.04764				JMD
Mapk1	P63085	-2.738	0.00618135	1	-2.738	-1.98206	Y185;Y205	-2.36003	-2.57799	0.00993778	1	-2.57799	-1.29844	Y185;Y205	-1.93821	Both	JMD
Mapk14	P47811					-1.3205	T180						-0.780659	T180			JMD
Mapk3	Q63844					-1.98369	T183;T203						0	T183;T203			JMD
Mapk6	Q61532	-0.346528	0.728946		-0.346528				-2.04857	0.0405046	1	-2.04857				TKD
Mapkapk5	O54992	-3.29807	0.000973518		-3.29807				-1.01872	0.308335		-1.01872				JMD
Mark1	Q8VHJ5	2.53176	0.0113491	1	2.53176				2.37041	0.0177684	0.851719	2.01892				Both
Melk	Q61846	-2.38465	0.0170954	1	-2.38465	-0.702036	S521	-1.54334	-2.31805	0.0204467		-2.31805	-0.472473	S521	-1.39526	Both	JMD
Mknk1	O08605	-2.51603	0.0118686	0.921034	-2.31735				-1.30615	0.191503		-1.30615				JMD
Mpp3	O88910	2.12404	0.0336667	1	2.12404				1.5289	0.12629		1.5289				JMD
Mst1	P26928	2.53176	0.0113491	1	2.53176				2.37041	0.0177684	0.851719	2.01892				Both
Mtmr2	Q9Z2D1	2.53176	0.0113491	1	2.53176				2.37041	0.0177684	0.851719	2.01892				Both
Mtor	Q9JLN9	-4.84914	1.23998e-06	1	-4.84914				-4.91432	8.90925e-07	1	-4.91432				Both
Nrk	Q9D7C9	1.21919	0.222771		1.21919				2.3744	0.0175774		2.3744				TKD
Pak1	O88643	-1.98092	0.0475998	0.672543	-1.33226				-1.05229	0.292668		-1.05229				JMD
Pak2	Q8CIN4	-1.84252	0.0653992		-1.84252				-3.34947	0.000809669		-3.34947				TKD
Pdk1	Q8BFP9	2.15436	0.0312118	1	2.15436				3.21131	0.00132131	1	3.21131				Both
Pdk2	Q9JK42	3.82876	0.000128789	0.921034	3.52642				3.58927	0.000331608	0.811173	2.91152				Both
Pdk3	Q922H2	3.82876	0.000128789	0.921034	3.52642				3.58927	0.000331608	0.811173	2.91152				Both
Pdk4	O70571	3.82876	0.000128789	0.921034	3.52642				3.58927	0.000331608	0.811173	2.91152				Both
Pdp2	Q504M2	-3.82876	0.000128789	0.921034	-3.52642				-3.58927	0.000331608	0.811173	-2.91152				Both
Pdpk1	Q9Z2A0	2.7209	0.00651044	1	2.7209				2.61549	0.0089099	1	2.61549				Both
Pdxp	P60487	1.21919	0.222771		1.21919				2.3744	0.0175774		2.3744				TKD
Pim1	P06803	-2.76818	0.00563699	1	-2.76818				-2.52083	0.011708	1	-2.52083				Both
Pim2	Q62070	-3.35328	0.000798587	1	-3.35328				-3.61199	0.000303861	1	-3.61199				Both
Pkmyt1	Q9ESG9	-2.70285	0.00687474	1	-2.70285				0.34479	0.730252		0.34479				JMD
Plk1	Q07832	-2.08443	0.0371214	1	-2.08443				0.0548464	0.956261		0.0548464				JMD
Plk3	Q60806	-2.56457	0.0103303	1	-2.56457				-2.27784	0.022736		-2.27784				Both
Ppm1g	Q61074	-2.53176	0.0113491	1	-2.53176				-2.37041	0.0177684	0.851719	-2.01892				Both
Ppp1cb	P62141	-2.53176	0.0113491	1	-2.53176				-2.37041	0.0177684	0.851719	-2.01892				Both
Ppp1cc	P63087	-1.99563	0.0459738	0.782405	-1.56139				-0.795589	0.426271		-0.795589				JMD
Ppp1r8	Q8R3G1	-2.16026	0.0307523		-2.16026					1		0				JMD
Ppp4c	P97470	-2.53176	0.0113491	1	-2.53176				-2.37041	0.0177684	0.851719	-2.01892				Both
Ppp6c	Q9CQR6	-2.53176	0.0113491	1	-2.53176				-2.37041	0.0177684	0.851719	-2.01892				Both
Prkca	P20444	-3.74341	0.000181539	1	-3.74341				-3.19914	0.00137837	1	-3.19914				Both
Prkcd	P28867	-3.32088	0.000897352	1	-3.32088	0.743712	S643	-1.28858	-3.00858	0.00262473	1	-3.00858	0.716067	S643	-1.14626	Both	Both
Prkd1	Q62101	0.0435081	0.965297		0.0435081				1.97322	0.0484709		1.97322				TKD
Prkdc	P97313	1.92752	0.0539153		1.92752				2.84687	0.0044152	1	2.84687				TKD
Ptp4a3	Q9D658	-2.12588	0.0335133	0.851719	-1.81065					1		0				JMD
Ptpra	P18052					0.979327	S180						0.434153	S180			JMD
Ptpre	P49446	2.19443	0.0282042	1	2.19443				1.5289	0.12629		1.5289				JMD
Ptprr	Q62132	2.20235	0.0276405	1	2.20235				1.5289	0.12629		1.5289				JMD
Ptprr	Q99N57	2.20235	0.0276405	1	2.20235				1.5289	0.12629		1.5289				JMD
Raf1	P35546	-3.01645	0.00255757	1	-3.01645				-0.56115	0.574695		-0.56115				JMD
Ret	P70336	-2.16251	0.0305791	1	-2.16251				-1.73125	0.0834064		-1.73125				JMD
Rock2	P18653	1.21919	0.222771		1.21919				2.3744	0.0175774		2.3744				TKD
Rps6ka1	Q9WUT3	-4.22294	2.41137e-05	1	-4.22294	-1.54696	S347	-2.88495	-4.15075	3.31391e-05	1	-4.15075	-2.25327	S347	-3.20201	Both	JMD
Rps6ka2	P18654	-2.45428	0.0141166	0.76009	-1.86548				-3.10098	0.00192884		-3.10098				Both
Rps6ka3	Q9Z2B9					-1.00122	S369						-0.835549	S369			Both
Rps6ka4	Q8C050	-2.01043	0.0443856	0.76009	-1.52811	-0.936185	S343	-1.23215	-2.6946	0.0070473		-2.6946	-0.925619	S343	-1.81011	Both	Both
Rps6ka5	Q7TPS0	-2.22406	0.0261447	1	-2.22406				-2.69742	0.00698801		-2.69742				Both
Rps6ka6	Q8BSK8	-3.00745	0.00263448	0.851719	-2.5615				-4.43958	9.01328e-06		-4.43958				Both
Rps6kb1	Q9Z1M4	-5.74536	9.17249e-09	1	-5.74536	0	S424	-2.87268	-5.24455	1.56661e-07	1	-5.24455	-1.31885	S424	-3.2817	Both	TKD
Rps6kb2	Q9QZS5	-4.25485	2.09188e-05	1	-4.25485				-4.13154	3.60342e-05		-4.13154				Both
Sgk2	Q9ERE3	-2.8475	0.00440634	1	-2.8475				-3.08447	0.00203918	1	-3.08447				Both
Sgk3	Q60670	-2.85953	0.00424275	1	-2.85953				-3.16252	0.00156412	1	-3.16252				Both
Sik1	Q8CFH6	2.03909	0.0414407	0.851719	1.73674				1.34255	0.179418		1.34255				JMD
Sik2	Q6P4S6	1.82847	0.0674788		1.82847				1.96124	0.0498514		1.96124				TKD
Sik3	O54781	2.03909	0.0414407	0.851719	1.73674				1.34255	0.179418		1.34255				JMD
Srpk2	Q9Z2W1	-3.15649	0.00159682	1	-3.15649				-3.27771	0.00104651	0.76009	-2.49136				Both
Stk25	Q7TSE6	2.53176	0.0113491	1	2.53176				2.37041	0.0177684	0.851719	2.01892				Both
Stk38l	Q9JI11	-2.4423	0.0145939	0.921034	-2.24944				-2.31974	0.0203548	0.741858	-1.72092				Both
Stk4	Q6ZQ29	2.60378	0.0092202	1	2.60378				1.59859	0.109913		1.59859				JMD
Taok2	O70146	-3.00745	0.00263448	0.851719	-2.5615				-4.43958	9.01328e-06		-4.43958				Both
Tesk1	Q8VCT9	1.8575	0.0632403		1.8575				2.91261	0.00358421		2.91261				TKD
Tesk2	Q80X41	1.8575	0.0632403		1.8575				2.91261	0.00358421		2.91261				TKD
Vrk1	P47810	0.624372	0.532383		0.624372				2.83427	0.00459305	0.851719	2.414				TKD
Wee1	Q66JT0	-2.69687	0.00699955	1	-2.69687	1.35519	S139	-0.670838	0.948646	0.342801		0.948646	1.53773	S139	1.24319	JMD	JMD
Wee2	Q66JT0	-2.09535	0.0361401	1	-2.09535				1.0562	0.290875		1.0562				JMD

## Sheet: Other
Gene name	UNIPROT ID	PhosphoSCORE JMD	PhosphoSCORE TKD	Experimental phosphosites JMD	Experimental phosphosites TKD	Cell line with significant phosphoSCORE
Acaca	Q5SWU9	1.33825	1.27178	S79	S79	TKD
Acly	Q91V92	-1.87169	-1.66044	S455	S455	TKD
Akt1s1	Q9D1F4	0.595343	1.76899	T273	T273	TKD
Arhgef2	Q60875	0.768255	1.18765	S885;S959	S885;S959	TKD
Atrip	Q8BMG1	-1.43974	-0.965127	S224	S224	JMD
Capza1	P47753	0.519054	-0.0650622	S9	S9	JMD
Ccdc6	D3YZP9	-1.05074	-1.17887	S237	S237	Both
Cd44	P15379	0.505292	0.286482	S744	S744	JMD
Cep55	Q8BT07	1.80782	2.26424	S426	S426	Both
Coro1a	O89053	-0.812182	-0.978795	T424	T424	JMD
Crtc3	Q91X84	-0.714505	-0.366801	S162	S162	JMD
Dek	Q7TNV0	0.865467	1.63829	S33	S33	JMD
Dnm1l	Q8K1M6	-0.808607	-0.942172	S579	S579	Both
Eif4b	Q8BGD9	-1.90544	-2.71697	S422	S422	JMD
Eif4ebp1	Q60876	1.46293	1.51546	T36	T36	JMD
Fam64a	Q8BFY7	-0.854113	-1.16259	S128	S128	TKD
Flii	Q9JJ28	-0.648542	-0.936148	S436	S436	TKD
Gys1	Q9Z1E4	-0.575681	-0.845884	S653	S653	TKD
H2afx	P27661	2.01048	1.91843	S140	S140	Both
Incenp	Q9WU62	-0.664917	-0.345062	T388	T388	JMD
Klc1	O88447	-0.774076	-0.540257	S460	S460	JMD
Lig1	P37913	-1.2001	-0.668648	S51	S51	Both
Lig3	P97386	1.36274	1.32632	S211	S211	Both
Lmna	P48678	-0.355836	-0.352026	S22	S22	JMD
Map4	P27546	0.162155	0.531243	S667;S1046	S667;S1046	Both
Mcm2	P97310	-0.105707	0.0439335	S41;S40	S41;S40	JMD
Mdc1	Q5PSV9	-0.959625	-0.446861	T444	T444	JMD
Mob1b	Q8BPB0	1.15938	0.546066	T35	T35	JMD
Ndrg1	Q62433	1.17002	1.4899	S330	S330	Both
Nhej1	Q3KNJ2	0.656594	0	S115	S115	JMD
Pcyt1a	P49586	-0.938765	-0.545314	S315	S315	JMD
Pdha1	P35486	-2.31874	-2.43369	S232	S232	Both
Pgam1	Q9DBJ1	2.03716	1.03097	S118	S118	TKD
Prkar1a	Q9DBC7	0.530649	0.335778	S83	S83	JMD
Prkar2b	P31324	0.788794	0.548775	S112	S112	JMD
Pttg1	Q9CQJ7	-1.649	-1.12211	S73	S73	JMD
Rangap1	P46061	-2.59499	-1.97234	S430	S430	Both
Rps6	P62754	-2.28958	-2.37617	S236;S240;S244	S236;S240;S244	JMD
Rptor	Q8K4Q0	-0.525203	-0.833445	S859	S859	JMD
Rrm2	P11157	1.8829	2.32067	T33	T33	Both
Sirt2	Q8VDQ8	0.601509	0.589384	S368	S368	JMD
Stmn1	P54227	2.07291	1.96292	S25	S25	Both
Tbc1d1	Q60949	-0.548891	-0.0718244	S231	S231	JMD
Tln1	P26039	-1.56331	-1.43816	S425	S425	Both
Top2a	Q01320	-0.966975	-1.31157	S1521	S1521	Both
Uba1	Q02053	0.721077	0.300714	S835	S835	JMD
Usp20	Q8C6M1	0.455008	0.00458781	S132	S132	JMD
Atg16l1	Q8C0J2	0.761332	0.800122	S268	S268	JMD
Atp2b1	G5E829	0.638341	0.700147	S1178	S1178	JMD
Cap1	P40124	-0.442416	-0.523552	S307	S307	Both
Ccm2	Q8K2Y9	0.827094	0.292425	S378	S378	JMD
Cdkn1b	P46414	2.83943	1.69081	S178;S10	S178	TKD
Cep76	Q0VEJ0	0.898443	0	S83	S83	JMD
Ifitm3	Q9CQW9	-1.75318	-1.23556	Y20	Y20	Both
Larp1	Q6ZQ58	0.839011	0.420074	S824	S824	JMD
Lcp1	Q61233	-2.61985	-2.56231	S5	S5	Both
Lima1	Q9ERG0	1.33821	1.87797	S360	S360	JMD
Mettl3	Q8C3P7	0.451494	-0.0382938	S43	S43	JMD
Mff	Q6PCP5	0.757537	0.0576579	S146	S146	JMD
Nifk	Q91VE6	-1.13441	-0.679859	T257;T261	T257;T261	Both
Pdcd4	Q61823	0.989543	0.6919	S76	S76	JMD
Psmd2	Q8VDM4	-0.813355	-1.13794	S361	S361	Both
Rb1	P13405	1.37555	1.70664	S800;S804	S800;S804	Both
Rcc1	Q8VE37	0.693093	-0.603763	S11	S11	JMD
Rcsd1	Q3UZA1	0.916908	1.16004	S68;S83	S68;S83	Both
Slc9a1	Q61165	-0.0425117	-0.029188	S790;S707;S697	S790;S707;S697	Both
Tagln2	Q9WVA4	0.646649	0.984973	S163	S163	JMD
Tpx2	A2APB8	-1.33023	-1.34338	S486	S486	Both
Tsc2	Q61037	0.75148	0.682641	S1132	S1132	JMD
Vcpip1	Q8CDG3	0.185432	0.148097	S767;T760	S767;T760	JMD
