# Supplementary material for: A key role of the WEE1-CDK1 axis in mediating TKI-therapy resistance in FLT3-ITD positive acute myeloid leukemia patients
Source: Leukemia. 2022 Dec 12;37(2):288–97. doi: 10.1038/s41375-022-01785-w (PMC9898030; doi:10.1038/s41375-022-01785-w)
Supplement: Supplementary file 19 — Dataset 5 [file 41375_2022_1785_MOESM19_ESM.xlsx]

## Sheet: Sheet1
Table S5
Text mining derived pro-survival and pro-apoptotic proteins in AML.
In red, chosen protein for activity prediction.
Gene name	Pro-survival	Pro-apoptotic	Reference	Note
MCL1	x		21589872,25826077,31762943,30953928,31756944,31963113,32414851,34710737,31756944,34316017,34099621,34002025
BCL2	x		31762943,30953928, 33504139,3471073,31756944,34099621,32414851,32024878
BCL2L1	x		32414851,3095392,31762943	Bcl-XL
PARP1		x	34808460,3175694	contradictory literature evidence
PIM1	x		27374090,3175694	doesn't connect
BAD		x	31756944,2566546	doesn't connect
BCL2L11		x	31756944,3409962	BIM
BIRC5	x		31756944	contradictory literature evidence
BCL2L10	x		31756944	doesn't connect
XIAP	x		21589872	doesn't connect
MYC	x		33504139	already in the model
